# Supplementary material for: Distinctive expansion of gene families associated with plant cell wall degradation, secondary metabolism, and nutrient uptake in the genomes of grapevine trunk pathogens
Source: BMC Genomics. 2015 Jun 19;16(1):469. doi: 10.1186/s12864-015-1624-z (PMC4472170; doi:10.1186/s12864-015-1624-z)
Supplement: Additional file 2: Table S1. — Assembly metrics for the genomes analyzed in this study. [file 12864_2015_1624_MOESM2_ESM.xlsx]

## Sheet: Table S1
Table S1. Assembly metrics for the genomes analyzed in this study
Species	Number of scaffolds	Total size of scaffolds (bp)	CEGMA Complete Genes (%)	CEGMA Partial Genes (%)	Longest scaffold	Shortest scaffold	Number of scaffolds > 500 nt	Percentage of scaffolds > 500 nt	Number of scaffolds > 1K nt	Percentage of scaffolds > 1K nt	Number of scaffolds > 10K nt	Percentage of scaffolds > 10K nt	Number of scaffolds > 100K nt	Percentage of scaffolds > 100K nt	Number of scaffolds > 1M nt	Percentage of scaffolds > 1M nt	Mean scaffold size	Median scaffold size	N50 scaffold length	L50 scaffold count	N50 scaffold - NG50 scaffold length difference	scaffold %A	scaffold %C	scaffold %G	scaffold %T	scaffold %N	scaffold %non-ACGTN	Number of scaffold non-ACGTN nt	Percentage of assembly in scaffolded contigs	Percentage of assembly in unscaffolded contigs	Average number of contigs per scaffold	Average length of break (>25 Ns) between contigs in scaffold	Number of contigs	Number of contigs in scaffolds	Number of contigs not in scaffolds	Total size of contigs	Longest contig	Shortest contig	Number of contigs > 500 nt	Percentage of contigs > 500 nt	Number of contigs > 1K nt	Percentage of contigs > 1K nt	Number of contigs > 10K nt	Percentage of contigs > 10K nt	Number of contigs > 100K nt	Percentage of contigs > 100K nt	Number of contigs > 1M nt	Percentage of contigs > 1M nt	Mean contig size
E. lata (UCR-EL1)	2334	54005819	94.76	96.8	264153	205	2013	86.2	1743	74.7	991	42.5	120	5.1	0	0	23139	5656	68281	239	68281	26.66	23.25	23.24	26.66	0.19	0	0	47.2	52.8	1.3	44.2202	3130	1375	1755	53906232	241809	200	2526	80.7	2119	67.7	1134	36.2	82	2.6	0	0	17222
T. minima (UCR-PA7)	624	47465449	95.97	98.4	1628638	202	538	86.2	469	75.2	282	45.2	132	21.2	3	0.5	76066	6734	334554	45	334554	25.12	24.8	24.77	25.13	0.18	0	0	73.4	26.6	1.9	134.143	1164	800	364	47383791	1024642	200	947	81.4	797	68.5	426	36.6	151	13	1	0.1	40708
N. parvum (UCR-NP2)	1297	42592847	95.56	97.6	480852	202	1195	92.1	1081	83.3	714	55.1	106	8.2	0	0	32840	13170	83561	149	83561	21.61	28.35	28.32	21.56	0.16	0	0	36.5	63.5	1.4	53.6862	1801	851	950	42524743	480852	200	1526	84.7	1338	74.3	790	43.9	91	5.1	0	0	23612
D. ampelina (DA912)	2392	47358956	93.15	97.2	867068	146	1714	71.7	1056	44.1	532	22.2	146	6.1	0	0	19799	815	132346	103	132346	23.02	26.9	26.92	22.95	0.22	0	0	55.3	44.7	1.3	43.5435	3041	1161	1880	47256954	421768	0	1864	61.3	1235	40.6	670	22	132	4.3	0	0	15540
D. seriata (DS831)	695	37123785	95.16	98	982000	299	614	88.3	436	62.7	216	31.1	110	15.8	0	0	53416	1681	304159	39	304159	21.58	28.28	28.32	21.61	0.21	0	0	75.3	24.7	2	111.666	1391	1029	362	37048931	877318	0	960	69	679	48.8	343	24.7	120	8.6	0	0	26635
P. chlamydospora (UCR-PC4)	702	27516965	97.18	98.4	648486	225	538	76.6	402	57.3	233	33.2	96	13.7	0	0	39198	1384	178620	50	178620	26.44	23.51	23.49	26.48	0.08	0	0	42.5	57.5	1.3	30.7123	885	322	563	27496137	509535	0	608	68.7	470	53.1	283	32	99	11.2	0	0	31069
F. mediterranea (MF3/22)	1412	63354419	96.37	97.6	9598269	1998	1412	100	1412	100	27	1.9	22	1.6	18	1.3	44869	2888	4291492	6	1154171	26.48	18.26	18.33	26.54	10.39	0	0	93.3	6.7	2.5	4662	3599	2212	1387	56777873	889260	386	3596	99.9	3579	99.4	1172	32.6	68	1.9	0	0	15776
S. hirsutum (FP-91666)	159	46511623	96.37	97.6	3827153	2010	159	100	159	100	38	23.9	30	18.9	19	11.9	292526	3313	1799000	9	1799000	23.89	25.16	25.19	23.9	1.86	0	0	98	2	3.7	5434	584	462	122	45649190	1228857	374	581	99.5	572	97.9	290	49.7	141	24.1	1	0.2	78166
[truncated: 11 more columns]
