# Supplementary material for: Distinctive expansion of gene families associated with plant cell wall degradation, secondary metabolism, and nutrient uptake in the genomes of grapevine trunk pathogens
Source: BMC Genomics. 2015 Jun 19;16(1):469. doi: 10.1186/s12864-015-1624-z (PMC4472170; doi:10.1186/s12864-015-1624-z)
Supplement: Additional file 3: Table S2. — Predicted tRNAs for D. seriata, D. ampelina and P. chlamydospora genomes. [file 12864_2015_1624_MOESM3_ESM.xlsx]

## Sheet: Table S2
Table S2. Predicted tRNAs for D. seriata, D. ampelina and P. chlamydospora genomes
Amino acid related to tRNA	D. seriata	D. ampelina	P. chlamydospora
Alanine	6	10	4
Arginine	6	14	5
Asparagine	1	3	3
Aspartic Acid	5	6	-
Cysteine	2	2	1
Glutamine	1	4	2
Glutamate	9	10	2
Glycine	9	13	4
Histidine	6	5	1
Isoleucine	2	4	2
Leucine	5	15	5
Lysine	3	6	4
Methionine	4	2	4
Phenylalanine	4	3	1
Proline	4	5	2
Pseudo	14	16	17
Selenocysteine	1	2	1
Serine	6	9	3
Threonine	4	11	4
Tryptophan	1	2	-
Tyrosine	2	2	-
Valine	6	8	6
Undetermined class	5	1	-
