# Supplementary material for: Distinctive expansion of gene families associated with plant cell wall degradation, secondary metabolism, and nutrient uptake in the genomes of grapevine trunk pathogens
Source: BMC Genomics. 2015 Jun 19;16(1):469. doi: 10.1186/s12864-015-1624-z (PMC4472170; doi:10.1186/s12864-015-1624-z)
Supplement: Additional file 4: Table S3. — Analysis of the repetitive fraction of the D. ampelina, D. seriata, and P. chlamydospora genome. [file 12864_2015_1624_MOESM4_ESM.xlsx]

## Sheet: Table S3
Table S3. Analysis of the repetitive fraction of the D. ampelina, D. seriata, and P. chlamydospora genome
	D. ampelina				D. seriata				P. chlamydospora
	size (bp)	% assembly	% repeats		size (bp)	% assembly	% repeats		size (bp)	% assembly	% repeats
non-LTR retroelements	15302	0.0323107	5.8817		96565	0.260116	24.7156		8604	0.031268	4.19576
LTR retroelements	193883	0.40939	74.5237		275834	0.743012	70.599		146770	0.53338	71.5728
DNA elements	49056	0.103583	18.8559		16676	0.04492	4.26818		47987	0.174391	23.401
Unclassified	1922	0.00405837	0.738768		1630	0.00439072	0.417195		1703	0.00618891	0.830472
