# Supplementary material for: Distinctive expansion of gene families associated with plant cell wall degradation, secondary metabolism, and nutrient uptake in the genomes of grapevine trunk pathogens
Source: BMC Genomics. 2015 Jun 19;16(1):469. doi: 10.1186/s12864-015-1624-z (PMC4472170; doi:10.1186/s12864-015-1624-z)
Supplement: Additional file 5: Table S4. — Intron, exon and intergenic space sizes in D. ampelina, D. seriata, P. chlamydospora, and T. minima. [file 12864_2015_1624_MOESM5_ESM.xlsx]

## Sheet: Table S4
Table S4. Intron, exon and intergenic space sizes in D. ampelina, D. seriata, P. chlamydospora, and T. minima
Species	Average Intron length	Median Intron length	Average Exon length	Median Exon length	Average Intergenic space length	Median Intergenic space
D. ampelina 1	118.6 ± 103.9	77	473.8 ± 591.3	268	2481.1 ± 2799.0	1513
D. seriata 1	121.7 ± 140.9	62	424.2 ± 555.2	240	2193.6 ± 2391.6	1341
P. chlamydospora 1	120.3 ± 171.7	57	583.6 ± 791.6	282	1932.2± 2022.0	1237
T. minima 2	80.0 ± 69.6	60	419.5 ± 558.0	228	2407.1 ± 3129.7	1324
1 Complete protein coding genes predicted ab initio
2 T. minima protein coding-genes were predicted using RNA-seq as well as comparative and ab initio approaches
