# Supplementary material for: Distinctive expansion of gene families associated with plant cell wall degradation, secondary metabolism, and nutrient uptake in the genomes of grapevine trunk pathogens
Source: BMC Genomics. 2015 Jun 19;16(1):469. doi: 10.1186/s12864-015-1624-z (PMC4472170; doi:10.1186/s12864-015-1624-z)
Supplement: Additional file 8: Table S5. — RNA-seq sequencing and mapping statistics. [file 12864_2015_1624_MOESM8_ESM.xlsx]

## Sheet: Table S5
Table S5. RNA-seq sequencing and mapping statistics
Substrate	Sample	N. raw reads (total pair-end reads)	Length (nt)	N. parsed quality trimmed reads	Mean length (nt)	Concordant pair alignment rate (%) 1
V. vinifera cv. Cabernet (wood + agar)	1	42170340	100	41023026	97.2619	92.7
	2	35096094	100	33978842	97.1203	91.9
	3	42638592	100	41511984	97.4621	93.4
V. vinifera cv. Merlot (wood + agar)	1	39017020	100	37947498	97.2695	93.5
	2	40713486	100	39637796	97.2849	92.9
	3	39431754	100	38375842	97.3573	93.7
PDA	1	41469380	100	40403600	97.3178	94.2
	2	42973984	100	41824398	97.2113	93.9
	3	42581998	100	41438746	97.2746	93.6
1 Based on Tophat mapping on T. minima scaffolds
