# Supplementary material for: Distinctive expansion of gene families associated with plant cell wall degradation, secondary metabolism, and nutrient uptake in the genomes of grapevine trunk pathogens
Source: BMC Genomics. 2015 Jun 19;16(1):469. doi: 10.1186/s12864-015-1624-z (PMC4472170; doi:10.1186/s12864-015-1624-z)
Supplement: Additional file 10: Table S7. — Protein coding gene annotations of all ten fungal species and gene family membership based on TribeMCL clustering. [file 12864_2015_1624_MOESM10_ESM.xlsx]

## Sheet: Table S7
Table S7. Protein coding gene annotations of all fungal species and gene family membership based on TribeMCL clustering
Gene family (TribeMCL)	Species	Gene	SignalP	Pfam (1e-03)	Blast2GO annotation	CAZy	P450s Clan	P450s Family	fPoxDB	SM_Cluster	Type_SM_cluster	Code TCBD	Class TCBD	Superfamily TCBD	PHI	E-value	Gene Name	Species	Phenotype
0	B. cinerea	BC1T_14115	N	Sugar_tr	amino acid permease	-	-	-	-	-	-	2.A.1.1.7	Electrochemical Potential-driven Transporters	the major facilitator superfamily (mfs).	-	-	-	-	-
0	Dip. seriata	DS_831_scaffold_v01_31.g1291.t1	N	Sugar_tr	arabinose-proton symporter	-	-	-	-	-	-	-	-	-	-	-	-	-	-
0	Dip. seriata	DS_831_scaffold_v01_215.g7987.t1	N	Sugar_tr	arabinose-proton symporter	-	-	-	-	-	-	-	-	-	-	-	-	-	-
0	T. minima	PA7_03_scaffold_292.g4964.t1	N	Sugar_tr	arabinose-proton symporter	-	-	-	-	-	-	2.A.1.1.38	Electrochemical Potential-driven Transporters	the major facilitator superfamily (mfs).	PHI:2240	7e-22	Srt1	Ustilago maydis	Reduced virulence
0	B. cinerea	BC1T_03707	N	Sugar_tr	ascus development protein	-	-	-	-	-	-	2.A.1.1.7	Electrochemical Potential-driven Transporters	the major facilitator superfamily (mfs).	PHI:2240	2e-11	Srt1	Ustilago maydis	Reduced virulence
0	N. parvum	NP2_03_scaffold_406.g3456.t1	N	Sugar_tr	ascus development protein	-	-	-	-	-	-	2.A.1.1.40	Electrochemical Potential-driven Transporters	the major facilitator superfamily (mfs).	PHI:2240	2e-20	Srt1	Ustilago maydis	Reduced virulence
0	Dia. ampelina	DA_912_scaffold_v01_92.g2748.t1	N	Sugar_tr	d-xylose-proton symporter	-	-	-	-	-	-	2.A.1.1.40	Electrochemical Potential-driven Transporters	the major facilitator superfamily (mfs).	-	-	-	-	-
0	Dip. seriata	DS_831_scaffold_v01_70.g3224.t1	N	Acyl_transf_3,Sugar_tr	d-xylose-proton symporter	-	-	-	-	-	-	-	-	-	-	-	-	-	-
0	N. parvum	NP2_03_scaffold_1101.g9026.t1	N	Sugar_tr	d-xylose-proton symporter	-	-	-	-	-	-	2.A.1.1.40	Electrochemical Potential-driven Transporters	the major facilitator superfamily (mfs).	-	-	-	-	-
0	S. cerevisiae	YLR081W	N	Sugar_tr	Galactose permease; required for utilization of galactose; also able to transport glucose	--	-	-	-	-	-	2.A.1.1.31	Electrochemical Potential-driven Transporters	major facilitator superfamily (MFS).	PHI:2240	1e-25	Srt1	Ustilago maydis	Reduced virulence
0	E. lata	EL1_03_scaffold_853.g4270.t1	N	Sugar_tr	general alpha-glucoside permease	-	-	-	-	-	-	-	-	-	PHI:2240	3e-23	Srt1	Ustilago maydis	Reduced virulence
0	E. lata	EL1_03_scaffold_540.g2583.t1	N	Sugar_tr	general substrate transporter	GT48	-	-	-	-	-	2.A.1.1.9	Electrochemical Potential-driven Transporters	the major facilitator superfamily (mfs).	-	-	-	-	-
0	E. lata	EL1_03_scaffold_1776.g8836.t1	N	Sugar_tr	general substrate transporter	-	-	-	-	-	-	-	-	-	-	-	-	-	-
0	T. minima	PA7_03_scaffold_601.g11158.t1	N	Sugar_tr	general substrate transporter	-	-	-	-	-	-	2.A.1.1.7	Electrochemical Potential-driven Transporters	the major facilitator superfamily (mfs).	PHI:2240	1e-28	Srt1	Ustilago maydis	Reduced virulence
0	T. minima	PA7_03_scaffold_610.g11415.t1	N	Sugar_tr	general substrate transporter	GT48	-	-	-	-	-	2.A.1.1.39	Electrochemical Potential-driven Transporters	the major facilitator superfamily (mfs).	-	-	-	-	-
0	T. minima	PA7_03_scaffold_420.g7249.t1	N	Sugar_tr	general substrate transporter	-	-	-	-	-	-	2.A.1.1.39	Electrochemical Potential-driven Transporters	the major facilitator superfamily (mfs).	-	-	-	-	-
0	T. minima	PA7_03_scaffold_495.g8674.t1	N	Sugar_tr	general substrate transporter	-	-	-	-	-	-	2.A.1.1.40	Electrochemical Potential-driven Transporters	the major facilitator superfamily (mfs).	-	-	-	-	-
0	T. minima	PA7_03_scaffold_149.g2739.t1	N	Sugar_tr	general substrate transporter	-	-	-	-	-	-	2.A.1.1.40	Electrochemical Potential-driven Transporters	the major facilitator superfamily (mfs).	-	-	-	-	-
0	F. mediterranea	gi|393222730|gb|EJD08214.1|	N	Sugar_tr	general substrate transporter	-	-	-	-	-	-	2.A.1.1.40	Electrochemical Potential-driven Transporters	the major facilitator superfamily (mfs).	-	-	-	-	-
0	F. mediterranea	gi|393222611|gb|EJD08095.1|	N	Sugar_tr	general substrate transporter	-	-	-	-	-	-	2.A.1.1.39	Electrochemical Potential-driven Transporters	the major facilitator superfamily (mfs).	-	-	-	-	-
0	F. mediterranea	gi|393222281|gb|EJD07765.1|	N	Sugar_tr	general substrate transporter	-	-	-	-	-	-	2.A.1.1.39	Electrochemical Potential-driven Transporters	the major facilitator superfamily (mfs).	-	-	-	-	-
0	F. mediterranea	gi|393221636|gb|EJD07121.1|	N	Sugar_tr	general substrate transporter	-	-	-	-	-	-	2.A.1.1.40	Electrochemical Potential-driven Transporters	the major facilitator superfamily (mfs).	-	-	-	-	-
0	F. mediterranea	gi|393219356|gb|EJD04843.1|	N	Sugar_tr	general substrate transporter	-	-	-	-	-	-	2.A.1.1.73	Electrochemical Potential-driven Transporters	the major facilitator superfamily (mfs).	-	-	-	-	-
0	F. mediterranea	gi|393218390|gb|EJD03878.1|	N	Sugar_tr	general substrate transporter	-	-	-	-	-	-	2.A.1.1.73	Electrochemical Potential-driven Transporters	the major facilitator superfamily (mfs).	-	-	-	-	-
0	F. mediterranea	gi|393216959|gb|EJD02449.1|	N	Sugar_tr	general substrate transporter	-	-	-	-	-	-	2.A.1.1.40	Electrochemical Potential-driven Transporters	the major facilitator superfamily (mfs).	-	-	-	-	-
0	F. mediterranea	gi|393213916|gb|EJC99410.1|	N	Sugar_tr	general substrate transporter	-	-	-	-	-	-	2.A.1.1.7	Electrochemical Potential-driven Transporters	the major facilitator superfamily (mfs).	-	-	-	-	-
0	F. mediterranea	gi|393213625|gb|EJC99120.1|	N	Sugar_tr	general substrate transporter	-	-	-	-	-	-	2.A.1.1.36	Electrochemical Potential-driven Transporters	the major facilitator superfamily (mfs).	-	-	-	-	-
0	F. mediterranea	gi|393213239|gb|EJC98736.1|	N	Sugar_tr	general substrate transporter	GT48	-	-	-	-	-	2.A.1.1.38	Electrochemical Potential-driven Transporters	the major facilitator superfamily (mfs).	-	-	-	-	-
0	F. mediterranea	gi|393216376|gb|EJD01866.1|	N	Sugar_tr	general substrate transporter	-	-	-	-	-	-	2.A.1.1.8	Electrochemical Potential-driven Transporters	the major facilitator superfamily (mfs).	-	-	-	-	-
0	F. mediterranea	gi|393216612|gb|EJD02102.1|	N	Sugar_tr	general substrate transporter	-	-	-	-	-	-	2.A.1.1.43	Electrochemical Potential-driven Transporters	the major facilitator superfamily (mfs).	-	-	-	-	-
0	S. hirsutum	gi|389743017|gb|EIM84202.1|	N	Sugar_tr	general substrate transporter	-	-	-	-	-	-	2.A.1.1.38	Electrochemical Potential-driven Transporters	the major facilitator superfamily (mfs).	PHI:2240	2e-20	Srt1	Ustilago maydis	Reduced virulence
0	S. hirsutum	gi|389745646|gb|EIM86827.1|	N	Sugar_tr	general substrate transporter	-	-	-	-	-	-	2.A.1.1.57	Electrochemical Potential-driven Transporters	the major facilitator superfamily (mfs).	PHI:2240	2e-42	Srt1	Ustilago maydis	Reduced virulence
0	S. hirsutum	gi|389739430|gb|EIM80623.1|	N	Sugar_tr	general substrate transporter	-	-	-	-	-	-	2.A.1.1.22	Electrochemical Potential-driven Transporters	the major facilitator superfamily (mfs).	33	-	-	-	-
0	S. hirsutum	gi|389740190|gb|EIM81381.1|	Y	Sugar_tr	general substrate transporter	-	-	-	-	-	-	2.A.1.1.38	Electrochemical Potential-driven Transporters	the major facilitator superfamily (mfs).	-	-	-	-	-
0	S. hirsutum	gi|389747334|gb|EIM88513.1|	N	Sugar_tr	general substrate transporter	GT48	-	-	-	-	-	2.A.1.1.38	Electrochemical Potential-driven Transporters	the major facilitator superfamily (mfs).	-	-	-	-	-
0	S. hirsutum	gi|389747894|gb|EIM89072.1|	N	Sugar_tr	general substrate transporter	-	-	-	-	-	-	2.A.1.1.39	Electrochemical Potential-driven Transporters	the major facilitator superfamily (mfs).	-	-	-	-	-
0	S. hirsutum	gi|389743288|gb|EIM84473.1|	N	Sugar_tr	general substrate transporter	-	-	-	-	-	-	2.A.1.1.39	Electrochemical Potential-driven Transporters	the major facilitator superfamily (mfs).	-	-	-	-	-
0	S. hirsutum	gi|389742902|gb|EIM84088.1|	N	Sugar_tr	general substrate transporter	-	-	-	-	-	-	2.A.1.1.39	Electrochemical Potential-driven Transporters	the major facilitator superfamily (mfs).	-	-	-	-	-
0	S. hirsutum	gi|389742863|gb|EIM84049.1|	N	Sugar_tr	general substrate transporter	GT48	-	-	-	-	-	2.A.1.1.39	Electrochemical Potential-driven Transporters	the major facilitator superfamily (mfs).	-	-	-	-	-
0	S. hirsutum	gi|389750018|gb|EIM91189.1|	N	Sugar_tr	general substrate transporter	-	-	-	-	-	-	2.A.1.1.40	Electrochemical Potential-driven Transporters	the major facilitator superfamily (mfs).	-	-	-	-	-
0	S. hirsutum	gi|389749981|gb|EIM91152.1|	N	Sugar_tr	general substrate transporter	-	-	-	-	-	-	2.A.1.1.40	Electrochemical Potential-driven Transporters	the major facilitator superfamily (mfs).	-	-	-	-	-
0	S. hirsutum	gi|389749188|gb|EIM90365.1|	N	Sugar_tr	general substrate transporter	-	-	-	-	-	-	2.A.1.1.40	Electrochemical Potential-driven Transporters	the major facilitator superfamily (mfs).	-	-	-	-	-
0	S. hirsutum	gi|389741333|gb|EIM82522.1|	N	Sugar_tr	general substrate transporter	-	-	-	-	-	-	2.A.1.1.43	Electrochemical Potential-driven Transporters	the major facilitator superfamily (mfs).	-	-	-	-	-
0	S. hirsutum	gi|389747720|gb|EIM88898.1|	N	Sugar_tr	general substrate transporter	-	-	-	-	-	-	2.A.1.1.51	Electrochemical Potential-driven Transporters	the major facilitator superfamily (mfs).	-	-	-	-	-
0	S. hirsutum	gi|389743492|gb|EIM84676.1|	N	Sugar_tr	general substrate transporter	-	-	-	-	-	-	2.A.1.1.7	Electrochemical Potential-driven Transporters	the major facilitator superfamily (mfs).	-	-	-	-	-
0	S. hirsutum	gi|389751660|gb|EIM92733.1|	N	Sugar_tr	general substrate transporter	-	-	-	-	-	-	2.A.1.1.73	Electrochemical Potential-driven Transporters	the major facilitator superfamily (mfs).	-	-	-	-	-
0	S. hirsutum	gi|389748151|gb|EIM89329.1|	N	Sugar_tr	general substrate transporter	-	-	-	-	-	-	2.A.1.1.73	Electrochemical Potential-driven Transporters	the major facilitator superfamily (mfs).	-	-	-	-	-
0	S. hirsutum	gi|389746005|gb|EIM87185.1|	N	Sugar_tr	general substrate transporter	-	-	-	-	-	-	2.A.1.1.73	Electrochemical Potential-driven Transporters	the major facilitator superfamily (mfs).	-	-	-	-	-
0	S. hirsutum	gi|389745988|gb|EIM87168.1|	N	Sugar_tr	general substrate transporter	-	-	-	-	-	-	2.A.1.1.8	Electrochemical Potential-driven Transporters	the major facilitator superfamily (mfs).	-	-	-	-	-
0	B. cinerea	BC1T_14432	N	Sugar_tr	glucose 1-dehydrogenase	-	-	-	-	-	-	2.A.1.1.40	Electrochemical Potential-driven Transporters	the major facilitator superfamily (mfs).	-	-	-	-	-
0	B. cinerea	BC1T_08241	N	Sugar_tr	glucose transporter	-	-	-	-	-	-	2.A.1.1.39	Electrochemical Potential-driven Transporters	the major facilitator superfamily (mfs).	-	-	-	-	-
0	Dia. ampelina	DA_912_scaffold_v01_85.g2504.t1	N	Sugar_tr	glucose transporter rco-3	-	-	-	-	-	-	2.A.1.1.68	Electrochemical Potential-driven Transporters	the major facilitator superfamily (mfs).	-	-	-	-	-
0	S. cerevisiae	YDR536W	N	Sugar_tr	Glycerol proton symporter of the plasma membrane; subject to glucose-induced inactivation, strongly but transiently induced when cells are subjected to osmotic shock	--	-	-	-	-	-	2.A.1.1.38	Electrochemical Potential-driven Transporters	the major facilitator superfamily (mfs).	-	-	-	-	-
0	Dia. ampelina	DA_912_scaffold_v01_12.g250.t1	N	Sugar_tr	glycerol proton symporter of the plasma subject to glucose-induced inactivation	-	-	-	-	-	-	2.A.1.1.38	Electrochemical Potential-driven Transporters	the major facilitator superfamily (mfs).	-	-	-	-	-
0	E. lata	EL1_03_scaffold_1707.g8475.t1	N	Sugar_tr	glycerol proton symporter of the plasma subject to glucose-induced inactivation	-	-	-	-	Cluster_46	t1pks	-	-	-	-	-	-	-	-
0	T. minima	PA7_03_scaffold_191.g3495.t1	Y	Sugar_tr	glycerol proton symporter of the plasma subject to glucose-induced inactivation	-	-	-	-	-	-	2.A.1.1.38	Electrochemical Potential-driven Transporters	the major facilitator superfamily (mfs).	-	-	-	-	-
0	T. minima	PA7_03_scaffold_503.g9243.t1	N	Sugar_tr	glycerol proton symporter of the plasma subject to glucose-induced inactivation	-	-	-	-	-	-	2.A.1.1.38	Electrochemical Potential-driven Transporters	the major facilitator superfamily (mfs).	-	-	-	-	-
0	T. minima	PA7_03_scaffold_415.g7128.t1	N	Sugar_tr	glycerol proton symporter of the plasma subject to glucose-induced inactivation	-	-	-	-	-	-	2.A.1.1.73	Electrochemical Potential-driven Transporters	the major facilitator superfamily (mfs).	-	-	-	-	-
0	P. chlamydospora	PC4_UCR_scaffold_v01_27.g1188.t1	N	Sugar_tr	glycerol proton symporter of the plasma subject to glucose-induced inactivation	-	-	-	-	-	-	2.A.1.1.73	Electrochemical Potential-driven Transporters	the major facilitator superfamily (mfs).	-	-	-	-	-
0	P. chlamydospora	PC4_UCR_scaffold_v01_30.g1288.t1	Y	Sugar_tr	glycerol proton symporter of the plasma subject to glucose-induced inactivation	-	-	-	-	-	-	2.A.1.1.73	Electrochemical Potential-driven Transporters	the major facilitator superfamily (mfs).	-	-	-	-	-
0	T. minima	PA7_03_scaffold_299.g5064.t1	N	Sugar_tr	h(+) hexose cotransporter 1	-	-	-	-	-	-	2.A.1.1.7	Electrochemical Potential-driven Transporters	the major facilitator superfamily (mfs).	-	-	-	-	-
0	P. chlamydospora	PC4_UCR_scaffold_v01_21.g840.t1	N	Sugar_tr	h(+) hexose cotransporter 1	-	-	-	-	-	-	2.A.1.1.7	Electrochemical Potential-driven Transporters	the major facilitator superfamily (mfs).	-	-	-	-	-
0	T. minima	PA7_03_scaffold_330.g5374.t1	N	Sugar_tr	hexose carrier	-	-	-	-	-	-	2.A.1.1.40	Electrochemical Potential-driven Transporters	the major facilitator superfamily (mfs).	PHI:2240	2e-27	Srt1	Ustilago maydis	Reduced virulence
0	Dia. ampelina	DA_912_scaffold_v01_268.g7016.t1	N	Sugar_tr	hexose carrier protein	-	-	-	-	-	-	2.A.1.1.38	Electrochemical Potential-driven Transporters	the major facilitator superfamily (mfs).	-	-	-	-	-
0	Dip. seriata	DS_831_scaffold_v01_31.g1300.t1	N	Sugar_tr	hexose carrier protein	-	-	-	-	-	-	-	-	-	PHI:2240	3e-20	Srt1	Ustilago maydis	Reduced virulence
0	Dip. seriata	DS_831_scaffold_v01_1.g43.t1	N	Sugar_tr	hexose carrier protein	-	-	-	-	-	-	-	-	-	-	-	-	-	-
0	Dip. seriata	DS_831_scaffold_v01_30.g1067.t1	N	Sugar_tr	hexose carrier protein	-	-	-	-	-	-	-	-	-	-	-	-	-	-
0	Dip. seriata	DS_831_scaffold_v01_99.g4626.t1	N	Sugar_tr	hexose carrier protein	-	-	-	-	-	-	-	-	-	-	-	-	-	-
0	E. lata	EL1_03_scaffold_258.g1223.t1	N	Sugar_tr	hexose carrier protein	-	-	-	-	-	-	-	-	-	-	-	-	-	-
0	E. lata	EL1_03_scaffold_1243.g6205.t1	N	Sugar_tr	hexose carrier protein	-	-	-	-	-	-	-	-	-	-	-	-	-	-
0	E. lata	EL1_03_scaffold_1019.g5215.t1	N	MFS_1,Sugar_tr	hexose carrier protein	-	-	-	-	-	-	-	-	-	-	-	-	-	-
0	N. parvum	NP2_03_scaffold_665.g5450.t1	N	Sugar_tr	hexose carrier protein	-	-	-	-	-	-	2.A.1.1.38	Electrochemical Potential-driven Transporters	the major facilitator superfamily (mfs).	-	-	-	-	-
0	N. parvum	NP2_03_scaffold_1158.g9550.t1	Y	Sugar_tr	hexose carrier protein	-	-	-	-	-	-	2.A.1.1.39	Electrochemical Potential-driven Transporters	the major facilitator superfamily (mfs).	-	-	-	-	-
0	N. parvum	NP2_03_scaffold_814.g6812.t1	N	Sugar_tr	hexose carrier protein	-	-	-	-	-	-	2.A.1.1.73	Electrochemical Potential-driven Transporters	the major facilitator superfamily (mfs).	-	-	-	-	-
0	N. parvum	NP2_03_scaffold_87.g657.t1	N	Sugar_tr	hexose carrier protein	-	-	-	-	-	-	2.A.1.1.38	Electrochemical Potential-driven Transporters	the major facilitator superfamily (mfs).	-	-	-	-	-
0	T. minima	PA7_03_scaffold_270.g4393.t1	N	Sugar_tr	hexose carrier protein	-	-	-	-	-	-	2.A.1.1.38	Electrochemical Potential-driven Transporters	the major facilitator superfamily (mfs).	-	-	-	-	-
0	T. minima	PA7_03_scaffold_496.g8804.t1	N	Sugar_tr	hexose carrier protein	-	-	-	-	-	-	2.A.1.1.39	Electrochemical Potential-driven Transporters	the major facilitator superfamily (mfs).	-	-	-	-	-
0	T. minima	PA7_03_scaffold_270.g4369.t1	N	Sugar_tr	hexose carrier protein	-	-	-	-	-	-	2.A.1.1.40	Electrochemical Potential-driven Transporters	the major facilitator superfamily (mfs).	-	-	-	-	-
0	P. chlamydospora	PC4_UCR_scaffold_v01_50.g2112.t1	N	Sugar_tr	hexose carrier protein	-	-	-	-	-	-	2.A.1.1.73	Electrochemical Potential-driven Transporters	the major facilitator superfamily (mfs).	-	-	-	-	-
0	B. cinerea	BC1T_10092	N	Sugar_tr	hexose transporter	-	-	-	-	-	-	2.A.1.1.58	Electrochemical Potential-driven Transporters	the major facilitator superfamily (mfs).	-	-	-	-	-
0	Dia. ampelina	DA_912_scaffold_v01_7.g171.t1	N	Sugar_tr	hexose transporter	-	-	-	-	-	-	2.A.1.1.57	Electrochemical Potential-driven Transporters	the major facilitator superfamily (mfs).	PHI:2240	7e-34	Srt1	Ustilago maydis	Reduced virulence
0	Dia. ampelina	DA_912_scaffold_v01_62.g1824.t1	N	Sugar_tr	hexose transporter	-	-	-	-	-	-	2.A.1.1.40	Electrochemical Potential-driven Transporters	the major facilitator superfamily (mfs).	-	-	-	-	-
0	Dia. ampelina	DA_912_scaffold_v01_73.g2254.t1	N	Sugar_tr	hexose transporter	-	-	-	-	-	-	2.A.1.1.58	Electrochemical Potential-driven Transporters	the major facilitator superfamily (mfs).	-	-	-	-	-
0	Dia. ampelina	DA_912_scaffold_v01_413.g8936.t1	N	Sugar_tr	hexose transporter	-	-	-	-	-	-	2.A.1.1.43	Electrochemical Potential-driven Transporters	the major facilitator superfamily (mfs).	-	-	-	-	-
0	E. lata	EL1_03_scaffold_1914.g9805.t1	N	Sugar_tr	hexose transporter	-	-	-	-	-	-	2.A.21.6.1	Electrochemical Potential-driven Transporters	the solute:sodium symporter (sss) family.	-	-	-	-	-
0	N. parvum	NP2_03_scaffold_52.g417.t1	N	Sugar_tr	hexose transporter	-	-	-	-	-	-	2.A.1.1.58	Electrochemical Potential-driven Transporters	the major facilitator superfamily (mfs).	-	-	-	-	-
0	T. minima	PA7_03_scaffold_35.g582.t1	N	Sugar_tr	hexose transporter	-	-	-	-	-	-	2.A.1.1.57	Electrochemical Potential-driven Transporters	the major facilitator superfamily (mfs).	PHI:2240	4e-31	Srt1	Ustilago maydis	Reduced virulence
0	T. minima	PA7_03_scaffold_286.g4475.t1	N	Sugar_tr	hexose transporter	-	-	-	-	-	-	2.A.1.1.57	Electrochemical Potential-driven Transporters	the major facilitator superfamily (mfs).	PHI:2240	4e-32	Srt1	Ustilago maydis	Reduced virulence
0	T. minima	PA7_03_scaffold_156.g2926.t1	N	Sugar_tr	hexose transporter	-	-	-	-	-	-	2.A.1.1.39	Electrochemical Potential-driven Transporters	the major facilitator superfamily (mfs).	-	-	-	-	-
0	T. minima	PA7_03_scaffold_348.g5699.t1	N	Sugar_tr	hexose transporter	-	-	-	-	-	-	2.A.1.1.40	Electrochemical Potential-driven Transporters	the major facilitator superfamily (mfs).	-	-	-	-	-
0	T. minima	PA7_03_scaffold_290.g4812.t1	N	Sugar_tr	hexose transporter	-	-	-	-	-	-	2.A.1.1.68	Electrochemical Potential-driven Transporters	the major facilitator superfamily (mfs).	-	-	-	-	-
0	T. minima	PA7_03_scaffold_229.g3959.t1	N	Sugar_tr	hexose transporter	-	-	-	-	-	-	2.A.1.1.73	Electrochemical Potential-driven Transporters	the major facilitator superfamily (mfs).	-	-	-	-	-
0	Dip. seriata	DS_831_scaffold_v01_1.g33.t1	N	Sugar_tr	hexose transporter hxt13	-	-	-	-	-	-	-	-	-	-	-	-	-	-
0	P. chlamydospora	PC4_UCR_scaffold_v01_171.g6088.t1	N	Sugar_tr	hexose transporter hxt13	-	-	-	-	-	-	2.A.1.1.58	Electrochemical Potential-driven Transporters	the major facilitator superfamily (mfs).	PHI:2240	8e-28	Srt1	Ustilago maydis	Reduced virulence
0	S. cerevisiae	YHR096C	N	Sugar_tr	Hexose transporter with moderate affinity for glucose; induced in the presence of non-fermentable carbon sources, induced by a decrease in growth rate, contains an extended N-terminal domain relative to other HXTs; HXT5 has a paralog, HXT3, that arose from the whole genome duplication	--	-	-	-	-	-	2.A.1.1.67	Electrochemical Potential-driven Transporters	the major facilitator superfamily (mfs).	-	-	-	-	-
0	E. lata	EL1_03_scaffold_657.g3042.t1	N	Sugar_tr	hexose transporter-like protein	-	-	-	-	-	-	2.A.21.6.1	Electrochemical Potential-driven Transporters	the solute:sodium symporter (sss) family.	-	-	-	-	-
0	S. cerevisiae	YEL069C	N	Sugar_tr	Hexose transporter; induced in the presence of non-fermentable carbon sources, induced by low levels of glucose, repressed by high levels of glucose; HXT13 has a paralog, HXT17, that arose from a segmental duplication	--	-	-	-	-	-	2.A.1.1.31	Electrochemical Potential-driven Transporters	major facilitator superfamily (MFS).	-	-	-	-	-
0	S. cerevisiae	YNR072W	N	Sugar_tr	Hexose transporter; up-regulated in media containing raffinose and galactose at pH 7.7 versus pH 4.7, repressed by high levels of glucose; HXT17 has a paralog, HXT13, that arose from a segmental duplication	--	-	-	-	-	-	2.A.1.1.30	Electrochemical Potential-driven Transporters	the major facilitator superfamily (mfs).	-	-	-	-	-
0	B. cinerea	BC1T_01506	N	Sugar_tr	high affinity glucose transporter rgt2	-	-	-	-	-	-	2.A.1.1.68	Electrochemical Potential-driven Transporters	the major facilitator superfamily (mfs).	PHI:2240	3e-25	Srt1	Ustilago maydis	Reduced virulence
0	Dip. seriata	DS_831_scaffold_v01_124.g5872.t1	N	Sugar_tr	high affinity glucose transporter rgt2	-	-	-	-	-	-	-	-	-	PHI:2240	1e-31	Srt1	Ustilago maydis	Reduced virulence
0	Dia. ampelina	DA_912_scaffold_v01_355.g8188.t1	Y	Sugar_tr	high-affinity glucose	-	-	-	-	-	-	2.A.1.1.39	Electrochemical Potential-driven Transporters	the major facilitator superfamily (mfs).	-	-	-	-	-
0	E. lata	EL1_03_scaffold_234.g1120.t1	N	Sugar_tr	high-affinity glucose	-	-	-	-	-	-	2.A.21.6.1	Electrochemical Potential-driven Transporters	the solute:sodium symporter (sss) family.	-	-	-	-	-
0	N. parvum	NP2_03_scaffold_23.g122.t1	N	Sugar_tr	high-affinity glucose	-	-	-	-	-	-	2.A.1.1.40	Electrochemical Potential-driven Transporters	the major facilitator superfamily (mfs).	-	-	-	-	-
0	N. parvum	NP2_03_scaffold_546.g4573.t1	N	Sugar_tr	high-affinity glucose	-	-	-	-	-	-	2.A.1.1.40	Electrochemical Potential-driven Transporters	the major facilitator superfamily (mfs).	-	-	-	-	-
0	P. chlamydospora	PC4_UCR_scaffold_v01_26.g1157.t1	N	Sugar_tr	high-affinity glucose	GT48	-	-	-	-	-	2.A.1.1.40	Electrochemical Potential-driven Transporters	the major facilitator superfamily (mfs).	-	-	-	-	-
0	B. cinerea	BC1T_09891	N	Sugar_tr	high-affinity glucose transporter	-	-	-	-	-	-	2.A.1.1.68	Electrochemical Potential-driven Transporters	the major facilitator superfamily (mfs).	PHI:2240	2e-32	Srt1	Ustilago maydis	Reduced virulence
0	E. lata	EL1_03_scaffold_1257.g6256.t1	N	Sugar_tr	high-affinity glucose transporter	-	-	-	-	-	-	-	-	-	-	-	-	-	-
0	E. lata	EL1_03_scaffold_848.g4227.t1	N	Sugar_tr	high-affinity glucose transporter ght2	-	-	-	-	-	-	-	-	-	-	-	-	-	-
0	S. cerevisiae	YMR011W	N	Sugar_tr	High-affinity glucose transporter of the major facilitator superfamily; expression is induced by low levels of glucose and repressed by high levels of glucose	--	-	-	-	-	-	2.A.1.1.30	Electrochemical Potential-driven Transporters	the major facilitator superfamily (mfs).	-	-	-	-	-
0	Dia. ampelina	DA_912_scaffold_v01_14.g347.t1	N	Sugar_tr	high-affinity glucose transporter rgt2	-	-	-	-	-	-	2.A.1.1.68	Electrochemical Potential-driven Transporters	the major facilitator superfamily (mfs).	PHI:2240	2e-25	Srt1	Ustilago maydis	Reduced virulence
0	E. lata	EL1_03_scaffold_270.g1310.t1	N	Sugar_tr	high-affinity glucose transporter rgt2	-	-	-	-	-	-	-	-	-	PHI:2240	5e-29	Srt1	Ustilago maydis	Reduced virulence
0	T. minima	PA7_03_scaffold_82.g1674.t1	N	Sugar_tr	high-affinity glucose transporter rgt2	-	-	-	-	-	-	2.A.1.1.68	Electrochemical Potential-driven Transporters	the major facilitator superfamily (mfs).	PHI:2240	1e-25	Srt1	Ustilago maydis	Reduced virulence
0	S. cerevisiae	YHR092C	N	Sugar_tr	High-affinity glucose transporter; member of the major facilitator superfamily, expression is induced by low levels of glucose and repressed by high levels of glucose; HXT4 has a paralog, HXT7, that arose from the whole genome duplication	--	-	-	-	-	-	2.A.1.1.30	Electrochemical Potential-driven Transporters	the major facilitator superfamily (mfs).	PHI:2240	6e-26	Srt1	Ustilago maydis	Reduced virulence
0	S. cerevisiae	YDR342C	N	Sugar_tr	High-affinity glucose transporter; member of the major facilitator superfamily, nearly identical to Hxt6p, expressed at high basal levels relative to other HXTs, expression repressed by high glucose levels; HXT7 has a paralog, HXT4, that arose from the whole genome duplication	--	-	-	-	-	-	2.A.1.1.5	Electrochemical Potential-driven Transporters	the major facilitator superfamily (mfs).	PHI:2240	2e-23	Srt1	Ustilago maydis	Reduced virulence
0	S. cerevisiae	YDR343C	N	Sugar_tr	High-affinity glucose transporter; member of the major facilitator superfamily, nearly identical to Hxt7p, expressed at high basal levels relative to other HXTs, repression of expression by high glucose requires SNF3; HXT6 has a paralog, HXT1, that arose from the whole genome duplication	--	-	-	-	-	-	2.A.1.1.30	Electrochemical Potential-driven Transporters	the major facilitator superfamily (mfs).	PHI:2240	1e-23	Srt1	Ustilago maydis	Reduced virulence
0	T. minima	PA7_03_scaffold_561.g10270.t1	N	Sugar_tr	hypothetical protein	GT48	-	-	-	-	-	2.A.1.1.39	Electrochemical Potential-driven Transporters	the major facilitator superfamily (mfs).	PHI:2240	8e-25	Srt1	Ustilago maydis	Reduced virulence
0	T. minima	PA7_03_scaffold_108.g1891.t1	N	Sugar_tr	hypothetical protein	-	-	-	-	Cluster_02	t1pks	2.A.1.1.7	Electrochemical Potential-driven Transporters	the major facilitator superfamily (mfs).	-	-	-	-	-
0	T. minima	PA7_03_scaffold_610.g11380.t1	N	Sugar_tr	hypothetical protein	-	-	-	-	-	-	2.A.1.1.38	Electrochemical Potential-driven Transporters	the major facilitator superfamily (mfs).	-	-	-	-	-
0	T. minima	PA7_03_scaffold_33.g574.t1	N	Sugar_tr	hypothetical protein	-	-	-	-	-	-	2.A.1.1.38	Electrochemical Potential-driven Transporters	the major facilitator superfamily (mfs).	-	-	-	-	-
0	T. minima	PA7_03_scaffold_563.g10297.t1	N	Sugar_tr	hypothetical protein	-	-	-	-	-	-	2.A.1.1.38	Electrochemical Potential-driven Transporters	the major facilitator superfamily (mfs).	-	-	-	-	-
0	T. minima	PA7_03_scaffold_610.g11483.t1	N	Sugar_tr	hypothetical protein	-	-	-	-	-	-	2.A.1.1.38	Electrochemical Potential-driven Transporters	the major facilitator superfamily (mfs).	-	-	-	-	-
0	T. minima	PA7_03_scaffold_160.g3027.t1	N	Sugar_tr	hypothetical protein	-	-	-	-	-	-	2.A.1.1.39	Electrochemical Potential-driven Transporters	the major facilitator superfamily (mfs).	-	-	-	-	-
0	T. minima	PA7_03_scaffold_389.g6510.t1	N	Sugar_tr	hypothetical protein	-	-	-	-	-	-	2.A.1.1.39	Electrochemical Potential-driven Transporters	the major facilitator superfamily (mfs).	-	-	-	-	-
0	T. minima	PA7_03_scaffold_270.g4390.t1	N	Sugar_tr	hypothetical protein	-	-	-	-	-	-	2.A.1.1.40	Electrochemical Potential-driven Transporters	the major facilitator superfamily (mfs).	-	-	-	-	-
0	T. minima	PA7_03_scaffold_60.g1368.t1	N	Sugar_tr	hypothetical protein	-	-	-	-	-	-	2.A.1.1.40	Electrochemical Potential-driven Transporters	the major facilitator superfamily (mfs).	-	-	-	-	-
0	T. minima	PA7_03_scaffold_39.g819.t1	N	Sugar_tr	hypothetical protein	-	-	-	-	-	-	2.A.1.1.40	Electrochemical Potential-driven Transporters	the major facilitator superfamily (mfs).	-	-	-	-	-
0	T. minima	PA7_03_scaffold_20.g335.t1	N	Sugar_tr	hypothetical protein	-	-	-	-	-	-	2.A.1.1.43	Electrochemical Potential-driven Transporters	the major facilitator superfamily (mfs).	-	-	-	-	-
0	T. minima	PA7_03_scaffold_236.g4024.t1	N	Sugar_tr	hypothetical protein	-	-	-	-	-	-	2.A.1.1.51	Electrochemical Potential-driven Transporters	the major facilitator superfamily (mfs).	-	-	-	-	-
0	T. minima	PA7_03_scaffold_500.g9198.t1	N	Sugar_tr	hypothetical protein	-	-	-	-	-	-	2.A.1.1.21	Electrochemical Potential-driven Transporters	the major facilitator superfamily (mfs).	-	-	-	-	-
0	B. cinerea	BC1T_13624	N	Sugar_tr	hypothetical protein BC1G_13623	-	-	-	-	-	-	2.A.1.1.38	Electrochemical Potential-driven Transporters	the major facilitator superfamily (mfs).	-	-	-	-	-
0	F. mediterranea	gi|393218391|gb|EJD03879.1|	N	Sugar_tr	hypothetical protein FOMMEDRAFT_167187	-	-	-	-	-	-	2.A.1.1.38	Electrochemical Potential-driven Transporters	the major facilitator superfamily (mfs).	-	-	-	-	-
0	F. mediterranea	gi|393214808|gb|EJD00300.1|	N	Sugar_tr	hypothetical protein FOMMEDRAFT_30386	-	-	-	-	-	-	2.A.1.1.38	Electrochemical Potential-driven Transporters	the major facilitator superfamily (mfs).	-	-	-	-	-
0	T. minima	PA7_03_scaffold_363.g6112.t1	N	Sugar_tr	hypothetical protein FPSE_07791	-	-	-	-	-	-	2.A.1.1.40	Electrochemical Potential-driven Transporters	the major facilitator superfamily (mfs).	-	-	-	-	-
0	S. hirsutum	gi|389749664|gb|EIM90835.1|	N	Sugar_tr	hypothetical protein STEHIDRAFT_72465	-	-	-	-	-	-	2.A.1.1.40	Electrochemical Potential-driven Transporters	the major facilitator superfamily (mfs).	-	-	-	-	-
0	S. cerevisiae	YDR345C	N	Sugar_tr	Low affinity glucose transporter of the major facilitator superfamily; expression is induced in low or high glucose conditions; HXT3 has a paralog, HXT5, that arose from the whole genome duplication	--	-	-	-	-	-	2.A.1.1.67	Electrochemical Potential-driven Transporters	the major facilitator superfamily (mfs).	PHI:2240	7e-31	Srt1	Ustilago maydis	Reduced virulence
0	T. minima	PA7_03_scaffold_18.g288.t1	N	Sugar_tr	low-affinity glucose transporter	-	-	-	-	-	-	2.A.1.1.58	Electrochemical Potential-driven Transporters	the major facilitator superfamily (mfs).	-	-	-	-	-
0	S. cerevisiae	YHR094C	N	Sugar_tr	Low-affinity glucose transporter of the major facilitator superfamily; expression is induced by Hxk2p in the presence of glucose and repressed by Rgt1p when glucose is limiting; HXT1 has a paralog, HXT6, what arose from the whole genome duplication	--	-	-	-	-	-	2.A.1.1.5	Electrochemical Potential-driven Transporters	the major facilitator superfamily (mfs).	PHI:2240	3e-30	Srt1	Ustilago maydis	Reduced virulence
0	B. cinerea	BC1T_13828	N	Sugar_tr	meiotic mrna stability protein kinase ssn3	-	-	-	-	-	-	2.A.1.1.43	Electrochemical Potential-driven Transporters	the major facilitator superfamily (mfs).	-	-	-	-	-
0	Dia. ampelina	DA_912_scaffold_v01_148.g4319.t1	N	Sugar_tr	mfs glucose	-	-	-	-	-	-	2.A.1.1.39	Electrochemical Potential-driven Transporters	the major facilitator superfamily (mfs).	-	-	-	-	-
0	Dip. seriata	DS_831_scaffold_v01_58.g2425.t1	N	Sugar_tr	mfs glucose	-	-	-	-	-	-	-	-	-	-	-	-	-	-
0	Dip. seriata	DS_831_scaffold_v01_160.g6550.t1	N	Sugar_tr	mfs glucose	-	-	-	-	-	-	-	-	-	-	-	-	-	-
0	E. lata	EL1_03_scaffold_1788.g9010.t1	N	Sugar_tr	mfs glucose	-	-	-	-	-	-	-	-	-	-	-	-	-	-
0	N. parvum	NP2_03_scaffold_290.g2387.t1	N	Sugar_tr	mfs glucose	-	-	-	-	-	-	2.A.1.1.39	Electrochemical Potential-driven Transporters	the major facilitator superfamily (mfs).	-	-	-	-	-
0	N. parvum	NP2_03_scaffold_624.g5265.t1	N	Sugar_tr	mfs glucose	-	-	-	-	-	-	2.A.1.1.43	Electrochemical Potential-driven Transporters	the major facilitator superfamily (mfs).	-	-	-	-	-
0	P. chlamydospora	PC4_UCR_scaffold_v01_93.g4067.t1	N	Sugar_tr	mfs glucose	-	-	-	-	-	-	2.A.1.1.39	Electrochemical Potential-driven Transporters	the major facilitator superfamily (mfs).	PHI:2240	7e-24	Srt1	Ustilago maydis	Reduced virulence
0	P. chlamydospora	PC4_UCR_scaffold_v01_204.g6603.t1	N	Sugar_tr	mfs glucose	-	-	-	-	-	-	2.A.1.1.39	Electrochemical Potential-driven Transporters	the major facilitator superfamily (mfs).	-	-	-	-	-
0	P. chlamydospora	PC4_UCR_scaffold_v01_93.g4098.t1	N	Sugar_tr	mfs glucose	-	-	-	-	-	-	2.A.1.1.43	Electrochemical Potential-driven Transporters	the major facilitator superfamily (mfs).	-	-	-	-	-
0	B. cinerea	BC1T_09068	N	Sugar_tr	mfs monosaccharide	-	-	-	-	-	-	2.A.1.1.58	Electrochemical Potential-driven Transporters	the major facilitator superfamily (mfs).	-	-	-	-	-
0	B. cinerea	BC1T_12022	N	Sugar_tr	mfs monosaccharide	-	-	-	-	-	-	2.A.1.1.38	Electrochemical Potential-driven Transporters	the major facilitator superfamily (mfs).	-	-	-	-	-
0	Dia. ampelina	DA_912_scaffold_v01_63.g1946.t1	N	Sugar_tr	mfs monosaccharide	-	-	-	-	Cluster 11	other	2.A.1.1.36	Electrochemical Potential-driven Transporters	the major facilitator superfamily (mfs).	PHI:2240	5e-30	Srt1	Ustilago maydis	Reduced virulence
0	Dia. ampelina	DA_912_scaffold_v01_123.g3583.t1	N	Sugar_tr	mfs monosaccharide	-	-	-	-	-	-	2.A.1.1.40	Electrochemical Potential-driven Transporters	the major facilitator superfamily (mfs).	-	-	-	-	-
0	Dip. seriata	DS_831_scaffold_v01_65.g2878.t1	N	Sugar_tr	mfs monosaccharide	GT48	-	-	-	-	-	-	-	-	PHI:2240	9e-32	Srt1	Ustilago maydis	Reduced virulence
0	Dip. seriata	DS_831_scaffold_v01_103.g4938.t1	N	Sugar_tr	mfs monosaccharide	-	-	-	-	-	-	3.A.20.1.1	Primary Active Transporters	the peroxisomal protein importer (ppi) family.	-	-	-	-	-
0	Dip. seriata	DS_831_scaffold_v01_228.g8227.t1	N	Sugar_tr	mfs monosaccharide	-	-	-	-	-	-	-	-	-	-	-	-	-	-
0	E. lata	EL1_03_scaffold_285.g1398.t1	N	Sugar_tr	mfs monosaccharide	-	-	-	-	-	-	-	-	-	PHI:2240	2e-36	Srt1	Ustilago maydis	Reduced virulence
0	E. lata	EL1_03_scaffold_1863.g9473.t1	N	Sugar_tr	mfs monosaccharide	-	-	-	-	-	-	-	-	-	PHI:2240	3e-17	Srt1	Ustilago maydis	Reduced virulence
0	E. lata	EL1_03_scaffold_864.g4329.t1	N	Sugar_tr	mfs monosaccharide	-	-	-	-	-	-	-	-	-	-	-	-	-	-
0	E. lata	EL1_03_scaffold_459.g2269.t1	N	Sugar_tr	mfs monosaccharide	-	-	-	-	-	-	-	-	-	-	-	-	-	-
0	N. parvum	NP2_03_scaffold_218.g1747.t1	N	Sugar_tr	mfs monosaccharide	-	-	-	-	-	-	2.A.1.1.51	Electrochemical Potential-driven Transporters	the major facilitator superfamily (mfs).	PHI:2240	2e-28	Srt1	Ustilago maydis	Reduced virulence
0	N. parvum	NP2_03_scaffold_362.g2989.t1	N	Sugar_tr	mfs monosaccharide	-	-	-	-	-	-	2.A.1.1.68	Electrochemical Potential-driven Transporters	the major facilitator superfamily (mfs).	PHI:2240	1e-33	Srt1	Ustilago maydis	Reduced virulence
0	N. parvum	NP2_03_scaffold_1177.g9743.t1	N	Sugar_tr	mfs monosaccharide	-	-	-	-	-	-	2.A.1.1.36	Electrochemical Potential-driven Transporters	the major facilitator superfamily (mfs).	-	-	-	-	-
0	N. parvum	NP2_03_scaffold_948.g7819.t1	N	Sugar_tr	mfs monosaccharide	-	-	-	-	-	-	2.A.1.1.38	Electrochemical Potential-driven Transporters	the major facilitator superfamily (mfs).	-	-	-	-	-
0	N. parvum	NP2_03_scaffold_602.g5099.t1	N	Sugar_tr	mfs monosaccharide	-	-	-	-	-	-	2.A.1.1.40	Electrochemical Potential-driven Transporters	the major facilitator superfamily (mfs).	-	-	-	-	-
0	N. parvum	NP2_03_scaffold_1243.g10077.t1	N	Sugar_tr	mfs monosaccharide	-	-	-	-	-	-	2.A.1.1.40	Electrochemical Potential-driven Transporters	the major facilitator superfamily (mfs).	-	-	-	-	-
0	P. chlamydospora	PC4_UCR_scaffold_v01_131.g5132.t1	N	Sugar_tr	mfs monosaccharide	-	-	-	-	-	-	2.A.1.1.39	Electrochemical Potential-driven Transporters	the major facilitator superfamily (mfs).	-	-	-	-	-
0	P. chlamydospora	PC4_UCR_scaffold_v01_132.g5153.t1	N	Sugar_tr	mfs monosaccharide	-	-	-	-	-	-	2.A.1.1.25	Electrochemical Potential-driven Transporters	the major facilitator superfamily (mfs).	-	-	-	-	-
0	P. chlamydospora	PC4_UCR_scaffold_v01_35.g1477.t1	N	Sugar_tr	mfs monosaccharide	-	-	-	-	-	-	2.A.1.1.68	Electrochemical Potential-driven Transporters	the major facilitator superfamily (mfs).	-	-	-	-	-
0	P. chlamydospora	PC4_UCR_scaffold_v01_56.g2294.t1	N	Sugar_tr	mfs monosaccharide	-	-	-	-	-	-	2.A.1.1.40	Electrochemical Potential-driven Transporters	the major facilitator superfamily (mfs).	-	-	-	-	-
0	B. cinerea	BC1T_02982	N	Sugar_tr	mfs monosaccharide transporter	-	-	-	-	-	-	2.A.1.1.39	Electrochemical Potential-driven Transporters	the major facilitator superfamily (mfs).	-	-	-	-	-
0	B. cinerea	BC1T_05746	N	Sugar_tr	mfs monosaccharide transporter	-	-	-	-	-	-	2.A.1.1.57	Electrochemical Potential-driven Transporters	the major facilitator superfamily (mfs).	-	-	-	-	-
0	Dia. ampelina	DA_912_scaffold_v01_60.g1587.t1	N	Sugar_tr	mfs monosaccharide transporter	-	-	-	-	-	-	2.A.1.1.38	Electrochemical Potential-driven Transporters	the major facilitator superfamily (mfs).	-	-	-	-	-
0	Dia. ampelina	DA_912_scaffold_v01_132.g3667.t1	N	Sugar_tr	mfs monosaccharide transporter	-	-	-	-	-	-	2.A.1.1.38	Electrochemical Potential-driven Transporters	the major facilitator superfamily (mfs).	-	-	-	-	-
0	Dip. seriata	DS_831_scaffold_v01_122.g5827.t1	N	Sugar_tr	mfs monosaccharide transporter	-	-	-	Hybrid_Ascorbate-Cytochrome_C_peroxidase	-	-	-	-	-	-	-	-	-	-
0	Dip. seriata	DS_831_scaffold_v01_287.g8868.t1	N	Sugar_tr	mfs monosaccharide transporter	GT48	-	-	-	-	-	-	-	-	-	-	-	-	-
0	E. lata	EL1_03_scaffold_349.g1780.t1	N	Sugar_tr	mfs monosaccharide transporter	-	-	-	-	-	-	-	-	-	-	-	-	-	-
0	E. lata	EL1_03_scaffold_1046.g5318.t1	N	Sugar_tr	mfs monosaccharide transporter	-	-	-	-	-	-	-	-	-	-	-	-	-	-
0	E. lata	EL1_03_scaffold_1629.g8096.t1	N	Sugar_tr	mfs monosaccharide transporter	-	-	-	-	-	-	-	-	-	-	-	-	-	-
0	E. lata	EL1_03_scaffold_1839.g9281.t1	N	Sugar_tr	mfs monosaccharide transporter	-	-	-	-	-	-	8.A.5.1.3	Accessory Factors Involved in Transport	the voltage-gated k(+) channel -subunit (kv) family.	-	-	-	-	-
0	E. lata	EL1_03_scaffold_565.g2726.t1	N	Sugar_tr	mfs monosaccharide transporter	-	-	-	-	-	-	-	-	-	-	-	-	-	-
0	N. parvum	NP2_03_scaffold_412.g3470.t1	N	Sugar_tr	mfs monosaccharide transporter	-	-	-	-	-	-	2.A.1.1.39	Electrochemical Potential-driven Transporters	the major facilitator superfamily (mfs).	-	-	-	-	-
0	N. parvum	NP2_03_scaffold_266.g2177.t1	N	Sugar_tr	mfs monosaccharide transporter	-	-	-	-	-	-	2.A.1.1.40	Electrochemical Potential-driven Transporters	the major facilitator superfamily (mfs).	-	-	-	-	-
0	N. parvum	NP2_03_scaffold_287.g2325.t1	N	Sugar_tr	mfs monosaccharide transporter	GT48	-	-	-	-	-	2.A.1.1.68	Electrochemical Potential-driven Transporters	the major facilitator superfamily (mfs).	-	-	-	-	-
0	N. parvum	NP2_03_scaffold_1102.g9085.t1	N	Fungal_trans_2,Sugar_tr	mfs monosaccharide transporter	-	-	-	-	-	-	2.A.1.1.40	Electrochemical Potential-driven Transporters	the major facilitator superfamily (mfs).	-	-	-	-	-
0	T. minima	PA7_03_scaffold_327.g5327.t1	N	Sugar_tr	mfs monosaccharide transporter	-	-	-	-	-	-	2.A.1.1.39	Electrochemical Potential-driven Transporters	the major facilitator superfamily (mfs).	PHI:2240	6e-10	Srt1	Ustilago maydis	Reduced virulence
0	T. minima	PA7_03_scaffold_419.g7178.t1	N	Sugar_tr	mfs monosaccharide transporter	-	-	-	-	-	-	2.A.1.1.51	Electrochemical Potential-driven Transporters	the major facilitator superfamily (mfs).	PHI:2240	8e-30	Srt1	Ustilago maydis	Reduced virulence
0	T. minima	PA7_03_scaffold_566.g10343.t1	N	Sugar_tr	mfs monosaccharide transporter	-	-	-	-	-	-	2.A.1.1.39	Electrochemical Potential-driven Transporters	the major facilitator superfamily (mfs).	-	-	-	-	-
0	T. minima	PA7_03_scaffold_435.g7497.t1	N	Sugar_tr	mfs monosaccharide transporter	-	-	-	-	-	-	2.A.1.1.40	Electrochemical Potential-driven Transporters	the major facilitator superfamily (mfs).	-	-	-	-	-
0	T. minima	PA7_03_scaffold_286.g4470.t1	N	Sugar_tr	mfs monosaccharide transporter	-	-	-	-	-	-	2.A.1.1.40	Electrochemical Potential-driven Transporters	the major facilitator superfamily (mfs).	-	-	-	-	-
0	P. chlamydospora	PC4_UCR_scaffold_v01_45.g1909.t1	N	Sugar_tr	mfs monosaccharide transporter	-	-	-	-	-	-	2.A.1.1.17	Electrochemical Potential-driven Transporters	the major facilitator superfamily (mfs).	PHI:2240	1e-06	Srt1	Ustilago maydis	Reduced virulence
0	P. chlamydospora	PC4_UCR_scaffold_v01_109.g4606.t1	N	Sugar_tr	mfs monosaccharide transporter	-	-	-	-	-	-	2.A.1.1.38	Electrochemical Potential-driven Transporters	the major facilitator superfamily (mfs).	-	-	-	-	-
0	F. mediterranea	gi|393221861|gb|EJD07345.1|	N	Sugar_tr	MFS monosaccharide transporter	-	-	-	-	-	-	2.A.1.1.51	Electrochemical Potential-driven Transporters	the major facilitator superfamily (mfs).	-	-	-	-	-
0	S. hirsutum	gi|389745739|gb|EIM86920.1|	N	Sugar_tr	MFS monosaccharide transporter	-	-	-	-	-	-	2.A.1.1.68	Electrochemical Potential-driven Transporters	the major facilitator superfamily (mfs).	-	-	-	-	-
0	B. cinerea	BC1T_12037	N	Sugar_tr	mfs myo-inositol	-	-	-	-	-	-	2.A.1.1.8	Electrochemical Potential-driven Transporters	the major facilitator superfamily (mfs).	-	-	-	-	-
0	Dip. seriata	DS_831_scaffold_v01_228.g8205.t1	N	Sugar_tr	mfs myo-inositol	-	-	-	-	-	-	-	-	-	-	-	-	-	-
0	B. cinerea	BC1T_10717	N	Sugar_tr	mfs quinate	-	-	-	-	-	-	2.A.1.1.51	Electrochemical Potential-driven Transporters	the major facilitator superfamily (mfs).	PHI:2240	1e-18	Srt1	Ustilago maydis	Reduced virulence
0	Dia. ampelina	DA_912_scaffold_v01_413.g8938.t1	N	Sugar_tr	mfs quinate	-	-	-	-	-	-	2.A.1.1.7	Electrochemical Potential-driven Transporters	the major facilitator superfamily (mfs).	-	-	-	-	-
0	E. lata	EL1_03_scaffold_98.g391.t1	N	Sugar_tr	mfs quinate	-	-	-	-	-	-	-	-	-	PHI:2240	2e-14	Srt1	Ustilago maydis	Reduced virulence
0	E. lata	EL1_03_scaffold_1376.g6940.t1	N	Sugar_tr	mfs quinate	-	-	-	-	-	-	-	-	-	-	-	-	-	-
0	N. parvum	NP2_03_scaffold_45.g347.t1	N	Sugar_tr	mfs quinate	-	-	-	-	-	-	2.A.1.1.7	Electrochemical Potential-driven Transporters	the major facilitator superfamily (mfs).	PHI:2240	3e-18	Srt1	Ustilago maydis	Reduced virulence
0	T. minima	PA7_03_scaffold_330.g5459.t1	N	Sugar_tr	mfs quinate	-	-	-	-	-	-	2.A.1.1.7	Electrochemical Potential-driven Transporters	the major facilitator superfamily (mfs).	PHI:2240	5e-21	Srt1	Ustilago maydis	Reduced virulence
0	T. minima	PA7_03_scaffold_408.g6685.t1	N	Sugar_tr	mfs quinate	-	-	-	-	-	-	2.A.1.1.7	Electrochemical Potential-driven Transporters	the major facilitator superfamily (mfs).	PHI:2240	2e-21	Srt1	Ustilago maydis	Reduced virulence
0	T. minima	PA7_03_scaffold_408.g6700.t1	N	Sugar_tr	mfs quinate	-	-	-	-	Cluster_13	t1pks	2.A.1.1.7	Electrochemical Potential-driven Transporters	the major facilitator superfamily (mfs).	-	-	-	-	-
0	P. chlamydospora	PC4_UCR_scaffold_v01_231.g6774.t1	N	Sugar_tr	mfs quinate	-	-	-	-	-	-	2.A.1.1.7	Electrochemical Potential-driven Transporters	the major facilitator superfamily (mfs).	PHI:2240	8e-26	Srt1	Ustilago maydis	Reduced virulence
0	P. chlamydospora	PC4_UCR_scaffold_v01_95.g4162.t1	N	Sugar_tr	mfs quinate	-	-	-	-	-	-	2.A.1.1.7	Electrochemical Potential-driven Transporters	the major facilitator superfamily (mfs).	PHI:2240	9e-18	Srt1	Ustilago maydis	Reduced virulence
0	P. chlamydospora	PC4_UCR_scaffold_v01_35.g1481.t1	Y	Sugar_tr	mfs quinate	-	-	-	-	-	-	2.A.1.1.7	Electrochemical Potential-driven Transporters	the major facilitator superfamily (mfs).	-	-	-	-	-
0	B. cinerea	BC1T_12224	N	Sugar_tr	mfs quinate transporter	-	-	-	-	-	-	2.A.1.1.7	Electrochemical Potential-driven Transporters	the major facilitator superfamily (mfs).	PHI:2240	8e-13	Srt1	Ustilago maydis	Reduced virulence
0	B. cinerea	BC1T_00956	N	Sugar_tr	mfs quinate transporter	-	-	-	-	-	-	2.A.1.1.7	Electrochemical Potential-driven Transporters	the major facilitator superfamily (mfs).	-	-	-	-	-
0	B. cinerea	BC1T_01048	N	Sugar_tr	mfs quinate transporter	-	-	-	-	-	-	2.A.1.1.7	Electrochemical Potential-driven Transporters	the major facilitator superfamily (mfs).	-	-	-	-	-
0	Dia. ampelina	DA_912_scaffold_v01_456.g9376.t1	N	Sugar_tr	mfs quinate transporter	-	-	-	-	-	-	2.A.1.1.7	Electrochemical Potential-driven Transporters	the major facilitator superfamily (mfs).	PHI:2240	7e-11	Srt1	Ustilago maydis	Reduced virulence
0	Dip. seriata	DS_831_scaffold_v01_111.g5336.t1	N	Sugar_tr	mfs quinate transporter	-	-	-	-	-	-	-	-	-	PHI:2240	5e-23	Srt1	Ustilago maydis	Reduced virulence
0	Dip. seriata	DS_831_scaffold_v01_81.g4149.t1	N	Sugar_tr	mfs quinate transporter	-	-	-	-	-	-	-	-	-	-	-	-	-	-
0	Dip. seriata	DS_831_scaffold_v01_216.g8006.t1	N	Sugar_tr	mfs quinate transporter	-	-	-	-	-	-	-	-	-	-	-	-	-	-
0	E. lata	EL1_03_scaffold_965.g4828.t1	N	Sugar_tr	mfs quinate transporter	-	-	-	-	-	-	-	-	-	-	-	-	-	-
0	N. parvum	NP2_03_scaffold_285.g2301.t1	N	Sugar_tr	mfs quinate transporter	-	-	-	-	-	-	2.A.1.1.7	Electrochemical Potential-driven Transporters	the major facilitator superfamily (mfs).	-	-	-	-	-
0	N. parvum	NP2_03_scaffold_460.g3993.t1	N	Sugar_tr	mfs quinate transporter	-	-	-	-	-	-	2.A.1.1.7	Electrochemical Potential-driven Transporters	the major facilitator superfamily (mfs).	-	-	-	-	-
0	N. parvum	NP2_03_scaffold_469.g4107.t1	N	Sugar_tr	mfs quinate transporter	-	-	-	-	-	-	2.A.1.1.7	Electrochemical Potential-driven Transporters	the major facilitator superfamily (mfs).	-	-	-	-	-
0	N. parvum	NP2_03_scaffold_997.g8146.t1	N	Sugar_tr	mfs quinate transporter	-	-	-	-	-	-	2.A.1.1.7	Electrochemical Potential-driven Transporters	the major facilitator superfamily (mfs).	-	-	-	-	-
0	T. minima	PA7_03_scaffold_363.g6109.t1	N	Sugar_tr	mfs quinate transporter	-	-	-	-	-	-	2.A.1.1.7	Electrochemical Potential-driven Transporters	the major facilitator superfamily (mfs).	PHI:2240	1e-08	Srt1	Ustilago maydis	Reduced virulence
0	T. minima	PA7_03_scaffold_496.g9084.t1	N	Sugar_tr	mfs quinate transporter	-	-	-	-	-	-	2.A.1.1.40	Electrochemical Potential-driven Transporters	the major facilitator superfamily (mfs).	-	-	-	-	-
0	T. minima	PA7_03_scaffold_496.g9040.t1	N	Sugar_tr	mfs quinate transporter	-	-	-	-	-	-	2.A.1.1.7	Electrochemical Potential-driven Transporters	the major facilitator superfamily (mfs).	-	-	-	-	-
0	T. minima	PA7_03_scaffold_62.g1516.t1	N	Sugar_tr	mfs quinate transporter	-	-	-	-	-	-	2.A.1.1.7	Electrochemical Potential-driven Transporters	the major facilitator superfamily (mfs).	-	-	-	-	-
0	T. minima	PA7_03_scaffold_155.g2865.t1	N	Sugar_tr	mfs quinate transporter	-	-	-	-	-	-	2.A.1.1.7	Electrochemical Potential-driven Transporters	the major facilitator superfamily (mfs).	-	-	-	-	-
0	P. chlamydospora	PC4_UCR_scaffold_v01_113.g4714.t1	N	Sugar_tr	mfs quinate transporter	-	-	-	-	-	-	2.A.1.1.7	Electrochemical Potential-driven Transporters	the major facilitator superfamily (mfs).	-	-	-	-	-
0	S. hirsutum	gi|389739264|gb|EIM80458.1|	N	Sugar_tr	MFS quinate transporter QutD	-	-	-	-	-	-	2.A.1.1.7	Electrochemical Potential-driven Transporters	the major facilitator superfamily (mfs).	-	-	-	-	-
0	T. minima	PA7_03_scaffold_39.g778.t1	N	Sugar_tr	mfs sp myo-inositol:h+ symporter	-	-	-	-	-	-	2.A.1.1.73	Electrochemical Potential-driven Transporters	the major facilitator superfamily (mfs).	-	-	-	-	-
0	Dip. seriata	DS_831_scaffold_v01_79.g3841.t1	N	Sugar_tr	mfs sp sugar:h+ symporter	-	-	-	-	-	-	-	-	-	-	-	-	-	-
0	N. parvum	NP2_03_scaffold_689.g5820.t1	N	Sugar_tr	mfs sp sugar:h+ symporter	-	-	-	-	-	-	2.A.1.1.40	Electrochemical Potential-driven Transporters	the major facilitator superfamily (mfs).	-	-	-	-	-
0	T. minima	PA7_03_scaffold_230.g3969.t1	N	Sugar_tr	mfs sp sugar:h+ symporter	GT48	-	-	-	-	-	2.A.1.1.73	Electrochemical Potential-driven Transporters	the major facilitator superfamily (mfs).	PHI:2240	1e-20	Srt1	Ustilago maydis	Reduced virulence
0	T. minima	PA7_03_scaffold_39.g887.t1	N	Sugar_tr	mfs sp sugar:h+ symporter	-	-	-	-	-	-	2.A.1.1.51	Electrochemical Potential-driven Transporters	the major facilitator superfamily (mfs).	-	-	-	-	-
0	T. minima	PA7_03_scaffold_19.g325.t1	N	Sugar_tr	mfs sp sugar:h+ symporter	-	-	-	-	-	-	2.A.1.1.57	Electrochemical Potential-driven Transporters	the major facilitator superfamily (mfs).	-	-	-	-	-
0	P. chlamydospora	PC4_UCR_scaffold_v01_103.g4331.t1	N	Sugar_tr	mfs sp sugar:h+ symporter	-	-	-	-	-	-	2.A.1.1.58	Electrochemical Potential-driven Transporters	the major facilitator superfamily (mfs).	-	-	-	-	-
0	B. cinerea	BC1T_09522	N	Sugar_tr	mfs sugar	-	-	-	-	-	-	2.A.1.1.38	Electrochemical Potential-driven Transporters	the major facilitator superfamily (mfs).	PHI:2240	9e-22	Srt1	Ustilago maydis	Reduced virulence
0	B. cinerea	BC1T_12653	N	Sugar_tr	mfs sugar	-	-	-	-	-	-	2.A.1.1.38	Electrochemical Potential-driven Transporters	the major facilitator superfamily (mfs).	PHI:2240	5e-15	Srt1	Ustilago maydis	Reduced virulence
0	B. cinerea	BC1T_01032	N	Sugar_tr	mfs sugar	-	-	-	-	-	-	2.A.1.1.73	Electrochemical Potential-driven Transporters	the major facilitator superfamily (mfs).	-	-	-	-	-
0	B. cinerea	BC1T_02553	N	Sugar_tr	mfs sugar	-	-	-	-	-	-	2.A.1.1.40	Electrochemical Potential-driven Transporters	the major facilitator superfamily (mfs).	-	-	-	-	-
0	B. cinerea	BC1T_11623	Y	Sugar_tr	mfs sugar	GT48	-	-	-	-	-	2.A.1.1.40	Electrochemical Potential-driven Transporters	the major facilitator superfamily (mfs).	-	-	-	-	-
0	Dia. ampelina	DA_912_scaffold_v01_617.g10301.t1	N	Sugar_tr	mfs sugar	-	-	-	-	-	-	2.A.1.1.73	Electrochemical Potential-driven Transporters	the major facilitator superfamily (mfs).	-	-	-	-	-
0	Dip. seriata	DS_831_scaffold_v01_30.g1059.t1	Y	Sugar_tr	mfs sugar	-	-	-	-	-	-	-	-	-	-	-	-	-	-
0	Dip. seriata	DS_831_scaffold_v01_87.g4376.t1	N	Sugar_tr	mfs sugar	-	-	-	-	-	-	-	-	-	-	-	-	-	-
0	Dip. seriata	DS_831_scaffold_v01_88.g4424.t1	N	Sugar_tr	mfs sugar	-	-	-	-	-	-	-	-	-	-	-	-	-	-
0	Dip. seriata	DS_831_scaffold_v01_161.g6712.t1	N	Sugar_tr	mfs sugar	-	-	-	-	-	-	-	-	-	-	-	-	-	-
0	Dip. seriata	DS_831_scaffold_v01_167.g6924.t1	N	Sugar_tr	mfs sugar	-	-	-	-	-	-	-	-	-	-	-	-	-	-
0	Dip. seriata	DS_831_scaffold_v01_288.g8903.t1	N	Sugar_tr	mfs sugar	-	-	-	-	-	-	-	-	-	-	-	-	-	-
0	E. lata	EL1_03_scaffold_304.g1499.t1	N	Sugar_tr	mfs sugar	-	-	-	-	Cluster_07	t1pks	-	-	-	-	-	-	-	-
0	E. lata	EL1_03_scaffold_789.g3805.t1	N	Sugar_tr	mfs sugar	-	-	-	-	-	-	-	-	-	-	-	-	-	-
0	E. lata	EL1_03_scaffold_1561.g7758.t1	N	Sugar_tr	mfs sugar	-	-	-	-	-	-	-	-	-	-	-	-	-	-
0	E. lata	EL1_03_scaffold_2219.g11317.t1	N	Sugar_tr	mfs sugar	-	-	-	-	-	-	-	-	-	-	-	-	-	-
0	E. lata	EL1_03_scaffold_2150.g10931.t1	N	Sugar_tr	mfs sugar	-	-	-	-	-	-	-	-	-	-	-	-	-	-
0	N. parvum	NP2_03_scaffold_487.g4329.t1	N	Sugar_tr	mfs sugar	-	-	-	-	-	-	2.A.1.1.40	Electrochemical Potential-driven Transporters	the major facilitator superfamily (mfs).	-	-	-	-	-
0	N. parvum	NP2_03_scaffold_923.g7638.t1	N	Sugar_tr	mfs sugar	-	-	-	-	-	-	2.A.1.1.73	Electrochemical Potential-driven Transporters	the major facilitator superfamily (mfs).	-	-	-	-	-
0	N. parvum	NP2_03_scaffold_384.g3225.t1	N	Sugar_tr	mfs sugar	-	-	-	-	-	-	2.A.1.1.39	Electrochemical Potential-driven Transporters	the major facilitator superfamily (mfs).	-	-	-	-	-
0	T. minima	PA7_03_scaffold_597.g11048.t1	N	Sugar_tr	mfs sugar	-	-	-	-	-	-	2.A.1.1.7	Electrochemical Potential-driven Transporters	the major facilitator superfamily (mfs).	PHI:2240	5e-22	Srt1	Ustilago maydis	Reduced virulence
0	T. minima	PA7_03_scaffold_420.g7224.t1	N	Sugar_tr	mfs sugar	-	-	-	-	-	-	2.A.1.1.39	Electrochemical Potential-driven Transporters	the major facilitator superfamily (mfs).	-	-	-	-	-
0	T. minima	PA7_03_scaffold_154.g2827.t1	N	Sugar_tr	mfs sugar	GT48	-	-	-	-	-	2.A.1.1.40	Electrochemical Potential-driven Transporters	the major facilitator superfamily (mfs).	-	-	-	-	-
0	T. minima	PA7_03_scaffold_497.g9147.t1	N	Sugar_tr	mfs sugar	-	-	-	-	-	-	2.A.1.1.73	Electrochemical Potential-driven Transporters	the major facilitator superfamily (mfs).	-	-	-	-	-
0	T. minima	PA7_03_scaffold_480.g8467.t1	N	Sugar_tr	mfs sugar	-	-	-	-	-	-	2.A.1.1.73	Electrochemical Potential-driven Transporters	the major facilitator superfamily (mfs).	-	-	-	-	-
0	P. chlamydospora	PC4_UCR_scaffold_v01_236.g6830.t1	N	Sugar_tr	mfs sugar	-	-	-	-	-	-	2.A.1.1.73	Electrochemical Potential-driven Transporters	the major facilitator superfamily (mfs).	PHI:2240	5e-21	Srt1	Ustilago maydis	Reduced virulence
0	P. chlamydospora	PC4_UCR_scaffold_v01_22.g855.t1	N	Sugar_tr	mfs sugar	-	-	-	-	-	-	2.A.1.1.40	Electrochemical Potential-driven Transporters	the major facilitator superfamily (mfs).	-	-	-	-	-
0	P. chlamydospora	PC4_UCR_scaffold_v01_60.g2495.t1	N	Sugar_tr	mfs sugar	-	-	-	-	-	-	2.A.1.1.7	Electrochemical Potential-driven Transporters	the major facilitator superfamily (mfs).	-	-	-	-	-
0	P. chlamydospora	PC4_UCR_scaffold_v01_82.g3447.t1	N	Sugar_tr	mfs sugar	-	-	-	-	-	-	2.A.1.1.40	Electrochemical Potential-driven Transporters	the major facilitator superfamily (mfs).	-	-	-	-	-
0	P. chlamydospora	PC4_UCR_scaffold_v01_92.g4022.t1	N	Sugar_tr	mfs sugar	GT48	-	-	-	-	-	2.A.1.1.38	Electrochemical Potential-driven Transporters	the major facilitator superfamily (mfs).	-	-	-	-	-
0	B. cinerea	BC1T_04637	N	Sugar_tr	mfs sugar transporter	-	-	-	-	-	-	2.A.1.1.57	Electrochemical Potential-driven Transporters	the major facilitator superfamily (mfs).	PHI:2240	2e-36	Srt1	Ustilago maydis	Reduced virulence
0	B. cinerea	BC1T_02398	N	Sugar_tr	mfs sugar transporter	-	-	-	-	-	-	2.A.1.1.40	Electrochemical Potential-driven Transporters	the major facilitator superfamily (mfs).	-	-	-	-	-
0	B. cinerea	BC1T_08389	N	Sugar_tr	mfs sugar transporter	-	-	-	-	-	-	2.A.1.1.39	Electrochemical Potential-driven Transporters	the major facilitator superfamily (mfs).	-	-	-	-	-
0	B. cinerea	BC1T_09797	N	Sugar_tr	mfs sugar transporter	-	-	-	-	-	-	2.A.1.1.7	Electrochemical Potential-driven Transporters	the major facilitator superfamily (mfs).	-	-	-	-	-
0	B. cinerea	BC1T_10026	N	Sugar_tr	mfs sugar transporter	-	-	-	-	-	-	2.A.1.1.40	Electrochemical Potential-driven Transporters	the major facilitator superfamily (mfs).	-	-	-	-	-
0	B. cinerea	BC1T_11626	N	Sugar_tr	mfs sugar transporter	-	-	-	-	-	-	2.A.1.1.24	Electrochemical Potential-driven Transporters	the major facilitator superfamily (mfs).	-	-	-	-	-
0	B. cinerea	BC1T_10205	N	Sugar_tr	mfs sugar transporter	-	-	-	-	-	-	2.A.1.1.17	Electrochemical Potential-driven Transporters	the major facilitator superfamily (mfs).	-	-	-	-	-
0	Dia. ampelina	DA_912_scaffold_v01_198.g5464.t1	N	Sugar_tr	mfs sugar transporter	-	-	-	-	-	-	2.A.1.1.40	Electrochemical Potential-driven Transporters	the major facilitator superfamily (mfs).	-	-	-	-	-
0	Dia. ampelina	DA_912_scaffold_v01_254.g6846.t1	N	Sugar_tr	mfs sugar transporter	-	-	-	-	-	-	2.A.1.1.40	Electrochemical Potential-driven Transporters	the major facilitator superfamily (mfs).	-	-	-	-	-
0	Dia. ampelina	DA_912_scaffold_v01_420.g9008.t1	N	Sugar_tr	mfs sugar transporter	-	-	-	-	-	-	2.A.1.1.39	Electrochemical Potential-driven Transporters	the major facilitator superfamily (mfs).	-	-	-	-	-
0	Dia. ampelina	DA_912_scaffold_v01_14.g334.t1	N	Sugar_tr	mfs sugar transporter	-	-	-	-	-	-	2.A.1.1.60	Electrochemical Potential-driven Transporters	the major facilitator superfamily (mfs).	-	-	-	-	-
0	Dip. seriata	DS_831_scaffold_v01_77.g3667.t1	N	Sugar_tr	mfs sugar transporter	-	-	-	-	-	-	-	-	-	-	-	-	-	-
0	Dip. seriata	DS_831_scaffold_v01_147.g6338.t1	N	Sugar_tr	mfs sugar transporter	-	-	-	-	-	-	3.A.18.1.1	Primary Active Transporters	the nuclear mrna exporter (mrna-e) family.	-	-	-	-	-
0	E. lata	EL1_03_scaffold_269.g1295.t1	N	Sugar_tr	mfs sugar transporter	-	-	-	-	-	-	-	-	-	PHI:2240	3e-18	Srt1	Ustilago maydis	Reduced virulence
0	E. lata	EL1_03_scaffold_833.g4146.t1	N	Sugar_tr	mfs sugar transporter	-	-	-	-	-	-	-	-	-	-	-	-	-	-
0	E. lata	EL1_03_scaffold_1338.g6697.t1	N	Sugar_tr	mfs sugar transporter	-	-	-	-	-	-	-	-	-	-	-	-	-	-
0	N. parvum	NP2_03_scaffold_537.g4491.t1	N	Sugar_tr	mfs sugar transporter	GT48	-	-	-	-	-	2.A.1.1.38	Electrochemical Potential-driven Transporters	the major facilitator superfamily (mfs).	PHI:2240	4e-22	Srt1	Ustilago maydis	Reduced virulence
0	N. parvum	NP2_03_scaffold_695.g5864.t1	N	Sugar_tr	mfs sugar transporter	-	-	-	-	-	-	2.A.1.1.40	Electrochemical Potential-driven Transporters	the major facilitator superfamily (mfs).	-	-	-	-	-
0	N. parvum	NP2_03_scaffold_1294.g10398.t1	N	Sugar_tr	mfs sugar transporter	-	-	-	-	-	-	2.A.1.1.40	Electrochemical Potential-driven Transporters	the major facilitator superfamily (mfs).	-	-	-	-	-
0	N. parvum	NP2_03_scaffold_1135.g9352.t1	N	Sugar_tr	mfs sugar transporter	-	-	-	-	-	-	2.A.1.1.73	Electrochemical Potential-driven Transporters	the major facilitator superfamily (mfs).	-	-	-	-	-
0	N. parvum	NP2_03_scaffold_552.g4635.t1	N	ADH_N,Fungal_trans,Sugar_tr	mfs sugar transporter	GH76	-	-	-	-	-	2.A.1.1.39	Electrochemical Potential-driven Transporters	the major facilitator superfamily (mfs).	-	-	-	-	-
0	T. minima	PA7_03_scaffold_195.g3518.t1	N	Sugar_tr	mfs sugar transporter	-	-	-	-	-	-	2.A.1.1.57	Electrochemical Potential-driven Transporters	the major facilitator superfamily (mfs).	PHI:2240	2e-24	Srt1	Ustilago maydis	Reduced virulence
0	T. minima	PA7_03_scaffold_8.g270.t1	N	Sugar_tr	mfs sugar transporter	-	-	-	-	-	-	2.A.1.1.40	Electrochemical Potential-driven Transporters	the major facilitator superfamily (mfs).	-	-	-	-	-
0	T. minima	PA7_03_scaffold_330.g5442.t1	N	Sugar_tr	mfs sugar transporter	-	-	-	-	-	-	2.A.1.1.57	Electrochemical Potential-driven Transporters	the major facilitator superfamily (mfs).	-	-	-	-	-
0	T. minima	PA7_03_scaffold_447.g7656.t1	N	Sugar_tr	mfs sugar transporter	-	-	-	-	-	-	2.A.1.1.7	Electrochemical Potential-driven Transporters	the major facilitator superfamily (mfs).	-	-	-	-	-
0	P. chlamydospora	PC4_UCR_scaffold_v01_147.g5630.t1	N	Sugar_tr	mfs sugar transporter	-	-	-	-	-	-	2.A.1.1.38	Electrochemical Potential-driven Transporters	the major facilitator superfamily (mfs).	PHI:2240	4e-18	Srt1	Ustilago maydis	Reduced virulence
0	P. chlamydospora	PC4_UCR_scaffold_v01_193.g6417.t1	N	Sugar_tr	mfs sugar transporter	-	-	-	-	-	-	2.A.1.1.39	Electrochemical Potential-driven Transporters	the major facilitator superfamily (mfs).	-	-	-	-	-
0	T. minima	PA7_03_scaffold_230.g3972.t1	N	Sugar_tr	mfs transporter	-	-	-	-	-	-	2.A.1.1.38	Electrochemical Potential-driven Transporters	the major facilitator superfamily (mfs).	-	-	-	-	-
0	S. cerevisiae	YGL104C	N	Sugar_tr	Mitochondrial protein; mutation affects vacuolar protein sorting; putative transporter; member of the sugar porter family; VPS73 has a paralog, YBR241C, that arose from the whole genome duplication	--	-	-	-	-	-	2.A.1.1.43	Electrochemical Potential-driven Transporters	the major facilitator superfamily (mfs).	-	-	-	-	-
0	B. cinerea	BC1T_03115	N	Sugar_tr	monosaccharide transporter	-	-	-	-	-	-	2.A.1.1.57	Electrochemical Potential-driven Transporters	the major facilitator superfamily (mfs).	-	-	-	-	-
0	Dip. seriata	DS_831_scaffold_v01_385.g9205.t1	N	Sugar_tr	monosaccharide transporter	-	-	-	-	-	-	-	-	-	-	-	-	-	-
0	N. parvum	NP2_03_scaffold_185.g1524.t1	N	Sugar_tr	monosaccharide transporter	-	-	-	-	-	-	2.A.1.1.57	Electrochemical Potential-driven Transporters	the major facilitator superfamily (mfs).	PHI:2240	5e-30	Srt1	Ustilago maydis	Reduced virulence
0	N. parvum	NP2_03_scaffold_1209.g9980.t1	N	Sugar_tr	monosaccharide transporter	-	-	-	-	-	-	2.A.1.1.57	Electrochemical Potential-driven Transporters	the major facilitator superfamily (mfs).	-	-	-	-	-
0	P. chlamydospora	PC4_UCR_scaffold_v01_86.g3797.t1	N	Sugar_tr	monosaccharide transporter	GT48	-	-	-	-	-	2.A.1.1.57	Electrochemical Potential-driven Transporters	the major facilitator superfamily (mfs).	PHI:2240	3e-35	Srt1	Ustilago maydis	Reduced virulence
0	Dip. seriata	DS_831_scaffold_v01_80.g3991.t1	N	Sugar_tr	myo-inositol transporter	-	-	-	-	-	-	-	-	-	-	-	-	-	-
0	N. parvum	NP2_03_scaffold_907.g7487.t1	N	Sugar_tr	myo-inositol transporter	-	-	-	-	-	-	2.A.1.1.8	Electrochemical Potential-driven Transporters	the major facilitator superfamily (mfs).	-	-	-	-	-
0	N. parvum	NP2_03_scaffold_1288.g10361.t1	N	Sugar_tr	myo-inositol transporter	-	-	-	-	-	-	2.A.1.1.8	Electrochemical Potential-driven Transporters	the major facilitator superfamily (mfs).	-	-	-	-	-
0	Dia. ampelina	DA_912_scaffold_v01_198.g5473.t1	N	Sugar_tr	myo-inositol transporter 1	-	-	-	-	-	-	2.A.1.1.55	Electrochemical Potential-driven Transporters	the major facilitator superfamily (mfs).	-	-	-	-	-
0	E. lata	EL1_03_scaffold_2189.g11203.t1	N	Sugar_tr	myo-inositol transporter 1	-	-	-	-	-	-	-	-	-	-	-	-	-	-
0	T. minima	PA7_03_scaffold_348.g5802.t1	N	Sugar_tr	myo-inositol transporter 1	-	-	-	-	-	-	2.A.1.1.8	Electrochemical Potential-driven Transporters	the major facilitator superfamily (mfs).	-	-	-	-	-
0	S. cerevisiae	YOL103W	N	Sugar_tr	Myo-inositol transporter; member of the sugar transporter superfamily; expressed constitutively; ITR2 has a paralog, ITR1, that arose from the whole genome duplication	--	-	-	-	-	-	2.A.1.1.8	Electrochemical Potential-driven Transporters	the major facilitator superfamily (mfs).	-	-	-	-	-
0	S. cerevisiae	YDR497C	N	Sugar_tr	Myo-inositol transporter; member of the sugar transporter superfamily; expression is repressed by inositol and choline via Opi1p and derepressed via Ino2p and Ino4p; relative distribution to the vacuole increases upon DNA replication stress; ITR1 has a paralog, ITR2, that arose from the whole genome duplication	--	-	-	-	-	-	2.A.1.1.8	Electrochemical Potential-driven Transporters	the major facilitator superfamily (mfs).	-	-	-	-	-
0	S. cerevisiae	YDL138W	N	Sugar_tr	Plasma membrane high glucose sensor that regulates glucose transport; contains 12 predicted transmembrane segments and a long C-terminal tail required for induction of hexose transporters; RGT2 has a paralog, SNF3, that arose from the whole genome duplication	--	-	-	-	-	-	2.A.1.1.17	Electrochemical Potential-driven Transporters	the major facilitator superfamily (mfs).	-	-	-	-	-
0	S. cerevisiae	YDL194W	N	Sugar_tr	Plasma membrane low glucose sensor, regulates glucose transport; contains 12 predicted transmembrane segments and a long C-terminal tail required for induction of hexose transporters; also senses fructose and mannose; SNF3 has a paralog, RGT2, that arose from the whole genome duplication	--	-	-	-	-	-	2.A.1.1.17	Electrochemical Potential-driven Transporters	the major facilitator superfamily (mfs).	-	-	-	-	-
0	T. minima	PA7_03_scaffold_62.g1465.t1	N	Sugar_tr	plastidic glucose transporter 4	-	-	-	-	-	-	2.A.1.1.73	Electrochemical Potential-driven Transporters	the major facilitator superfamily (mfs).	PHI:2240	1e-21	Srt1	Ustilago maydis	Reduced virulence
0	B. cinerea	BC1T_16090	N	Sugar_tr	pre-rrna processing nucleolar protein	-	-	-	-	-	-	2.A.1.1.68	Electrochemical Potential-driven Transporters	the major facilitator superfamily (mfs).	PHI:2240	8e-07	Srt1	Ustilago maydis	Reduced virulence
0	B. cinerea	BC1T_13350	N	Sugar_tr	predicted protein	-	-	-	-	-	-	2.A.1.1.39	Electrochemical Potential-driven Transporters	the major facilitator superfamily (mfs).	-	-	-	-	-
0	B. cinerea	BC1T_14590	N	Sugar_tr	predicted protein	-	-	-	-	-	-	2.A.1.1.73	Electrochemical Potential-driven Transporters	the major facilitator superfamily (mfs).	-	-	-	-	-
0	S. cerevisiae	YDL245C	N	Sugar_tr	Protein of unknown function with similarity to hexose transporters; expression is induced by low levels of glucose and repressed by high levels of glucose	--	-	-	-	-	-	2.A.1.1.31	Electrochemical Potential-driven Transporters	major facilitator superfamily (MFS).	-	-	-	-	-
0	S. cerevisiae	YJL214W	N	Sugar_tr	Protein of unknown function with similarity to hexose transporters; expression is induced by low levels of glucose and repressed by high levels of glucose	--	-	-	-	-	-	2.A.1.1.5	Electrochemical Potential-driven Transporters	the major facilitator superfamily (mfs).	-	-	-	-	-
0	S. cerevisiae	YJR158W	N	Sugar_tr	Protein of unknown function with similarity to hexose transporters; expression is repressed by high levels of glucose	--	-	-	-	-	-	2.A.1.1.31	Electrochemical Potential-driven Transporters	major facilitator superfamily (MFS).	-	-	-	-	-
0	S. cerevisiae	YNL318C	N	Sugar_tr	Protein with similarity to hexose transporter family members; expression is induced in low glucose and repressed in high glucose; the authentic, non-tagged protein is detected in highly purified mitochondria in high-throughput studies	--	-	-	-	-	-	2.A.1.1.67	Electrochemical Potential-driven Transporters	the major facilitator superfamily (mfs).	PHI:2240	9e-19	Srt1	Ustilago maydis	Reduced virulence
0	S. cerevisiae	YJL219W	N	Sugar_tr	Putative hexose transporter that is nearly identical to Hxt11p; has similarity to major facilitator superfamily (MFS) transporters, expression of HXT9 is regulated by transcription factors Pdr1p and Pdr3p	--	-	-	-	-	-	2.A.1.1.67	Electrochemical Potential-driven Transporters	the major facilitator superfamily (mfs).	-	-	-	-	-
0	S. cerevisiae	YOL156W	N	Sugar_tr	Putative hexose transporter that is nearly identical to Hxt9p; has similarity to major facilitator superfamily (MFS) transporters and is involved in pleiotropic drug resistance	--	-	-	-	-	-	2.A.1.1.67	Electrochemical Potential-driven Transporters	the major facilitator superfamily (mfs).	-	-	-	-	-
0	S. cerevisiae	YFL011W	N	Sugar_tr	Putative hexose transporter; expressed at low levels and expression is repressed by glucose	--	-	-	-	-	-	2.A.1.1.31	Electrochemical Potential-driven Transporters	major facilitator superfamily (MFS).	-	-	-	-	-
0	S. cerevisiae	YBR241C	N	Sugar_tr	Putative transporter, member of the sugar porter family; green fluorescent protein (GFP)-fusion protein localizes to the vacuolar membrane; YBR241C is not an essential gene; YBR241C has a paralog, VPS73, that arose from the whole genome duplication	--	-	-	-	-	-	2.A.1.1.43	Electrochemical Potential-driven Transporters	the major facilitator superfamily (mfs).	-	-	-	-	-
0	S. cerevisiae	YDL199C	N	Sugar_tr	Putative transporter; member of the sugar porter family	--	-	-	-	-	-	2.A.1.1.38	Electrochemical Potential-driven Transporters	the major facilitator superfamily (mfs).	-	-	-	-	-
0	S. cerevisiae	YDR387C	N	Sugar_tr	Putative transporter; member of the sugar porter family; YDR387C is not an essential gene	--	-	-	-	-	-	2.A.1.1.8	Electrochemical Potential-driven Transporters	the major facilitator superfamily (mfs).	-	-	-	-	-
0	S. cerevisiae	YFL040W	N	Sugar_tr	Putative transporter; member of the sugar porter family; YFL040W is not an essential gene	--	-	-	-	-	-	2.A.1.1.39	Electrochemical Potential-driven Transporters	the major facilitator superfamily (mfs).	-	-	-	-	-
0	B. cinerea	BC1T_10204	N	Sugar_tr	quinate permease	-	-	-	-	-	-	2.A.1.1.40	Electrochemical Potential-driven Transporters	the major facilitator superfamily (mfs).	-	-	-	-	-
0	B. cinerea	BC1T_11310	N	Sugar_tr	quinate permease	-	-	-	-	-	-	2.A.1.1.7	Electrochemical Potential-driven Transporters	the major facilitator superfamily (mfs).	-	-	-	-	-
0	B. cinerea	BC1T_12561	N	Sugar_tr	quinate permease	-	-	-	-	-	-	2.A.1.1.7	Electrochemical Potential-driven Transporters	the major facilitator superfamily (mfs).	-	-	-	-	-
0	Dia. ampelina	DA_912_scaffold_v01_175.g5016.t1	N	Sugar_tr	quinate permease	-	-	-	-	-	-	2.A.1.1.7	Electrochemical Potential-driven Transporters	the major facilitator superfamily (mfs).	PHI:2240	5e-28	Srt1	Ustilago maydis	Reduced virulence
0	Dia. ampelina	DA_912_scaffold_v01_69.g2215.t1	N	Sugar_tr	quinate permease	-	-	-	-	-	-	2.A.1.1.7	Electrochemical Potential-driven Transporters	the major facilitator superfamily (mfs).	PHI:2240	7e-17	Srt1	Ustilago maydis	Reduced virulence
0	Dia. ampelina	DA_912_scaffold_v01_89.g2622.t1	N	Sugar_tr	quinate permease	-	-	-	-	-	-	2.A.1.1.7	Electrochemical Potential-driven Transporters	the major facilitator superfamily (mfs).	PHI:2240	2e-32	Srt1	Ustilago maydis	Reduced virulence
0	Dia. ampelina	DA_912_scaffold_v01_237.g6397.t1	N	Sugar_tr	quinate permease	-	-	-	-	-	-	2.A.1.1.7	Electrochemical Potential-driven Transporters	the major facilitator superfamily (mfs).	-	-	-	-	-
0	Dia. ampelina	DA_912_scaffold_v01_395.g8706.t1	N	Sugar_tr	quinate permease	-	-	-	-	-	-	2.A.1.1.7	Electrochemical Potential-driven Transporters	the major facilitator superfamily (mfs).	-	-	-	-	-
0	Dia. ampelina	DA_912_scaffold_v01_617.g10303.t1	N	Sugar_tr	quinate permease	-	-	-	-	-	-	2.A.1.1.40	Electrochemical Potential-driven Transporters	the major facilitator superfamily (mfs).	-	-	-	-	-
0	Dia. ampelina	DA_912_scaffold_v01_619.g10309.t1	N	Sugar_tr	quinate permease	-	-	-	-	-	-	2.A.1.1.7	Electrochemical Potential-driven Transporters	the major facilitator superfamily (mfs).	-	-	-	-	-
0	Dia. ampelina	DA_912_scaffold_v01_166.g4684.t1	N	Sugar_tr	quinate permease	-	-	-	-	-	-	2.A.1.1.7	Electrochemical Potential-driven Transporters	the major facilitator superfamily (mfs).	-	-	-	-	-
0	Dip. seriata	DS_831_scaffold_v01_199.g7766.t1	N	Sugar_tr	quinate permease	-	-	-	-	-	-	-	-	-	PHI:2240	2e-18	Srt1	Ustilago maydis	Reduced virulence
0	Dip. seriata	DS_831_scaffold_v01_78.g3779.t1	N	Sugar_tr	quinate permease	-	-	-	-	-	-	-	-	-	-	-	-	-	-
0	Dip. seriata	DS_831_scaffold_v01_159.g6496.t1	N	Sugar_tr	quinate permease	-	-	-	-	-	-	-	-	-	-	-	-	-	-
0	Dip. seriata	DS_831_scaffold_v01_196.g7664.t1	N	Sugar_tr	quinate permease	-	-	-	-	-	-	-	-	-	-	-	-	-	-
0	E. lata	EL1_03_scaffold_1868.g9489.t1	N	Sugar_tr	quinate permease	-	-	-	-	-	-	-	-	-	PHI:2240	3e-11	Srt1	Ustilago maydis	Reduced virulence
0	E. lata	EL1_03_scaffold_237.g1142.t1	N	Sugar_tr	quinate permease	-	-	-	-	-	-	-	-	-	-	-	-	-	-
0	E. lata	EL1_03_scaffold_638.g2928.t1	N	Sugar_tr	quinate permease	-	-	-	-	-	-	-	-	-	-	-	-	-	-
0	E. lata	EL1_03_scaffold_920.g4656.t1	N	Sugar_tr	quinate permease	-	-	-	-	-	-	-	-	-	-	-	-	-	-
0	E. lata	EL1_03_scaffold_1536.g7619.t1	N	Sugar_tr	quinate permease	-	-	-	-	-	-	-	-	-	-	-	-	-	-
0	E. lata	EL1_03_scaffold_1689.g8347.t1	N	Sugar_tr	quinate permease	-	-	-	-	-	-	-	-	-	-	-	-	-	-
0	E. lata	EL1_03_scaffold_343.g1754.t1	N	Asp,Sugar_tr	quinate permease	-	-	-	-	-	-	-	-	-	-	-	-	-	-
0	N. parvum	NP2_03_scaffold_445.g3849.t1	N	Sugar_tr	quinate permease	-	-	-	-	-	-	2.A.1.1.7	Electrochemical Potential-driven Transporters	the major facilitator superfamily (mfs).	PHI:2240	4e-22	Srt1	Ustilago maydis	Reduced virulence
0	N. parvum	NP2_03_scaffold_1176.g9705.t1	N	Sugar_tr	quinate permease	-	-	-	-	-	-	2.A.1.1.40	Electrochemical Potential-driven Transporters	the major facilitator superfamily (mfs).	-	-	-	-	-
0	N. parvum	NP2_03_scaffold_156.g1277.t1	N	Sugar_tr	quinate permease	-	-	-	-	-	-	2.A.1.1.7	Electrochemical Potential-driven Transporters	the major facilitator superfamily (mfs).	-	-	-	-	-
0	N. parvum	NP2_03_scaffold_347.g2807.t1	N	Sugar_tr	quinate permease	-	-	-	-	-	-	2.A.1.1.7	Electrochemical Potential-driven Transporters	the major facilitator superfamily (mfs).	-	-	-	-	-
0	N. parvum	NP2_03_scaffold_469.g4111.t1	N	Sugar_tr	quinate permease	-	-	-	-	-	-	2.A.1.1.7	Electrochemical Potential-driven Transporters	the major facilitator superfamily (mfs).	-	-	-	-	-
0	N. parvum	NP2_03_scaffold_996.g8080.t1	N	Sugar_tr	quinate permease	-	-	-	-	-	-	2.A.1.1.7	Electrochemical Potential-driven Transporters	the major facilitator superfamily (mfs).	-	-	-	-	-
0	T. minima	PA7_03_scaffold_290.g4765.t1	Y	Sugar_tr	quinate permease	-	-	-	-	-	-	2.A.1.1.40	Electrochemical Potential-driven Transporters	the major facilitator superfamily (mfs).	-	-	-	-	-
0	T. minima	PA7_03_scaffold_237.g4036.t1	N	Sugar_tr	quinate permease	-	-	-	-	-	-	2.A.1.1.40	Electrochemical Potential-driven Transporters	the major facilitator superfamily (mfs).	-	-	-	-	-
0	T. minima	PA7_03_scaffold_334.g5618.t1	N	Sugar_tr	quinate permease	GT48	-	-	-	-	-	2.A.1.1.7	Electrochemical Potential-driven Transporters	the major facilitator superfamily (mfs).	-	-	-	-	-
0	T. minima	PA7_03_scaffold_47.g1217.t1	N	Sugar_tr	quinate permease	-	-	-	-	-	-	2.A.1.1.7	Electrochemical Potential-driven Transporters	the major facilitator superfamily (mfs).	-	-	-	-	-
0	P. chlamydospora	PC4_UCR_scaffold_v01_172.g6110.t1	N	Sugar_tr	quinate permease	-	-	-	-	-	-	2.A.1.1.7	Electrochemical Potential-driven Transporters	the major facilitator superfamily (mfs).	PHI:2240	5e-13	Srt1	Ustilago maydis	Reduced virulence
0	P. chlamydospora	PC4_UCR_scaffold_v01_149.g5694.t1	N	Sugar_tr	quinate permease	-	-	-	-	-	-	2.A.1.1.7	Electrochemical Potential-driven Transporters	the major facilitator superfamily (mfs).	-	-	-	-	-
0	P. chlamydospora	PC4_UCR_scaffold_v01_71.g3026.t1	N	Sugar_tr	quinate permease	-	-	-	-	-	-	2.A.1.1.7	Electrochemical Potential-driven Transporters	the major facilitator superfamily (mfs).	-	-	-	-	-
0	N. parvum	NP2_03_scaffold_35.g193.t1	N	Sugar_tr	related to quinate transport protein	-	-	-	-	-	-	2.A.1.1.7	Electrochemical Potential-driven Transporters	the major facilitator superfamily (mfs).	PHI:2240	1e-25	Srt1	Ustilago maydis	Reduced virulence
0	P. chlamydospora	PC4_UCR_scaffold_v01_104.g4341.t1	N	Sugar_tr	siderophore iron transporter mirc	-	-	-	-	-	-	2.A.1.1.36	Electrochemical Potential-driven Transporters	the major facilitator superfamily (mfs).	-	-	-	-	-
0	T. minima	PA7_03_scaffold_496.g8961.t1	N	Sugar_tr	sugar inositol transporter	-	-	-	-	-	-	2.A.1.1.68	Electrochemical Potential-driven Transporters	the major facilitator superfamily (mfs).	-	-	-	-	-
0	B. cinerea	BC1T_00238	N	Sugar_tr	sugar transporter	-	-	-	-	-	-	2.A.1.1.7	Electrochemical Potential-driven Transporters	the major facilitator superfamily (mfs).	PHI:2240	3e-28	Srt1	Ustilago maydis	Reduced virulence
0	B. cinerea	BC1T_08140	Y	Sugar_tr	sugar transporter	-	-	-	-	-	-	2.A.1.1.73	Electrochemical Potential-driven Transporters	the major facilitator superfamily (mfs).	-	-	-	-	-
0	B. cinerea	BC1T_11064	N	Sugar_tr	sugar transporter	-	-	-	-	-	-	2.A.1.1.40	Electrochemical Potential-driven Transporters	the major facilitator superfamily (mfs).	-	-	-	-	-
0	B. cinerea	BC1T_11527	N	Sugar_tr	sugar transporter	-	-	-	-	-	-	2.A.1.1.73	Electrochemical Potential-driven Transporters	the major facilitator superfamily (mfs).	-	-	-	-	-
0	B. cinerea	BC1T_12060	N	Sugar_tr	sugar transporter	-	-	-	-	-	-	2.A.1.1.39	Electrochemical Potential-driven Transporters	the major facilitator superfamily (mfs).	-	-	-	-	-
0	B. cinerea	BC1T_04630	N	Sugar_tr	sugar transporter	GT48	-	-	-	-	-	2.A.1.1.39	Electrochemical Potential-driven Transporters	the major facilitator superfamily (mfs).	-	-	-	-	-
0	Dia. ampelina	DA_912_scaffold_v01_209.g5674.t1	N	Sugar_tr	sugar transporter	-	-	-	-	-	-	2.A.1.1.75	Electrochemical Potential-driven Transporters	the major facilitator superfamily (mfs).	PHI:2240	7e-16	Srt1	Ustilago maydis	Reduced virulence
0	Dia. ampelina	DA_912_scaffold_v01_148.g4322.t1	N	Sugar_tr	sugar transporter	-	-	-	-	-	-	2.A.1.1.39	Electrochemical Potential-driven Transporters	the major facilitator superfamily (mfs).	PHI:2240	1e-32	Srt1	Ustilago maydis	Reduced virulence
0	Dia. ampelina	DA_912_scaffold_v01_219.g5971.t1	N	Sugar_tr	sugar transporter	-	-	-	-	-	-	2.A.1.1.73	Electrochemical Potential-driven Transporters	the major facilitator superfamily (mfs).	-	-	-	-	-
0	Dia. ampelina	DA_912_scaffold_v01_516.g9838.t1	N	Sugar_tr	sugar transporter	-	-	-	-	-	-	2.A.1.1.40	Electrochemical Potential-driven Transporters	the major facilitator superfamily (mfs).	-	-	-	-	-
0	Dia. ampelina	DA_912_scaffold_v01_122.g3575.t1	N	Sugar_tr	sugar transporter	GT48	-	-	-	-	-	2.A.1.1.7	Electrochemical Potential-driven Transporters	the major facilitator superfamily (mfs).	-	-	-	-	-
0	Dip. seriata	DS_831_scaffold_v01_139.g6120.t1	N	Sugar_tr	sugar transporter	-	-	-	-	Cluster_14	other	-	-	-	PHI:2240	2e-09	Srt1	Ustilago maydis	Reduced virulence
0	Dip. seriata	DS_831_scaffold_v01_63.g2656.t1	N	Sugar_tr	sugar transporter	-	-	-	-	-	-	-	-	-	PHI:2240	1e-22	Srt1	Ustilago maydis	Reduced virulence
0	Dip. seriata	DS_831_scaffold_v01_159.g6427.t1	N	Sugar_tr	sugar transporter	-	-	-	-	-	-	-	-	-	PHI:2240	4e-31	Srt1	Ustilago maydis	Reduced virulence
0	Dip. seriata	DS_831_scaffold_v01_171.g7153.t1	N	Sugar_tr	sugar transporter	-	-	-	-	-	-	2.A.1.1.58	Electrochemical Potential-driven Transporters	the major facilitator superfamily (mfs).	PHI:2240	3e-31	Srt1	Ustilago maydis	Reduced virulence
0	Dip. seriata	DS_831_scaffold_v01_30.g1056.t1	Y	Sugar_tr	sugar transporter	-	-	-	-	-	-	-	-	-	-	-	-	-	-
0	Dip. seriata	DS_831_scaffold_v01_78.g3831.t1	Y	Sugar_tr	sugar transporter	-	-	-	-	-	-	-	-	-	-	-	-	-	-
0	Dip. seriata	DS_831_scaffold_v01_32.g1489.t1	N	Sugar_tr	sugar transporter	GT48	-	-	-	-	-	-	-	-	-	-	-	-	-
0	Dip. seriata	DS_831_scaffold_v01_160.g6581.t1	N	Sugar_tr	sugar transporter	-	-	-	-	-	-	2.A.1.1.40	Electrochemical Potential-driven Transporters	the major facilitator superfamily (mfs).	-	-	-	-	-
0	E. lata	EL1_03_scaffold_1780.g8912.t1	N	Sugar_tr	sugar transporter	GT48	-	-	-	-	-	2.A.1.1.38	Electrochemical Potential-driven Transporters	the major facilitator superfamily (mfs).	PHI:2240	6e-30	Srt1	Ustilago maydis	Reduced virulence
0	E. lata	EL1_03_scaffold_1030.g5264.t1	N	Sugar_tr	sugar transporter	-	-	-	-	-	-	-	-	-	PHI:2240	9e-14	Srt1	Ustilago maydis	Reduced virulence
0	E. lata	EL1_03_scaffold_1278.g6432.t1	N	Sugar_tr	sugar transporter	GT48	-	-	-	-	-	2.A.1.1.57	Electrochemical Potential-driven Transporters	the major facilitator superfamily (mfs).	-	-	-	-	-
0	E. lata	EL1_03_scaffold_1418.g7104.t1	Y	Sugar_tr	sugar transporter	-	-	-	-	-	-	-	-	-	-	-	-	-	-
0	E. lata	EL1_03_scaffold_180.g845.t1	N	Sugar_tr	sugar transporter	-	-	-	-	-	-	-	-	-	-	-	-	-	-
0	E. lata	EL1_03_scaffold_852.g4247.t1	N	Sugar_tr	sugar transporter	-	-	-	-	-	-	-	-	-	-	-	-	-	-
0	E. lata	EL1_03_scaffold_1412.g7083.t1	N	Sugar_tr	sugar transporter	-	-	-	-	-	-	-	-	-	-	-	-	-	-
0	E. lata	EL1_03_scaffold_1639.g8155.t1	N	Sugar_tr	sugar transporter	-	-	-	-	-	-	8.A.5.1.3	Accessory Factors Involved in Transport	the voltage-gated k(+) channel -subunit (kv) family.	-	-	-	-	-
0	N. parvum	NP2_03_scaffold_723.g6137.t1	N	Sugar_tr	sugar transporter	-	-	-	-	-	-	2.A.1.1.39	Electrochemical Potential-driven Transporters	the major facilitator superfamily (mfs).	PHI:2240	2e-31	Srt1	Ustilago maydis	Reduced virulence
0	N. parvum	NP2_03_scaffold_547.g4608.t1	N	Sugar_tr	sugar transporter	-	-	-	-	-	-	2.A.1.1.68	Electrochemical Potential-driven Transporters	the major facilitator superfamily (mfs).	PHI:2240	2e-34	Srt1	Ustilago maydis	Reduced virulence
0	N. parvum	NP2_03_scaffold_198.g1597.t1	N	Sugar_tr	sugar transporter	-	-	-	-	-	-	2.A.1.1.34	Electrochemical Potential-driven Transporters	the major facilitator superfamily (mfs).	-	-	-	-	-
0	N. parvum	NP2_03_scaffold_760.g6490.t1	N	Sugar_tr	sugar transporter	-	-	-	-	-	-	2.A.1.1.39	Electrochemical Potential-driven Transporters	the major facilitator superfamily (mfs).	-	-	-	-	-
0	N. parvum	NP2_03_scaffold_776.g6578.t1	N	Sugar_tr	sugar transporter	-	-	-	-	-	-	2.A.1.1.40	Electrochemical Potential-driven Transporters	the major facilitator superfamily (mfs).	-	-	-	-	-
0	N. parvum	NP2_03_scaffold_244.g1964.t1	N	Sugar_tr	sugar transporter	-	-	-	-	-	-	2.A.1.1.7	Electrochemical Potential-driven Transporters	the major facilitator superfamily (mfs).	-	-	-	-	-
0	N. parvum	NP2_03_scaffold_695.g5871.t1	N	Sugar_tr	sugar transporter	-	-	-	-	-	-	2.A.1.1.73	Electrochemical Potential-driven Transporters	the major facilitator superfamily (mfs).	-	-	-	-	-
0	N. parvum	NP2_03_scaffold_733.g6296.t1	Y	Sugar_tr	sugar transporter	-	-	-	-	-	-	2.A.1.1.73	Electrochemical Potential-driven Transporters	the major facilitator superfamily (mfs).	-	-	-	-	-
0	N. parvum	NP2_03_scaffold_1244.g10095.t1	N	NmrA,Sugar_tr	sugar transporter	-	-	-	-	-	-	2.A.1.1.40	Electrochemical Potential-driven Transporters	the major facilitator superfamily (mfs).	-	-	-	-	-
0	T. minima	PA7_03_scaffold_601.g11186.t1	N	Sugar_tr	sugar transporter	GT48	-	-	-	-	-	2.A.1.1.38	Electrochemical Potential-driven Transporters	the major facilitator superfamily (mfs).	PHI:2240	8e-25	Srt1	Ustilago maydis	Reduced virulence
0	T. minima	PA7_03_scaffold_141.g2526.t1	Y	Sugar_tr	sugar transporter	-	-	-	-	-	-	2.A.1.1.40	Electrochemical Potential-driven Transporters	the major facilitator superfamily (mfs).	-	-	-	-	-
0	T. minima	PA7_03_scaffold_447.g7648.t1	N	Sugar_tr	sugar transporter	-	-	-	-	-	-	2.A.1.1.40	Electrochemical Potential-driven Transporters	the major facilitator superfamily (mfs).	-	-	-	-	-
0	T. minima	PA7_03_scaffold_597.g11039.t1	N	Sugar_tr	sugar transporter	GT48	-	-	-	-	-	2.A.1.1.7	Electrochemical Potential-driven Transporters	the major facilitator superfamily (mfs).	-	-	-	-	-
0	T. minima	PA7_03_scaffold_288.g4602.t1	N	Sugar_tr	sugar transporter	GT48	-	-	-	-	-	2.A.1.1.7	Electrochemical Potential-driven Transporters	the major facilitator superfamily (mfs).	-	-	-	-	-
0	T. minima	PA7_03_scaffold_580.g10499.t1	N	Sugar_tr	sugar transporter	-	-	-	-	-	-	2.A.1.1.73	Electrochemical Potential-driven Transporters	the major facilitator superfamily (mfs).	-	-	-	-	-
0	T. minima	PA7_03_scaffold_419.g7141.t1	N	Sugar_tr	sugar transporter	-	-	-	-	-	-	2.A.1.1.21	Electrochemical Potential-driven Transporters	the major facilitator superfamily (mfs).	-	-	-	-	-
0	P. chlamydospora	PC4_UCR_scaffold_v01_211.g6651.t1	N	Sugar_tr	sugar transporter	-	-	-	-	-	-	2.A.1.1.69	Electrochemical Potential-driven Transporters	the major facilitator superfamily (mfs).	PHI:2240	2e-14	Srt1	Ustilago maydis	Reduced virulence
0	P. chlamydospora	PC4_UCR_scaffold_v01_54.g2222.t1	N	Sugar_tr	sugar transporter	-	-	-	-	-	-	2.A.1.1.39	Electrochemical Potential-driven Transporters	the major facilitator superfamily (mfs).	PHI:2240	5e-30	Srt1	Ustilago maydis	Reduced virulence
0	P. chlamydospora	PC4_UCR_scaffold_v01_64.g2705.t1	N	Sugar_tr	sugar transporter	-	-	-	-	-	-	2.A.1.1.1	Electrochemical Potential-driven Transporters	the major facilitator superfamily (mfs).	PHI:2240	1e-14	Srt1	Ustilago maydis	Reduced virulence
0	P. chlamydospora	PC4_UCR_scaffold_v01_165.g5979.t1	N	Sugar_tr	sugar transporter	-	-	-	-	-	-	2.A.1.1.39	Electrochemical Potential-driven Transporters	the major facilitator superfamily (mfs).	-	-	-	-	-
0	F. mediterranea	gi|393221649|gb|EJD07134.1|	N	Sugar_tr	sugar transporter	-	-	-	-	-	-	2.A.1.1.40	Electrochemical Potential-driven Transporters	the major facilitator superfamily (mfs).	-	-	-	-	-
0	F. mediterranea	gi|393214675|gb|EJD00168.1|	N	Sugar_tr	sugar transporter	-	-	-	-	-	-	2.A.1.1.7	Electrochemical Potential-driven Transporters	the major facilitator superfamily (mfs).	-	-	-	-	-
0	F. mediterranea	gi|393213911|gb|EJC99405.1|	N	Sugar_tr	sugar transporter	-	-	-	-	-	-	2.A.1.1.7	Electrochemical Potential-driven Transporters	the major facilitator superfamily (mfs).	-	-	-	-	-
0	F. mediterranea	gi|393212258|gb|EJC97759.1|	N	Sugar_tr	sugar transporter	-	-	-	-	-	-	2.A.1.1.6	Electrochemical Potential-driven Transporters	the major facilitator superfamily (mfs).	-	-	-	-	-
0	S. hirsutum	gi|389750339|gb|EIM91510.1|	N	Sugar_tr	sugar transporter	-	-	-	-	-	-	2.A.1.1.7	Electrochemical Potential-driven Transporters	the major facilitator superfamily (mfs).	PHI:2240	1e-14	Srt1	Ustilago maydis	Reduced virulence
0	S. hirsutum	gi|389742085|gb|EIM83272.1|	N	Sugar_tr	sugar transporter	-	-	-	-	-	-	2.A.1.1.58	Electrochemical Potential-driven Transporters	the major facilitator superfamily (mfs).	-	-	-	-	-
0	E. lata	EL1_03_scaffold_1243.g6226.t1	N	Sugar_tr	sugar transporter family protein	-	-	-	-	-	-	-	-	-	-	-	-	-	-
0	N. parvum	NP2_03_scaffold_1102.g9072.t1	N	Sugar_tr	sugar transporter family protein	-	-	-	-	-	-	2.A.1.1.7	Electrochemical Potential-driven Transporters	the major facilitator superfamily (mfs).	-	-	-	-	-
0	T. minima	PA7_03_scaffold_157.g2984.t1	N	Sugar_tr	sugar transporter family protein	-	-	-	-	-	-	2.A.1.1.38	Electrochemical Potential-driven Transporters	the major facilitator superfamily (mfs).	-	-	-	-	-
0	T. minima	PA7_03_scaffold_610.g11429.t1	N	Sugar_tr	sugar transporter family protein	-	-	-	-	-	-	2.A.1.1.39	Electrochemical Potential-driven Transporters	the major facilitator superfamily (mfs).	-	-	-	-	-
0	B. cinerea	BC1T_00589	N	Sugar_tr	sugar transporter stl1	-	-	-	-	-	-	2.A.1.1.38	Electrochemical Potential-driven Transporters	the major facilitator superfamily (mfs).	-	-	-	-	-
0	B. cinerea	BC1T_01704	N	Sugar_tr	sugar transporter stl1	-	-	-	-	-	-	2.A.1.1.73	Electrochemical Potential-driven Transporters	the major facilitator superfamily (mfs).	-	-	-	-	-
0	B. cinerea	BC1T_03873	N	Sugar_tr	sugar transporter stl1	-	-	-	-	-	-	2.A.1.1.38	Electrochemical Potential-driven Transporters	the major facilitator superfamily (mfs).	-	-	-	-	-
0	Dia. ampelina	DA_912_scaffold_v01_531.g9938.t1	N	Sugar_tr	sugar transporter stl1	-	-	-	-	-	-	2.A.1.1.38	Electrochemical Potential-driven Transporters	the major facilitator superfamily (mfs).	PHI:2240	4e-24	Srt1	Ustilago maydis	Reduced virulence
0	Dia. ampelina	DA_912_scaffold_v01_153.g4358.t1	N	Sugar_tr	sugar transporter stl1	GT48	-	-	-	-	-	2.A.1.1.38	Electrochemical Potential-driven Transporters	the major facilitator superfamily (mfs).	PHI:2240	3e-26	Srt1	Ustilago maydis	Reduced virulence
0	Dia. ampelina	DA_912_scaffold_v01_66.g2028.t1	N	Sugar_tr	sugar transporter stl1	-	-	-	-	Cluster 12	nrps	2.A.1.1.73	Electrochemical Potential-driven Transporters	the major facilitator superfamily (mfs).	-	-	-	-	-
0	Dia. ampelina	DA_912_scaffold_v01_186.g5221.t1	N	Sugar_tr	sugar transporter stl1	-	-	-	-	-	-	2.A.1.1.73	Electrochemical Potential-driven Transporters	the major facilitator superfamily (mfs).	-	-	-	-	-
0	Dia. ampelina	DA_912_scaffold_v01_453.g9342.t1	N	Sugar_tr	sugar transporter stl1	-	-	-	-	-	-	2.A.1.1.40	Electrochemical Potential-driven Transporters	the major facilitator superfamily (mfs).	-	-	-	-	-
0	Dia. ampelina	DA_912_scaffold_v01_513.g9777.t1	N	Sugar_tr	sugar transporter stl1	-	-	-	-	-	-	2.A.1.1.38	Electrochemical Potential-driven Transporters	the major facilitator superfamily (mfs).	-	-	-	-	-
0	Dip. seriata	DS_831_scaffold_v01_403.g9283.t1	N	Sugar_tr	sugar transporter stl1	-	-	-	-	-	-	-	-	-	PHI:2240	4e-15	Srt1	Ustilago maydis	Reduced virulence
0	Dip. seriata	DS_831_scaffold_v01_82.g4165.t1	N	Sugar_tr	sugar transporter stl1	-	-	-	-	-	-	-	-	-	-	-	-	-	-
0	Dip. seriata	DS_831_scaffold_v01_133.g6055.t1	N	Sugar_tr	sugar transporter stl1	-	-	-	-	-	-	-	-	-	-	-	-	-	-
0	Dip. seriata	DS_831_scaffold_v01_177.g7394.t1	N	Sugar_tr	sugar transporter stl1	GT48	-	-	-	-	-	-	-	-	-	-	-	-	-
0	Dip. seriata	DS_831_scaffold_v01_320.g9025.t1	N	Sugar_tr	sugar transporter stl1	-	-	-	-	-	-	-	-	-	-	-	-	-	-
0	E. lata	EL1_03_scaffold_1350.g6758.t1	N	Sugar_tr	sugar transporter stl1	GT48	-	-	-	-	-	2.A.1.1.38	Electrochemical Potential-driven Transporters	the major facilitator superfamily (mfs).	-	-	-	-	-
0	E. lata	EL1_03_scaffold_174.g796.t1	N	Sugar_tr	sugar transporter stl1	-	-	-	-	-	-	8.A.5.1.1	Accessory Factors Involved in Transport	the voltage-gated k(+) channel -subunit (kv) family.	-	-	-	-	-
0	E. lata	EL1_03_scaffold_514.g2459.t1	N	Sugar_tr	sugar transporter stl1	-	-	-	-	-	-	-	-	-	-	-	-	-	-
0	E. lata	EL1_03_scaffold_911.g4600.t1	N	Sugar_tr	sugar transporter stl1	-	-	-	-	-	-	-	-	-	-	-	-	-	-
0	E. lata	EL1_03_scaffold_1243.g6219.t1	N	Sugar_tr	sugar transporter stl1	-	-	-	-	-	-	-	-	-	-	-	-	-	-
0	N. parvum	NP2_03_scaffold_864.g7216.t1	N	Sugar_tr	sugar transporter stl1	GT48	-	-	-	-	-	2.A.1.1.38	Electrochemical Potential-driven Transporters	the major facilitator superfamily (mfs).	PHI:2240	4e-19	Srt1	Ustilago maydis	Reduced virulence
0	N. parvum	NP2_03_scaffold_905.g7475.t1	N	Sugar_tr	sugar transporter stl1	-	-	-	-	-	-	2.A.1.1.73	Electrochemical Potential-driven Transporters	the major facilitator superfamily (mfs).	PHI:2240	1e-24	Srt1	Ustilago maydis	Reduced virulence
0	N. parvum	NP2_03_scaffold_128.g846.t1	N	Sugar_tr	sugar transporter stl1	-	-	-	-	-	-	2.A.1.1.38	Electrochemical Potential-driven Transporters	the major facilitator superfamily (mfs).	-	-	-	-	-
0	N. parvum	NP2_03_scaffold_543.g4559.t1	N	Sugar_tr	sugar transporter stl1	GT48	-	-	-	-	-	2.A.1.1.38	Electrochemical Potential-driven Transporters	the major facilitator superfamily (mfs).	-	-	-	-	-
0	N. parvum	NP2_03_scaffold_100.g708.t1	N	Sugar_tr	sugar transporter stl1	-	-	-	-	-	-	2.A.1.1.73	Electrochemical Potential-driven Transporters	the major facilitator superfamily (mfs).	-	-	-	-	-
0	N. parvum	NP2_03_scaffold_811.g6739.t1	N	Sugar_tr	sugar transporter stl1	-	-	-	-	-	-	2.A.1.1.73	Electrochemical Potential-driven Transporters	the major facilitator superfamily (mfs).	-	-	-	-	-
0	N. parvum	NP2_03_scaffold_1158.g9510.t1	N	Sugar_tr	sugar transporter stl1	-	-	-	-	-	-	2.A.1.1.73	Electrochemical Potential-driven Transporters	the major facilitator superfamily (mfs).	-	-	-	-	-
0	T. minima	PA7_03_scaffold_604.g11204.t1	N	Sugar_tr	sugar transporter stl1	-	-	-	-	-	-	2.A.1.1.38	Electrochemical Potential-driven Transporters	the major facilitator superfamily (mfs).	-	-	-	-	-
0	P. chlamydospora	PC4_UCR_scaffold_v01_163.g5958.t1	N	Sugar_tr	sugar transporter stl1	-	-	-	-	-	-	2.A.1.1.73	Electrochemical Potential-driven Transporters	the major facilitator superfamily (mfs).	-	-	-	-	-
0	P. chlamydospora	PC4_UCR_scaffold_v01_186.g6356.t1	N	Sugar_tr	sugar transporter stl1	-	-	-	-	-	-	2.A.1.1.73	Electrochemical Potential-driven Transporters	the major facilitator superfamily (mfs).	-	-	-	-	-
0	P. chlamydospora	PC4_UCR_scaffold_v01_43.g1860.t1	N	Sugar_tr	sugar transporter stl1	-	-	-	-	-	-	2.A.1.1.38	Electrochemical Potential-driven Transporters	the major facilitator superfamily (mfs).	-	-	-	-	-
0	P. chlamydospora	PC4_UCR_scaffold_v01_83.g3568.t1	N	Sugar_tr	sugar transporter stl1	-	-	-	-	-	-	2.A.1.1.73	Electrochemical Potential-driven Transporters	the major facilitator superfamily (mfs).	-	-	-	-	-
0	T. minima	PA7_03_scaffold_449.g7772.t1	N	Sugar_tr	tpa: mfs sugar (afu_orthologue afua_1g11050)	-	-	-	-	-	-	2.A.1.1.73	Electrochemical Potential-driven Transporters	the major facilitator superfamily (mfs).	-	-	-	-	-
0	T. minima	PA7_03_scaffold_483.g8554.t1	N	Sugar_tr	transporter protein	-	-	-	-	-	-	2.A.1.1.58	Electrochemical Potential-driven Transporters	the major facilitator superfamily (mfs).	PHI:2240	4e-33	Srt1	Ustilago maydis	Reduced virulence
0	T. minima	PA7_03_scaffold_408.g6702.t1	N	Sugar_tr	xylose permease	-	-	-	-	Cluster_13	t1pks	2.A.1.1.39	Electrochemical Potential-driven Transporters	the major facilitator superfamily (mfs).	PHI:2240	1e-29	Srt1	Ustilago maydis	Reduced virulence
1	Dia. ampelina	DA_912_scaffold_v01_213.g5815.t1	N	p450	averantin oxidoreductase	GT34	CYP65	CYP565	-	Cluster 24	terpene	-	-	-	PHI:438	8e-33	BcBOT1 (related: CND5)	Botrytis cinerea	Reduced virulence
1	Dip. seriata	DS_831_scaffold_v01_250.g8571.t1	N	p450	averantin oxidoreductase	GT34	CYP65	CYP65	-	-	-	-	-	-	PHI:438	2e-24	BcBOT1 (related: CND5)	Botrytis cinerea	Reduced virulence
1	E. lata	EL1_03_scaffold_168.g778.t1	N	p450	averantin oxidoreductase	GT34	CYP65	CYP65	-	-	-	2.A.1.1.43	Electrochemical Potential-driven Transporters	the major facilitator superfamily (mfs).	PHI:438	7e-28	BcBOT1 (related: CND5)	Botrytis cinerea	Reduced virulence
1	E. lata	EL1_03_scaffold_2123.g10794.t1	N	p450	averantin oxidoreductase	-	CYP65	CYP65	-	-	-	-	-	-	PHI:438	1e-10	BcBOT1 (related: CND5)	Botrytis cinerea	Reduced virulence
1	N. parvum	NP2_03_scaffold_679.g5672.t1	N	p450	averantin oxidoreductase	-	CYP677	CYP677	-	Cluster_27	other	-	-	-	PHI:438	5e-12	BcBOT1 (related: CND5)	Botrytis cinerea	Reduced virulence
1	B. cinerea	BC1T_02530	N	p450	benzoate 4-monooxygenase	GT34	CYP53	CYP53	-	-	-	-	-	-	PHI:438	4e-33	BcBOT1 (related: CND5)	Botrytis cinerea	Reduced virulence
1	Dia. ampelina	DA_912_scaffold_v01_20.g647.t1	N	p450	benzoate 4-monooxygenase	GT34	CYP53	CYP53	-	-	-	-	-	-	PHI:438	4e-33	BcBOT1 (related: CND5)	Botrytis cinerea	Reduced virulence
1	Dip. seriata	DS_831_scaffold_v01_321.g9053.t1	N	p450	benzoate 4-monooxygenase	GT34	CYP53	CYP53	-	-	-	-	-	-	PHI:438	9e-35	BcBOT1 (related: CND5)	Botrytis cinerea	Reduced virulence
1	E. lata	EL1_03_scaffold_137.g629.t1	N	p450	benzoate 4-monooxygenase	GT34	CYP53	CYP53	-	-	-	2.A.1.1.68	Electrochemical Potential-driven Transporters	the major facilitator superfamily (mfs).	PHI:438	4e-31	BcBOT1 (related: CND5)	Botrytis cinerea	Reduced virulence
1	N. parvum	NP2_03_scaffold_923.g7626.t1	N	p450	benzoate 4-monooxygenase	GT34	CYP53	CYP53	-	-	-	-	-	-	PHI:438	1e-34	BcBOT1 (related: CND5)	Botrytis cinerea	Reduced virulence
1	T. minima	PA7_03_scaffold_331.g5542.t1	N	p450	benzoate 4-monooxygenase	GT34	CYP53	CYP53	-	-	-	-	-	-	PHI:438	4e-35	BcBOT1 (related: CND5)	Botrytis cinerea	Reduced virulence
1	P. chlamydospora	PC4_UCR_scaffold_v01_35.g1488.t1	N	p450	benzoate 4-monooxygenase	GT34	CYP53	CYP53	-	-	-	-	-	-	PHI:438	4e-28	BcBOT1 (related: CND5)	Botrytis cinerea	Reduced virulence
1	P. chlamydospora	PC4_UCR_scaffold_v01_50.g2120.t1	N	p450	benzoate 4-monooxygenase	GT34	CYP53	CYP53	-	-	-	-	-	-	PHI:438	9e-27	BcBOT1 (related: CND5)	Botrytis cinerea	Reduced virulence
1	B. cinerea	BC1T_05519	N	p450	benzoate 4-monooxygenase cytochrome	GT34	CYP5132	CYP5132	-	-	-	-	-	-	PHI:438	5e-23	BcBOT1 (related: CND5)	Botrytis cinerea	Reduced virulence
1	B. cinerea	BC1T_06026	N	p450	benzoate 4-monooxygenase cytochrome	GT34	CYP531	CYP531	-	Cluster_17	t3pks	-	-	-	PHI:438	3e-24	BcBOT1 (related: CND5)	Botrytis cinerea	Reduced virulence
1	Dia. ampelina	DA_912_scaffold_v01_230.g6276.t1	N	p450	benzoate 4-monooxygenase cytochrome	GT34	CYP531	CYP631	-	Cluster 29	t1pks	-	-	-	PHI:438	9e-29	BcBOT1 (related: CND5)	Botrytis cinerea	Reduced virulence
1	Dia. ampelina	DA_912_scaffold_v01_40.g970.t1	N	p450	benzoate 4-monooxygenase cytochrome	GT34	CYP574	CYP671	-	Cluster 07	nrps	-	-	-	PHI:438	1e-15	BcBOT1 (related: CND5)	Botrytis cinerea	Reduced virulence
1	Dip. seriata	DS_831_scaffold_v01_185.g7492.t1	N	p450	benzoate 4-monooxygenase cytochrome	GT34	CYP574	CYP671	-	-	-	-	-	-	PHI:438	9e-24	BcBOT1 (related: CND5)	Botrytis cinerea	Reduced virulence
1	E. lata	EL1_03_scaffold_774.g3720.t1	N	p450	benzoate 4-monooxygenase cytochrome	GT34	CYP5128	CYP5128	-	-	-	-	-	-	PHI:438	9e-41	BcBOT1 (related: CND5)	Botrytis cinerea	Reduced virulence
1	E. lata	EL1_03_scaffold_1477.g7382.t1	N	p450	benzoate 4-monooxygenase cytochrome	GT34	CYP58	CYP551	-	Cluster_42	t1pks	2.A.1.1.38	Electrochemical Potential-driven Transporters	the major facilitator superfamily (mfs).	PHI:438	2e-57	BcBOT1 (related: CND5)	Botrytis cinerea	Reduced virulence
1	E. lata	EL1_03_scaffold_852.g4249.t1	N	p450	benzoate 4-monooxygenase cytochrome	GT34	CYP62	CYP684	-	-	-	2.A.1.1.58	Electrochemical Potential-driven Transporters	the major facilitator superfamily (mfs).	PHI:438	2e-35	BcBOT1 (related: CND5)	Botrytis cinerea	Reduced virulence
1	E. lata	EL1_03_scaffold_1633.g8129.t1	N	p450	benzoate 4-monooxygenase cytochrome	GT34	CYP62	CYP684	-	-	-	2.A.1.1.40	Electrochemical Potential-driven Transporters	the major facilitator superfamily (mfs).	PHI:438	5e-52	BcBOT1 (related: CND5)	Botrytis cinerea	Reduced virulence
1	N. parvum	NP2_03_scaffold_194.g1583.t1	N	p450	benzoate 4-monooxygenase cytochrome	GT34	CYP574	CYP671	-	-	-	-	-	-	PHI:438	1e-20	BcBOT1 (related: CND5)	Botrytis cinerea	Reduced virulence
1	N. parvum	NP2_03_scaffold_679.g5670.t1	N	p450	benzoate 4-monooxygenase cytochrome	GT34	CYP574	CYP628	-	Cluster_27	other	-	-	-	PHI:438	9e-23	BcBOT1 (related: CND5)	Botrytis cinerea	Reduced virulence
1	N. parvum	NP2_03_scaffold_553.g4651.t1	N	p450	benzoate 4-monooxygenase cytochrome	GT34	CYP574	CYP628	-	-	-	-	-	-	PHI:438	3e-31	BcBOT1 (related: CND5)	Botrytis cinerea	Reduced virulence
1	T. minima	PA7_03_scaffold_583.g10691.t1	N	p450	benzoate 4-monooxygenase cytochrome	GT34	CYP5128	CYP5128	-	-	-	-	-	-	PHI:438	7e-45	BcBOT1 (related: CND5)	Botrytis cinerea	Reduced virulence
1	T. minima	PA7_03_scaffold_39.g693.t1	N	p450	benzoate 4-monooxygenase cytochrome	GT34	CYP574	CYP671	-	-	-	-	-	-	PHI:438	4e-34	BcBOT1 (related: CND5)	Botrytis cinerea	Reduced virulence
1	P. chlamydospora	PC4_UCR_scaffold_v01_147.g5634.t1	N	p450	benzoate 4-monooxygenase cytochrome	GT34	CYP537	CYP577	-	-	-	-	-	-	PHI:438	2e-24	BcBOT1 (related: CND5)	Botrytis cinerea	Reduced virulence
1	B. cinerea	BC1T_02806	N	p450	benzoate 4-monooxygenase cytochrome p450	GT34	CYP507	CYP570	-	-	-	-	-	-	PHI:438	2e-18	BcBOT1 (related: CND5)	Botrytis cinerea	Reduced virulence
1	B. cinerea	BC1T_00075	N	p450	benzoate 4-monooxygenase cytochrome p450	GT34	CYP531	CYP531	-	-	-	-	-	-	PHI:438	4e-18	BcBOT1 (related: CND5)	Botrytis cinerea	Reduced virulence
1	B. cinerea	BC1T_03321	N	p450	benzoate 4-monooxygenase cytochrome p450	-	CYP548	CYP548	-	-	-	-	-	-	PHI:438	2e-08	BcBOT1 (related: CND5)	Botrytis cinerea	Reduced virulence
1	B. cinerea	BC1T_05213	N	p450	benzoate 4-monooxygenase cytochrome p450	GT34	CYP548	CYP548	-	-	-	-	-	-	PHI:2357	2e-16	CYP52X1	Beauveria bassiana	Reduced virulence
1	B. cinerea	BC1T_11984	N	p450	benzoate 4-monooxygenase cytochrome p450	GT34	CYP574	CYP628	-	-	-	-	-	-	PHI:438	1e-15	BcBOT1 (related: CND5)	Botrytis cinerea	Reduced virulence
1	B. cinerea	BC1T_10689	N	p450	benzoate 4-monooxygenase cytochrome p450	GT34	CYP65	CYP65	-	Cluster_29	t1pks	-	-	-	PHI:438	2e-18	BcBOT1 (related: CND5)	Botrytis cinerea	Reduced virulence
1	B. cinerea	BC1T_01827	N	p450	benzoate 4-monooxygenase cytochrome p450	GT34	CYP65	CYP65	-	-	-	-	-	-	PHI:438	2e-22	BcBOT1 (related: CND5)	Botrytis cinerea	Reduced virulence
1	B. cinerea	BC1T_13046	N	p450	benzoate 4-monooxygenase cytochrome p450	GT34	CYP65	CYP567	-	-	-	-	-	-	PHI:438	3e-41	BcBOT1 (related: CND5)	Botrytis cinerea	Reduced virulence
1	Dia. ampelina	DA_912_scaffold_v01_141.g4017.t1	N	p450	benzoate 4-monooxygenase cytochrome p450	GT34	CYP507	CYP570	-	-	-	-	-	-	PHI:438	6e-23	BcBOT1 (related: CND5)	Botrytis cinerea	Reduced virulence
1	Dia. ampelina	DA_912_scaffold_v01_531.g9926.t1	N	p450	benzoate 4-monooxygenase cytochrome p450	GT34	CYP531	CYP629	-	-	-	-	-	-	PHI:438	1e-12	BcBOT1 (related: CND5)	Botrytis cinerea	Reduced virulence
1	Dia. ampelina	DA_912_scaffold_v01_156.g4503.t1	N	p450	benzoate 4-monooxygenase cytochrome p450	GT34	CYP531	CYP629	-	-	-	-	-	-	PHI:438	4e-18	BcBOT1 (related: CND5)	Botrytis cinerea	Reduced virulence
1	Dia. ampelina	DA_912_scaffold_v01_208.g5620.t1	N	p450	benzoate 4-monooxygenase cytochrome p450	GT34	CYP531	CYP531	-	-	-	-	-	-	PHI:438	1e-32	BcBOT1 (related: CND5)	Botrytis cinerea	Reduced virulence
1	Dia. ampelina	DA_912_scaffold_v01_14.g346.t1	N	p450	benzoate 4-monooxygenase cytochrome p450	-	CYP531	CYP531	-	-	-	-	-	-	PHI:438	6e-17	BcBOT1 (related: CND5)	Botrytis cinerea	Reduced virulence
1	Dia. ampelina	DA_912_scaffold_v01_394.g8673.t1	N	p450	benzoate 4-monooxygenase cytochrome p450	GT34	CYP548	CYP548	-	Cluster 46	other	-	-	-	PHI:438	4e-36	BcBOT1 (related: CND5)	Botrytis cinerea	Reduced virulence
1	Dia. ampelina	DA_912_scaffold_v01_211.g5757.t1	N	p450	benzoate 4-monooxygenase cytochrome p450	GT34	CYP548	CYP548	-	-	-	-	-	-	PHI:438	4e-25	BcBOT1 (related: CND5)	Botrytis cinerea	Reduced virulence
1	Dia. ampelina	DA_912_scaffold_v01_362.g8283.t1	N	p450	benzoate 4-monooxygenase cytochrome p450	GT34	CYP548	CYP548	-	-	-	-	-	-	PHI:438	3e-27	BcBOT1 (related: CND5)	Botrytis cinerea	Reduced virulence
1	Dia. ampelina	DA_912_scaffold_v01_1049.g10763.t1	N	p450	benzoate 4-monooxygenase cytochrome p450	GT34	CYP548	CYP548	-	-	-	-	-	-	PHI:438	6e-20	BcBOT1 (related: CND5)	Botrytis cinerea	Reduced virulence
1	Dia. ampelina	DA_912_scaffold_v01_57.g1374.t1	N	p450	benzoate 4-monooxygenase cytochrome p450	GT34	CYP548	CYP548	-	-	-	-	-	-	PHI:438	3e-14	BcBOT1 (related: CND5)	Botrytis cinerea	Reduced virulence
1	Dia. ampelina	DA_912_scaffold_v01_63.g1945.t1	N	p450	benzoate 4-monooxygenase cytochrome p450	GT34	CYP65	CYP65	-	Cluster 11	other	-	-	-	PHI:438	8e-24	BcBOT1 (related: CND5)	Botrytis cinerea	Reduced virulence
1	Dia. ampelina	DA_912_scaffold_v01_1141.g10777.t1	N	p450	benzoate 4-monooxygenase cytochrome p450	GT34	CYP65	CYP65	-	-	-	-	-	-	PHI:438	1e-12	BcBOT1 (related: CND5)	Botrytis cinerea	Reduced virulence
1	Dia. ampelina	DA_912_scaffold_v01_67.g2080.t1	N	p450	benzoate 4-monooxygenase cytochrome p450	GT34	CYP65	CYP567	-	-	-	-	-	-	PHI:438	3e-27	BcBOT1 (related: CND5)	Botrytis cinerea	Reduced virulence
1	Dia. ampelina	DA_912_scaffold_v01_77.g2293.t1	N	p450	benzoate 4-monooxygenase cytochrome p450	GT34	CYP65	CYP567	-	-	-	-	-	-	PHI:438	6e-12	BcBOT1 (related: CND5)	Botrytis cinerea	Reduced virulence
1	Dip. seriata	DS_831_scaffold_v01_111.g5234.t1	N	p450	benzoate 4-monooxygenase cytochrome p450	GT34	CYP531	CYP531	-	-	-	-	-	-	PHI:438	2e-30	BcBOT1 (related: CND5)	Botrytis cinerea	Reduced virulence
1	Dip. seriata	DS_831_scaffold_v01_122.g5811.t1	N	p450	benzoate 4-monooxygenase cytochrome p450	GT34	CYP630	CYP630	-	-	-	-	-	-	PHI:438	2e-26	BcBOT1 (related: CND5)	Botrytis cinerea	Reduced virulence
1	Dip. seriata	DS_831_scaffold_v01_245.g8471.t1	N	p450	benzoate 4-monooxygenase cytochrome p450	GT34	CYP65	CYP567	-	Cluster_25	terpene	-	-	-	PHI:438	5e-38	BcBOT1 (related: CND5)	Botrytis cinerea	Reduced virulence
1	Dip. seriata	DS_831_scaffold_v01_167.g6910.t1	N	p450	benzoate 4-monooxygenase cytochrome p450	GT34	CYP65	CYP65	-	Cluster_19	t1pks	-	-	-	PHI:438	7e-26	BcBOT1 (related: CND5)	Botrytis cinerea	Reduced virulence
1	Dip. seriata	DS_831_scaffold_v01_167.g6912.t1	N	p450	benzoate 4-monooxygenase cytochrome p450	GT34	CYP65	CYP65	-	Cluster_19	t1pks	2.A.29.18.1	Electrochemical Potential-driven Transporters	the mitochondrial carrier (mc) family.	PHI:438	4e-29	BcBOT1 (related: CND5)	Botrytis cinerea	Reduced virulence
1	E. lata	EL1_03_scaffold_1696.g8374.t1	N	p450	benzoate 4-monooxygenase cytochrome p450	-	CYP507	CYP570	-	-	-	-	-	-	PHI:2357	4e-09	CYP52X1	Beauveria bassiana	Reduced virulence
1	E. lata	EL1_03_scaffold_993.g5099.t1	N	p450	benzoate 4-monooxygenase cytochrome p450	-	CYP5168	CYP5168	-	-	-	-	-	-	PHI:438	1e-11	BcBOT1 (related: CND5)	Botrytis cinerea	Reduced virulence
1	E. lata	EL1_03_scaffold_1243.g6222.t1	N	p450	benzoate 4-monooxygenase cytochrome p450	GT34	CYP531	CYP629	-	-	-	-	-	-	PHI:438	2e-18	BcBOT1 (related: CND5)	Botrytis cinerea	Reduced virulence
1	E. lata	EL1_03_scaffold_455.g2230.t1	N	p450	benzoate 4-monooxygenase cytochrome p450	GT34	CYP531	CYP531	-	-	-	-	-	-	PHI:2357	3e-13	CYP52X1	Beauveria bassiana	Reduced virulence
1	E. lata	EL1_03_scaffold_669.g3145.t1	N	p450	benzoate 4-monooxygenase cytochrome p450	-	CYP531	CYP629	-	-	-	-	-	-	PHI:438	1e-18	BcBOT1 (related: CND5)	Botrytis cinerea	Reduced virulence
1	E. lata	EL1_03_scaffold_796.g3888.t1	N	p450	benzoate 4-monooxygenase cytochrome p450	GT34	CYP548	CYP548	-	Cluster_20	t1pks	-	-	-	PHI:438	8e-16	BcBOT1 (related: CND5)	Botrytis cinerea	Reduced virulence
1	E. lata	EL1_03_scaffold_202.g922.t1	N	p450	benzoate 4-monooxygenase cytochrome p450	GT34	CYP548	CYP548	-	-	-	-	-	-	PHI:438	1e-22	BcBOT1 (related: CND5)	Botrytis cinerea	Reduced virulence
1	E. lata	EL1_03_scaffold_529.g2536.t1	N	p450	benzoate 4-monooxygenase cytochrome p450	GT34	CYP548	CYP548	-	-	-	-	-	-	PHI:438	2e-18	BcBOT1 (related: CND5)	Botrytis cinerea	Reduced virulence
1	E. lata	EL1_03_scaffold_729.g3458.t1	N	p450	benzoate 4-monooxygenase cytochrome p450	GT34	CYP548	CYP548	-	-	-	-	-	-	PHI:438	8e-27	BcBOT1 (related: CND5)	Botrytis cinerea	Reduced virulence
1	E. lata	EL1_03_scaffold_1742.g8625.t1	N	p450	benzoate 4-monooxygenase cytochrome p450	GT34	CYP548	CYP548	-	-	-	-	-	-	PHI:438	3e-30	BcBOT1 (related: CND5)	Botrytis cinerea	Reduced virulence
1	E. lata	EL1_03_scaffold_400.g2007.t1	N	p450	benzoate 4-monooxygenase cytochrome p450	-	CYP548	CYP548	-	-	-	-	-	-	PHI:438	2e-16	BcBOT1 (related: CND5)	Botrytis cinerea	Reduced virulence
1	E. lata	EL1_03_scaffold_1454.g7244.t1	N	p450	benzoate 4-monooxygenase cytochrome p450	-	CYP548	CYP548	-	-	-	-	-	-	PHI:438	5e-20	BcBOT1 (related: CND5)	Botrytis cinerea	Reduced virulence
1	E. lata	EL1_03_scaffold_791.g3861.t1	N	p450	benzoate 4-monooxygenase cytochrome p450	GT34	CYP58	CYP682	-	-	-	-	-	-	PHI:438	4e-61	BcBOT1 (related: CND5)	Botrytis cinerea	Reduced virulence
1	E. lata	EL1_03_scaffold_562.g2695.t1	N	p450	benzoate 4-monooxygenase cytochrome p450	GT34	CYP630	CYP630	-	-	-	-	-	-	PHI:438	3e-42	BcBOT1 (related: CND5)	Botrytis cinerea	Reduced virulence
1	E. lata	EL1_03_scaffold_789.g3839.t1	N	p450	benzoate 4-monooxygenase cytochrome p450	GT34	CYP630	CYP630	-	-	-	-	-	-	PHI:438	2e-38	BcBOT1 (related: CND5)	Botrytis cinerea	Reduced virulence
1	E. lata	EL1_03_scaffold_180.g835.t1	N	p450	benzoate 4-monooxygenase cytochrome p450	GT34	CYP65	CYP65	-	Cluster_02	nrps-t1pks	9.A.50.1.1	Incompletely Characterized Transport Systems	the nuclear t-rna exporter (t-exporter) family.	PHI:438	3e-31	BcBOT1 (related: CND5)	Botrytis cinerea	Reduced virulence
1	E. lata	EL1_03_scaffold_98.g411.t1	N	p450	benzoate 4-monooxygenase cytochrome p450	GT34	CYP65	CYP567	-	-	-	-	-	-	PHI:438	5e-11	BcBOT1 (related: CND5)	Botrytis cinerea	Reduced virulence
1	E. lata	EL1_03_scaffold_1116.g5644.t1	N	p450	benzoate 4-monooxygenase cytochrome p450	GT34	CYP65	CYP567	-	-	-	-	-	-	PHI:438	6e-13	BcBOT1 (related: CND5)	Botrytis cinerea	Reduced virulence
1	E. lata	EL1_03_scaffold_2113.g10758.t1	N	p450	benzoate 4-monooxygenase cytochrome p450	GT34	CYP65	CYP567	-	-	-	-	-	-	PHI:438	3e-21	BcBOT1 (related: CND5)	Botrytis cinerea	Reduced virulence
1	E. lata	EL1_03_scaffold_139.g643.t1	N	p450	benzoate 4-monooxygenase cytochrome p450	GT34	CYP65	CYP65	-	-	-	-	-	-	PHI:438	4e-19	BcBOT1 (related: CND5)	Botrytis cinerea	Reduced virulence
1	E. lata	EL1_03_scaffold_712.g3372.t1	N	p450	benzoate 4-monooxygenase cytochrome p450	GT34	CYP65	CYP567	-	-	-	-	-	-	-	-	-	-	-
1	E. lata	EL1_03_scaffold_712.g3371.t1	N	p450	benzoate 4-monooxygenase cytochrome p450	-	CYP65	CYP567	-	-	-	-	-	-	-	-	-	-	-
1	N. parvum	NP2_03_scaffold_442.g3768.t1	N	p450	benzoate 4-monooxygenase cytochrome p450	GT34	CYP531	CYP531	-	-	-	-	-	-	PHI:438	3e-14	BcBOT1 (related: CND5)	Botrytis cinerea	Reduced virulence
1	N. parvum	NP2_03_scaffold_679.g5658.t1	Y	p450	benzoate 4-monooxygenase cytochrome p450	GT34	CYP537	CYP577	-	-	-	-	-	-	-	-	-	-	-
1	N. parvum	NP2_03_scaffold_570.g4862.t1	N	p450	benzoate 4-monooxygenase cytochrome p450	GT34	CYP548	CYP548	-	Cluster_23	nrps	-	-	-	PHI:438	2e-28	BcBOT1 (related: CND5)	Botrytis cinerea	Reduced virulence
1	N. parvum	NP2_03_scaffold_50.g385.t1	N	p450	benzoate 4-monooxygenase cytochrome p450	GT34	CYP548	CYP548	-	-	-	-	-	-	PHI:438	9e-21	BcBOT1 (related: CND5)	Botrytis cinerea	Reduced virulence
1	N. parvum	NP2_03_scaffold_1090.g8881.t1	N	p450	benzoate 4-monooxygenase cytochrome p450	GT34	CYP574	CYP628	-	-	-	-	-	-	PHI:438	4e-35	BcBOT1 (related: CND5)	Botrytis cinerea	Reduced virulence
1	N. parvum	NP2_03_scaffold_936.g7736.t1	N	p450	benzoate 4-monooxygenase cytochrome p450	GT34	CYP58	CYP680	-	-	-	-	-	-	PHI:438	3e-71	BcBOT1 (related: CND5)	Botrytis cinerea	Reduced virulence
1	N. parvum	NP2_03_scaffold_308.g2605.t1	N	p450	benzoate 4-monooxygenase cytochrome p450	GT34	CYP630	CYP630	-	-	-	-	-	-	PHI:438	1e-21	BcBOT1 (related: CND5)	Botrytis cinerea	Reduced virulence
1	N. parvum	NP2_03_scaffold_907.g7489.t1	N	p450	benzoate 4-monooxygenase cytochrome p450	GT34	CYP630	CYP630	-	-	-	-	-	-	PHI:438	9e-34	BcBOT1 (related: CND5)	Botrytis cinerea	Reduced virulence
1	N. parvum	NP2_03_scaffold_1274.g10228.t1	N	p450	benzoate 4-monooxygenase cytochrome p450	GT34	CYP65	CYP65	-	-	-	-	-	-	PHI:438	5e-27	BcBOT1 (related: CND5)	Botrytis cinerea	Reduced virulence
1	N. parvum	NP2_03_scaffold_696.g5879.t1	N	p450	benzoate 4-monooxygenase cytochrome p450	GT34	CYP65	CYP567	-	Cluster_29	terpene-t1pks	-	-	-	-	-	-	-	-
1	N. parvum	NP2_03_scaffold_326.g2720.t1	N	p450	benzoate 4-monooxygenase cytochrome p450	GT34	CYP673	CYP673	-	-	-	-	-	-	PHI:438	7e-31	BcBOT1 (related: CND5)	Botrytis cinerea	Reduced virulence
1	N. parvum	NP2_03_scaffold_696.g5876.t1	N	adh_short,p450	benzoate 4-monooxygenase cytochrome p450	GT34	CYP65	CYP567	-	-	-	-	-	-	PHI:2034	4e-11	MFP1	Magnaporthe oryzae (related: Magnaporthe grisea)	Reduced virulence
1	T. minima	PA7_03_scaffold_82.g1673.t1	N	p450	benzoate 4-monooxygenase cytochrome p450	GT34	CYP65	CYP65	-	-	-	-	-	-	PHI:438	2e-24	BcBOT1 (related: CND5)	Botrytis cinerea	Reduced virulence
1	P. chlamydospora	PC4_UCR_scaffold_v01_121.g4897.t1	N	p450	benzoate 4-monooxygenase cytochrome p450	GT34	CYP531	CYP676	-	-	-	-	-	-	PHI:438	1e-19	BcBOT1 (related: CND5)	Botrytis cinerea	Reduced virulence
1	N. parvum	NP2_03_scaffold_981.g7969.t1	N	p450	cytochrome p-450	GT34	CYP65	CYP65	-	-	-	-	-	-	PHI:438	4e-14	BcBOT1 (related: CND5)	Botrytis cinerea	Reduced virulence
1	N. parvum	NP2_03_scaffold_892.g7386.t1	N	FAD_binding_4,p450	cytochrome p-450	AA7	-	-	-	Cluster_33	t1pks	-	-	-	-	-	-	-	-
1	Dia. ampelina	DA_912_scaffold_v01_456.g9367.t1	N	p450	cytochrome p40 monooxygenase	GT34	CYP65	CYP567	-	Cluster 53	terpene	-	-	-	PHI:438	2e-27	BcBOT1 (related: CND5)	Botrytis cinerea	Reduced virulence
1	Dia. ampelina	DA_912_scaffold_v01_78.g2301.t1	N	p450	cytochrome p40 monooxygenase	GT34	CYP65	CYP567	-	-	-	-	-	-	PHI:438	2e-30	BcBOT1 (related: CND5)	Botrytis cinerea	Reduced virulence
1	B. cinerea	BC1T_04547	N	p450	cytochrome p450	GT34	CYP5257	CYP5257	-	-	-	-	-	-	PHI:438	2e-24	BcBOT1 (related: CND5)	Botrytis cinerea	Reduced virulence
1	B. cinerea	BC1T_06047	N	p450	cytochrome p450	GT34	CYP531	CYP532	-	-	-	-	-	-	PHI:438	6e-38	BcBOT1 (related: CND5)	Botrytis cinerea	Reduced virulence
1	B. cinerea	BC1T_02640	N	p450	cytochrome p450	GT34	CYP531	CYP5080	-	-	-	-	-	-	PHI:438	5e-44	BcBOT1 (related: CND5)	Botrytis cinerea	Reduced virulence
1	B. cinerea	BC1T_05214	N	p450	cytochrome p450	-	CYP548	CYP548	-	-	-	-	-	-	PHI:438	5e-08	BcBOT1 (related: CND5)	Botrytis cinerea	Reduced virulence
1	B. cinerea	BC1T_13214	N	p450	cytochrome p450	GT34	CYP572	CYP573	-	-	-	-	-	-	PHI:438	7e-38	BcBOT1 (related: CND5)	Botrytis cinerea	Reduced virulence
1	B. cinerea	BC1T_03460	N	p450	cytochrome p450	GT34	CYP572	CYP573	-	-	-	-	-	-	PHI:438	6e-19	BcBOT1 (related: CND5)	Botrytis cinerea	Reduced virulence
1	B. cinerea	BC1T_08534	N	p450	cytochrome p450	GT34	CYP578	CYP578	-	-	-	-	-	-	PHI:438	2e-15	BcBOT1 (related: CND5)	Botrytis cinerea	Reduced virulence
1	B. cinerea	BC1T_12177	Y	p450	cytochrome p450	GT34	CYP65	CYP65	-	-	-	-	-	-	PHI:438	1e-14	BcBOT1 (related: CND5)	Botrytis cinerea	Reduced virulence
1	B. cinerea	BC1T_12848	N	-	cytochrome p450	-	-	-	-	-	-	-	-	-	PHI:438	4e-13	BcBOT1 (related: CND5)	Botrytis cinerea	Reduced virulence
1	Dia. ampelina	DA_912_scaffold_v01_213.g5804.t1	N	Peptidase_M19,p450	cytochrome p450	GT34	CYP65	CYP65	-	-	-	-	-	-	PHI:438	4e-32	BcBOT1 (related: CND5)	Botrytis cinerea	Reduced virulence
1	Dia. ampelina	DA_912_scaffold_v01_350.g8029.t1	N	p450	cytochrome p450	GT34	CYP507	CYP527	-	-	-	-	-	-	PHI:438	2e-15	BcBOT1 (related: CND5)	Botrytis cinerea	Reduced virulence
1	Dia. ampelina	DA_912_scaffold_v01_398.g8734.t1	N	p450	cytochrome p450	GT34	CYP507	CYP527	-	-	-	-	-	-	PHI:438	2e-18	BcBOT1 (related: CND5)	Botrytis cinerea	Reduced virulence
1	Dia. ampelina	DA_912_scaffold_v01_567.g10048.t1	N	p450	cytochrome p450	GT34	CYP507	CYP527	-	-	-	-	-	-	PHI:438	8e-29	BcBOT1 (related: CND5)	Botrytis cinerea	Reduced virulence
1	Dia. ampelina	DA_912_scaffold_v01_567.g10061.t1	N	p450	cytochrome p450	-	CYP507	CYP527	-	-	-	-	-	-	PHI:438	2e-11	BcBOT1 (related: CND5)	Botrytis cinerea	Reduced virulence
1	Dia. ampelina	DA_912_scaffold_v01_40.g942.t1	N	p450	cytochrome p450	GT34	CYP507	CYP527	-	-	-	-	-	-	PHI:438	4e-07	BcBOT1 (related: CND5)	Botrytis cinerea	Reduced virulence
1	Dia. ampelina	DA_912_scaffold_v01_273.g7141.t1	N	p450	cytochrome p450	-	CYP507	CYP535	-	-	-	-	-	-	-	-	-	-	-
1	Dia. ampelina	DA_912_scaffold_v01_343.g7944.t1	N	p450	cytochrome p450	GT34	CYP5128	CYP5128	-	-	-	-	-	-	PHI:438	3e-25	BcBOT1 (related: CND5)	Botrytis cinerea	Reduced virulence
1	Dia. ampelina	DA_912_scaffold_v01_902.g10726.t1	N	p450	cytochrome p450	GT34	CYP5129	CYP5129	-	-	-	-	-	-	PHI:438	6e-28	BcBOT1 (related: CND5)	Botrytis cinerea	Reduced virulence
1	Dia. ampelina	DA_912_scaffold_v01_366.g8317.t1	N	p450	cytochrome p450	GT34	CYP5188	CYP5188	-	Cluster 44	t1pks	-	-	-	PHI:438	2e-08	BcBOT1 (related: CND5)	Botrytis cinerea	Reduced virulence
1	Dia. ampelina	DA_912_scaffold_v01_182.g5162.t1	N	p450	cytochrome p450	GT34	CYP528	CYP528	-	-	-	-	-	-	PHI:438	3e-21	BcBOT1 (related: CND5)	Botrytis cinerea	Reduced virulence
1	Dia. ampelina	DA_912_scaffold_v01_171.g4840.t1	N	p450	cytochrome p450	-	CYP531	CYP5077	-	-	-	-	-	-	-	-	-	-	-
1	Dia. ampelina	DA_912_scaffold_v01_113.g3363.t1	N	p450	cytochrome p450	GT34	CYP572	CYP573	-	-	-	-	-	-	PHI:438	2e-33	BcBOT1 (related: CND5)	Botrytis cinerea	Reduced virulence
1	Dia. ampelina	DA_912_scaffold_v01_33.g823.t1	N	p450	cytochrome p450	GT34	CYP574	CYP671	-	-	-	-	-	-	PHI:438	2e-19	BcBOT1 (related: CND5)	Botrytis cinerea	Reduced virulence
1	Dia. ampelina	DA_912_scaffold_v01_514.g9807.t1	N	p450	cytochrome p450	GT34	CYP574	CYP628	-	-	-	-	-	-	PHI:438	1e-30	BcBOT1 (related: CND5)	Botrytis cinerea	Reduced virulence
1	Dia. ampelina	DA_912_scaffold_v01_60.g1746.t1	N	p450	cytochrome p450	GT34	CYP574	CYP628	-	-	-	-	-	-	PHI:438	1e-29	BcBOT1 (related: CND5)	Botrytis cinerea	Reduced virulence
1	Dia. ampelina	DA_912_scaffold_v01_478.g9559.t1	N	p450	cytochrome p450	GT34	CYP62	CYP684	-	-	-	-	-	-	PHI:438	5e-44	BcBOT1 (related: CND5)	Botrytis cinerea	Reduced virulence
1	Dia. ampelina	DA_912_scaffold_v01_219.g5984.t1	N	p450	cytochrome p450	GT34	CYP62	CYP62	-	-	-	-	-	-	PHI:438	1e-30	BcBOT1 (related: CND5)	Botrytis cinerea	Reduced virulence
1	Dia. ampelina	DA_912_scaffold_v01_269.g7054.t1	N	p450	cytochrome p450	GT34	CYP65	CYP65	-	-	-	-	-	-	PHI:438	1e-15	BcBOT1 (related: CND5)	Botrytis cinerea	Reduced virulence
1	Dia. ampelina	DA_912_scaffold_v01_39.g884.t1	N	p450	cytochrome p450	GT34	CYP65	CYP65	-	-	-	-	-	-	PHI:438	7e-33	BcBOT1 (related: CND5)	Botrytis cinerea	Reduced virulence
1	Dia. ampelina	DA_912_scaffold_v01_105.g3072.t1	N	p450	cytochrome p450	GT34	CYP65	CYP65	-	-	-	-	-	-	PHI:438	5e-10	BcBOT1 (related: CND5)	Botrytis cinerea	Reduced virulence
1	Dip. seriata	DS_831_scaffold_v01_322.g9059.t1	N	SIR2,p450	cytochrome p450	GT34	CYP65	CYP65	-	-	-	-	-	-	PHI:438	1e-41	BcBOT1 (related: CND5)	Botrytis cinerea	Reduced virulence
1	Dip. seriata	DS_831_scaffold_v01_31.g1238.t1	N	p450	cytochrome p450	GT34	CYP507	CYP570	-	-	-	2.A.41.2.7	Electrochemical Potential-driven Transporters	the concentrative nucleoside transporter (cnt) family.	PHI:438	4e-20	BcBOT1 (related: CND5)	Botrytis cinerea	Reduced virulence
1	Dip. seriata	DS_831_scaffold_v01_11.g396.t1	N	p450	cytochrome p450	GT34	CYP531	CYP532	-	-	-	-	-	-	PHI:438	2e-32	BcBOT1 (related: CND5)	Botrytis cinerea	Reduced virulence
1	Dip. seriata	DS_831_scaffold_v01_99.g4659.t1	N	p450	cytochrome p450	GT34	CYP531	CYP5078	-	-	-	-	-	-	PHI:438	7e-22	BcBOT1 (related: CND5)	Botrytis cinerea	Reduced virulence
1	Dip. seriata	DS_831_scaffold_v01_177.g7356.t1	N	p450	cytochrome p450	GT34	CYP531	CYP532	-	-	-	-	-	-	PHI:438	5e-18	BcBOT1 (related: CND5)	Botrytis cinerea	Reduced virulence
1	Dip. seriata	DS_831_scaffold_v01_1.g16.t1	N	p450	cytochrome p450	GT34	CYP574	CYP671	-	-	-	-	-	-	PHI:438	4e-15	BcBOT1 (related: CND5)	Botrytis cinerea	Reduced virulence
1	Dip. seriata	DS_831_scaffold_v01_18.g638.t1	N	p450	cytochrome p450	GT34	CYP574	CYP5076	-	-	-	-	-	-	PHI:438	3e-15	BcBOT1 (related: CND5)	Botrytis cinerea	Reduced virulence
1	Dip. seriata	DS_831_scaffold_v01_101.g4825.t1	N	p450	cytochrome p450	GT34	CYP574	CYP671	-	-	-	-	-	-	PHI:438	8e-15	BcBOT1 (related: CND5)	Botrytis cinerea	Reduced virulence
1	Dip. seriata	DS_831_scaffold_v01_185.g7486.t1	N	p450	cytochrome p450	GT34	CYP574	CYP671	-	-	-	-	-	-	PHI:438	1e-28	BcBOT1 (related: CND5)	Botrytis cinerea	Reduced virulence
1	Dip. seriata	DS_831_scaffold_v01_250.g8570.t1	N	p450	cytochrome p450	GT34	CYP574	CYP671	-	-	-	-	-	-	PHI:438	9e-17	BcBOT1 (related: CND5)	Botrytis cinerea	Reduced virulence
1	Dip. seriata	DS_831_scaffold_v01_404.g9301.t1	N	p450	cytochrome p450	GT34	CYP574	CYP671	-	-	-	-	-	-	PHI:438	1e-18	BcBOT1 (related: CND5)	Botrytis cinerea	Reduced virulence
1	Dip. seriata	DS_831_scaffold_v01_405.g9312.t1	N	p450	cytochrome p450	GT34	CYP574	CYP671	-	-	-	-	-	-	PHI:438	2e-31	BcBOT1 (related: CND5)	Botrytis cinerea	Reduced virulence
1	Dip. seriata	DS_831_scaffold_v01_18.g657.t1	N	p450	cytochrome p450	GT34	CYP574	CYP671	-	-	-	-	-	-	-	-	-	-	-
1	Dip. seriata	DS_831_scaffold_v01_32.g1435.t1	Y	p450	cytochrome p450	GT34	CYP62	CYP62	-	-	-	-	-	-	PHI:438	3e-23	BcBOT1 (related: CND5)	Botrytis cinerea	Reduced virulence
1	Dip. seriata	DS_831_scaffold_v01_80.g3993.t1	N	p450	cytochrome p450	GT34	CYP630	CYP630	-	-	-	9.A.50.1.1	Incompletely Characterized Transport Systems	the nuclear t-rna exporter (t-exporter) family.	PHI:438	2e-35	BcBOT1 (related: CND5)	Botrytis cinerea	Reduced virulence
1	Dip. seriata	DS_831_scaffold_v01_257.g8717.t1	N	p450	cytochrome p450	GT34	CYP632	CYP632	-	-	-	8.A.28.1.1	Accessory Factors Involved in Transport	the ankyrin (ankyrin) family.	PHI:438	8e-38	BcBOT1 (related: CND5)	Botrytis cinerea	Reduced virulence
1	Dip. seriata	DS_831_scaffold_v01_203.g7889.t1	N	p450	cytochrome p450	GT34	CYP643	CYP643	-	Cluster_23	t1pks	-	-	-	PHI:438	3e-46	BcBOT1 (related: CND5)	Botrytis cinerea	Reduced virulence
1	Dip. seriata	DS_831_scaffold_v01_18.g633.t1	Y	p450	cytochrome p450	GT34	CYP643	CYP643	-	-	-	-	-	-	PHI:438	2e-30	BcBOT1 (related: CND5)	Botrytis cinerea	Reduced virulence
1	Dip. seriata	DS_831_scaffold_v01_80.g3979.t1	N	p450	cytochrome p450	GT34	CYP65	CYP65	-	Cluster_08	nrps	-	-	-	PHI:438	8e-16	BcBOT1 (related: CND5)	Botrytis cinerea	Reduced virulence
1	Dip. seriata	DS_831_scaffold_v01_24.g935.t1	N	p450	cytochrome p450	GT34	CYP65	CYP65	-	-	-	-	-	-	PHI:438	4e-37	BcBOT1 (related: CND5)	Botrytis cinerea	Reduced virulence
1	Dip. seriata	DS_831_scaffold_v01_81.g4084.t1	N	p450	cytochrome p450	GT34	CYP65	CYP65	-	-	-	-	-	-	PHI:438	1e-29	BcBOT1 (related: CND5)	Botrytis cinerea	Reduced virulence
1	Dip. seriata	DS_831_scaffold_v01_101.g4857.t1	N	p450	cytochrome p450	GT34	CYP65	CYP65	-	-	-	-	-	-	PHI:438	3e-39	BcBOT1 (related: CND5)	Botrytis cinerea	Reduced virulence
1	Dip. seriata	DS_831_scaffold_v01_106.g5030.t1	N	p450	cytochrome p450	GT34	CYP65	CYP65	-	-	-	3.A.5.8.1	Primary Active Transporters	the general secretory pathway (sec) family.	PHI:438	1e-45	BcBOT1 (related: CND5)	Botrytis cinerea	Reduced virulence
1	Dip. seriata	DS_831_scaffold_v01_120.g5762.t1	N	p450	cytochrome p450	GT34	CYP65	CYP65	-	-	-	-	-	-	PHI:438	6e-07	BcBOT1 (related: CND5)	Botrytis cinerea	Reduced virulence
1	Dip. seriata	DS_831_scaffold_v01_124.g5870.t1	N	p450	cytochrome p450	GT34	CYP65	CYP65	-	-	-	-	-	-	PHI:438	6e-25	BcBOT1 (related: CND5)	Botrytis cinerea	Reduced virulence
1	Dip. seriata	DS_831_scaffold_v01_194.g7592.t1	N	p450	cytochrome p450	GT34	CYP65	CYP65	-	-	-	-	-	-	PHI:438	1e-29	BcBOT1 (related: CND5)	Botrytis cinerea	Reduced virulence
1	Dip. seriata	DS_831_scaffold_v01_215.g7993.t1	N	p450	cytochrome p450	GT34	CYP65	CYP65	-	-	-	-	-	-	PHI:438	3e-12	BcBOT1 (related: CND5)	Botrytis cinerea	Reduced virulence
1	E. lata	EL1_03_scaffold_213.g977.t1	N	p450	cytochrome p450	GT34	CYP507	CYP570	-	-	-	-	-	-	PHI:438	2e-15	BcBOT1 (related: CND5)	Botrytis cinerea	Reduced virulence
1	E. lata	EL1_03_scaffold_675.g3173.t1	N	p450	cytochrome p450	GT34	CYP507	CYP570	-	-	-	-	-	-	PHI:438	5e-23	BcBOT1 (related: CND5)	Botrytis cinerea	Reduced virulence
1	E. lata	EL1_03_scaffold_1477.g7392.t1	N	p450	cytochrome p450	-	CYP507	CYP570	-	Cluster_43	terpene	-	-	-	PHI:438	3e-17	BcBOT1 (related: CND5)	Botrytis cinerea	Reduced virulence
1	E. lata	EL1_03_scaffold_998.g5132.t1	N	p450	cytochrome p450	-	CYP507	CYP527	-	-	-	-	-	-	PHI:438	4e-10	BcBOT1 (related: CND5)	Botrytis cinerea	Reduced virulence
1	E. lata	EL1_03_scaffold_1598.g7903.t1	N	p450	cytochrome p450	GT34	CYP5129	CYP5129	-	-	-	-	-	-	PHI:438	1e-20	BcBOT1 (related: CND5)	Botrytis cinerea	Reduced virulence
1	E. lata	EL1_03_scaffold_1278.g6434.t1	N	p450	cytochrome p450	GT34	CYP5168	CYP5168	-	-	-	-	-	-	PHI:438	9e-14	BcBOT1 (related: CND5)	Botrytis cinerea	Reduced virulence
1	E. lata	EL1_03_scaffold_306.g1532.t1	N	p450	cytochrome p450	GT34	CYP528	CYP528	-	-	-	-	-	-	PHI:2357	1e-07	CYP52X1	Beauveria bassiana	Reduced virulence
1	E. lata	EL1_03_scaffold_642.g2966.t1	N	p450	cytochrome p450	GT34	CYP531	CYP532	-	-	-	-	-	-	PHI:438	8e-32	BcBOT1 (related: CND5)	Botrytis cinerea	Reduced virulence
1	E. lata	EL1_03_scaffold_659.g3083.t1	N	p450	cytochrome p450	GT34	CYP548	CYP548	-	-	-	-	-	-	PHI:438	2e-30	BcBOT1 (related: CND5)	Botrytis cinerea	Reduced virulence
1	E. lata	EL1_03_scaffold_52.g211.t1	Y	p450	cytochrome p450	GT34	CYP548	CYP548	-	-	-	-	-	-	PHI:438	9e-22	BcBOT1 (related: CND5)	Botrytis cinerea	Reduced virulence
1	E. lata	EL1_03_scaffold_1597.g7900.t1	N	p450	cytochrome p450	-	CYP548	CYP548	-	Cluster_45	t1pks	-	-	-	PHI:438	2e-15	BcBOT1 (related: CND5)	Botrytis cinerea	Reduced virulence
1	E. lata	EL1_03_scaffold_1322.g6640.t1	N	p450	cytochrome p450	-	CYP548	CYP548	-	-	-	-	-	-	PHI:438	5e-15	BcBOT1 (related: CND5)	Botrytis cinerea	Reduced virulence
1	E. lata	EL1_03_scaffold_4.g4.t1	N	p450	cytochrome p450	GT34	CYP62	CYP684	Linoleate_diol_synthase_(PGHS_like)	-	-	-	-	-	PHI:438	1e-52	BcBOT1 (related: CND5)	Botrytis cinerea	Reduced virulence
1	E. lata	EL1_03_scaffold_1991.g10098.t1	N	p450	cytochrome p450	GT34	CYP65	CYP65	-	-	-	-	-	-	PHI:438	2e-09	BcBOT1 (related: CND5)	Botrytis cinerea	Reduced virulence
1	E. lata	EL1_03_scaffold_492.g2366.t1	N	p450	cytochrome p450	GT34	CYP65	CYP65	-	-	-	-	-	-	PHI:438	5e-33	BcBOT1 (related: CND5)	Botrytis cinerea	Reduced virulence
1	E. lata	EL1_03_scaffold_2311.g11726.t1	N	p450	cytochrome p450	GT34	CYP65	CYP65	-	Cluster_62	t1pks	-	-	-	PHI:438	2e-24	BcBOT1 (related: CND5)	Botrytis cinerea	Reduced virulence
1	E. lata	EL1_03_scaffold_2212.g11302.t1	N	p450	cytochrome p450	GT34	CYP65	CYP65	-	Cluster_57	nrps	-	-	-	PHI:438	7e-12	BcBOT1 (related: CND5)	Botrytis cinerea	Reduced virulence
1	E. lata	EL1_03_scaffold_1477.g7384.t1	N	p450	cytochrome p450	GT34	CYP65	CYP65	-	Cluster_42	t1pks	-	-	-	PHI:438	4e-26	BcBOT1 (related: CND5)	Botrytis cinerea	Reduced virulence
1	E. lata	EL1_03_scaffold_215.g994.t1	N	p450	cytochrome p450	GT34	CYP65	CYP65	-	-	-	-	-	-	PHI:438	2e-43	BcBOT1 (related: CND5)	Botrytis cinerea	Reduced virulence
1	E. lata	EL1_03_scaffold_712.g3381.t1	N	p450	cytochrome p450	GT34	CYP65	CYP65	-	-	-	-	-	-	PHI:438	1e-29	BcBOT1 (related: CND5)	Botrytis cinerea	Reduced virulence
1	E. lata	EL1_03_scaffold_1696.g8373.t1	N	p450	cytochrome p450	GT34	CYP677	CYP677	-	-	-	-	-	-	PHI:438	5e-44	BcBOT1 (related: CND5)	Botrytis cinerea	Reduced virulence
1	E. lata	EL1_03_scaffold_1644.g8168.t1	N	p450	cytochrome p450	GT34	-	-	-	-	-	-	-	-	PHI:438	1e-24	BcBOT1 (related: CND5)	Botrytis cinerea	Reduced virulence
1	E. lata	EL1_03_scaffold_553.g2677.t1	N	-	cytochrome p450	-	-	-	-	-	-	-	-	-	-	-	-	-	-
1	N. parvum	NP2_03_scaffold_1113.g9130.t1	Y	p450	cytochrome p450	GT34	CYP507	CYP570	-	-	-	-	-	-	PHI:438	1e-35	BcBOT1 (related: CND5)	Botrytis cinerea	Reduced virulence
1	N. parvum	NP2_03_scaffold_726.g6182.t1	N	p450	cytochrome p450	GT34	CYP507	CYP570	-	-	-	-	-	-	PHI:438	5e-24	BcBOT1 (related: CND5)	Botrytis cinerea	Reduced virulence
1	N. parvum	NP2_03_scaffold_910.g7504.t1	N	p450	cytochrome p450	GT34	CYP507	CYP570	-	-	-	-	-	-	PHI:438	5e-20	BcBOT1 (related: CND5)	Botrytis cinerea	Reduced virulence
1	N. parvum	NP2_03_scaffold_456.g3948.t1	N	p450	cytochrome p450	GT34	CYP5128	CYP5128	-	-	-	-	-	-	PHI:438	3e-07	BcBOT1 (related: CND5)	Botrytis cinerea	Reduced virulence
1	N. parvum	NP2_03_scaffold_1102.g9057.t1	N	p450	cytochrome p450	GT34	CYP5196	CYP5196	-	-	-	-	-	-	PHI:438	8e-36	BcBOT1 (related: CND5)	Botrytis cinerea	Reduced virulence
1	N. parvum	NP2_03_scaffold_1135.g9322.t1	N	p450	cytochrome p450	GT34	CYP53	CYP53	-	-	-	-	-	-	PHI:438	1e-22	BcBOT1 (related: CND5)	Botrytis cinerea	Reduced virulence
1	N. parvum	NP2_03_scaffold_219.g1748.t1	N	p450	cytochrome p450	GT34	CYP531	CYP532	-	-	-	-	-	-	PHI:438	3e-37	BcBOT1 (related: CND5)	Botrytis cinerea	Reduced virulence
1	N. parvum	NP2_03_scaffold_361.g2961.t1	N	p450	cytochrome p450	GT34	CYP531	CYP536	-	-	-	-	-	-	PHI:438	8e-27	BcBOT1 (related: CND5)	Botrytis cinerea	Reduced virulence
1	N. parvum	NP2_03_scaffold_1128.g9234.t1	N	p450	cytochrome p450	GT34	CYP531	CYP532	-	-	-	-	-	-	PHI:438	2e-18	BcBOT1 (related: CND5)	Botrytis cinerea	Reduced virulence
1	N. parvum	NP2_03_scaffold_1182.g9813.t1	N	p450	cytochrome p450	GT34	CYP531	CYP5080	-	-	-	-	-	-	PHI:438	3e-16	BcBOT1 (related: CND5)	Botrytis cinerea	Reduced virulence
1	N. parvum	NP2_03_scaffold_44.g337.t1	N	p450	cytochrome p450	-	CYP531	CYP5080	-	-	-	-	-	-	PHI:2357	2e-10	CYP52X1	Beauveria bassiana	Reduced virulence
1	N. parvum	NP2_03_scaffold_389.g3236.t1	N	p450	cytochrome p450	GT34	CYP548	CYP548	-	Cluster_16	nrps	-	-	-	PHI:438	6e-37	BcBOT1 (related: CND5)	Botrytis cinerea	Reduced virulence
1	N. parvum	NP2_03_scaffold_665.g5451.t1	N	p450	cytochrome p450	GT34	CYP572	CYP573	-	-	-	-	-	-	PHI:438	3e-41	BcBOT1 (related: CND5)	Botrytis cinerea	Reduced virulence
1	N. parvum	NP2_03_scaffold_63.g522.t1	N	p450	cytochrome p450	GT34	CYP574	CYP671	-	-	-	-	-	-	PHI:438	8e-24	BcBOT1 (related: CND5)	Botrytis cinerea	Reduced virulence
1	N. parvum	NP2_03_scaffold_157.g1292.t1	N	p450	cytochrome p450	GT34	CYP574	CYP671	-	-	-	-	-	-	PHI:438	2e-10	BcBOT1 (related: CND5)	Botrytis cinerea	Reduced virulence
1	N. parvum	NP2_03_scaffold_227.g1789.t1	N	p450	cytochrome p450	GT34	CYP574	CYP671	-	-	-	-	-	-	PHI:438	1e-22	BcBOT1 (related: CND5)	Botrytis cinerea	Reduced virulence
1	N. parvum	NP2_03_scaffold_456.g3933.t1	N	p450	cytochrome p450	GT34	CYP574	CYP671	-	-	-	-	-	-	PHI:438	3e-09	BcBOT1 (related: CND5)	Botrytis cinerea	Reduced virulence
1	N. parvum	NP2_03_scaffold_576.g4896.t1	N	p450	cytochrome p450	GT34	CYP574	CYP671	-	-	-	-	-	-	PHI:438	2e-16	BcBOT1 (related: CND5)	Botrytis cinerea	Reduced virulence
1	N. parvum	NP2_03_scaffold_838.g7060.t1	N	p450	cytochrome p450	GT34	CYP574	CYP671	-	-	-	-	-	-	PHI:438	1e-09	BcBOT1 (related: CND5)	Botrytis cinerea	Reduced virulence
1	N. parvum	NP2_03_scaffold_1102.g9064.t1	N	p450	cytochrome p450	GT34	CYP574	CYP671	-	-	-	-	-	-	PHI:2357	2e-13	CYP52X1	Beauveria bassiana	Reduced virulence
1	N. parvum	NP2_03_scaffold_1145.g9414.t1	N	p450	cytochrome p450	GT34	CYP574	CYP671	-	-	-	-	-	-	PHI:438	9e-15	BcBOT1 (related: CND5)	Botrytis cinerea	Reduced virulence
1	N. parvum	NP2_03_scaffold_270.g2189.t1	N	p450	cytochrome p450	-	CYP574	CYP671	-	-	-	-	-	-	PHI:438	7e-17	BcBOT1 (related: CND5)	Botrytis cinerea	Reduced virulence
1	N. parvum	NP2_03_scaffold_665.g5487.t1	Y	p450	cytochrome p450	GT34	CYP62	CYP62	-	-	-	-	-	-	PHI:438	5e-23	BcBOT1 (related: CND5)	Botrytis cinerea	Reduced virulence
1	N. parvum	NP2_03_scaffold_786.g6616.t1	N	p450	cytochrome p450	GT34	CYP627	CYP627	-	Cluster_32	nrps-t1pks	-	-	-	PHI:438	6e-22	BcBOT1 (related: CND5)	Botrytis cinerea	Reduced virulence
1	N. parvum	NP2_03_scaffold_156.g1265.t1	N	p450	cytochrome p450	GT34	CYP632	CYP632	-	-	-	-	-	-	PHI:438	4e-35	BcBOT1 (related: CND5)	Botrytis cinerea	Reduced virulence
1	N. parvum	NP2_03_scaffold_811.g6736.t1	N	p450	cytochrome p450	GT34	CYP643	CYP643	-	-	-	-	-	-	PHI:438	3e-37	BcBOT1 (related: CND5)	Botrytis cinerea	Reduced virulence
1	N. parvum	NP2_03_scaffold_50.g390.t1	N	p450	cytochrome p450	GT34	CYP65	CYP65	-	-	-	-	-	-	PHI:438	1e-17	BcBOT1 (related: CND5)	Botrytis cinerea	Reduced virulence
1	N. parvum	NP2_03_scaffold_87.g655.t1	N	p450	cytochrome p450	GT34	CYP65	CYP65	-	-	-	-	-	-	PHI:438	4e-13	BcBOT1 (related: CND5)	Botrytis cinerea	Reduced virulence
1	N. parvum	NP2_03_scaffold_156.g1268.t1	N	p450	cytochrome p450	GT34	CYP65	CYP65	-	-	-	-	-	-	PHI:438	6e-41	BcBOT1 (related: CND5)	Botrytis cinerea	Reduced virulence
1	N. parvum	NP2_03_scaffold_174.g1403.t1	N	p450	cytochrome p450	GT34	CYP65	CYP65	-	-	-	-	-	-	PHI:438	1e-31	BcBOT1 (related: CND5)	Botrytis cinerea	Reduced virulence
1	N. parvum	NP2_03_scaffold_218.g1742.t1	N	p450	cytochrome p450	GT34	CYP65	CYP65	-	-	-	-	-	-	PHI:438	1e-43	BcBOT1 (related: CND5)	Botrytis cinerea	Reduced virulence
1	N. parvum	NP2_03_scaffold_287.g2363.t1	N	p450	cytochrome p450	GT34	CYP65	CYP65	-	-	-	-	-	-	PHI:438	3e-21	BcBOT1 (related: CND5)	Botrytis cinerea	Reduced virulence
1	N. parvum	NP2_03_scaffold_298.g2526.t1	N	p450	cytochrome p450	GT34	CYP65	CYP65	-	-	-	-	-	-	PHI:438	1e-25	BcBOT1 (related: CND5)	Botrytis cinerea	Reduced virulence
1	N. parvum	NP2_03_scaffold_433.g3677.t1	N	p450	cytochrome p450	GT34	CYP65	CYP65	-	-	-	-	-	-	PHI:438	6e-28	BcBOT1 (related: CND5)	Botrytis cinerea	Reduced virulence
1	N. parvum	NP2_03_scaffold_442.g3807.t1	N	p450	cytochrome p450	GT34	CYP65	CYP65	-	-	-	-	-	-	PHI:438	4e-15	BcBOT1 (related: CND5)	Botrytis cinerea	Reduced virulence
1	N. parvum	NP2_03_scaffold_474.g4146.t1	N	p450	cytochrome p450	GT34	CYP65	CYP65	-	-	-	-	-	-	PHI:438	7e-42	BcBOT1 (related: CND5)	Botrytis cinerea	Reduced virulence
1	N. parvum	NP2_03_scaffold_593.g4969.t1	N	p450	cytochrome p450	GT34	CYP65	CYP65	-	-	-	-	-	-	PHI:438	7e-31	BcBOT1 (related: CND5)	Botrytis cinerea	Reduced virulence
1	N. parvum	NP2_03_scaffold_604.g5159.t1	N	p450	cytochrome p450	GT34	CYP65	CYP65	-	-	-	-	-	-	PHI:438	1e-37	BcBOT1 (related: CND5)	Botrytis cinerea	Reduced virulence
1	N. parvum	NP2_03_scaffold_732.g6271.t1	N	p450	cytochrome p450	GT34	CYP65	CYP65	-	-	-	-	-	-	PHI:438	4e-12	BcBOT1 (related: CND5)	Botrytis cinerea	Reduced virulence
1	N. parvum	NP2_03_scaffold_735.g6319.t1	N	p450	cytochrome p450	GT34	CYP65	CYP65	-	-	-	-	-	-	PHI:438	2e-44	BcBOT1 (related: CND5)	Botrytis cinerea	Reduced virulence
1	N. parvum	NP2_03_scaffold_832.g6965.t1	N	p450	cytochrome p450	GT34	CYP65	CYP65	-	-	-	-	-	-	PHI:438	3e-30	BcBOT1 (related: CND5)	Botrytis cinerea	Reduced virulence
1	N. parvum	NP2_03_scaffold_832.g6969.t1	N	p450	cytochrome p450	GT34	CYP65	CYP65	-	-	-	-	-	-	PHI:438	3e-24	BcBOT1 (related: CND5)	Botrytis cinerea	Reduced virulence
1	N. parvum	NP2_03_scaffold_906.g7482.t1	N	p450	cytochrome p450	GT34	CYP65	CYP65	-	-	-	-	-	-	PHI:438	8e-27	BcBOT1 (related: CND5)	Botrytis cinerea	Reduced virulence
1	N. parvum	NP2_03_scaffold_924.g7656.t1	N	p450	cytochrome p450	GT34	CYP65	CYP65	-	-	-	-	-	-	PHI:438	6e-35	BcBOT1 (related: CND5)	Botrytis cinerea	Reduced virulence
1	N. parvum	NP2_03_scaffold_948.g7818.t1	N	p450	cytochrome p450	GT34	CYP65	CYP65	-	-	-	-	-	-	PHI:438	5e-39	BcBOT1 (related: CND5)	Botrytis cinerea	Reduced virulence
1	N. parvum	NP2_03_scaffold_1113.g9121.t1	N	p450	cytochrome p450	GT34	CYP65	CYP65	-	-	-	-	-	-	PHI:438	1e-20	BcBOT1 (related: CND5)	Botrytis cinerea	Reduced virulence
1	N. parvum	NP2_03_scaffold_1184.g9862.t1	N	p450	cytochrome p450	GT34	CYP65	CYP65	-	-	-	-	-	-	PHI:438	6e-27	BcBOT1 (related: CND5)	Botrytis cinerea	Reduced virulence
1	N. parvum	NP2_03_scaffold_1243.g10074.t1	N	p450	cytochrome p450	GT34	CYP65	CYP65	-	-	-	-	-	-	PHI:438	1e-17	BcBOT1 (related: CND5)	Botrytis cinerea	Reduced virulence
1	N. parvum	NP2_03_scaffold_1260.g10171.t1	N	p450	cytochrome p450	GT34	CYP65	CYP65	-	-	-	-	-	-	PHI:438	2e-09	BcBOT1 (related: CND5)	Botrytis cinerea	Reduced virulence
1	N. parvum	NP2_03_scaffold_370.g3049.t1	N	p450	cytochrome p450	GT34	CYP65	CYP65	-	Cluster_15	nrps-t1pks	-	-	-	-	-	-	-	-
1	N. parvum	NP2_03_scaffold_828.g6931.t1	N	p450	cytochrome p450	GT34	CYP65	CYP65	-	-	-	-	-	-	-	-	-	-	-
1	N. parvum	NP2_03_scaffold_208.g1686.t1	N	p450	cytochrome p450	GT34	-	-	-	-	-	-	-	-	PHI:438	1e-21	BcBOT1 (related: CND5)	Botrytis cinerea	Reduced virulence
1	N. parvum	NP2_03_scaffold_824.g6857.t1	N	p450	cytochrome p450	GT34	-	-	-	-	-	-	-	-	PHI:438	3e-25	BcBOT1 (related: CND5)	Botrytis cinerea	Reduced virulence
1	T. minima	PA7_03_scaffold_499.g9177.t1	N	p450	cytochrome p450	GT34	CYP507	CYP507	-	-	-	-	-	-	PHI:438	2e-16	BcBOT1 (related: CND5)	Botrytis cinerea	Reduced virulence
1	T. minima	PA7_03_scaffold_433.g7391.t1	N	p450	cytochrome p450	GT34	CYP507	CYP570	-	-	-	-	-	-	PHI:438	3e-21	BcBOT1 (related: CND5)	Botrytis cinerea	Reduced virulence
1	T. minima	PA7_03_scaffold_154.g2805.t1	N	p450	cytochrome p450	GT34	CYP507	CYP535	-	-	-	-	-	-	PHI:438	7e-29	BcBOT1 (related: CND5)	Botrytis cinerea	Reduced virulence
1	T. minima	PA7_03_scaffold_146.g2583.t1	N	p450	cytochrome p450	-	CYP507	CYP527	-	-	-	-	-	-	PHI:438	6e-15	BcBOT1 (related: CND5)	Botrytis cinerea	Reduced virulence
1	T. minima	PA7_03_scaffold_62.g1416.t1	N	p450	cytochrome p450	GT34	CYP507	CYP527	-	-	-	-	-	-	PHI:438	7e-20	BcBOT1 (related: CND5)	Botrytis cinerea	Reduced virulence
1	T. minima	PA7_03_scaffold_371.g6204.t1	N	p450	cytochrome p450	GT34	CYP528	CYP528	-	-	-	-	-	-	PHI:438	1e-17	BcBOT1 (related: CND5)	Botrytis cinerea	Reduced virulence
1	T. minima	PA7_03_scaffold_20.g363.t1	N	p450	cytochrome p450	GT34	CYP528	CYP528	-	-	-	-	-	-	PHI:438	5e-17	BcBOT1 (related: CND5)	Botrytis cinerea	Reduced virulence
1	T. minima	PA7_03_scaffold_377.g6389.t1	N	p450	cytochrome p450	GT34	CYP62	CYP62	-	-	-	-	-	-	PHI:438	2e-49	BcBOT1 (related: CND5)	Botrytis cinerea	Reduced virulence
1	T. minima	PA7_03_scaffold_90.g1787.t1	Y	p450	cytochrome p450	GT34	CYP65	CYP65	-	-	-	-	-	-	PHI:438	8e-30	BcBOT1 (related: CND5)	Botrytis cinerea	Reduced virulence
1	T. minima	PA7_03_scaffold_481.g8538.t1	N	p450	cytochrome p450	GT34	CYP65	CYP65	-	-	-	-	-	-	PHI:438	1e-24	BcBOT1 (related: CND5)	Botrytis cinerea	Reduced virulence
1	T. minima	PA7_03_scaffold_583.g10713.t1	N	p450	cytochrome p450	GT34	CYP65	CYP65	-	-	-	-	-	-	PHI:438	5e-33	BcBOT1 (related: CND5)	Botrytis cinerea	Reduced virulence
1	T. minima	PA7_03_scaffold_455.g7999.t1	N	-	cytochrome p450	-	CYP507	CYP527	-	-	-	-	-	-	-	-	-	-	-
1	T. minima	PA7_03_scaffold_129.g2208.t1	N	-	cytochrome p450	GT34	CYP537	CYP537	-	-	-	-	-	-	PHI:438	6e-08	BcBOT1 (related: CND5)	Botrytis cinerea	Reduced virulence
1	P. chlamydospora	PC4_UCR_scaffold_v01_113.g4709.t1	N	p450	cytochrome p450	GT34	CYP507	CYP570	-	-	-	-	-	-	PHI:438	2e-20	BcBOT1 (related: CND5)	Botrytis cinerea	Reduced virulence
1	P. chlamydospora	PC4_UCR_scaffold_v01_150.g5722.t1	N	p450	cytochrome p450	GT34	CYP507	CYP570	-	-	-	-	-	-	PHI:438	2e-27	BcBOT1 (related: CND5)	Botrytis cinerea	Reduced virulence
1	P. chlamydospora	PC4_UCR_scaffold_v01_155.g5783.t1	N	p450	cytochrome p450	GT34	CYP507	CYP570	-	-	-	-	-	-	PHI:438	7e-22	BcBOT1 (related: CND5)	Botrytis cinerea	Reduced virulence
1	P. chlamydospora	PC4_UCR_scaffold_v01_224.g6718.t1	N	p450	cytochrome p450	GT34	CYP507	CYP570	-	-	-	-	-	-	PHI:438	2e-29	BcBOT1 (related: CND5)	Botrytis cinerea	Reduced virulence
1	P. chlamydospora	PC4_UCR_scaffold_v01_6.g212.t1	N	p450	cytochrome p450	GT34	CYP531	CYP532	-	-	-	-	-	-	PHI:438	4e-26	BcBOT1 (related: CND5)	Botrytis cinerea	Reduced virulence
1	P. chlamydospora	PC4_UCR_scaffold_v01_66.g2814.t1	N	p450	cytochrome p450	GT34	CYP531	CYP536	-	-	-	-	-	-	PHI:438	9e-25	BcBOT1 (related: CND5)	Botrytis cinerea	Reduced virulence
1	P. chlamydospora	PC4_UCR_scaffold_v01_26.g1166.t1	N	p450	cytochrome p450	GT34	CYP537	CYP577	-	-	-	-	-	-	PHI:438	9e-15	BcBOT1 (related: CND5)	Botrytis cinerea	Reduced virulence
1	P. chlamydospora	PC4_UCR_scaffold_v01_163.g5957.t1	N	p450	cytochrome p450	GT34	CYP572	CYP573	-	-	-	-	-	-	PHI:438	1e-34	BcBOT1 (related: CND5)	Botrytis cinerea	Reduced virulence
1	F. mediterranea	gi|393216886|gb|EJD02376.1|	N	p450	cytochrome P450	GT34	CYP5035	CYP5035	-	-	-	-	-	-	PHI:438	6e-26	BcBOT1 (related: CND5)	Botrytis cinerea	Reduced virulence
1	F. mediterranea	gi|393215978|gb|EJD01469.1|	N	p450	cytochrome P450	GT34	CYP5035	CYP5035	-	-	-	-	-	-	PHI:438	4e-28	BcBOT1 (related: CND5)	Botrytis cinerea	Reduced virulence
1	F. mediterranea	gi|393215977|gb|EJD01468.1|	N	p450	cytochrome P450	GT34	CYP5035	CYP5035	-	-	-	-	-	-	PHI:438	2e-25	BcBOT1 (related: CND5)	Botrytis cinerea	Reduced virulence
1	F. mediterranea	gi|393217965|gb|EJD03454.1|	N	p450	cytochrome P450	GT34	CYP5140	CYP5140	-	-	-	-	-	-	PHI:438	2e-18	BcBOT1 (related: CND5)	Botrytis cinerea	Reduced virulence
1	F. mediterranea	gi|393212139|gb|EJC97641.1|	N	p450	cytochrome P450	GT34	CYP53	CYP53	-	-	-	-	-	-	PHI:438	4e-27	BcBOT1 (related: CND5)	Botrytis cinerea	Reduced virulence
1	S. hirsutum	gi|389742938|gb|EIM84124.1|	N	p450	cytochrome P450	GT34	CYP5035	CYP5035	-	Cluster_30	T1pks	-	-	-	PHI:438	1e-25	BcBOT1 (related: CND5)	Botrytis cinerea	Reduced virulence
1	S. hirsutum	gi|389741526|gb|EIM82714.1|	N	p450	cytochrome P450	GT34	CYP5035	CYP5036	-	-	-	-	-	-	PHI:438	3e-29	BcBOT1 (related: CND5)	Botrytis cinerea	Reduced virulence
1	S. hirsutum	gi|389739856|gb|EIM81048.1|	N	p450	cytochrome P450	GT34	CYP5035	CYP5036	-	-	-	-	-	-	PHI:438	1e-13	BcBOT1 (related: CND5)	Botrytis cinerea	Reduced virulence
1	S. hirsutum	gi|389739845|gb|EIM81037.1|	N	p450	cytochrome P450	GT34	CYP5035	CYP5036	-	-	-	-	-	-	PHI:438	1e-28	BcBOT1 (related: CND5)	Botrytis cinerea	Reduced virulence
1	S. hirsutum	gi|389739489|gb|EIM80682.1|	N	p450	cytochrome P450	GT34	CYP5035	CYP5036	-	-	-	-	-	-	PHI:438	2e-25	BcBOT1 (related: CND5)	Botrytis cinerea	Reduced virulence
1	S. hirsutum	gi|389747452|gb|EIM88631.1|	N	p450	cytochrome P450	GT34	CYP5140	CYP5140	-	-	-	-	-	-	PHI:438	3e-36	BcBOT1 (related: CND5)	Botrytis cinerea	Reduced virulence
1	S. hirsutum	gi|389750366|gb|EIM91537.1|	N	p450	cytochrome P450	-	CYP5143	CYP5143	-	-	-	-	-	-	PHI:438	6e-21	BcBOT1 (related: CND5)	Botrytis cinerea	Reduced virulence
1	S. hirsutum	gi|389739823|gb|EIM81015.1|	N	p450	cytochrome P450	GT34	CYP574	CYP5029	-	-	-	-	-	-	PHI:438	1e-30	BcBOT1 (related: CND5)	Botrytis cinerea	Reduced virulence
1	S. hirsutum	gi|389744601|gb|EIM85783.1|	N	p450	cytochrome P450	GT34	CYP62	CYP684	-	-	-	-	-	-	PHI:438	9e-33	BcBOT1 (related: CND5)	Botrytis cinerea	Reduced virulence
1	Dia. ampelina	DA_912_scaffold_v01_361.g8270.t1	N	p450	cytochrome p450 3a17	GT34	CYP65	CYP561	-	-	-	-	-	-	PHI:438	2e-39	BcBOT1 (related: CND5)	Botrytis cinerea	Reduced virulence
1	T. minima	PA7_03_scaffold_61.g1391.t1	N	p450	cytochrome p450 3a24	GT34	CYP574	CYP574	-	-	-	-	-	-	PHI:438	3e-14	BcBOT1 (related: CND5)	Botrytis cinerea	Reduced virulence
1	B. cinerea	BC1T_02565	N	p450	cytochrome p450 3a9	-	CYP576	CYP576	-	-	-	-	-	-	PHI:438	1e-18	BcBOT1 (related: CND5)	Botrytis cinerea	Reduced virulence
1	Dia. ampelina	DA_912_scaffold_v01_148.g4336.t1	N	p450	cytochrome p450 3a9	GT34	CYP576	CYP576	-	-	-	-	-	-	PHI:438	4e-25	BcBOT1 (related: CND5)	Botrytis cinerea	Reduced virulence
1	B. cinerea	BC1T_01037	N	p450	cytochrome p450 4a10	GT34	CYP5128	CYP5128	-	-	-	-	-	-	PHI:438	1e-33	BcBOT1 (related: CND5)	Botrytis cinerea	Reduced virulence
1	Dip. seriata	DS_831_scaffold_v01_143.g6191.t1	N	p450	cytochrome p450 4a10	GT34	CYP5128	CYP5128	-	-	-	-	-	-	PHI:438	5e-29	BcBOT1 (related: CND5)	Botrytis cinerea	Reduced virulence
1	P. chlamydospora	PC4_UCR_scaffold_v01_171.g6076.t1	N	p450	cytochrome p450 4a10	GT34	CYP5128	CYP5128	-	-	-	-	-	-	PHI:438	4e-38	BcBOT1 (related: CND5)	Botrytis cinerea	Reduced virulence
1	T. minima	PA7_03_scaffold_604.g11219.t1	N	p450	cytochrome p450 4ae1	GT34	CYP537	CYP577	-	-	-	-	-	-	PHI:438	3e-18	BcBOT1 (related: CND5)	Botrytis cinerea	Reduced virulence
1	Dip. seriata	DS_831_scaffold_v01_133.g6054.t1	N	p450	cytochrome p450 71a23	GT34	CYP572	CYP573	-	-	-	-	-	-	PHI:438	1e-39	BcBOT1 (related: CND5)	Botrytis cinerea	Reduced virulence
1	B. cinerea	BC1T_05544	N	p450	cytochrome p450 family protein	GT34	CYP548	CYP548	-	-	-	-	-	-	PHI:438	1e-40	BcBOT1 (related: CND5)	Botrytis cinerea	Reduced virulence
1	Dia. ampelina	DA_912_scaffold_v01_358.g8249.t1	N	p450	cytochrome p450 family protein	-	CYP531	CYP5080	-	-	-	-	-	-	PHI:2357	1e-07	CYP52X1	Beauveria bassiana	Reduced virulence
1	Dip. seriata	DS_831_scaffold_v01_116.g5620.t1	N	p450	cytochrome p450 family protein	GT34	CYP531	CYP5104	-	-	-	-	-	-	PHI:438	5e-07	BcBOT1 (related: CND5)	Botrytis cinerea	Reduced virulence
1	N. parvum	NP2_03_scaffold_50.g379.t1	N	p450	cytochrome p450 family protein	GT34	CYP531	CYP5104	-	Cluster_03	nrps	-	-	-	PHI:438	3e-10	BcBOT1 (related: CND5)	Botrytis cinerea	Reduced virulence
1	N. parvum	NP2_03_scaffold_148.g1195.t1	N	p450	cytochrome p450 family protein	GT34	CYP531	CYP5104	-	-	-	-	-	-	PHI:438	6e-38	BcBOT1 (related: CND5)	Botrytis cinerea	Reduced virulence
1	N. parvum	NP2_03_scaffold_476.g4168.t1	N	p450	cytochrome p450 family protein	GT34	CYP531	CYP5104	-	-	-	-	-	-	PHI:2357	2e-08	CYP52X1	Beauveria bassiana	Reduced virulence
1	N. parvum	NP2_03_scaffold_268.g2188.t1	N	p450	cytochrome p450 family protein	-	CYP531	CYP5104	-	-	-	-	-	-	PHI:438	4e-12	BcBOT1 (related: CND5)	Botrytis cinerea	Reduced virulence
1	B. cinerea	BC1T_07531	N	p450	cytochrome p450 monooxygenase	GT34	CYP507	CYP527	-	-	-	-	-	-	PHI:438	1e-21	BcBOT1 (related: CND5)	Botrytis cinerea	Reduced virulence
1	B. cinerea	BC1T_11112	N	p450	cytochrome p450 monooxygenase	GT34	CYP572	CYP572	-	-	-	-	-	-	PHI:438	2e-22	BcBOT1 (related: CND5)	Botrytis cinerea	Reduced virulence
1	B. cinerea	BC1T_02902	N	p450	cytochrome p450 monooxygenase	GT34	CYP62	CYP684	-	-	-	-	-	-	PHI:438	7e-38	BcBOT1 (related: CND5)	Botrytis cinerea	Reduced virulence
1	B. cinerea	BC1T_09299	N	p450	cytochrome p450 monooxygenase	GT34	CYP62	CYP62	-	-	-	-	-	-	PHI:438	2e-22	BcBOT1 (related: CND5)	Botrytis cinerea	Reduced virulence
1	B. cinerea	BC1T_01030	N	p450	cytochrome p450 monooxygenase	GT34	CYP65	CYP65	-	-	-	-	-	-	PHI:438	3e-24	BcBOT1 (related: CND5)	Botrytis cinerea	Reduced virulence
1	B. cinerea	BC1T_09503	N	p450	cytochrome p450 monooxygenase	GT34	CYP65	CYP65	-	-	-	-	-	-	PHI:438	5e-34	BcBOT1 (related: CND5)	Botrytis cinerea	Reduced virulence
1	B. cinerea	BC1T_07530	N	p450	cytochrome p450 monooxygenase	GT34	CYP65	CYP563	-	-	-	-	-	-	PHI:438	2e-30	BcBOT1 (related: CND5)	Botrytis cinerea	Reduced virulence
1	B. cinerea	BC1T_09300	N	-	cytochrome p450 monooxygenase	GT34	-	-	-	-	-	-	-	-	PHI:438	2e-09	BcBOT1 (related: CND5)	Botrytis cinerea	Reduced virulence
1	Dia. ampelina	DA_912_scaffold_v01_273.g7131.t1	N	p450	cytochrome p450 monooxygenase	GT34	CYP507	CYP507	-	-	-	-	-	-	PHI:438	9e-18	BcBOT1 (related: CND5)	Botrytis cinerea	Reduced virulence
1	Dia. ampelina	DA_912_scaffold_v01_98.g2926.t1	N	p450	cytochrome p450 monooxygenase	GT34	CYP572	CYP572	-	-	-	-	-	-	PHI:438	5e-20	BcBOT1 (related: CND5)	Botrytis cinerea	Reduced virulence
1	Dia. ampelina	DA_912_scaffold_v01_376.g8454.t1	N	p450	cytochrome p450 monooxygenase	GT34	CYP65	CYP65	-	-	-	-	-	-	PHI:438	1e-09	BcBOT1 (related: CND5)	Botrytis cinerea	Reduced virulence
1	Dia. ampelina	DA_912_scaffold_v01_7.g172.t1	N	p450	cytochrome p450 monooxygenase	GT34	CYP65	CYP65	-	-	-	-	-	-	PHI:438	3e-33	BcBOT1 (related: CND5)	Botrytis cinerea	Reduced virulence
1	Dia. ampelina	DA_912_scaffold_v01_7.g131.t1	N	p450	cytochrome p450 monooxygenase	GT34	CYP65	CYP563	-	-	-	-	-	-	PHI:438	2e-25	BcBOT1 (related: CND5)	Botrytis cinerea	Reduced virulence
1	Dia. ampelina	DA_912_scaffold_v01_58.g1513.t1	N	p450	cytochrome p450 monooxygenase	GT34	CYP65	CYP563	-	-	-	-	-	-	PHI:438	5e-15	BcBOT1 (related: CND5)	Botrytis cinerea	Reduced virulence
1	Dip. seriata	DS_831_scaffold_v01_60.g2494.t1	Y	p450	cytochrome p450 monooxygenase	GT34	CYP62	CYP62	-	-	-	-	-	-	PHI:438	3e-37	BcBOT1 (related: CND5)	Botrytis cinerea	Reduced virulence
1	Dip. seriata	DS_831_scaffold_v01_160.g6546.t1	N	p450	cytochrome p450 monooxygenase	GT34	CYP62	CYP62	-	-	-	-	-	-	PHI:438	3e-35	BcBOT1 (related: CND5)	Botrytis cinerea	Reduced virulence
1	E. lata	EL1_03_scaffold_1430.g7139.t1	N	p450	cytochrome p450 monooxygenase	GT34	CYP507	CYP527	-	-	-	-	-	-	PHI:438	2e-11	BcBOT1 (related: CND5)	Botrytis cinerea	Reduced virulence
1	E. lata	EL1_03_scaffold_569.g2751.t1	N	p450	cytochrome p450 monooxygenase	GT34	CYP507	CYP527	-	Cluster_15	t1pks	-	-	-	PHI:438	1e-16	BcBOT1 (related: CND5)	Botrytis cinerea	Reduced virulence
1	E. lata	EL1_03_scaffold_1788.g8991.t1	Y	p450	cytochrome p450 monooxygenase	GT34	CYP572	CYP572	-	-	-	2.A.1.1.57	Electrochemical Potential-driven Transporters	the major facilitator superfamily (mfs).	PHI:438	1e-23	BcBOT1 (related: CND5)	Botrytis cinerea	Reduced virulence
1	E. lata	EL1_03_scaffold_423.g2110.t1	N	p450	cytochrome p450 monooxygenase	GT34	CYP65	CYP65	-	-	-	-	-	-	PHI:438	8e-26	BcBOT1 (related: CND5)	Botrytis cinerea	Reduced virulence
1	E. lata	EL1_03_scaffold_634.g2895.t1	N	p450	cytochrome p450 monooxygenase	GT34	CYP65	CYP65	-	-	-	-	-	-	PHI:438	9e-29	BcBOT1 (related: CND5)	Botrytis cinerea	Reduced virulence
1	E. lata	EL1_03_scaffold_1430.g7140.t1	N	p450	cytochrome p450 monooxygenase	GT34	CYP65	CYP563	-	-	-	-	-	-	PHI:438	2e-21	BcBOT1 (related: CND5)	Botrytis cinerea	Reduced virulence
1	E. lata	EL1_03_scaffold_1782.g8937.t1	N	p450	cytochrome p450 monooxygenase	GT34	CYP65	CYP65	-	-	-	-	-	-	PHI:438	3e-15	BcBOT1 (related: CND5)	Botrytis cinerea	Reduced virulence
1	E. lata	EL1_03_scaffold_1617.g8047.t1	N	p450	cytochrome p450 monooxygenase	GT34	CYP65	CYP65	-	-	-	-	-	-	PHI:438	3e-06	BcBOT1 (related: CND5)	Botrytis cinerea	Reduced virulence
1	E. lata	EL1_03_scaffold_339.g1742.t1	N	p450	cytochrome p450 monooxygenase	-	CYP65	CYP65	-	-	-	-	-	-	PHI:438	7e-11	BcBOT1 (related: CND5)	Botrytis cinerea	Reduced virulence
1	E. lata	EL1_03_scaffold_1822.g9253.t1	N	p450	cytochrome p450 monooxygenase	GT34	-	-	-	-	-	2.A.1.1.19	Electrochemical Potential-driven Transporters	the major facilitator superfamily (mfs).	PHI:438	5e-18	BcBOT1 (related: CND5)	Botrytis cinerea	Reduced virulence
1	N. parvum	NP2_03_scaffold_294.g2501.t1	N	p450	cytochrome p450 monooxygenase	GT34	CYP62	CYP62	-	-	-	-	-	-	PHI:438	3e-14	BcBOT1 (related: CND5)	Botrytis cinerea	Reduced virulence
1	N. parvum	NP2_03_scaffold_624.g5267.t1	N	p450	cytochrome p450 monooxygenase	GT34	CYP62	CYP62	-	-	-	-	-	-	PHI:438	5e-24	BcBOT1 (related: CND5)	Botrytis cinerea	Reduced virulence
1	N. parvum	NP2_03_scaffold_996.g8130.t1	N	p450	cytochrome p450 monooxygenase	GT34	CYP62	CYP62	-	-	-	-	-	-	PHI:438	9e-13	BcBOT1 (related: CND5)	Botrytis cinerea	Reduced virulence
1	N. parvum	NP2_03_scaffold_284.g2294.t1	N	p450	cytochrome p450 monooxygenase	GT34	CYP65	CYP65	-	-	-	-	-	-	PHI:438	2e-40	BcBOT1 (related: CND5)	Botrytis cinerea	Reduced virulence
1	N. parvum	NP2_03_scaffold_813.g6747.t1	N	p450	cytochrome p450 monooxygenase	GT34	CYP65	CYP65	-	-	-	-	-	-	PHI:438	8e-29	BcBOT1 (related: CND5)	Botrytis cinerea	Reduced virulence
1	N. parvum	NP2_03_scaffold_827.g6911.t1	N	p450	cytochrome p450 monooxygenase	GT34	CYP65	CYP65	-	-	-	-	-	-	PHI:438	2e-31	BcBOT1 (related: CND5)	Botrytis cinerea	Reduced virulence
1	N. parvum	NP2_03_scaffold_1259.g10156.t1	N	p450	cytochrome p450 monooxygenase	-	CYP65	CYP65	-	-	-	-	-	-	PHI:438	2e-20	BcBOT1 (related: CND5)	Botrytis cinerea	Reduced virulence
1	N. parvum	NP2_03_scaffold_3.g18.t1	N	p450	cytochrome p450 monooxygenase	GT34	CYP65	CYP5117	-	-	-	-	-	-	PHI:438	4e-19	BcBOT1 (related: CND5)	Botrytis cinerea	Reduced virulence
1	T. minima	PA7_03_scaffold_496.g9096.t1	N	p450	cytochrome p450 monooxygenase	GT34	CYP5044	CYP5044	-	-	-	-	-	-	PHI:438	2e-29	BcBOT1 (related: CND5)	Botrytis cinerea	Reduced virulence
1	T. minima	PA7_03_scaffold_158.g2999.t1	N	p450	cytochrome p450 monooxygenase	GT34	CYP62	CYP684	-	-	-	-	-	-	PHI:438	3e-23	BcBOT1 (related: CND5)	Botrytis cinerea	Reduced virulence
1	P. chlamydospora	PC4_UCR_scaffold_v01_5.g170.t1	N	p450	cytochrome p450 monooxygenase	GT34	CYP65	CYP65	-	-	-	-	-	-	PHI:438	4e-21	BcBOT1 (related: CND5)	Botrytis cinerea	Reduced virulence
1	F. mediterranea	gi|393213792|gb|EJC99287.1|	N	p450	cytochrome P450 monooxygenase	GT34	CYP53	CYP53	-	-	-	-	-	-	PHI:438	8e-26	BcBOT1 (related: CND5)	Botrytis cinerea	Reduced virulence
1	F. mediterranea	gi|393212163|gb|EJC97665.1|	N	p450	cytochrome P450 monooxygenase	GT34	CYP53	CYP53	-	-	-	-	-	-	PHI:438	2e-23	BcBOT1 (related: CND5)	Botrytis cinerea	Reduced virulence
1	F. mediterranea	gi|393212138|gb|EJC97640.1|	N	p450	cytochrome P450 monooxygenase	GT34	CYP53	CYP53	-	-	-	-	-	-	PHI:438	6e-21	BcBOT1 (related: CND5)	Botrytis cinerea	Reduced virulence
1	S. hirsutum	gi|389747923|gb|EIM89101.1|	N	p450	cytochrome P450 monooxygenase	GT34	CYP53	CYP53	-	-	-	-	-	-	PHI:438	3e-37	BcBOT1 (related: CND5)	Botrytis cinerea	Reduced virulence
1	N. parvum	NP2_03_scaffold_292.g2449.t1	N	p450	cytochrome p450 monooxygenase pc-bph	GT34	CYP5055	CYP5055	-	-	-	-	-	-	PHI:438	5e-09	BcBOT1 (related: CND5)	Botrytis cinerea	Reduced virulence
1	F. mediterranea	gi|393218030|gb|EJD03518.1|	N	p450	cytochrome P450 monooxygenase pc-bph	GT34	CYP53	CYP53	-	-	-	-	-	-	PHI:438	2e-23	BcBOT1 (related: CND5)	Botrytis cinerea	Reduced virulence
1	F. mediterranea	gi|393213726|gb|EJC99221.1|	N	p450	cytochrome P450 monooxygenase pc-bph	GT34	CYP53	CYP53	-	-	-	-	-	-	PHI:438	8e-36	BcBOT1 (related: CND5)	Botrytis cinerea	Reduced virulence
1	F. mediterranea	gi|393212162|gb|EJC97664.1|	N	p450	cytochrome P450 monooxygenase pc-bph	GT34	CYP53	CYP53	-	-	-	-	-	-	PHI:438	6e-17	BcBOT1 (related: CND5)	Botrytis cinerea	Reduced virulence
1	F. mediterranea	gi|393212141|gb|EJC97643.1|	N	p450	cytochrome P450 monooxygenase pc-bph	GT34	CYP53	CYP53	-	-	-	-	-	-	PHI:438	3e-37	BcBOT1 (related: CND5)	Botrytis cinerea	Reduced virulence
1	F. mediterranea	gi|393212140|gb|EJC97642.1|	N	p450	cytochrome P450 monooxygenase pc-bph	GT34	CYP53	CYP53	-	-	-	-	-	-	PHI:438	5e-29	BcBOT1 (related: CND5)	Botrytis cinerea	Reduced virulence
1	Dia. ampelina	DA_912_scaffold_v01_498.g9711.t1	N	p450	cytochrome p450 oxidoreductase	GT34	CYP531	CYP676	-	Cluster 58	terpene	-	-	-	PHI:438	2e-18	BcBOT1 (related: CND5)	Botrytis cinerea	Reduced virulence
1	Dia. ampelina	DA_912_scaffold_v01_113.g3343.t1	N	p450	cytochrome p450 oxidoreductase	GT34	CYP531	CYP5078	-	-	-	-	-	-	PHI:438	9e-18	BcBOT1 (related: CND5)	Botrytis cinerea	Reduced virulence
1	Dip. seriata	DS_831_scaffold_v01_68.g3001.t1	N	p450	cytochrome p450 oxidoreductase	GT34	CYP531	CYP536	-	-	-	-	-	-	PHI:438	1e-12	BcBOT1 (related: CND5)	Botrytis cinerea	Reduced virulence
1	E. lata	EL1_03_scaffold_2067.g10393.t1	Y	p450	cytochrome p450 oxidoreductase	GT34	CYP5044	CYP5044	-	Cluster_55	other	2.A.1.1.9	Electrochemical Potential-driven Transporters	the major facilitator superfamily (mfs).	PHI:438	8e-20	BcBOT1 (related: CND5)	Botrytis cinerea	Reduced virulence
1	E. lata	EL1_03_scaffold_911.g4602.t1	N	p450	cytochrome p450 oxidoreductase	GT34	CYP531	CYP536	-	-	-	-	-	-	PHI:438	1e-27	BcBOT1 (related: CND5)	Botrytis cinerea	Reduced virulence
1	E. lata	EL1_03_scaffold_1272.g6372.t1	N	p450	cytochrome p450 oxidoreductase	GT34	CYP632	CYP632	-	-	-	-	-	-	PHI:438	3e-27	BcBOT1 (related: CND5)	Botrytis cinerea	Reduced virulence
1	N. parvum	NP2_03_scaffold_1264.g10182.t1	N	p450	cytochrome p450 oxidoreductase	GT34	CYP5043	CYP5043	-	-	-	-	-	-	-	-	-	-	-
1	N. parvum	NP2_03_scaffold_181.g1450.t1	N	p450	cytochrome p450 oxidoreductase	GT34	CYP531	CYP5078	-	-	-	-	-	-	PHI:438	1e-18	BcBOT1 (related: CND5)	Botrytis cinerea	Reduced virulence
1	Dia. ampelina	DA_912_scaffold_v01_410.g8908.t1	N	p450	cytochrome p450 pisatin	GT34	CYP531	CYP5080	-	-	-	-	-	-	PHI:438	2e-28	BcBOT1 (related: CND5)	Botrytis cinerea	Reduced virulence
1	Dia. ampelina	DA_912_scaffold_v01_751.g10585.t1	N	p450	cytochrome p450 pisatin	GT34	CYP531	CYP5080	-	-	-	-	-	-	PHI:438	7e-17	BcBOT1 (related: CND5)	Botrytis cinerea	Reduced virulence
1	Dip. seriata	DS_831_scaffold_v01_304.g8962.t1	N	p450	cytochrome p450 pisatin	GT34	CYP531	CYP5080	-	-	-	-	-	-	PHI:438	2e-36	BcBOT1 (related: CND5)	Botrytis cinerea	Reduced virulence
1	E. lata	EL1_03_scaffold_1144.g5765.t1	N	p450	cytochrome p450 pisatin	GT34	CYP531	CYP5080	-	Cluster_31	t1pks	-	-	-	PHI:438	4e-17	BcBOT1 (related: CND5)	Botrytis cinerea	Reduced virulence
1	E. lata	EL1_03_scaffold_1820.g9237.t1	N	p450	cytochrome p450 pisatin	GT34	CYP531	CYP5080	-	-	-	-	-	-	PHI:438	3e-17	BcBOT1 (related: CND5)	Botrytis cinerea	Reduced virulence
1	E. lata	EL1_03_scaffold_140.g673.t1	N	HET,p450	cytochrome p450 pisatin	GT34	-	-	-	-	-	-	-	-	PHI:438	1e-37	BcBOT1 (related: CND5)	Botrytis cinerea	Reduced virulence
1	N. parvum	NP2_03_scaffold_1114.g9150.t1	N	p450	cytochrome p450 pisatin	GT34	CYP531	CYP5080	-	-	-	-	-	-	PHI:438	7e-32	BcBOT1 (related: CND5)	Botrytis cinerea	Reduced virulence
1	T. minima	PA7_03_scaffold_610.g11530.t1	N	p450	cytochrome p450 pisatin	GT34	CYP531	CYP5080	-	-	-	-	-	-	PHI:438	4e-33	BcBOT1 (related: CND5)	Botrytis cinerea	Reduced virulence
1	Dip. seriata	DS_831_scaffold_v01_43.g2126.t1	N	p450	cytochrome p450-like protein	GT34	CYP548	CYP548	-	-	-	-	-	-	PHI:438	7e-31	BcBOT1 (related: CND5)	Botrytis cinerea	Reduced virulence
1	E. lata	EL1_03_scaffold_231.g1114.t1	N	p450	cytochrome p450-like protein	GT34	CYP548	CYP548	-	-	-	-	-	-	PHI:438	9e-23	BcBOT1 (related: CND5)	Botrytis cinerea	Reduced virulence
1	T. minima	PA7_03_scaffold_509.g9411.t1	N	p450	cytochrome p450-like protein	GT34	CYP531	CYP532	-	-	-	-	-	-	PHI:438	1e-43	BcBOT1 (related: CND5)	Botrytis cinerea	Reduced virulence
1	T. minima	PA7_03_scaffold_448.g7731.t1	N	p450	cytochrome p450-like protein	GT34	CYP548	CYP548	-	-	-	-	-	-	PHI:438	3e-43	BcBOT1 (related: CND5)	Botrytis cinerea	Reduced virulence
1	S. hirsutum	gi|389744045|gb|EIM85228.1|	N	p450	cytochrome P450, partial	GT34	CYP5143	CYP5143	-	-	-	-	-	-	PHI:438	9e-21	BcBOT1 (related: CND5)	Botrytis cinerea	Reduced virulence
1	S. hirsutum	gi|389741366|gb|EIM82555.1|	N	p450	cytochrome P450, partial	-	CYP5143	CYP5143	-	-	-	-	-	-	PHI:438	3e-15	BcBOT1 (related: CND5)	Botrytis cinerea	Reduced virulence
1	B. cinerea	BC1T_14544	N	p450	dna replication complex gins protein psf2	GT34	CYP65	CYP65	-	-	-	-	-	-	PHI:438	5e-29	BcBOT1 (related: CND5)	Botrytis cinerea	Reduced virulence
1	B. cinerea	BC1T_11081	N	p450	elymoclavine monooxygenase	GT34	CYP511	CYP511	-	-	-	-	-	-	PHI:438	2e-96	BcBOT1 (related: CND5)	Botrytis cinerea	Reduced virulence
1	B. cinerea	BC1T_16147	N	p450	general amidase	GT34	CYP58	CYP551	-	-	-	-	-	-	PHI:438	2e-33	BcBOT1 (related: CND5)	Botrytis cinerea	Reduced virulence
1	F. mediterranea	gi|393216263|gb|EJD01754.1|	N	p450	high nitrogen upregulated cytochrome P450 monooxygenase 1	GT34	CYP5035	CYP5035	-	-	-	-	-	-	PHI:438	7e-16	BcBOT1 (related: CND5)	Botrytis cinerea	Reduced virulence
1	F. mediterranea	gi|393214737|gb|EJD00230.1|	Y	p450	high nitrogen upregulated cytochrome P450 monooxygenase 2	GT34	CYP5035	CYP5035	-	-	-	-	-	-	PHI:438	1e-28	BcBOT1 (related: CND5)	Botrytis cinerea	Reduced virulence
1	F. mediterranea	gi|393220148|gb|EJD05634.1|	N	p450	high nitrogen upregulated cytochrome P450 monooxygenase 2	GT34	CYP5035	CYP5035	-	-	-	-	-	-	PHI:2357	5e-17	CYP52X1	Beauveria bassiana	Reduced virulence
1	F. mediterranea	gi|393216888|gb|EJD02378.1|	N	p450	high nitrogen upregulated cytochrome P450 monooxygenase 2	GT34	CYP5035	CYP5035	-	-	-	-	-	-	PHI:438	2e-27	BcBOT1 (related: CND5)	Botrytis cinerea	Reduced virulence
1	F. mediterranea	gi|393214666|gb|EJD00159.1|	N	p450	high nitrogen upregulated cytochrome P450 monooxygenase 2	GT34	CYP5035	CYP5035	-	-	-	-	-	-	PHI:438	6e-21	BcBOT1 (related: CND5)	Botrytis cinerea	Reduced virulence
1	S. hirsutum	gi|389747417|gb|EIM88596.1|	N	p450	high nitrogen upregulated cytochrome P450 monooxygenase 2	GT34	CYP5035	CYP5035	-	-	-	-	-	-	PHI:438	3e-25	BcBOT1 (related: CND5)	Botrytis cinerea	Reduced virulence
1	F. mediterranea	gi|393216887|gb|EJD02377.1|	N	p450	high nitrogen upregulated cytochrome P450 monooxygenase 2, partial	GT34	CYP5035	CYP5035	-	-	-	-	-	-	PHI:438	8e-30	BcBOT1 (related: CND5)	Botrytis cinerea	Reduced virulence
1	T. minima	PA7_03_scaffold_455.g8002.t1	N	p450	hypothetical protein	GT34	CYP507	CYP570	-	-	-	-	-	-	PHI:438	1e-14	BcBOT1 (related: CND5)	Botrytis cinerea	Reduced virulence
1	T. minima	PA7_03_scaffold_288.g4513.t1	N	p450	hypothetical protein	-	CYP507	CYP570	-	-	-	-	-	-	-	-	-	-	-
1	T. minima	PA7_03_scaffold_597.g11051.t1	N	p450	hypothetical protein	GT34	CYP58	CYP680	-	-	-	-	-	-	PHI:438	1e-40	BcBOT1 (related: CND5)	Botrytis cinerea	Reduced virulence
1	T. minima	PA7_03_scaffold_379.g6395.t1	N	p450	hypothetical protein	-	CYP58	CYP680	-	-	-	-	-	-	PHI:438	9e-30	BcBOT1 (related: CND5)	Botrytis cinerea	Reduced virulence
1	T. minima	PA7_03_scaffold_154.g2811.t1	N	p450	hypothetical protein	GT34	CYP62	CYP62	-	-	-	-	-	-	PHI:438	5e-36	BcBOT1 (related: CND5)	Botrytis cinerea	Reduced virulence
1	T. minima	PA7_03_scaffold_627.g11590.t1	N	p450	hypothetical protein	GT34	CYP630	CYP630	-	-	-	-	-	-	PHI:438	6e-33	BcBOT1 (related: CND5)	Botrytis cinerea	Reduced virulence
1	T. minima	PA7_03_scaffold_496.g8749.t1	N	p450	hypothetical protein	GT34	CYP65	CYP65	-	-	-	-	-	-	PHI:438	2e-27	BcBOT1 (related: CND5)	Botrytis cinerea	Reduced virulence
1	T. minima	PA7_03_scaffold_80.g1644.t1	N	p450	hypothetical protein	GT34	CYP65	CYP65	-	-	-	-	-	-	PHI:438	2e-13	BcBOT1 (related: CND5)	Botrytis cinerea	Reduced virulence
1	T. minima	PA7_03_scaffold_288.g4624.t1	N	p450	hypothetical protein	GT34	CYP65	CYP65	-	-	-	-	-	-	PHI:438	7e-19	BcBOT1 (related: CND5)	Botrytis cinerea	Reduced virulence
1	T. minima	PA7_03_scaffold_610.g11552.t1	N	p450	hypothetical protein	GT34	CYP65	CYP65	-	-	-	-	-	-	PHI:438	4e-16	BcBOT1 (related: CND5)	Botrytis cinerea	Reduced virulence
1	T. minima	PA7_03_scaffold_450.g7857.t1	N	p450	hypothetical protein	GT34	CYP65	CYP65	-	-	-	-	-	-	PHI:438	9e-23	BcBOT1 (related: CND5)	Botrytis cinerea	Reduced virulence
1	T. minima	PA7_03_scaffold_371.g6234.t1	N	p450	hypothetical protein	GT34	CYP65	CYP65	-	-	-	-	-	-	PHI:438	2e-16	BcBOT1 (related: CND5)	Botrytis cinerea	Reduced virulence
1	B. cinerea	BC1T_16061	N	p450	hypothetical protein BC1G_16052	GT34	CYP65	CYP567	-	-	-	-	-	-	PHI:438	3e-17	BcBOT1 (related: CND5)	Botrytis cinerea	Reduced virulence
1	B. cinerea	BC1T_16062	N	p450	hypothetical protein BC1G_16053	GT34	CYP511	CYP511	-	-	-	-	-	-	PHI:438	2e-136	BcBOT1 (related: CND5)	Botrytis cinerea	Reduced virulence
1	B. cinerea	BC1T_16358	N	p450	hypothetical protein BC1G_16326	-	CYP548	CYP548	-	-	-	-	-	-	PHI:438	3e-25	BcBOT1 (related: CND5)	Botrytis cinerea	Reduced virulence
1	B. cinerea	BC1T_16113	N	p450	hypothetical protein BC1G_16379	-	CYP643	CYP643	-	-	-	-	-	-	PHI:438	3e-25	BcBOT1 (related: CND5)	Botrytis cinerea	Reduced virulence
1	F. mediterranea	gi|393213791|gb|EJC99286.1|	N	p450	hypothetical protein FOMMEDRAFT_160888	-	CYP53	CYP53	-	-	-	-	-	-	-	-	-	-	-
1	B. cinerea	BC1T_12757	N	p450	isotrichodermin c-15 hydroxylase	GT34	CYP548	CYP548	-	-	-	-	-	-	PHI:438	1e-20	BcBOT1 (related: CND5)	Botrytis cinerea	Reduced virulence
1	B. cinerea	BC1T_06144	N	p450	isotrichodermin c-15 hydroxylase	GT34	CYP65	CYP65	-	-	-	-	-	-	PHI:438	3e-22	BcBOT1 (related: CND5)	Botrytis cinerea	Reduced virulence
1	Dia. ampelina	DA_912_scaffold_v01_388.g8575.t1	N	p450	isotrichodermin c-15 hydroxylase	GT34	CYP548	CYP548	-	-	-	-	-	-	PHI:438	9e-31	BcBOT1 (related: CND5)	Botrytis cinerea	Reduced virulence
1	Dia. ampelina	DA_912_scaffold_v01_522.g9875.t1	N	p450	isotrichodermin c-15 hydroxylase	GT34	CYP65	CYP65	-	Cluster 60	terpene	-	-	-	PHI:438	2e-32	BcBOT1 (related: CND5)	Botrytis cinerea	Reduced virulence
1	Dia. ampelina	DA_912_scaffold_v01_175.g4961.t1	N	p450	isotrichodermin c-15 hydroxylase	GT34	CYP65	CYP65	-	-	-	-	-	-	PHI:438	4e-33	BcBOT1 (related: CND5)	Botrytis cinerea	Reduced virulence
1	Dia. ampelina	DA_912_scaffold_v01_394.g8677.t1	N	p450	isotrichodermin c-15 hydroxylase	GT34	CYP65	CYP567	-	Cluster 47	other	-	-	-	PHI:438	2e-15	BcBOT1 (related: CND5)	Botrytis cinerea	Reduced virulence
1	Dia. ampelina	DA_912_scaffold_v01_21.g656.t1	N	p450	isotrichodermin c-15 hydroxylase	-	CYP65	CYP564	-	Cluster 05	other	-	-	-	PHI:438	6e-18	BcBOT1 (related: CND5)	Botrytis cinerea	Reduced virulence
1	Dia. ampelina	DA_912_scaffold_v01_231.g6288.t1	N	p450	isotrichodermin c-15 hydroxylase	GT34	CYP65	CYP567	-	-	-	-	-	-	PHI:438	5e-19	BcBOT1 (related: CND5)	Botrytis cinerea	Reduced virulence
1	E. lata	EL1_03_scaffold_35.g121.t1	N	p450	isotrichodermin c-15 hydroxylase	GT34	CYP548	CYP548	-	-	-	-	-	-	PHI:438	8e-25	BcBOT1 (related: CND5)	Botrytis cinerea	Reduced virulence
1	E. lata	EL1_03_scaffold_219.g1049.t1	N	p450	isotrichodermin c-15 hydroxylase	GT34	CYP65	CYP567	-	-	-	-	-	-	PHI:438	2e-17	BcBOT1 (related: CND5)	Botrytis cinerea	Reduced virulence
1	E. lata	EL1_03_scaffold_435.g2135.t1	N	p450	isotrichodermin c-15 hydroxylase	GT34	CYP65	CYP567	-	-	-	-	-	-	PHI:438	8e-28	BcBOT1 (related: CND5)	Botrytis cinerea	Reduced virulence
1	E. lata	EL1_03_scaffold_1051.g5342.t1	N	p450	isotrichodermin c-15 hydroxylase	-	CYP65	CYP567	-	-	-	-	-	-	PHI:438	3e-16	BcBOT1 (related: CND5)	Botrytis cinerea	Reduced virulence
1	E. lata	EL1_03_scaffold_1931.g9948.t1	N	p450	isotrichodermin c-15 hydroxylase	-	CYP65	CYP65	-	Cluster_51	terpene	-	-	-	-	-	-	-	-
1	E. lata	EL1_03_scaffold_1777.g8875.t1	N	p450	isotrichodermin c-15 hydroxylase	-	CYP65	CYP567	-	-	-	-	-	-	-	-	-	-	-
1	N. parvum	NP2_03_scaffold_1128.g9249.t1	N	p450	isotrichodermin c-15 hydroxylase	GT34	CYP548	CYP548	-	-	-	-	-	-	PHI:438	2e-23	BcBOT1 (related: CND5)	Botrytis cinerea	Reduced virulence
1	B. cinerea	BC1T_10243	N	p450	p450 monooxygenase	GT34	CYP574	CYP670	-	-	-	-	-	-	PHI:438	2e-30	BcBOT1 (related: CND5)	Botrytis cinerea	Reduced virulence
1	Dia. ampelina	DA_912_scaffold_v01_498.g9709.t1	N	p450	p450 monooxygenase	-	CYP677	CYP677	-	Cluster 58	terpene	-	-	-	PHI:438	5e-23	BcBOT1 (related: CND5)	Botrytis cinerea	Reduced virulence
1	T. minima	PA7_03_scaffold_133.g2344.t1	N	p450	p450 monooxygenase	GT34	CYP5043	CYP5043	-	-	-	-	-	-	PHI:438	5e-16	BcBOT1 (related: CND5)	Botrytis cinerea	Reduced virulence
1	B. cinerea	BC1T_16084	N	p450	phosphatidylinositol	GT34	CYP65	CYP567	-	-	-	-	-	-	PHI:438	1e-48	BcBOT1 (related: CND5)	Botrytis cinerea	Reduced virulence
1	Dia. ampelina	DA_912_scaffold_v01_184.g5181.t1	N	p450	pisatin demethylase	GT34	CYP531	CYP675	-	-	-	-	-	-	PHI:438	4e-27	BcBOT1 (related: CND5)	Botrytis cinerea	Reduced virulence
1	Dia. ampelina	DA_912_scaffold_v01_237.g6383.t1	N	p450	pisatin demethylase	GT34	CYP531	CYP531	-	-	-	-	-	-	PHI:438	4e-17	BcBOT1 (related: CND5)	Botrytis cinerea	Reduced virulence
1	Dia. ampelina	DA_912_scaffold_v01_249.g6716.t1	N	p450	pisatin demethylase	GT34	CYP531	CYP536	-	-	-	-	-	-	PHI:438	4e-26	BcBOT1 (related: CND5)	Botrytis cinerea	Reduced virulence
1	Dia. ampelina	DA_912_scaffold_v01_12.g258.t1	N	p450	pisatin demethylase	GT34	CYP531	CYP532	-	-	-	-	-	-	PHI:438	2e-44	BcBOT1 (related: CND5)	Botrytis cinerea	Reduced virulence
1	Dia. ampelina	DA_912_scaffold_v01_117.g3536.t1	N	p450	pisatin demethylase	GT34	CYP531	CYP532	-	-	-	-	-	-	PHI:438	6e-12	BcBOT1 (related: CND5)	Botrytis cinerea	Reduced virulence
1	Dia. ampelina	DA_912_scaffold_v01_479.g9579.t1	N	p450	pisatin demethylase	GT34	CYP531	CYP5077	-	Cluster 56	t1pks	-	-	-	PHI:438	1e-32	BcBOT1 (related: CND5)	Botrytis cinerea	Reduced virulence
1	Dip. seriata	DS_831_scaffold_v01_81.g4093.t1	N	p450	pisatin demethylase	GT34	CYP507	CYP570	-	-	-	-	-	-	PHI:438	4e-34	BcBOT1 (related: CND5)	Botrytis cinerea	Reduced virulence
1	Dip. seriata	DS_831_scaffold_v01_328.g9087.t1	N	p450	pisatin demethylase	GT34	CYP507	CYP570	-	-	-	-	-	-	PHI:438	8e-25	BcBOT1 (related: CND5)	Botrytis cinerea	Reduced virulence
1	Dip. seriata	DS_831_scaffold_v01_66.g2922.t1	N	p450	pisatin demethylase	GT34	CYP531	CYP57	-	-	-	-	-	-	PHI:438	3e-09	BcBOT1 (related: CND5)	Botrytis cinerea	Reduced virulence
1	E. lata	EL1_03_scaffold_195.g904.t1	N	p450	pisatin demethylase	GT34	CYP507	CYP535	-	-	-	-	-	-	PHI:2357	6e-15	CYP52X1	Beauveria bassiana	Reduced virulence
1	E. lata	EL1_03_scaffold_1039.g5304.t1	N	p450	pisatin demethylase	GT34	CYP531	CYP531	-	-	-	-	-	-	PHI:438	2e-19	BcBOT1 (related: CND5)	Botrytis cinerea	Reduced virulence
1	E. lata	EL1_03_scaffold_2072.g10429.t1	N	p450	pisatin demethylase	GT34	CYP531	CYP675	-	-	-	-	-	-	PHI:438	6e-36	BcBOT1 (related: CND5)	Botrytis cinerea	Reduced virulence
1	E. lata	EL1_03_scaffold_1696.g8364.t1	N	p450	pisatin demethylase	GT34	CYP531	CYP5077	-	-	-	-	-	-	PHI:438	1e-21	BcBOT1 (related: CND5)	Botrytis cinerea	Reduced virulence
1	N. parvum	NP2_03_scaffold_528.g4453.t1	N	p450	pisatin demethylase	GT34	CYP531	CYP532	-	-	-	-	-	-	PHI:438	1e-18	BcBOT1 (related: CND5)	Botrytis cinerea	Reduced virulence
1	N. parvum	NP2_03_scaffold_828.g6918.t1	N	p450	pisatin demethylase	-	CYP531	CYP532	-	-	-	-	-	-	PHI:438	3e-15	BcBOT1 (related: CND5)	Botrytis cinerea	Reduced virulence
1	N. parvum	NP2_03_scaffold_1186.g9868.t1	N	p450	pisatin demethylase	GT34	CYP531	CYP5080	-	-	-	-	-	-	PHI:438	1e-07	BcBOT1 (related: CND5)	Botrytis cinerea	Reduced virulence
1	N. parvum	NP2_03_scaffold_1238.g10020.t1	N	p450	pisatin demethylase	GT34	CYP531	CYP5080	-	-	-	-	-	-	PHI:438	8e-30	BcBOT1 (related: CND5)	Botrytis cinerea	Reduced virulence
1	N. parvum	NP2_03_scaffold_1297.g10470.t1	N	p450	pisatin demethylase	GT34	CYP531	CYP675	-	-	-	-	-	-	-	-	-	-	-
1	N. parvum	NP2_03_scaffold_885.g7350.t1	N	p450	pisatin demethylase	-	CYP531	CYP532	-	-	-	-	-	-	-	-	-	-	-
1	T. minima	PA7_03_scaffold_27.g514.t1	N	p450	pisatin demethylase	GT34	CYP507	CYP570	-	-	-	-	-	-	PHI:438	2e-26	BcBOT1 (related: CND5)	Botrytis cinerea	Reduced virulence
1	T. minima	PA7_03_scaffold_301.g5106.t1	N	p450	pisatin demethylase	GT34	CYP507	CYP570	-	-	-	-	-	-	PHI:438	1e-20	BcBOT1 (related: CND5)	Botrytis cinerea	Reduced virulence
1	T. minima	PA7_03_scaffold_496.g8816.t1	N	p450	pisatin demethylase	GT34	CYP507	CYP570	-	-	-	-	-	-	PHI:438	1e-19	BcBOT1 (related: CND5)	Botrytis cinerea	Reduced virulence
1	T. minima	PA7_03_scaffold_337.g5665.t1	N	p450	pisatin demethylase	GT34	CYP507	CYP570	-	-	-	-	-	-	PHI:438	1e-28	BcBOT1 (related: CND5)	Botrytis cinerea	Reduced virulence
1	T. minima	PA7_03_scaffold_389.g6497.t1	N	p450	pisatin demethylase	GT34	CYP507	CYP570	-	-	-	-	-	-	PHI:438	1e-22	BcBOT1 (related: CND5)	Botrytis cinerea	Reduced virulence
1	T. minima	PA7_03_scaffold_292.g4962.t1	N	p450	pisatin demethylase	GT34	CYP531	CYP536	-	-	-	-	-	-	PHI:438	2e-36	BcBOT1 (related: CND5)	Botrytis cinerea	Reduced virulence
1	E. lata	EL1_03_scaffold_1516.g7519.t1	N	Ras,p450	ras family gtpase	-	CYP531	CYP629	-	-	-	-	-	-	PHI:339	5e-20	CLPT1	Colletotrichum lindemuthianum	Reduced virulence
1	B. cinerea	BC1T_05907	N	p450	thromboxane-a synthase	GT34	CYP574	CYP628	-	-	-	-	-	-	PHI:438	1e-16	BcBOT1 (related: CND5)	Botrytis cinerea	Reduced virulence
1	P. chlamydospora	PC4_UCR_scaffold_v01_41.g1750.t1	N	p450	toxin biosynthesis cytochrome p450	GT34	CYP65	CYP65	-	Cluster_04	t1pks	-	-	-	PHI:438	8e-23	BcBOT1 (related: CND5)	Botrytis cinerea	Reduced virulence
1	E. lata	EL1_03_scaffold_2178.g11101.t1	N	p450	tpa: cytochrome	GT34	CYP511	CYP511	-	-	-	-	-	-	PHI:438	1e-104	BcBOT1 (related: CND5)	Botrytis cinerea	Reduced virulence
1	E. lata	EL1_03_scaffold_516.g2475.t1	N	p450	tpa: cytochrome	GT34	CYP65	CYP567	-	-	-	-	-	-	PHI:438	4e-17	BcBOT1 (related: CND5)	Botrytis cinerea	Reduced virulence
1	E. lata	EL1_03_scaffold_108.g451.t1	N	p450	trichothecene c-15 hydroxylase	GT34	CYP65	CYP65	-	-	-	-	-	-	PHI:438	8e-32	BcBOT1 (related: CND5)	Botrytis cinerea	Reduced virulence
1	E. lata	EL1_03_scaffold_1699.g8418.t1	N	p450	trichothecene c-15 hydroxylase	GT34	CYP65	CYP65	-	-	-	-	-	-	PHI:438	5e-17	BcBOT1 (related: CND5)	Botrytis cinerea	Reduced virulence
1	E. lata	EL1_03_scaffold_219.g1047.t1	N	p450	trichothecene c-15 hydroxylase	GT34	CYP65	CYP65	-	-	-	-	-	-	-	-	-	-	-
2	Dip. seriata	DS_831_scaffold_v01_63.g2666.t1	N	MFS_1	allantoate permease	-	-	-	-	-	-	-	-	-	-	-	-	-	-
2	Dip. seriata	DS_831_scaffold_v01_81.g4092.t1	N	MFS_1	allantoate permease	-	-	-	-	-	-	-	-	-	-	-	-	-	-
2	E. lata	EL1_03_scaffold_652.g3007.t1	N	MFS_1	allantoate permease	-	-	-	-	-	-	-	-	-	-	-	-	-	-
2	E. lata	EL1_03_scaffold_1689.g8351.t1	N	MFS_1	allantoate permease	-	-	-	-	-	-	-	-	-	-	-	-	-	-
2	E. lata	EL1_03_scaffold_2070.g10427.t1	N	MFS_1	allantoate permease	-	-	-	-	-	-	-	-	-	-	-	-	-	-
2	N. parvum	NP2_03_scaffold_1113.g9129.t1	N	MFS_1	allantoate permease	-	-	-	-	-	-	2.A.1.14.11	Electrochemical Potential-driven Transporters	the major facilitator superfamily (mfs).	-	-	-	-	-
2	P. chlamydospora	PC4_UCR_scaffold_v01_133.g5176.t1	N	MFS_1	allantoate permease	-	-	-	-	-	-	2.A.1.14.11	Electrochemical Potential-driven Transporters	the major facilitator superfamily (mfs).	-	-	-	-	-
2	B. cinerea	BC1T_01927	N	MFS_1	alternative sulfate transporter	-	-	-	-	-	-	2.A.1.14.3	Electrochemical Potential-driven Transporters	the major facilitator superfamily (mfs).	-	-	-	-	-
2	Dia. ampelina	DA_912_scaffold_v01_109.g3242.t1	N	MFS_1	alternative sulfate transporter	-	-	-	-	-	-	2.A.1.14.3	Electrochemical Potential-driven Transporters	the major facilitator superfamily (mfs).	-	-	-	-	-
2	Dip. seriata	DS_831_scaffold_v01_22.g845.t1	N	MFS_1	alternative sulfate transporter	-	-	-	-	-	-	-	-	-	-	-	-	-	-
2	N. parvum	NP2_03_scaffold_382.g3181.t1	N	MFS_1	alternative sulfate transporter	-	-	-	-	-	-	2.A.1.14.11	Electrochemical Potential-driven Transporters	the major facilitator superfamily (mfs).	-	-	-	-	-
2	N. parvum	NP2_03_scaffold_1247.g10121.t1	N	MFS_1	alternative sulfate transporter	-	-	-	-	-	-	2.A.1.14.11	Electrochemical Potential-driven Transporters	the major facilitator superfamily (mfs).	-	-	-	-	-
2	N. parvum	NP2_03_scaffold_834.g7008.t1	Y	MFS_1	alternative sulfate transporter	-	-	-	-	-	-	2.A.1.14.3	Electrochemical Potential-driven Transporters	the major facilitator superfamily (mfs).	-	-	-	-	-
2	N. parvum	NP2_03_scaffold_828.g6921.t1	N	MFS_1	alternative sulfate transporter	-	-	-	-	-	-	2.A.1.14.3	Electrochemical Potential-driven Transporters	the major facilitator superfamily (mfs).	-	-	-	-	-
2	T. minima	PA7_03_scaffold_331.g5579.t1	N	MFS_1	alternative sulfate transporter	-	-	-	-	-	-	2.A.1.14.3	Electrochemical Potential-driven Transporters	the major facilitator superfamily (mfs).	-	-	-	-	-
2	P. chlamydospora	PC4_UCR_scaffold_v01_129.g5091.t1	N	MFS_1	alternative sulfate transporter	-	-	-	-	-	-	2.A.1.14.3	Electrochemical Potential-driven Transporters	the major facilitator superfamily (mfs).	-	-	-	-	-
2	T. minima	PA7_03_scaffold_133.g2345.t1	N	MFS_1	f-box domain-containing protein	-	-	-	-	-	-	2.A.1.14.3	Electrochemical Potential-driven Transporters	the major facilitator superfamily (mfs).	-	-	-	-	-
2	Dia. ampelina	DA_912_scaffold_v01_428.g9072.t1	N	MFS_1	general substrate transporter	-	-	-	-	-	-	2.A.1.14.11	Electrochemical Potential-driven Transporters	the major facilitator superfamily (mfs).	-	-	-	-	-
2	T. minima	PA7_03_scaffold_162.g3155.t1	N	MFS_1	general substrate transporter	-	-	-	-	-	-	2.A.1.14.11	Electrochemical Potential-driven Transporters	the major facilitator superfamily (mfs).	-	-	-	-	-
2	B. cinerea	BC1T_14940	N	MFS_1	glycosyltransferase family 69 protein	-	-	-	-	-	-	2.A.1.14.3	Electrochemical Potential-driven Transporters	the major facilitator superfamily (mfs).	-	-	-	-	-
2	Dip. seriata	DS_831_scaffold_v01_320.g9024.t1	N	MFS_1	high affinity nicotinic acid plasma membrane permease	-	-	-	-	-	-	-	-	-	-	-	-	-	-
2	N. parvum	NP2_03_scaffold_905.g7476.t1	N	MFS_1	high affinity nicotinic acid plasma membrane permease	-	-	-	-	-	-	2.A.1.14.19	Electrochemical Potential-driven Transporters	the major facilitator superfamily (mfs).	-	-	-	-	-
2	S. cerevisiae	YGR260W	N	MFS_1	High affinity nicotinic acid plasma membrane permease; responsible for uptake of low levels of nicotinic acid; expression of the gene increases in the absence of extracellular nicotinic acid or para-aminobenzoate (PABA)	--	-	-	-	-	-	2.A.1.14.11	Electrochemical Potential-driven Transporters	the major facilitator superfamily (mfs).	-	-	-	-	-
2	T. minima	PA7_03_scaffold_601.g11129.t1	N	MFS_1	high-affinity nicotinic acid	-	-	-	-	-	-	2.A.1.14.11	Electrochemical Potential-driven Transporters	the major facilitator superfamily (mfs).	-	-	-	-	-
2	P. chlamydospora	PC4_UCR_scaffold_v01_102.g4275.t1	N	MFS_1	high-affinity nicotinic acid	-	-	-	-	-	-	2.A.1.14.11	Electrochemical Potential-driven Transporters	the major facilitator superfamily (mfs).	-	-	-	-	-
2	B. cinerea	BC1T_07863	N	MFS_1	high-affinity nicotinic acid transporter	-	-	-	-	-	-	2.A.1.14.11	Electrochemical Potential-driven Transporters	the major facilitator superfamily (mfs).	-	-	-	-	-
2	Dia. ampelina	DA_912_scaffold_v01_60.g1557.t1	Y	MFS_1	high-affinity nicotinic acid transporter	-	-	-	-	Cluster 09	other	2.A.1.14.11	Electrochemical Potential-driven Transporters	the major facilitator superfamily (mfs).	-	-	-	-	-
2	Dia. ampelina	DA_912_scaffold_v01_268.g6981.t1	N	MFS_1	high-affinity nicotinic acid transporter	-	-	-	-	-	-	2.A.1.14.11	Electrochemical Potential-driven Transporters	the major facilitator superfamily (mfs).	-	-	-	-	-
2	Dia. ampelina	DA_912_scaffold_v01_98.g2930.t1	N	MFS_1	high-affinity nicotinic acid transporter	-	-	-	-	-	-	2.A.1.14.11	Electrochemical Potential-driven Transporters	the major facilitator superfamily (mfs).	-	-	-	-	-
2	Dia. ampelina	DA_912_scaffold_v01_169.g4796.t1	N	MFS_1	high-affinity nicotinic acid transporter	-	-	-	-	-	-	2.A.1.14.11	Electrochemical Potential-driven Transporters	the major facilitator superfamily (mfs).	-	-	-	-	-
2	Dip. seriata	DS_831_scaffold_v01_77.g3580.t1	N	MFS_1	high-affinity nicotinic acid transporter	-	-	-	-	-	-	-	-	-	-	-	-	-	-
2	Dip. seriata	DS_831_scaffold_v01_111.g5334.t1	N	MFS_1	high-affinity nicotinic acid transporter	-	-	-	-	-	-	-	-	-	-	-	-	-	-
2	Dip. seriata	DS_831_scaffold_v01_164.g6846.t1	N	MFS_1	high-affinity nicotinic acid transporter	-	-	-	-	-	-	-	-	-	-	-	-	-	-
2	Dip. seriata	DS_831_scaffold_v01_228.g8157.t1	N	-	high-affinity nicotinic acid transporter	-	-	-	-	-	-	-	-	-	-	-	-	-	-
2	Dip. seriata	DS_831_scaffold_v01_101.g4812.t1	N	-	high-affinity nicotinic acid transporter	-	-	-	-	-	-	9.B.17.1.1	Incompletely Characterized Transport Systems	the vamp-associated protein (vap) family.	-	-	-	-	-
2	Dip. seriata	DS_831_scaffold_v01_228.g8123.t1	N	-	high-affinity nicotinic acid transporter	-	-	-	-	-	-	-	-	-	-	-	-	-	-
2	E. lata	EL1_03_scaffold_137.g626.t1	N	MFS_1	high-affinity nicotinic acid transporter	-	-	-	-	-	-	-	-	-	-	-	-	-	-
2	E. lata	EL1_03_scaffold_1012.g5187.t1	N	MFS_1	high-affinity nicotinic acid transporter	-	-	-	-	-	-	-	-	-	-	-	-	-	-
2	E. lata	EL1_03_scaffold_1358.g6821.t1	N	MFS_1	high-affinity nicotinic acid transporter	-	-	-	-	-	-	-	-	-	-	-	-	-	-
2	E. lata	EL1_03_scaffold_1672.g8288.t1	N	MFS_1	high-affinity nicotinic acid transporter	-	-	-	-	-	-	-	-	-	-	-	-	-	-
2	E. lata	EL1_03_scaffold_1780.g8907.t1	N	MFS_1	high-affinity nicotinic acid transporter	-	-	-	-	-	-	-	-	-	-	-	-	-	-
2	E. lata	EL1_03_scaffold_2159.g10962.t1	N	MFS_1	high-affinity nicotinic acid transporter	-	-	-	-	-	-	-	-	-	-	-	-	-	-
2	E. lata	EL1_03_scaffold_1789.g9033.t1	N	MFS_1	high-affinity nicotinic acid transporter	-	-	-	-	-	-	-	-	-	-	-	-	-	-
2	N. parvum	NP2_03_scaffold_130.g901.t1	N	MFS_1	high-affinity nicotinic acid transporter	-	-	-	-	Cluster_04	nrps	2.A.1.14.11	Electrochemical Potential-driven Transporters	the major facilitator superfamily (mfs).	-	-	-	-	-
2	N. parvum	NP2_03_scaffold_36.g270.t1	N	MFS_1	high-affinity nicotinic acid transporter	-	-	-	-	-	-	2.A.1.14.11	Electrochemical Potential-driven Transporters	the major facilitator superfamily (mfs).	-	-	-	-	-
2	N. parvum	NP2_03_scaffold_445.g3863.t1	N	MFS_1	high-affinity nicotinic acid transporter	-	-	-	-	-	-	2.A.1.14.11	Electrochemical Potential-driven Transporters	the major facilitator superfamily (mfs).	-	-	-	-	-
2	N. parvum	NP2_03_scaffold_468.g4069.t1	N	MFS_1	high-affinity nicotinic acid transporter	-	-	-	-	-	-	2.A.1.14.11	Electrochemical Potential-driven Transporters	the major facilitator superfamily (mfs).	-	-	-	-	-
2	N. parvum	NP2_03_scaffold_995.g8071.t1	N	MFS_1	high-affinity nicotinic acid transporter	-	-	-	-	-	-	2.A.1.14.11	Electrochemical Potential-driven Transporters	the major facilitator superfamily (mfs).	-	-	-	-	-
2	N. parvum	NP2_03_scaffold_1096.g8892.t1	N	MFS_1	high-affinity nicotinic acid transporter	-	-	-	-	-	-	2.A.1.14.11	Electrochemical Potential-driven Transporters	the major facilitator superfamily (mfs).	-	-	-	-	-
2	N. parvum	NP2_03_scaffold_287.g2342.t1	N	MFS_1	high-affinity nicotinic acid transporter	-	-	-	-	-	-	2.A.1.14.11	Electrochemical Potential-driven Transporters	the major facilitator superfamily (mfs).	-	-	-	-	-
2	T. minima	PA7_03_scaffold_39.g891.t1	N	MFS_1	high-affinity nicotinic acid transporter	-	-	-	-	-	-	2.A.1.14.11	Electrochemical Potential-driven Transporters	the major facilitator superfamily (mfs).	-	-	-	-	-
2	T. minima	PA7_03_scaffold_601.g11149.t1	N	MFS_1	high-affinity nicotinic acid transporter	-	-	-	-	-	-	2.A.1.14.11	Electrochemical Potential-driven Transporters	the major facilitator superfamily (mfs).	-	-	-	-	-
2	T. minima	PA7_03_scaffold_290.g4795.t1	N	MFS_1	high-affinity nicotinic acid transporter	-	-	-	-	-	-	2.A.1.14.11	Electrochemical Potential-driven Transporters	the major facilitator superfamily (mfs).	-	-	-	-	-
2	T. minima	PA7_03_scaffold_39.g897.t1	N	MFS_1	high-affinity nicotinic acid transporter	-	-	-	-	-	-	2.A.1.14.11	Electrochemical Potential-driven Transporters	the major facilitator superfamily (mfs).	-	-	-	-	-
2	T. minima	PA7_03_scaffold_292.g4981.t1	N	MFS_1	high-affinity nicotinic acid transporter	-	-	-	-	-	-	2.A.1.14.11	Electrochemical Potential-driven Transporters	the major facilitator superfamily (mfs).	-	-	-	-	-
2	P. chlamydospora	PC4_UCR_scaffold_v01_11.g503.t1	N	MFS_1	high-affinity nicotinic acid transporter	-	-	-	-	-	-	2.A.1.14.11	Electrochemical Potential-driven Transporters	the major facilitator superfamily (mfs).	-	-	-	-	-
2	P. chlamydospora	PC4_UCR_scaffold_v01_155.g5769.t1	N	MFS_1	high-affinity nicotinic acid transporter	-	-	-	-	-	-	2.A.1.14.11	Electrochemical Potential-driven Transporters	the major facilitator superfamily (mfs).	-	-	-	-	-
2	P. chlamydospora	PC4_UCR_scaffold_v01_39.g1608.t1	N	Fungal_trans,MFS_1	high-affinity nicotinic acid transporter	-	-	-	-	-	-	2.A.1.14.11	Electrochemical Potential-driven Transporters	the major facilitator superfamily (mfs).	-	-	-	-	-
2	T. minima	PA7_03_scaffold_62.g1539.t1	N	MFS_1	hypothetical protein	-	-	-	-	Cluster_01	nrps-t1pks	2.A.1.14.17	Electrochemical Potential-driven Transporters	the major facilitator superfamily (mfs).	-	-	-	-	-
2	T. minima	PA7_03_scaffold_448.g7715.t1	N	MFS_1	hypothetical protein	-	-	-	-	-	-	2.A.1.14.11	Electrochemical Potential-driven Transporters	the major facilitator superfamily (mfs).	-	-	-	-	-
2	T. minima	PA7_03_scaffold_450.g7790.t1	N	MFS_1	hypothetical protein	-	-	-	-	-	-	2.A.1.14.11	Electrochemical Potential-driven Transporters	the major facilitator superfamily (mfs).	-	-	-	-	-
2	T. minima	PA7_03_scaffold_47.g1250.t1	N	MFS_1	hypothetical protein	-	-	-	-	-	-	2.A.1.14.11	Electrochemical Potential-driven Transporters	the major facilitator superfamily (mfs).	-	-	-	-	-
2	T. minima	PA7_03_scaffold_496.g8995.t1	N	MFS_1	hypothetical protein	-	-	-	-	-	-	2.A.1.14.11	Electrochemical Potential-driven Transporters	the major facilitator superfamily (mfs).	-	-	-	-	-
2	T. minima	PA7_03_scaffold_224.g3946.t1	N	MFS_1	hypothetical protein	-	-	-	-	-	-	2.A.1.14.11	Electrochemical Potential-driven Transporters	the major facilitator superfamily (mfs).	-	-	-	-	-
2	T. minima	PA7_03_scaffold_601.g11192.t1	N	MFS_1	hypothetical protein	-	-	-	-	-	-	2.A.1.14.11	Electrochemical Potential-driven Transporters	the major facilitator superfamily (mfs).	-	-	-	-	-
2	T. minima	PA7_03_scaffold_345.g5691.t1	N	MFS_1	hypothetical protein	-	-	-	-	-	-	2.A.1.14.11	Electrochemical Potential-driven Transporters	the major facilitator superfamily (mfs).	-	-	-	-	-
2	T. minima	PA7_03_scaffold_301.g5131.t1	N	MFS_1	hypothetical protein	-	-	-	-	-	-	2.A.1.14.11	Electrochemical Potential-driven Transporters	the major facilitator superfamily (mfs).	-	-	-	-	-
2	T. minima	PA7_03_scaffold_480.g8473.t1	N	MFS_1	hypothetical protein	-	-	-	-	-	-	2.A.1.14.11	Electrochemical Potential-driven Transporters	the major facilitator superfamily (mfs).	-	-	-	-	-
2	T. minima	PA7_03_scaffold_265.g4123.t1	N	MFS_1	hypothetical protein	-	-	-	-	-	-	2.A.1.14.11	Electrochemical Potential-driven Transporters	the major facilitator superfamily (mfs).	-	-	-	-	-
2	T. minima	PA7_03_scaffold_496.g8730.t1	N	MFS_1	hypothetical protein	-	-	-	-	-	-	2.A.1.14.11	Electrochemical Potential-driven Transporters	the major facilitator superfamily (mfs).	-	-	-	-	-
2	T. minima	PA7_03_scaffold_468.g8253.t1	N	MFS_1	hypothetical protein	-	-	-	-	-	-	2.A.1.14.11	Electrochemical Potential-driven Transporters	the major facilitator superfamily (mfs).	-	-	-	-	-
2	T. minima	PA7_03_scaffold_413.g7005.t1	N	MFS_1	hypothetical protein	-	-	-	-	-	-	2.A.1.14.11	Electrochemical Potential-driven Transporters	the major facilitator superfamily (mfs).	-	-	-	-	-
2	T. minima	PA7_03_scaffold_435.g7507.t1	N	MFS_1	hypothetical protein	-	-	-	-	-	-	2.A.1.14.11	Electrochemical Potential-driven Transporters	the major facilitator superfamily (mfs).	-	-	-	-	-
2	T. minima	PA7_03_scaffold_33.g551.t1	N	MFS_1	hypothetical protein	-	-	-	-	-	-	2.A.1.14.11	Electrochemical Potential-driven Transporters	the major facilitator superfamily (mfs).	-	-	-	-	-
2	T. minima	PA7_03_scaffold_496.g9125.t1	N	MFS_1	hypothetical protein	-	-	-	-	-	-	2.A.1.14.11	Electrochemical Potential-driven Transporters	the major facilitator superfamily (mfs).	-	-	-	-	-
2	T. minima	PA7_03_scaffold_108.g1899.t1	N	MFS_1	hypothetical protein	-	-	-	-	-	-	2.A.1.14.11	Electrochemical Potential-driven Transporters	the major facilitator superfamily (mfs).	-	-	-	-	-
2	T. minima	PA7_03_scaffold_496.g8709.t1	N	MFS_1	hypothetical protein	-	-	-	-	-	-	2.A.1.14.11	Electrochemical Potential-driven Transporters	the major facilitator superfamily (mfs).	-	-	-	-	-
2	T. minima	PA7_03_scaffold_385.g6477.t1	N	MFS_1	hypothetical protein	-	-	-	-	-	-	2.A.1.14.11	Electrochemical Potential-driven Transporters	the major facilitator superfamily (mfs).	-	-	-	-	-
2	T. minima	PA7_03_scaffold_182.g3316.t1	N	MFS_1	hypothetical protein	-	-	-	-	-	-	2.A.1.14.11	Electrochemical Potential-driven Transporters	the major facilitator superfamily (mfs).	-	-	-	-	-
2	T. minima	PA7_03_scaffold_44.g1072.t1	N	MFS_1	hypothetical protein	-	-	-	-	-	-	2.A.1.14.11	Electrochemical Potential-driven Transporters	the major facilitator superfamily (mfs).	-	-	-	-	-
2	T. minima	PA7_03_scaffold_40.g952.t1	N	MFS_1	hypothetical protein	-	-	-	-	-	-	2.A.1.14.11	Electrochemical Potential-driven Transporters	the major facilitator superfamily (mfs).	-	-	-	-	-
2	T. minima	PA7_03_scaffold_410.g6877.t1	N	MFS_1	hypothetical protein	-	-	-	-	-	-	2.A.1.14.11	Electrochemical Potential-driven Transporters	the major facilitator superfamily (mfs).	-	-	-	-	-
2	T. minima	PA7_03_scaffold_523.g9577.t1	N	MFS_1	hypothetical protein	-	-	-	-	-	-	2.A.1.14.17	Electrochemical Potential-driven Transporters	the major facilitator superfamily (mfs).	-	-	-	-	-
2	T. minima	PA7_03_scaffold_479.g8428.t1	N	MFS_1	hypothetical protein	-	-	-	-	-	-	2.A.1.14.3	Electrochemical Potential-driven Transporters	the major facilitator superfamily (mfs).	-	-	-	-	-
2	T. minima	PA7_03_scaffold_331.g5526.t1	N	MFS_1	hypothetical protein	-	-	-	-	-	-	2.A.1.14.3	Electrochemical Potential-driven Transporters	the major facilitator superfamily (mfs).	-	-	-	-	-
2	T. minima	PA7_03_scaffold_496.g9045.t1	N	MFS_1	hypothetical protein	-	-	-	-	-	-	2.A.1.14.3	Electrochemical Potential-driven Transporters	the major facilitator superfamily (mfs).	-	-	-	-	-
2	T. minima	PA7_03_scaffold_447.g7635.t1	N	MFS_1	hypothetical protein	-	-	-	-	-	-	2.A.1.14.3	Electrochemical Potential-driven Transporters	the major facilitator superfamily (mfs).	-	-	-	-	-
2	T. minima	PA7_03_scaffold_288.g4540.t1	N	MFS_1	hypothetical protein	-	-	-	-	-	-	2.A.1.14.3	Electrochemical Potential-driven Transporters	the major facilitator superfamily (mfs).	-	-	-	-	-
2	T. minima	PA7_03_scaffold_285.g4465.t1	N	MFS_1	hypothetical protein	-	-	-	-	-	-	2.A.1.14.3	Electrochemical Potential-driven Transporters	the major facilitator superfamily (mfs).	-	-	-	-	-
2	T. minima	PA7_03_scaffold_496.g9051.t1	N	MFS_1	hypothetical protein	-	-	-	-	-	-	2.A.1.14.3	Electrochemical Potential-driven Transporters	the major facilitator superfamily (mfs).	-	-	-	-	-
2	T. minima	PA7_03_scaffold_132.g2299.t1	N	MFS_1	hypothetical protein	-	-	-	-	-	-	2.A.1.14.3	Electrochemical Potential-driven Transporters	the major facilitator superfamily (mfs).	-	-	-	-	-
2	T. minima	PA7_03_scaffold_33.g563.t1	N	MFS_1	hypothetical protein	-	-	-	-	-	-	2.A.1.14.3	Electrochemical Potential-driven Transporters	the major facilitator superfamily (mfs).	-	-	-	-	-
2	T. minima	PA7_03_scaffold_389.g6516.t1	N	MFS_1	hypothetical protein	-	-	-	-	-	-	2.A.1.14.8	Electrochemical Potential-driven Transporters	the major facilitator superfamily (mfs).	-	-	-	-	-
2	T. minima	PA7_03_scaffold_254.g4047.t1	N	MFS_1	hypothetical protein	-	-	-	-	-	-	2.A.1.14.8	Electrochemical Potential-driven Transporters	the major facilitator superfamily (mfs).	-	-	-	-	-
2	T. minima	PA7_03_scaffold_290.g4656.t1	N	MFS_1	hypothetical protein	-	-	-	-	-	-	2.A.1.14.11	Electrochemical Potential-driven Transporters	the major facilitator superfamily (mfs).	-	-	-	-	-
2	T. minima	PA7_03_scaffold_149.g2673.t1	N	-	hypothetical protein	-	-	-	-	-	-	2.A.1.14.11	Electrochemical Potential-driven Transporters	the major facilitator superfamily (mfs).	-	-	-	-	-
2	B. cinerea	BC1T_15024	N	MFS_1	hypothetical protein BC1G_15023	-	-	-	-	-	-	2.A.1.14.11	Electrochemical Potential-driven Transporters	the major facilitator superfamily (mfs).	-	-	-	-	-
2	F. mediterranea	gi|393213829|gb|EJC99324.1|	N	-	hypothetical protein FOMMEDRAFT_23196	-	-	-	-	-	-	2.A.1.14.11	Electrochemical Potential-driven Transporters	the major facilitator superfamily (mfs).	-	-	-	-	-
2	T. minima	PA7_03_scaffold_224.g3944.t1	N	MFS_1	hypothetical protein FPSE_02089	-	-	-	-	-	-	2.A.1.14.11	Electrochemical Potential-driven Transporters	the major facilitator superfamily (mfs).	-	-	-	-	-
2	Dia. ampelina	DA_912_scaffold_v01_6.g35.t1	N	MFS_1	inner membrane transport protein yfav	-	-	-	-	-	-	2.A.1.14.11	Electrochemical Potential-driven Transporters	the major facilitator superfamily (mfs).	-	-	-	-	-
2	Dia. ampelina	DA_912_scaffold_v01_89.g2614.t1	N	MFS_1	inner membrane transport protein yfav	-	-	-	-	-	-	2.A.1.14.3	Electrochemical Potential-driven Transporters	the major facilitator superfamily (mfs).	-	-	-	-	-
2	E. lata	EL1_03_scaffold_2074.g10449.t1	N	MFS_1	inner membrane transport protein yfav	-	-	-	-	-	-	-	-	-	-	-	-	-	-
2	E. lata	EL1_03_scaffold_2067.g10370.t1	N	MFS_1	inner membrane transport protein yfav	-	-	-	-	-	-	-	-	-	-	-	-	-	-
2	B. cinerea	BC1T_14542	N	MFS_1	long-chain-fatty-acid- ligase	-	-	-	-	-	-	2.A.1.14.11	Electrochemical Potential-driven Transporters	the major facilitator superfamily (mfs).	-	-	-	-	-
2	N. parvum	NP2_03_scaffold_704.g5941.t1	N	-	major facilitator superfamily	-	-	-	-	-	-	-	-	-	-	-	-	-	-
2	T. minima	PA7_03_scaffold_265.g4202.t1	N	MFS_1	major facilitator superfamily	-	-	-	-	-	-	2.A.1.14.11	Electrochemical Potential-driven Transporters	the major facilitator superfamily (mfs).	-	-	-	-	-
2	Dia. ampelina	DA_912_scaffold_v01_200.g5521.t1	N	MFS_1	major facilitator superfamily protein	-	-	-	-	-	-	2.A.1.14.11	Electrochemical Potential-driven Transporters	the major facilitator superfamily (mfs).	-	-	-	-	-
2	Dip. seriata	DS_831_scaffold_v01_11.g457.t1	N	MFS_1	major facilitator superfamily protein	-	-	-	-	-	-	-	-	-	-	-	-	-	-
2	Dip. seriata	DS_831_scaffold_v01_195.g7651.t1	N	MFS_1	major facilitator superfamily protein	-	-	-	-	-	-	-	-	-	-	-	-	-	-
2	Dip. seriata	DS_831_scaffold_v01_242.g8432.t1	N	MFS_1	major facilitator superfamily protein	-	-	-	-	-	-	-	-	-	-	-	-	-	-
2	Dip. seriata	DS_831_scaffold_v01_320.g9034.t1	N	MFS_1	major facilitator superfamily protein	-	-	-	-	-	-	-	-	-	-	-	-	-	-
2	E. lata	EL1_03_scaffold_753.g3573.t1	N	MFS_1	major facilitator superfamily protein	-	-	-	-	-	-	-	-	-	-	-	-	-	-
2	E. lata	EL1_03_scaffold_973.g4925.t1	N	MFS_1	major facilitator superfamily protein	-	-	-	-	-	-	-	-	-	-	-	-	-	-
2	N. parvum	NP2_03_scaffold_723.g6161.t1	N	MFS_1	major facilitator superfamily protein	-	-	-	-	-	-	2.A.1.14.11	Electrochemical Potential-driven Transporters	the major facilitator superfamily (mfs).	-	-	-	-	-
2	T. minima	PA7_03_scaffold_450.g7861.t1	N	MFS_1	major facilitator superfamily protein	-	-	-	-	-	-	2.A.1.14.11	Electrochemical Potential-driven Transporters	the major facilitator superfamily (mfs).	-	-	-	-	-
2	B. cinerea	BC1T_03538	N	MFS_1	major facilitator superfamily transporter	-	-	-	-	-	-	2.A.1.14.11	Electrochemical Potential-driven Transporters	the major facilitator superfamily (mfs).	-	-	-	-	-
2	Dia. ampelina	DA_912_scaffold_v01_189.g5265.t1	N	MFS_1	major facilitator superfamily transporter	-	-	-	-	-	-	2.A.1.14.17	Electrochemical Potential-driven Transporters	the major facilitator superfamily (mfs).	-	-	-	-	-
2	Dia. ampelina	DA_912_scaffold_v01_219.g5992.t1	N	MFS_1	major facilitator superfamily transporter	-	-	-	-	-	-	2.A.1.14.11	Electrochemical Potential-driven Transporters	the major facilitator superfamily (mfs).	-	-	-	-	-
2	Dia. ampelina	DA_912_scaffold_v01_273.g7135.t1	N	MFS_1	major facilitator superfamily transporter	-	-	-	-	-	-	2.A.1.14.3	Electrochemical Potential-driven Transporters	the major facilitator superfamily (mfs).	-	-	-	-	-
2	Dia. ampelina	DA_912_scaffold_v01_650.g10365.t1	N	MFS_1	major facilitator superfamily transporter	-	-	-	-	-	-	2.A.1.14.11	Electrochemical Potential-driven Transporters	the major facilitator superfamily (mfs).	-	-	-	-	-
2	Dia. ampelina	DA_912_scaffold_v01_141.g3958.t1	N	MFS_1	major facilitator superfamily transporter	-	-	-	-	-	-	2.A.1.14.11	Electrochemical Potential-driven Transporters	the major facilitator superfamily (mfs).	-	-	-	-	-
2	Dia. ampelina	DA_912_scaffold_v01_141.g3995.t1	N	MFS_1	major facilitator superfamily transporter	-	-	-	-	-	-	2.A.1.14.11	Electrochemical Potential-driven Transporters	the major facilitator superfamily (mfs).	-	-	-	-	-
2	Dia. ampelina	DA_912_scaffold_v01_146.g4226.t1	N	MFS_1	major facilitator superfamily transporter	-	-	-	-	-	-	2.A.1.14.11	Electrochemical Potential-driven Transporters	the major facilitator superfamily (mfs).	-	-	-	-	-
2	Dia. ampelina	DA_912_scaffold_v01_168.g4752.t1	N	MFS_1	major facilitator superfamily transporter	-	-	-	-	-	-	2.A.1.14.3	Electrochemical Potential-driven Transporters	the major facilitator superfamily (mfs).	-	-	-	-	-
2	Dip. seriata	DS_831_scaffold_v01_30.g1055.t1	N	MFS_1	major facilitator superfamily transporter	-	-	-	-	-	-	-	-	-	-	-	-	-	-
2	Dip. seriata	DS_831_scaffold_v01_33.g1712.t1	N	MFS_1	major facilitator superfamily transporter	-	-	-	-	-	-	-	-	-	-	-	-	-	-
2	Dip. seriata	DS_831_scaffold_v01_159.g6392.t1	N	MFS_1	major facilitator superfamily transporter	-	-	-	-	-	-	-	-	-	-	-	-	-	-
2	Dip. seriata	DS_831_scaffold_v01_256.g8618.t1	N	MFS_1	major facilitator superfamily transporter	-	-	-	-	-	-	-	-	-	-	-	-	-	-
2	E. lata	EL1_03_scaffold_1612.g7970.t1	Y	MFS_1	major facilitator superfamily transporter	-	-	-	-	-	-	2.A.1.22.1	Electrochemical Potential-driven Transporters	the major facilitator superfamily (mfs).	-	-	-	-	-
2	E. lata	EL1_03_scaffold_15.g19.t1	N	MFS_1	major facilitator superfamily transporter	-	-	-	-	-	-	-	-	-	-	-	-	-	-
2	E. lata	EL1_03_scaffold_18.g49.t1	N	MFS_1	major facilitator superfamily transporter	-	-	-	-	-	-	-	-	-	-	-	-	-	-
2	E. lata	EL1_03_scaffold_534.g2565.t1	N	MFS_1	major facilitator superfamily transporter	-	-	-	-	-	-	-	-	-	-	-	-	-	-
2	E. lata	EL1_03_scaffold_539.g2581.t1	N	MFS_1	major facilitator superfamily transporter	-	-	-	-	-	-	-	-	-	-	-	-	-	-
2	E. lata	EL1_03_scaffold_706.g3355.t1	N	MFS_1	major facilitator superfamily transporter	-	-	-	-	-	-	-	-	-	-	-	-	-	-
2	E. lata	EL1_03_scaffold_743.g3528.t1	N	MFS_1	major facilitator superfamily transporter	-	-	-	-	-	-	-	-	-	-	-	-	-	-
2	E. lata	EL1_03_scaffold_1142.g5754.t1	N	MFS_1	major facilitator superfamily transporter	-	-	-	-	-	-	-	-	-	-	-	-	-	-
2	E. lata	EL1_03_scaffold_1319.g6613.t1	N	MFS_1	major facilitator superfamily transporter	-	-	-	-	-	-	-	-	-	-	-	-	-	-
2	E. lata	EL1_03_scaffold_1896.g9691.t1	N	MFS_1	major facilitator superfamily transporter	-	-	-	-	-	-	-	-	-	-	-	-	-	-
2	E. lata	EL1_03_scaffold_2245.g11478.t1	N	MFS_1	major facilitator superfamily transporter	-	-	-	-	-	-	-	-	-	-	-	-	-	-
2	E. lata	EL1_03_scaffold_864.g4349.t1	N	MFS_1	major facilitator superfamily transporter	-	-	-	-	-	-	-	-	-	-	-	-	-	-
2	E. lata	EL1_03_scaffold_350.g1786.t1	N	-	major facilitator superfamily transporter	-	-	-	-	-	-	-	-	-	-	-	-	-	-
2	N. parvum	NP2_03_scaffold_565.g4841.t1	N	MFS_1,Sugar_tr	major facilitator superfamily transporter	-	-	-	-	-	-	2.A.1.14.3	Electrochemical Potential-driven Transporters	the major facilitator superfamily (mfs).	-	-	-	-	-
2	N. parvum	NP2_03_scaffold_181.g1442.t1	Y	MFS_1	major facilitator superfamily transporter	-	-	-	-	-	-	2.A.1.14.11	Electrochemical Potential-driven Transporters	the major facilitator superfamily (mfs).	-	-	-	-	-
2	N. parvum	NP2_03_scaffold_142.g1076.t1	N	MFS_1	major facilitator superfamily transporter	-	-	-	-	-	-	2.A.1.14.11	Electrochemical Potential-driven Transporters	the major facilitator superfamily (mfs).	-	-	-	-	-
2	N. parvum	NP2_03_scaffold_750.g6407.t1	N	MFS_1	major facilitator superfamily transporter	-	-	-	-	-	-	2.A.1.14.17	Electrochemical Potential-driven Transporters	the major facilitator superfamily (mfs).	-	-	-	-	-
2	N. parvum	NP2_03_scaffold_990.g8008.t1	N	MFS_1	major facilitator superfamily transporter	-	-	-	-	-	-	2.A.1.14.3	Electrochemical Potential-driven Transporters	the major facilitator superfamily (mfs).	-	-	-	-	-
2	T. minima	PA7_03_scaffold_496.g8720.t1	N	MFS_1	major facilitator superfamily transporter	-	-	-	-	-	-	2.A.1.14.11	Electrochemical Potential-driven Transporters	the major facilitator superfamily (mfs).	-	-	-	-	-
2	T. minima	PA7_03_scaffold_359.g5919.t1	N	MFS_1	major facilitator superfamily transporter	-	-	-	-	-	-	2.A.1.14.11	Electrochemical Potential-driven Transporters	the major facilitator superfamily (mfs).	-	-	-	-	-
2	T. minima	PA7_03_scaffold_496.g8841.t1	N	MFS_1	major facilitator superfamily transporter	-	-	-	-	-	-	2.A.1.14.11	Electrochemical Potential-driven Transporters	the major facilitator superfamily (mfs).	-	-	-	-	-
2	T. minima	PA7_03_scaffold_154.g2822.t1	N	MFS_1	major facilitator superfamily transporter	-	-	-	-	-	-	2.A.1.14.11	Electrochemical Potential-driven Transporters	the major facilitator superfamily (mfs).	-	-	-	-	-
2	T. minima	PA7_03_scaffold_499.g9165.t1	N	MFS_1	major facilitator superfamily transporter	-	-	-	-	-	-	2.A.1.14.17	Electrochemical Potential-driven Transporters	the major facilitator superfamily (mfs).	-	-	-	-	-
2	T. minima	PA7_03_scaffold_596.g10920.t1	N	MFS_1	major facilitator superfamily transporter	-	-	-	-	-	-	2.A.1.14.3	Electrochemical Potential-driven Transporters	the major facilitator superfamily (mfs).	-	-	-	-	-
2	T. minima	PA7_03_scaffold_509.g9376.t1	N	-	major facilitator superfamily transporter	-	-	-	-	-	-	2.A.1.14.11	Electrochemical Potential-driven Transporters	the major facilitator superfamily (mfs).	-	-	-	-	-
2	P. chlamydospora	PC4_UCR_scaffold_v01_41.g1758.t1	N	MFS_1	major facilitator superfamily transporter	-	-	-	-	Cluster_05	nrps	2.A.1.14.3	Electrochemical Potential-driven Transporters	the major facilitator superfamily (mfs).	-	-	-	-	-
2	P. chlamydospora	PC4_UCR_scaffold_v01_104.g4373.t1	N	MFS_1	major facilitator superfamily transporter	-	-	-	-	-	-	2.A.1.14.11	Electrochemical Potential-driven Transporters	the major facilitator superfamily (mfs).	-	-	-	-	-
2	B. cinerea	BC1T_14908	N	MFS_1	mannitol 1-phosphate dehydrogenase	-	-	-	-	-	-	2.A.1.14.17	Electrochemical Potential-driven Transporters	the major facilitator superfamily (mfs).	-	-	-	-	-
2	Dip. seriata	DS_831_scaffold_v01_20.g742.t1	N	MFS_1	mfs	-	-	-	-	-	-	-	-	-	-	-	-	-	-
2	P. chlamydospora	PC4_UCR_scaffold_v01_149.g5692.t1	N	MFS_1	mfs	-	-	-	-	-	-	2.A.1.14.11	Electrochemical Potential-driven Transporters	the major facilitator superfamily (mfs).	-	-	-	-	-
2	P. chlamydospora	PC4_UCR_scaffold_v01_33.g1393.t1	N	MFS_1	mfs	-	-	-	-	-	-	2.A.1.14.11	Electrochemical Potential-driven Transporters	the major facilitator superfamily (mfs).	-	-	-	-	-
2	T. minima	PA7_03_scaffold_265.g4185.t1	N	MFS_1	mfs general substrate transporter	-	-	-	-	-	-	2.A.1.14.11	Electrochemical Potential-driven Transporters	the major facilitator superfamily (mfs).	-	-	-	-	-
2	T. minima	PA7_03_scaffold_154.g2782.t1	N	MFS_1	mfs general substrate transporter	-	-	-	-	-	-	2.A.1.14.3	Electrochemical Potential-driven Transporters	the major facilitator superfamily (mfs).	-	-	-	-	-
2	F. mediterranea	gi|393223084|gb|EJD08568.1|	N	MFS_1	MFS general substrate transporter	-	-	-	-	-	-	2.A.1.14.11	Electrochemical Potential-driven Transporters	the major facilitator superfamily (mfs).	-	-	-	-	-
2	F. mediterranea	gi|393223063|gb|EJD08547.1|	N	MFS_1	MFS general substrate transporter	-	-	-	-	-	-	2.A.1.14.11	Electrochemical Potential-driven Transporters	the major facilitator superfamily (mfs).	-	-	-	-	-
2	F. mediterranea	gi|393219913|gb|EJD05399.1|	N	MFS_1	MFS general substrate transporter	-	-	-	-	-	-	2.A.1.14.11	Electrochemical Potential-driven Transporters	the major facilitator superfamily (mfs).	-	-	-	-	-
2	F. mediterranea	gi|393217379|gb|EJD02868.1|	N	MFS_1	MFS general substrate transporter	-	-	-	-	-	-	2.A.1.14.11	Electrochemical Potential-driven Transporters	the major facilitator superfamily (mfs).	-	-	-	-	-
2	F. mediterranea	gi|393216479|gb|EJD01969.1|	N	MFS_1	MFS general substrate transporter	-	-	-	-	-	-	2.A.1.14.11	Electrochemical Potential-driven Transporters	the major facilitator superfamily (mfs).	-	-	-	-	-
2	F. mediterranea	gi|393216478|gb|EJD01968.1|	N	MFS_1	MFS general substrate transporter	-	-	-	-	-	-	2.A.1.14.11	Electrochemical Potential-driven Transporters	the major facilitator superfamily (mfs).	-	-	-	-	-
2	F. mediterranea	gi|393215516|gb|EJD01007.1|	N	MFS_1	MFS general substrate transporter	-	-	-	-	-	-	2.A.1.14.11	Electrochemical Potential-driven Transporters	the major facilitator superfamily (mfs).	-	-	-	-	-
2	F. mediterranea	gi|393215269|gb|EJD00760.1|	N	MFS_1	MFS general substrate transporter	-	-	-	-	-	-	2.A.1.14.11	Electrochemical Potential-driven Transporters	the major facilitator superfamily (mfs).	-	-	-	-	-
2	F. mediterranea	gi|393215207|gb|EJD00698.1|	N	MFS_1	MFS general substrate transporter	-	-	-	-	-	-	2.A.1.14.11	Electrochemical Potential-driven Transporters	the major facilitator superfamily (mfs).	-	-	-	-	-
2	F. mediterranea	gi|393214515|gb|EJD00008.1|	N	MFS_1	MFS general substrate transporter	-	-	-	-	-	-	2.A.1.14.3	Electrochemical Potential-driven Transporters	the major facilitator superfamily (mfs).	-	-	-	-	-
2	F. mediterranea	gi|393213828|gb|EJC99323.1|	N	MFS_1	MFS general substrate transporter	-	-	-	-	-	-	2.A.1.14.11	Electrochemical Potential-driven Transporters	the major facilitator superfamily (mfs).	-	-	-	-	-
2	F. mediterranea	gi|393213827|gb|EJC99322.1|	N	MFS_1	MFS general substrate transporter	-	-	-	-	-	-	2.A.1.14.11	Electrochemical Potential-driven Transporters	the major facilitator superfamily (mfs).	-	-	-	-	-
2	F. mediterranea	gi|393213826|gb|EJC99321.1|	N	MFS_1	MFS general substrate transporter	-	-	-	-	-	-	2.A.1.14.11	Electrochemical Potential-driven Transporters	the major facilitator superfamily (mfs).	-	-	-	-	-
2	F. mediterranea	gi|393212725|gb|EJC98224.1|	N	MFS_1	MFS general substrate transporter	-	-	-	-	-	-	2.A.1.14.11	Electrochemical Potential-driven Transporters	the major facilitator superfamily (mfs).	-	-	-	-	-
2	F. mediterranea	gi|393212724|gb|EJC98223.1|	N	MFS_1	MFS general substrate transporter	-	-	-	-	-	-	2.A.1.14.11	Electrochemical Potential-driven Transporters	the major facilitator superfamily (mfs).	-	-	-	-	-
2	F. mediterranea	gi|393215628|gb|EJD01119.1|	N	MFS_1	MFS general substrate transporter	-	-	-	-	-	-	2.A.1.14.3	Electrochemical Potential-driven Transporters	the major facilitator superfamily (mfs).	-	-	-	-	-
2	F. mediterranea	gi|393215627|gb|EJD01118.1|	N	MFS_1	MFS general substrate transporter	-	-	-	-	-	-	2.A.1.14.11	Electrochemical Potential-driven Transporters	the major facilitator superfamily (mfs).	-	-	-	-	-
2	F. mediterranea	gi|393215626|gb|EJD01117.1|	N	MFS_1	MFS general substrate transporter	-	-	-	-	-	-	2.A.1.14.11	Electrochemical Potential-driven Transporters	the major facilitator superfamily (mfs).	-	-	-	-	-
2	F. mediterranea	gi|393222537|gb|EJD08021.1|	N	-	MFS general substrate transporter	-	-	-	-	-	-	2.A.1.14.8	Electrochemical Potential-driven Transporters	the major facilitator superfamily (mfs).	-	-	-	-	-
2	F. mediterranea	gi|393222493|gb|EJD07977.1|	N	-	MFS general substrate transporter	-	-	-	-	-	-	2.A.1.14.11	Electrochemical Potential-driven Transporters	the major facilitator superfamily (mfs).	-	-	-	-	-
2	F. mediterranea	gi|393222492|gb|EJD07976.1|	N	-	MFS general substrate transporter	-	-	-	-	-	-	2.A.1.14.11	Electrochemical Potential-driven Transporters	the major facilitator superfamily (mfs).	-	-	-	-	-
2	S. hirsutum	gi|389751652|gb|EIM92725.1|	N	MFS_1	MFS general substrate transporter	-	-	-	-	-	-	2.A.1.14.11	Electrochemical Potential-driven Transporters	the major facilitator superfamily (mfs).	-	-	-	-	-
2	S. hirsutum	gi|389750640|gb|EIM91713.1|	N	MFS_1	MFS general substrate transporter	-	-	-	-	-	-	2.A.1.14.11	Electrochemical Potential-driven Transporters	the major facilitator superfamily (mfs).	-	-	-	-	-
2	S. hirsutum	gi|389750230|gb|EIM91401.1|	N	MFS_1	MFS general substrate transporter	-	-	-	-	-	-	2.A.1.14.11	Electrochemical Potential-driven Transporters	the major facilitator superfamily (mfs).	-	-	-	-	-
2	S. hirsutum	gi|389750228|gb|EIM91399.1|	N	MFS_1	MFS general substrate transporter	-	-	-	-	-	-	2.A.1.14.11	Electrochemical Potential-driven Transporters	the major facilitator superfamily (mfs).	-	-	-	-	-
2	S. hirsutum	gi|389747617|gb|EIM88795.1|	N	MFS_1	MFS general substrate transporter	-	-	-	-	-	-	2.A.1.14.11	Electrochemical Potential-driven Transporters	the major facilitator superfamily (mfs).	-	-	-	-	-
2	S. hirsutum	gi|389746298|gb|EIM87478.1|	N	MFS_1	MFS general substrate transporter	-	-	-	-	-	-	2.A.1.14.11	Electrochemical Potential-driven Transporters	the major facilitator superfamily (mfs).	-	-	-	-	-
2	S. hirsutum	gi|389745839|gb|EIM87019.1|	N	MFS_1	MFS general substrate transporter	-	-	-	-	-	-	2.A.1.14.11	Electrochemical Potential-driven Transporters	the major facilitator superfamily (mfs).	-	-	-	-	-
2	S. hirsutum	gi|389745581|gb|EIM86762.1|	N	MFS_1	MFS general substrate transporter	-	-	-	-	-	-	2.A.1.14.11	Electrochemical Potential-driven Transporters	the major facilitator superfamily (mfs).	-	-	-	-	-
2	S. hirsutum	gi|389743008|gb|EIM84193.1|	N	MFS_1	MFS general substrate transporter	-	-	-	-	-	-	2.A.1.14.11	Electrochemical Potential-driven Transporters	the major facilitator superfamily (mfs).	-	-	-	-	-
2	S. hirsutum	gi|389742620|gb|EIM83806.1|	N	MFS_1	MFS general substrate transporter	-	-	-	-	-	-	2.A.1.14.11	Electrochemical Potential-driven Transporters	the major facilitator superfamily (mfs).	-	-	-	-	-
2	S. hirsutum	gi|389742347|gb|EIM83534.1|	N	MFS_1	MFS general substrate transporter	-	-	-	-	-	-	2.A.1.14.11	Electrochemical Potential-driven Transporters	the major facilitator superfamily (mfs).	-	-	-	-	-
2	S. hirsutum	gi|389741775|gb|EIM82963.1|	N	MFS_1	MFS general substrate transporter	-	-	-	-	-	-	2.A.1.14.11	Electrochemical Potential-driven Transporters	the major facilitator superfamily (mfs).	-	-	-	-	-
2	S. hirsutum	gi|389741463|gb|EIM82651.1|	N	MFS_1	MFS general substrate transporter	-	-	-	-	-	-	2.A.1.14.11	Electrochemical Potential-driven Transporters	the major facilitator superfamily (mfs).	-	-	-	-	-
2	S. hirsutum	gi|389750158|gb|EIM91329.1|	N	MFS_1	MFS general substrate transporter	-	-	-	-	-	-	2.A.1.14.3	Electrochemical Potential-driven Transporters	the major facilitator superfamily (mfs).	-	-	-	-	-
2	S. hirsutum	gi|389747690|gb|EIM88868.1|	N	MFS_1	MFS general substrate transporter	-	-	-	-	-	-	2.A.1.14.3	Electrochemical Potential-driven Transporters	the major facilitator superfamily (mfs).	-	-	-	-	-
2	S. hirsutum	gi|389746287|gb|EIM87467.1|	N	MFS_1	MFS general substrate transporter	-	-	-	-	-	-	2.A.1.14.3	Electrochemical Potential-driven Transporters	the major facilitator superfamily (mfs).	-	-	-	-	-
2	S. hirsutum	gi|389744030|gb|EIM85213.1|	N	MFS_1	MFS general substrate transporter	-	-	-	-	-	-	2.A.1.14.3	Electrochemical Potential-driven Transporters	the major facilitator superfamily (mfs).	-	-	-	-	-
2	S. hirsutum	gi|389743892|gb|EIM85076.1|	N	MFS_1	MFS general substrate transporter	-	-	-	-	-	-	2.A.1.14.3	Electrochemical Potential-driven Transporters	the major facilitator superfamily (mfs).	-	-	-	-	-
2	S. hirsutum	gi|389743637|gb|EIM84821.1|	N	MFS_1	MFS general substrate transporter	-	-	-	-	-	-	2.A.1.14.3	Electrochemical Potential-driven Transporters	the major facilitator superfamily (mfs).	-	-	-	-	-
2	S. hirsutum	gi|389743610|gb|EIM84794.1|	N	MFS_1	MFS general substrate transporter	-	-	-	-	-	-	2.A.1.14.3	Electrochemical Potential-driven Transporters	the major facilitator superfamily (mfs).	-	-	-	-	-
2	S. hirsutum	gi|389740773|gb|EIM81963.1|	N	MFS_1	MFS general substrate transporter	-	-	-	-	-	-	2.A.1.14.3	Electrochemical Potential-driven Transporters	the major facilitator superfamily (mfs).	-	-	-	-	-
2	S. hirsutum	gi|389740772|gb|EIM81962.1|	N	MFS_1	MFS general substrate transporter	-	-	-	-	-	-	2.A.1.14.3	Electrochemical Potential-driven Transporters	the major facilitator superfamily (mfs).	-	-	-	-	-
2	S. hirsutum	gi|389744486|gb|EIM85669.1|	N	MFS_1	MFS general substrate transporter	-	-	-	-	-	-	2.A.1.14.8	Electrochemical Potential-driven Transporters	the major facilitator superfamily (mfs).	-	-	-	-	-
2	S. hirsutum	gi|389744890|gb|EIM86072.1|	N	MFS_1	MFS general substrate transporter	-	-	-	-	-	-	2.A.1.14.9	Electrochemical Potential-driven Transporters	the major facilitator superfamily (mfs).	-	-	-	-	-
2	S. hirsutum	gi|389743895|gb|EIM85079.1|	N	-	MFS general substrate transporter	-	-	-	-	-	-	2.A.1.14.8	Electrochemical Potential-driven Transporters	the major facilitator superfamily (mfs).	-	-	-	-	-
2	S. hirsutum	gi|389744623|gb|EIM85805.1|	N	MFS_1	MFS general substrate transporter, partial	-	-	-	-	-	-	2.A.1.14.11	Electrochemical Potential-driven Transporters	the major facilitator superfamily (mfs).	-	-	-	-	-
2	B. cinerea	BC1T_02361	N	MFS_1	mfs nicotinic acid transporter	-	-	-	-	-	-	2.A.1.14.11	Electrochemical Potential-driven Transporters	the major facilitator superfamily (mfs).	-	-	-	-	-
2	E. lata	EL1_03_scaffold_1204.g5992.t1	N	MFS_1	mfs nicotinic acid transporter	-	-	-	-	-	-	-	-	-	-	-	-	-	-
2	S. hirsutum	gi|389745838|gb|EIM87018.1|	N	MFS_1	MFS nicotinic acid transporter Tna1	-	-	-	-	-	-	2.A.1.14.11	Electrochemical Potential-driven Transporters	the major facilitator superfamily (mfs).	-	-	-	-	-
2	B. cinerea	BC1T_12511	N	MFS_1	mfs transporter	-	-	-	-	-	-	2.A.1.14.11	Electrochemical Potential-driven Transporters	the major facilitator superfamily (mfs).	-	-	-	-	-
2	B. cinerea	BC1T_00601	N	MFS_1	mfs transporter	-	-	-	-	-	-	2.A.1.14.11	Electrochemical Potential-driven Transporters	the major facilitator superfamily (mfs).	-	-	-	-	-
2	B. cinerea	BC1T_02290	N	MFS_1	mfs transporter	-	-	-	-	-	-	2.A.1.14.11	Electrochemical Potential-driven Transporters	the major facilitator superfamily (mfs).	-	-	-	-	-
2	B. cinerea	BC1T_04659	N	MFS_1	mfs transporter	-	-	-	-	-	-	2.A.1.14.11	Electrochemical Potential-driven Transporters	the major facilitator superfamily (mfs).	-	-	-	-	-
2	B. cinerea	BC1T_05187	N	MFS_1	mfs transporter	-	-	-	-	-	-	2.A.1.14.11	Electrochemical Potential-driven Transporters	the major facilitator superfamily (mfs).	-	-	-	-	-
2	B. cinerea	BC1T_05441	N	MFS_1	mfs transporter	-	-	-	-	-	-	2.A.1.14.11	Electrochemical Potential-driven Transporters	the major facilitator superfamily (mfs).	-	-	-	-	-
2	B. cinerea	BC1T_07814	N	MFS_1	mfs transporter	-	-	-	-	-	-	2.A.1.14.11	Electrochemical Potential-driven Transporters	the major facilitator superfamily (mfs).	-	-	-	-	-
2	B. cinerea	BC1T_09884	N	MFS_1	mfs transporter	-	-	-	-	-	-	2.A.1.14.3	Electrochemical Potential-driven Transporters	the major facilitator superfamily (mfs).	-	-	-	-	-
2	B. cinerea	BC1T_12085	N	MFS_1	mfs transporter	-	-	-	-	-	-	2.A.1.14.11	Electrochemical Potential-driven Transporters	the major facilitator superfamily (mfs).	-	-	-	-	-
2	Dia. ampelina	DA_912_scaffold_v01_389.g8583.t1	N	MFS_1	mfs transporter	-	-	-	-	Cluster 45	t1pks	2.A.1.14.3	Electrochemical Potential-driven Transporters	the major facilitator superfamily (mfs).	-	-	-	-	-
2	Dia. ampelina	DA_912_scaffold_v01_8.g191.t1	N	MFS_1	mfs transporter	-	-	-	-	Cluster 01	t1pks	2.A.1.14.11	Electrochemical Potential-driven Transporters	the major facilitator superfamily (mfs).	-	-	-	-	-
2	Dia. ampelina	DA_912_scaffold_v01_175.g5002.t1	N	MFS_1	mfs transporter	-	-	-	-	-	-	2.A.1.14.11	Electrochemical Potential-driven Transporters	the major facilitator superfamily (mfs).	-	-	-	-	-
2	Dia. ampelina	DA_912_scaffold_v01_179.g5116.t1	N	MFS_1	mfs transporter	-	-	-	-	-	-	2.A.1.14.11	Electrochemical Potential-driven Transporters	the major facilitator superfamily (mfs).	-	-	-	-	-
2	Dia. ampelina	DA_912_scaffold_v01_221.g6015.t1	N	MFS_1	mfs transporter	-	-	-	-	-	-	2.A.1.14.3	Electrochemical Potential-driven Transporters	the major facilitator superfamily (mfs).	-	-	-	-	-
2	Dia. ampelina	DA_912_scaffold_v01_244.g6532.t1	N	MFS_1	mfs transporter	-	-	-	-	-	-	2.A.1.14.17	Electrochemical Potential-driven Transporters	the major facilitator superfamily (mfs).	-	-	-	-	-
2	Dia. ampelina	DA_912_scaffold_v01_247.g6586.t1	N	MFS_1	mfs transporter	-	-	-	-	-	-	2.A.1.14.11	Electrochemical Potential-driven Transporters	the major facilitator superfamily (mfs).	-	-	-	-	-
2	Dia. ampelina	DA_912_scaffold_v01_259.g6919.t1	N	MFS_1	mfs transporter	-	-	-	-	-	-	2.A.1.14.11	Electrochemical Potential-driven Transporters	the major facilitator superfamily (mfs).	-	-	-	-	-
2	Dia. ampelina	DA_912_scaffold_v01_444.g9232.t1	N	MFS_1	mfs transporter	-	-	-	-	-	-	2.A.1.14.11	Electrochemical Potential-driven Transporters	the major facilitator superfamily (mfs).	-	-	-	-	-
2	Dia. ampelina	DA_912_scaffold_v01_453.g9341.t1	N	MFS_1	mfs transporter	-	-	-	-	-	-	2.A.1.14.11	Electrochemical Potential-driven Transporters	the major facilitator superfamily (mfs).	-	-	-	-	-
2	Dia. ampelina	DA_912_scaffold_v01_696.g10513.t1	N	MFS_1	mfs transporter	-	-	-	-	-	-	2.A.1.14.11	Electrochemical Potential-driven Transporters	the major facilitator superfamily (mfs).	-	-	-	-	-
2	Dia. ampelina	DA_912_scaffold_v01_7.g174.t1	N	MFS_1	mfs transporter	-	-	-	-	-	-	2.A.1.14.11	Electrochemical Potential-driven Transporters	the major facilitator superfamily (mfs).	-	-	-	-	-
2	Dia. ampelina	DA_912_scaffold_v01_67.g2077.t1	N	MFS_1	mfs transporter	-	-	-	-	-	-	2.A.1.14.3	Electrochemical Potential-driven Transporters	the major facilitator superfamily (mfs).	-	-	-	-	-
2	Dia. ampelina	DA_912_scaffold_v01_153.g4387.t1	N	MFS_1	mfs transporter	-	-	-	-	-	-	2.A.1.14.11	Electrochemical Potential-driven Transporters	the major facilitator superfamily (mfs).	-	-	-	-	-
2	Dia. ampelina	DA_912_scaffold_v01_397.g8723.t1	N	-	mfs transporter	-	-	-	-	-	-	-	-	-	-	-	-	-	-
2	Dip. seriata	DS_831_scaffold_v01_59.g2466.t1	N	MFS_1	mfs transporter	-	-	-	-	Cluster_05	other	-	-	-	-	-	-	-	-
2	Dip. seriata	DS_831_scaffold_v01_5.g161.t1	N	MFS_1	mfs transporter	-	-	-	-	-	-	-	-	-	-	-	-	-	-
2	Dip. seriata	DS_831_scaffold_v01_11.g417.t1	N	MFS_1	mfs transporter	-	-	-	-	-	-	-	-	-	-	-	-	-	-
2	Dip. seriata	DS_831_scaffold_v01_30.g1124.t1	N	MFS_1	mfs transporter	-	-	-	-	-	-	-	-	-	-	-	-	-	-
2	Dip. seriata	DS_831_scaffold_v01_88.g4439.t1	N	MFS_1	mfs transporter	-	-	-	-	-	-	-	-	-	-	-	-	-	-
2	Dip. seriata	DS_831_scaffold_v01_99.g4593.t1	N	MFS_1	mfs transporter	-	-	-	-	-	-	3.A.9.1.1	Primary Active Transporters	the chloroplast envelope protein translocase (cept or tic-toc) family.	-	-	-	-	-
2	Dip. seriata	DS_831_scaffold_v01_106.g5032.t1	N	MFS_1	mfs transporter	-	-	-	-	-	-	-	-	-	-	-	-	-	-
2	Dip. seriata	DS_831_scaffold_v01_143.g6164.t1	N	MFS_1	mfs transporter	-	-	-	-	-	-	-	-	-	-	-	-	-	-
2	Dip. seriata	DS_831_scaffold_v01_174.g7278.t1	N	MFS_1	mfs transporter	-	-	-	-	-	-	-	-	-	-	-	-	-	-
2	Dip. seriata	DS_831_scaffold_v01_177.g7364.t1	N	MFS_1	mfs transporter	-	-	-	-	-	-	-	-	-	-	-	-	-	-
2	Dip. seriata	DS_831_scaffold_v01_187.g7533.t1	N	MFS_1	mfs transporter	-	-	-	-	-	-	2.A.7.11.1	Electrochemical Potential-driven Transporters	the drug/metabolite transporter (dmt) superfamily.	-	-	-	-	-
2	Dip. seriata	DS_831_scaffold_v01_197.g7691.t1	N	MFS_1	mfs transporter	-	-	-	-	-	-	-	-	-	-	-	-	-	-
2	Dip. seriata	DS_831_scaffold_v01_250.g8558.t1	N	MFS_1	mfs transporter	-	-	-	-	-	-	-	-	-	-	-	-	-	-
2	E. lata	EL1_03_scaffold_722.g3437.t1	N	MFS_1	mfs transporter	-	-	-	-	-	-	-	-	-	-	-	-	-	-
2	E. lata	EL1_03_scaffold_757.g3602.t1	N	MFS_1	mfs transporter	-	-	-	-	-	-	-	-	-	-	-	-	-	-
2	E. lata	EL1_03_scaffold_852.g4253.t1	N	MFS_1	mfs transporter	-	-	-	-	-	-	-	-	-	-	-	-	-	-
2	E. lata	EL1_03_scaffold_938.g4738.t1	N	MFS_1	mfs transporter	-	-	-	-	-	-	-	-	-	-	-	-	-	-
2	E. lata	EL1_03_scaffold_35.g133.t1	N	MFS_1	mfs transporter	-	-	-	-	-	-	-	-	-	-	-	-	-	-
2	E. lata	EL1_03_scaffold_104.g441.t1	N	MFS_1	mfs transporter	-	-	-	-	-	-	-	-	-	-	-	-	-	-
2	E. lata	EL1_03_scaffold_142.g704.t1	N	MFS_1	mfs transporter	-	-	-	-	-	-	-	-	-	-	-	-	-	-
2	E. lata	EL1_03_scaffold_227.g1105.t1	N	MFS_1	mfs transporter	-	-	-	-	-	-	-	-	-	-	-	-	-	-
2	E. lata	EL1_03_scaffold_272.g1324.t1	N	MFS_1	mfs transporter	-	-	-	-	-	-	1.A.33.1.1	Channels/Pores	the cation channel-forming heat shock protein-70 (hsp70) family.	-	-	-	-	-
2	E. lata	EL1_03_scaffold_311.g1642.t1	N	MFS_1	mfs transporter	-	-	-	-	-	-	-	-	-	-	-	-	-	-
2	E. lata	EL1_03_scaffold_337.g1723.t1	N	MFS_1	mfs transporter	-	-	-	-	-	-	3.A.9.1.1	Primary Active Transporters	the chloroplast envelope protein translocase (cept or tic-toc) family.	-	-	-	-	-
2	E. lata	EL1_03_scaffold_545.g2628.t1	N	MFS_1	mfs transporter	-	-	-	-	-	-	1.A.33.1.1	Channels/Pores	the cation channel-forming heat shock protein-70 (hsp70) family.	-	-	-	-	-
2	E. lata	EL1_03_scaffold_985.g5034.t1	N	MFS_1	mfs transporter	-	-	-	-	-	-	-	-	-	-	-	-	-	-
2	E. lata	EL1_03_scaffold_1069.g5437.t1	N	MFS_1	mfs transporter	-	-	-	-	-	-	-	-	-	-	-	-	-	-
2	E. lata	EL1_03_scaffold_1430.g7128.t1	N	MFS_1	mfs transporter	-	-	-	-	-	-	-	-	-	-	-	-	-	-
2	E. lata	EL1_03_scaffold_1737.g8617.t1	N	MFS_1	mfs transporter	-	-	-	-	-	-	-	-	-	-	-	-	-	-
2	E. lata	EL1_03_scaffold_1822.g9249.t1	N	MFS_1	mfs transporter	-	-	-	-	-	-	-	-	-	-	-	-	-	-
2	E. lata	EL1_03_scaffold_1839.g9272.t1	N	MFS_1	mfs transporter	-	-	-	-	-	-	-	-	-	-	-	-	-	-
2	E. lata	EL1_03_scaffold_2076.g10467.t1	N	MFS_1	mfs transporter	-	-	-	-	-	-	-	-	-	-	-	-	-	-
2	E. lata	EL1_03_scaffold_2143.g10843.t1	N	MFS_1	mfs transporter	-	-	-	-	-	-	8.A.5.1.1	Accessory Factors Involved in Transport	the voltage-gated k(+) channel -subunit (kv) family.	-	-	-	-	-
2	E. lata	EL1_03_scaffold_514.g2463.t1	N	MFS_1	mfs transporter	-	-	-	-	-	-	-	-	-	-	-	-	-	-
2	E. lata	EL1_03_scaffold_1612.g7987.t1	N	MFS_1	mfs transporter	-	-	-	-	-	-	-	-	-	-	-	-	-	-
2	N. parvum	NP2_03_scaffold_59.g498.t1	N	MFS_1	mfs transporter	-	-	-	-	-	-	2.A.1.14.11	Electrochemical Potential-driven Transporters	the major facilitator superfamily (mfs).	-	-	-	-	-
2	N. parvum	NP2_03_scaffold_63.g519.t1	N	MFS_1	mfs transporter	-	-	-	-	-	-	2.A.1.14.11	Electrochemical Potential-driven Transporters	the major facilitator superfamily (mfs).	-	-	-	-	-
2	N. parvum	NP2_03_scaffold_128.g832.t1	N	MFS_1	mfs transporter	-	-	-	-	-	-	2.A.1.14.11	Electrochemical Potential-driven Transporters	the major facilitator superfamily (mfs).	-	-	-	-	-
2	N. parvum	NP2_03_scaffold_401.g3281.t1	N	MFS_1	mfs transporter	-	-	-	-	-	-	2.A.1.14.11	Electrochemical Potential-driven Transporters	the major facilitator superfamily (mfs).	-	-	-	-	-
2	N. parvum	NP2_03_scaffold_458.g3971.t1	N	MFS_1	mfs transporter	-	-	-	-	-	-	2.A.1.14.11	Electrochemical Potential-driven Transporters	the major facilitator superfamily (mfs).	-	-	-	-	-
2	N. parvum	NP2_03_scaffold_465.g4030.t1	N	MFS_1	mfs transporter	-	-	-	-	-	-	2.A.1.14.11	Electrochemical Potential-driven Transporters	the major facilitator superfamily (mfs).	-	-	-	-	-
2	N. parvum	NP2_03_scaffold_695.g5857.t1	N	MFS_1	mfs transporter	-	-	-	-	-	-	2.A.1.14.11	Electrochemical Potential-driven Transporters	the major facilitator superfamily (mfs).	-	-	-	-	-
2	N. parvum	NP2_03_scaffold_814.g6790.t1	N	MFS_1	mfs transporter	-	-	-	-	-	-	2.A.1.14.11	Electrochemical Potential-driven Transporters	the major facilitator superfamily (mfs).	-	-	-	-	-
2	N. parvum	NP2_03_scaffold_905.g7465.t1	N	MFS_1	mfs transporter	-	-	-	-	-	-	2.A.1.14.11	Electrochemical Potential-driven Transporters	the major facilitator superfamily (mfs).	-	-	-	-	-
2	N. parvum	NP2_03_scaffold_996.g8127.t1	N	MFS_1	mfs transporter	-	-	-	-	-	-	2.A.1.14.11	Electrochemical Potential-driven Transporters	the major facilitator superfamily (mfs).	-	-	-	-	-
2	N. parvum	NP2_03_scaffold_1020.g8364.t1	N	MFS_1	mfs transporter	-	-	-	-	-	-	2.A.1.14.11	Electrochemical Potential-driven Transporters	the major facilitator superfamily (mfs).	-	-	-	-	-
2	N. parvum	NP2_03_scaffold_1050.g8669.t1	N	MFS_1	mfs transporter	-	-	-	-	-	-	2.A.1.14.11	Electrochemical Potential-driven Transporters	the major facilitator superfamily (mfs).	-	-	-	-	-
2	N. parvum	NP2_03_scaffold_1182.g9851.t1	N	MFS_1	mfs transporter	-	-	-	-	-	-	2.A.1.14.11	Electrochemical Potential-driven Transporters	the major facilitator superfamily (mfs).	-	-	-	-	-
2	N. parvum	NP2_03_scaffold_961.g7898.t1	N	MFS_1	mfs transporter	-	-	-	-	-	-	2.A.1.14.17	Electrochemical Potential-driven Transporters	the major facilitator superfamily (mfs).	-	-	-	-	-
2	N. parvum	NP2_03_scaffold_192.g1538.t1	N	MFS_1	mfs transporter	-	-	-	-	-	-	2.A.1.14.3	Electrochemical Potential-driven Transporters	the major facilitator superfamily (mfs).	-	-	-	-	-
2	N. parvum	NP2_03_scaffold_604.g5161.t1	N	MFS_1	mfs transporter	-	-	-	-	-	-	2.A.1.14.11	Electrochemical Potential-driven Transporters	the major facilitator superfamily (mfs).	-	-	-	-	-
2	N. parvum	NP2_03_scaffold_1246.g10106.t1	N	MFS_1	mfs transporter	-	-	-	-	-	-	2.A.1.14.8	Electrochemical Potential-driven Transporters	the major facilitator superfamily (mfs).	-	-	-	-	-
2	N. parvum	NP2_03_scaffold_552.g4638.t1	N	-	mfs transporter	-	-	-	-	-	-	2.A.1.14.11	Electrochemical Potential-driven Transporters	the major facilitator superfamily (mfs).	-	-	-	-	-
2	N. parvum	NP2_03_scaffold_600.g5002.t1	N	-	mfs transporter	-	-	-	-	-	-	2.A.1.14.8	Electrochemical Potential-driven Transporters	the major facilitator superfamily (mfs).	-	-	-	-	-
2	T. minima	PA7_03_scaffold_450.g7837.t1	N	MFS_1	mfs transporter	-	-	-	-	-	-	2.A.1.14.11	Electrochemical Potential-driven Transporters	the major facilitator superfamily (mfs).	-	-	-	-	-
2	T. minima	PA7_03_scaffold_522.g9560.t1	N	MFS_1	mfs transporter	-	-	-	-	-	-	2.A.1.14.11	Electrochemical Potential-driven Transporters	the major facilitator superfamily (mfs).	-	-	-	-	-
2	T. minima	PA7_03_scaffold_134.g2382.t1	N	MFS_1	mfs transporter	-	-	-	-	-	-	2.A.1.14.11	Electrochemical Potential-driven Transporters	the major facilitator superfamily (mfs).	-	-	-	-	-
2	T. minima	PA7_03_scaffold_509.g9366.t1	N	MFS_1	mfs transporter	-	-	-	-	-	-	2.A.1.14.11	Electrochemical Potential-driven Transporters	the major facilitator superfamily (mfs).	-	-	-	-	-
2	T. minima	PA7_03_scaffold_607.g11295.t1	N	MFS_1	mfs transporter	-	-	-	-	-	-	2.A.1.14.17	Electrochemical Potential-driven Transporters	the major facilitator superfamily (mfs).	-	-	-	-	-
2	P. chlamydospora	PC4_UCR_scaffold_v01_12.g545.t1	N	MFS_1	mfs transporter	-	-	-	-	-	-	2.A.1.14.11	Electrochemical Potential-driven Transporters	the major facilitator superfamily (mfs).	-	-	-	-	-
2	P. chlamydospora	PC4_UCR_scaffold_v01_161.g5927.t1	N	MFS_1	mfs transporter	-	-	-	-	-	-	2.A.1.14.11	Electrochemical Potential-driven Transporters	the major facilitator superfamily (mfs).	-	-	-	-	-
2	P. chlamydospora	PC4_UCR_scaffold_v01_186.g6349.t1	N	MFS_1	mfs transporter	-	-	-	-	-	-	2.A.1.14.11	Electrochemical Potential-driven Transporters	the major facilitator superfamily (mfs).	-	-	-	-	-
2	P. chlamydospora	PC4_UCR_scaffold_v01_261.g6922.t1	N	MFS_1	mfs transporter	-	-	-	-	-	-	2.A.1.14.3	Electrochemical Potential-driven Transporters	the major facilitator superfamily (mfs).	-	-	-	-	-
2	P. chlamydospora	PC4_UCR_scaffold_v01_39.g1643.t1	N	MFS_1	mfs transporter	-	-	-	-	-	-	2.A.1.14.11	Electrochemical Potential-driven Transporters	the major facilitator superfamily (mfs).	-	-	-	-	-
2	P. chlamydospora	PC4_UCR_scaffold_v01_4.g118.t1	N	MFS_1	mfs transporter	-	-	-	-	-	-	2.A.1.14.11	Electrochemical Potential-driven Transporters	the major facilitator superfamily (mfs).	-	-	-	-	-
2	P. chlamydospora	PC4_UCR_scaffold_v01_73.g3153.t1	N	MFS_1	mfs transporter	-	-	-	-	-	-	2.A.1.14.18	Electrochemical Potential-driven Transporters	the major facilitator superfamily (mfs).	-	-	-	-	-
2	F. mediterranea	gi|393222536|gb|EJD08020.1|	N	MFS_1	MFS transporter	-	-	-	-	-	-	2.A.1.14.3	Electrochemical Potential-driven Transporters	the major facilitator superfamily (mfs).	-	-	-	-	-
2	S. hirsutum	gi|389744458|gb|EIM85641.1|	N	MFS_1	MFS transporter	-	-	-	-	-	-	2.A.1.14.11	Electrochemical Potential-driven Transporters	the major facilitator superfamily (mfs).	-	-	-	-	-
2	S. hirsutum	gi|389743009|gb|EIM84194.1|	N	MFS_1	MFS transporter	-	-	-	-	-	-	2.A.1.14.11	Electrochemical Potential-driven Transporters	the major facilitator superfamily (mfs).	-	-	-	-	-
2	Dia. ampelina	DA_912_scaffold_v01_273.g7121.t1	N	MFS_1	nicotinamide mononucleotide permease	-	-	-	-	-	-	2.A.1.14.11	Electrochemical Potential-driven Transporters	the major facilitator superfamily (mfs).	-	-	-	-	-
2	E. lata	EL1_03_scaffold_1340.g6723.t1	N	MFS_1	nicotinamide mononucleotide permease	-	-	-	-	Cluster_38	nrps	-	-	-	-	-	-	-	-
2	E. lata	EL1_03_scaffold_1760.g8784.t1	N	MFS_1	nicotinamide mononucleotide permease	-	-	-	-	-	-	-	-	-	-	-	-	-	-
2	T. minima	PA7_03_scaffold_62.g1409.t1	N	MFS_1	nicotinamide mononucleotide permease	-	-	-	-	-	-	2.A.1.14.11	Electrochemical Potential-driven Transporters	the major facilitator superfamily (mfs).	-	-	-	-	-
2	T. minima	PA7_03_scaffold_33.g575.t1	N	MFS_1	nicotinamide mononucleotide permease	-	-	-	-	-	-	2.A.1.14.11	Electrochemical Potential-driven Transporters	the major facilitator superfamily (mfs).	-	-	-	-	-
2	Dia. ampelina	DA_912_scaffold_v01_67.g2054.t1	N	MFS_1	nicotinic acid plasma membrane transporter	-	-	-	-	-	-	2.A.1.14.11	Electrochemical Potential-driven Transporters	the major facilitator superfamily (mfs).	-	-	-	-	-
2	E. lata	EL1_03_scaffold_2127.g10810.t1	N	MFS_1	nicotinic acid plasma membrane transporter	-	-	-	-	-	-	-	-	-	-	-	-	-	-
2	N. parvum	NP2_03_scaffold_1020.g8357.t1	N	MFS_1	nicotinic acid plasma membrane transporter	-	-	-	-	-	-	2.A.1.14.11	Electrochemical Potential-driven Transporters	the major facilitator superfamily (mfs).	-	-	-	-	-
2	Dia. ampelina	DA_912_scaffold_v01_67.g2117.t1	N	MFS_1	pantothenate transporter	-	-	-	-	-	-	2.A.1.14.4	Electrochemical Potential-driven Transporters	the major facilitator superfamily (mfs).	-	-	-	-	-
2	E. lata	EL1_03_scaffold_1867.g9481.t1	N	MFS_1	pantothenate transporter	-	-	-	-	-	-	-	-	-	-	-	-	-	-
2	E. lata	EL1_03_scaffold_337.g1726.t1	N	MFS_1	pantothenate transporter	-	-	-	-	-	-	-	-	-	-	-	-	-	-
2	E. lata	EL1_03_scaffold_812.g4063.t1	N	MFS_1	pantothenate transporter	-	-	-	-	-	-	-	-	-	-	-	-	-	-
2	E. lata	EL1_03_scaffold_1319.g6620.t1	N	MFS_1	pantothenate transporter	-	-	-	-	-	-	-	-	-	-	-	-	-	-
2	N. parvum	NP2_03_scaffold_405.g3452.t1	N	MFS_1	pantothenate transporter	-	-	-	-	-	-	2.A.1.14.3	Electrochemical Potential-driven Transporters	the major facilitator superfamily (mfs).	-	-	-	-	-
2	P. chlamydospora	PC4_UCR_scaffold_v01_267.g6951.t1	N	MFS_1	pantothenate transporter	-	-	-	-	-	-	2.A.1.14.4	Electrochemical Potential-driven Transporters	the major facilitator superfamily (mfs).	-	-	-	-	-
2	Dia. ampelina	DA_912_scaffold_v01_458.g9394.t1	N	MFS_1	pantothenate transporter liz1	-	-	-	-	-	-	2.A.1.14.17	Electrochemical Potential-driven Transporters	the major facilitator superfamily (mfs).	-	-	-	-	-
2	Dia. ampelina	DA_912_scaffold_v01_83.g2484.t1	N	MFS_1	pantothenate transporter liz1	-	-	-	-	-	-	2.A.1.14.17	Electrochemical Potential-driven Transporters	the major facilitator superfamily (mfs).	-	-	-	-	-
2	Dia. ampelina	DA_912_scaffold_v01_142.g4035.t1	N	MFS_1	pantothenate transporter liz1	-	-	-	-	-	-	2.A.1.14.11	Electrochemical Potential-driven Transporters	the major facilitator superfamily (mfs).	-	-	-	-	-
2	Dip. seriata	DS_831_scaffold_v01_100.g4738.t1	N	MFS_1	pantothenate transporter liz1	-	-	-	-	-	-	-	-	-	-	-	-	-	-
2	E. lata	EL1_03_scaffold_544.g2624.t1	N	MFS_1	pantothenate transporter liz1	-	-	-	-	-	-	-	-	-	-	-	-	-	-
2	E. lata	EL1_03_scaffold_1243.g6177.t1	N	MFS_1	pantothenate transporter liz1	-	-	-	-	-	-	-	-	-	-	-	-	-	-
2	E. lata	EL1_03_scaffold_201.g910.t1	N	-	pantothenate transporter liz1	-	-	-	-	-	-	-	-	-	-	-	-	-	-
2	E. lata	EL1_03_scaffold_80.g343.t1	N	-	pantothenate transporter liz1	-	-	-	-	-	-	-	-	-	-	-	-	-	-
2	N. parvum	NP2_03_scaffold_183.g1492.t1	N	MFS_1	pantothenate transporter liz1	-	-	-	-	-	-	2.A.1.14.3	Electrochemical Potential-driven Transporters	the major facilitator superfamily (mfs).	-	-	-	-	-
2	N. parvum	NP2_03_scaffold_100.g710.t1	N	MFS_1	pantothenate transporter liz1	-	-	-	-	-	-	2.A.1.14.11	Electrochemical Potential-driven Transporters	the major facilitator superfamily (mfs).	-	-	-	-	-
2	T. minima	PA7_03_scaffold_580.g10493.t1	N	MFS_1	pantothenate transporter liz1	-	-	-	-	-	-	2.A.1.14.11	Electrochemical Potential-driven Transporters	the major facilitator superfamily (mfs).	-	-	-	-	-
2	Dip. seriata	DS_831_scaffold_v01_78.g3813.t1	N	MFS_1	permease of the major facilitator superfamily	-	-	-	-	-	-	-	-	-	-	-	-	-	-
2	Dip. seriata	DS_831_scaffold_v01_122.g5817.t1	N	MFS_1	permease of the major facilitator superfamily	-	-	-	-	-	-	-	-	-	-	-	-	-	-
2	N. parvum	NP2_03_scaffold_733.g6277.t1	N	MFS_1	permease of the major facilitator superfamily	-	-	-	-	-	-	2.A.1.14.11	Electrochemical Potential-driven Transporters	the major facilitator superfamily (mfs).	-	-	-	-	-
2	B. cinerea	BC1T_05594	N	MFS_1	phthalate transporter	-	-	-	-	-	-	2.A.1.14.11	Electrochemical Potential-driven Transporters	the major facilitator superfamily (mfs).	-	-	-	-	-
2	Dip. seriata	DS_831_scaffold_v01_56.g2310.t1	N	MFS_1	phthalate transporter	-	-	-	-	-	-	-	-	-	-	-	-	-	-
2	E. lata	EL1_03_scaffold_117.g493.t1	N	MFS_1	phthalate transporter	-	-	-	-	-	-	-	-	-	-	-	-	-	-
2	E. lata	EL1_03_scaffold_168.g776.t1	N	MFS_1	phthalate transporter	-	-	-	-	-	-	-	-	-	-	-	-	-	-
2	E. lata	EL1_03_scaffold_652.g3006.t1	N	MFS_1	phthalate transporter	-	-	-	-	-	-	-	-	-	-	-	-	-	-
2	E. lata	EL1_03_scaffold_2188.g11201.t1	N	MFS_1	phthalate transporter	-	-	-	-	-	-	-	-	-	-	-	-	-	-
2	N. parvum	NP2_03_scaffold_424.g3579.t1	N	MFS_1	phthalate transporter	-	-	-	-	-	-	2.A.1.14.11	Electrochemical Potential-driven Transporters	the major facilitator superfamily (mfs).	-	-	-	-	-
2	N. parvum	NP2_03_scaffold_1128.g9230.t1	N	MFS_1	phthalate transporter	-	-	-	-	-	-	2.A.1.14.11	Electrochemical Potential-driven Transporters	the major facilitator superfamily (mfs).	-	-	-	-	-
2	B. cinerea	BC1T_04223	N	-	retrograde regulation protein 2	-	-	-	-	-	-	2.A.1.14.3	Electrochemical Potential-driven Transporters	the major facilitator superfamily (mfs).	-	-	-	-	-
2	Dia. ampelina	DA_912_scaffold_v01_277.g7190.t1	N	MFS_1	retrograde regulation protein 2	-	-	-	-	-	-	2.A.1.14.11	Electrochemical Potential-driven Transporters	the major facilitator superfamily (mfs).	-	-	-	-	-
2	Dip. seriata	DS_831_scaffold_v01_133.g6104.t1	N	MFS_1	retrograde regulation protein 2	-	-	-	-	-	-	2.A.1.58.1	Electrochemical Potential-driven Transporters	the major facilitator superfamily (mfs).	-	-	-	-	-
2	E. lata	EL1_03_scaffold_1477.g7386.t1	N	MFS_1	retrograde regulation protein 2	-	-	-	-	Cluster_43	terpene	-	-	-	-	-	-	-	-
2	F. mediterranea	gi|393215682|gb|EJD01173.1|	N	MFS_1	sugar transporter	-	-	-	-	-	-	2.A.1.14.3	Electrochemical Potential-driven Transporters	the major facilitator superfamily (mfs).	-	-	-	-	-
2	S. hirsutum	gi|389747185|gb|EIM88364.1|	N	MFS_1	sugar transporter	-	-	-	-	Cluster_20	Terpene	2.A.1.14.3	Electrochemical Potential-driven Transporters	the major facilitator superfamily (mfs).	-	-	-	-	-
2	Dia. ampelina	DA_912_scaffold_v01_373.g8424.t1	N	MFS_1	tartrate transporter	-	-	-	-	-	-	2.A.1.14.3	Electrochemical Potential-driven Transporters	the major facilitator superfamily (mfs).	-	-	-	-	-
2	B. cinerea	BC1T_00886	N	MFS_1	transmembrane transporter	-	-	-	-	-	-	2.A.1.14.11	Electrochemical Potential-driven Transporters	the major facilitator superfamily (mfs).	-	-	-	-	-
2	Dia. ampelina	DA_912_scaffold_v01_60.g1562.t1	N	MFS_1	vitamin h	-	-	-	-	-	-	2.A.1.14.3	Electrochemical Potential-driven Transporters	the major facilitator superfamily (mfs).	-	-	-	-	-
2	Dia. ampelina	DA_912_scaffold_v01_67.g2089.t1	N	MFS_1	vitamin h	-	-	-	-	-	-	2.A.1.14.17	Electrochemical Potential-driven Transporters	the major facilitator superfamily (mfs).	-	-	-	-	-
2	Dip. seriata	DS_831_scaffold_v01_116.g5706.t1	N	MFS_1	vitamin h	-	-	-	-	-	-	-	-	-	-	-	-	-	-
2	Dip. seriata	DS_831_scaffold_v01_215.g7984.t1	N	MFS_1	vitamin h	-	-	-	-	-	-	-	-	-	-	-	-	-	-
2	E. lata	EL1_03_scaffold_1358.g6789.t1	N	MFS_1	vitamin h	-	-	-	-	-	-	-	-	-	-	-	-	-	-
2	E. lata	EL1_03_scaffold_1465.g7321.t1	N	MFS_1	vitamin h	-	-	-	-	-	-	-	-	-	-	-	-	-	-
2	N. parvum	NP2_03_scaffold_108.g759.t1	N	MFS_1	vitamin h	-	-	-	-	-	-	2.A.1.14.11	Electrochemical Potential-driven Transporters	the major facilitator superfamily (mfs).	-	-	-	-	-
2	N. parvum	NP2_03_scaffold_695.g5861.t1	N	MFS_1	vitamin h	-	-	-	-	-	-	2.A.1.14.11	Electrochemical Potential-driven Transporters	the major facilitator superfamily (mfs).	-	-	-	-	-
2	P. chlamydospora	PC4_UCR_scaffold_v01_121.g4930.t1	N	MFS_1	vitamin h	-	-	-	-	-	-	2.A.1.14.3	Electrochemical Potential-driven Transporters	the major facilitator superfamily (mfs).	-	-	-	-	-
2	Dia. ampelina	DA_912_scaffold_v01_113.g3334.t1	N	MFS_1	vitamin h transporter	-	-	-	-	-	-	2.A.1.14.11	Electrochemical Potential-driven Transporters	the major facilitator superfamily (mfs).	-	-	-	-	-
2	Dip. seriata	DS_831_scaffold_v01_66.g2968.t1	N	MFS_1	vitamin h transporter	-	-	-	-	-	-	-	-	-	-	-	-	-	-
2	Dip. seriata	DS_831_scaffold_v01_333.g9129.t1	N	MFS_1	vitamin h transporter	-	-	-	-	-	-	-	-	-	-	-	-	-	-
2	E. lata	EL1_03_scaffold_1146.g5785.t1	N	MFS_1	vitamin h transporter	-	-	-	-	-	-	-	-	-	-	-	-	-	-
2	N. parvum	NP2_03_scaffold_247.g1967.t1	N	MFS_1	vitamin h transporter	-	-	-	-	-	-	2.A.1.14.11	Electrochemical Potential-driven Transporters	the major facilitator superfamily (mfs).	-	-	-	-	-
2	N. parvum	NP2_03_scaffold_574.g4881.t1	N	MFS_1	vitamin h transporter	-	-	-	-	-	-	2.A.1.14.11	Electrochemical Potential-driven Transporters	the major facilitator superfamily (mfs).	-	-	-	-	-
2	N. parvum	NP2_03_scaffold_1001.g8210.t1	N	MFS_1	vitamin h transporter	-	-	-	-	-	-	2.A.1.14.11	Electrochemical Potential-driven Transporters	the major facilitator superfamily (mfs).	-	-	-	-	-
2	T. minima	PA7_03_scaffold_480.g8491.t1	N	MFS_1	vitamin h transporter	-	-	-	-	-	-	2.A.1.14.17	Electrochemical Potential-driven Transporters	the major facilitator superfamily (mfs).	-	-	-	-	-
2	P. chlamydospora	PC4_UCR_scaffold_v01_92.g4024.t1	N	MFS_1	vitamin h transporter	-	-	-	-	-	-	2.A.1.14.11	Electrochemical Potential-driven Transporters	the major facilitator superfamily (mfs).	-	-	-	-	-
2	Dia. ampelina	DA_912_scaffold_v01_270.g7089.t1	N	MFS_1	vitamin h transporter 1	-	-	-	-	-	-	2.A.1.14.19	Electrochemical Potential-driven Transporters	the major facilitator superfamily (mfs).	-	-	-	-	-
2	B. cinerea	BC1T_08465	N	MFS_1	vitamin h transporter 1 biotin symporter vht1	-	-	-	-	-	-	2.A.1.14.19	Electrochemical Potential-driven Transporters	the major facilitator superfamily (mfs).	-	-	-	-	-
2	E. lata	EL1_03_scaffold_2301.g11690.t1	N	MFS_1	vitamin h transporter 1 biotin symporter vht1	-	-	-	-	-	-	-	-	-	-	-	-	-	-
2	T. minima	PA7_03_scaffold_113.g2037.t1	N	MFS_1	vitamin h transporter 1 biotin symporter vht1	-	-	-	-	-	-	2.A.1.14.19	Electrochemical Potential-driven Transporters	the major facilitator superfamily (mfs).	-	-	-	-	-
3	T. minima	PA7_03_scaffold_541.g9910.t1	N	C2,Pkinase,Pkinase_C	agc akt protein variant	CBM20	-	-	-	-	-	1.A.26.1.1	Channels/Pores	plant plasmodesmata (PPD) family.	PHI:1208	0	(Sc Sch9)	Gibberella zeae (related: Fusarium graminearum)	Reduced virulence
3	S. cerevisiae	YHR205W	N	Pkinase,Pkinase_C	AGC family protein kinase; functional ortholog of mammalian S6 kinase; phosphorylated by Tor1p and required for TORC1-mediated regulation of ribosome biogenesis, translation initiation, and entry into G0 phase; involved in transactivation of osmostress-responsive genes; regulates G1 progression, cAPK activity and nitrogen activation of the FGM pathway; integrates nutrient signals and stress signa…	CBM20	-	-	-	-	-	1.A.26.1.1	Channels/Pores	plant plasmodesmata (PPD) family.	PHI:2557	0	CaSch9p	Candida albicans	Reduced virulence
3	S. cerevisiae	YBR028C	N	Pkinase	AGC kinase; phosphorylated by cAMP-dependent protein kinase (PKA) in a TORC1-dependent manner	CBM20	-	-	-	-	-	1.A.26.1.1	Channels/Pores	plant plasmodesmata (PPD) family.	-	-	-	-	-
3	B. cinerea	BC1T_07260	N	Pkinase	agc ndr protein kinase	CBM20	-	-	-	-	-	-	-	-	-	-	-	-	-
3	Dia. ampelina	DA_912_scaffold_v01_782.g10626.t1	N	Pkinase,Pkinase_C	agc ndr protein kinase	CBM13	-	-	-	-	-	1.A.26.1.1	Channels/Pores	plant plasmodesmata (PPD) family.	PHI:1187	0	(Sc Dbf2/Dbf20)	Gibberella zeae (related: Fusarium graminearum)	Reduced virulence
3	Dia. ampelina	DA_912_scaffold_v01_184.g5203.t1	N	Pkinase	agc ndr protein kinase	CBM20	-	-	-	-	-	-	-	-	-	-	-	-	-
3	T. minima	PA7_03_scaffold_496.g9011.t1	N	Pkinase	agc ndr protein kinase	CBM20	-	-	-	-	-	1.A.26.1.1	Channels/Pores	plant plasmodesmata (PPD) family.	PHI:158	0	UKC1	Ustilago maydis	Reduced virulence
3	T. minima	PA7_03_scaffold_582.g10654.t1	N	Pkinase	agc pdk1 protein kinase	CBM20	-	-	-	-	-	1.A.26.1.1	Channels/Pores	plant plasmodesmata (PPD) family.	-	-	-	-	-
3	E. lata	EL1_03_scaffold_1715.g8517.t1	N	Pkinase	agc yank protein kinase	CBM20	-	-	-	-	-	-	-	-	-	-	-	-	-
3	T. minima	PA7_03_scaffold_359.g5951.t1	N	Pkinase	agc yank protein kinase	CBM20	-	-	-	-	-	1.A.26.1.1	Channels/Pores	plant plasmodesmata (PPD) family.	-	-	-	-	-
3	F. mediterranea	gi|393222418|gb|EJD07902.1|	N	Pkinase,Pkinase_C	AGC/Akt protein kinase	CBM20	-	-	-	-	-	1.A.26.1.1	Channels/Pores	plant plasmodesmata (PPD) family.	PHI:2246	0	Aga1	Ustilago maydis	Loss of pathogenicity
3	S. hirsutum	gi|389744799|gb|EIM85981.1|	N	Pkinase,Pkinase_C	AGC/Akt protein kinase	CBM13	-	-	Manganese_peroxidase	-	-	1.A.26.1.1	Channels/Pores	plant plasmodesmata (PPD) family.	PHI:2246	0	Aga1	Ustilago maydis	Loss of pathogenicity
3	F. mediterranea	gi|393215751|gb|EJD01242.1|	N	Pkinase	AGC/NDR protein kinase	CBM20	-	-	Manganese_peroxidase	-	-	1.A.26.1.1	Channels/Pores	plant plasmodesmata (PPD) family.	PHI:158	0	UKC1	Ustilago maydis	Reduced virulence
3	S. hirsutum	gi|389747246|gb|EIM88425.1|	N	Pkinase,Pkinase_C	AGC/NDR protein kinase	CBM20	-	-	Manganese_peroxidase	-	-	1.A.26.1.1	Channels/Pores	plant plasmodesmata (PPD) family.	PHI:158	0	UKC1	Ustilago maydis	Reduced virulence
3	S. hirsutum	gi|389750910|gb|EIM91983.1|	N	Pkinase	AGC/NDR protein kinase	CBM20	-	-	-	-	-	1.A.26.1.1	Channels/Pores	plant plasmodesmata (PPD) family.	PHI:1187	1e-170	(Sc Dbf2/Dbf20)	Gibberella zeae (related: Fusarium graminearum)	Reduced virulence
3	S. cerevisiae	YDR477W	N	Pkinase,UBA_2	AMP-activated serine/threonine protein kinase; found in a complex containing Snf4p and members of the Sip1p/Sip2p/Gal83p family; required for transcription of glucose-repressed genes, thermotolerance, sporulation, and peroxisome biogenesis; involved in regulation of the nucleocytoplasmic shuttling of Hxk2p; regulates filamentous growth in response to starvation; SUMOylation by Mms21p inhibits its…	CBM20	-	-	-	-	-	1.A.26.1.1	Channels/Pores	plant plasmodesmata (PPD) family.	PHI:1058	1e-169	MoSNF1	Magnaporthe oryzae	Reduced virulence
3	S. cerevisiae	YPL209C	N	Pkinase	Aurora kinase of conserved chromosomal passenger complex; mediates release on mono-oriented kinetochores from microtubules in meiosis I, also release of kinetochores from cluster at SPBs at meiosis exit; helps maintain condensed chromosomes during anaphase, early telophase; required for SPB cohesion and prevention of multipolar spindle formation; Iocalizes to nuclear foci that diffuse upon DNA re…	CBM20	-	-	-	-	-	1.A.26.1.1	Channels/Pores	plant plasmodesmata (PPD) family.	-	-	-	-	-
3	B. cinerea	BC1T_12964	N	Pkinase	br serine threonine-protein kinase 2	CBM20	-	-	-	-	-	1.A.26.1.1	Channels/Pores	plant plasmodesmata (PPD) family.	PHI:1058	6e-64	MoSNF1	Magnaporthe oryzae	Reduced virulence
3	B. cinerea	BC1T_13227	N	Pkinase	brtn	CBM20	-	-	-	-	-	1.A.26.1.1	Channels/Pores	plant plasmodesmata (PPD) family.	-	-	-	-	-
3	N. parvum	NP2_03_scaffold_564.g4776.t1	N	Pkinase	calcium calmodulin-dependent protein	CBM20	-	-	-	-	-	1.A.26.1.1	Channels/Pores	plant plasmodesmata (PPD) family.	-	-	-	-	-
3	P. chlamydospora	PC4_UCR_scaffold_v01_107.g4468.t1	N	Pkinase	calcium calmodulin-dependent protein	CBM20	-	-	-	-	-	1.A.26.1.1	Channels/Pores	plant plasmodesmata (PPD) family.	-	-	-	-	-
3	B. cinerea	BC1T_06577	N	Pkinase	calcium calmodulin-dependent protein kinase	CBM20	-	-	-	-	-	1.A.26.1.1	Channels/Pores	plant plasmodesmata (PPD) family.	-	-	-	-	-
3	B. cinerea	BC1T_13037	N	Pkinase	calcium calmodulin-dependent protein kinase	CBM20	-	-	-	-	-	1.A.26.1.1	Channels/Pores	plant plasmodesmata (PPD) family.	-	-	-	-	-
3	B. cinerea	BC1T_07228	N	Pkinase	calcium calmodulin-dependent protein kinase	CBM20	-	-	-	-	-	1.A.26.1.1	Channels/Pores	plant plasmodesmata (PPD) family.	-	-	-	-	-
3	Dia. ampelina	DA_912_scaffold_v01_107.g3204.t1	N	Pkinase	calcium calmodulin-dependent protein kinase	CBM20	-	-	-	-	-	1.A.26.1.1	Channels/Pores	plant plasmodesmata (PPD) family.	PHI:1183	0	(Sc Cmk1/Cmk2)	Gibberella zeae (related: Fusarium graminearum)	Reduced virulence
3	Dip. seriata	DS_831_scaffold_v01_33.g1619.t1	N	Pkinase	calcium calmodulin-dependent protein kinase	CBM20	-	-	-	-	-	-	-	-	PHI:1183	0	(Sc Cmk1/Cmk2)	Gibberella zeae (related: Fusarium graminearum)	Reduced virulence
3	Dip. seriata	DS_831_scaffold_v01_35.g1920.t1	N	Pkinase	calcium calmodulin-dependent protein kinase	CBM20	-	-	-	-	-	-	-	-	-	-	-	-	-
3	Dip. seriata	DS_831_scaffold_v01_77.g3530.t1	N	Pkinase	calcium calmodulin-dependent protein kinase	CBM20	-	-	-	-	-	-	-	-	-	-	-	-	-
3	E. lata	EL1_03_scaffold_2249.g11532.t1	N	Pkinase	calcium calmodulin-dependent protein kinase	CBM20	-	-	-	-	-	-	-	-	PHI:1082	0	CpkA	Stagonospora nodorum	Reduced virulence
3	E. lata	EL1_03_scaffold_1756.g8706.t1	N	Pkinase	calcium calmodulin-dependent protein kinase	CBM20	-	-	-	-	-	-	-	-	-	-	-	-	-
3	N. parvum	NP2_03_scaffold_161.g1314.t1	N	Pkinase	calcium calmodulin-dependent protein kinase	CBM20	-	-	-	-	-	9.B.45.1.3	Incompletely Characterized Transport Systems	the arg/asp/asp (rdd) family.	PHI:2158	0	MoCMK1	Magnaporthe oryzae (related: Magnaporthe grisea)	Reduced virulence
3	T. minima	PA7_03_scaffold_479.g8372.t1	N	Pkinase	calcium calmodulin-dependent protein kinase	CBM20	-	-	-	-	-	9.B.45.1.3	Incompletely Characterized Transport Systems	the arg/asp/asp (rdd) family.	PHI:2158	0	MoCMK1	Magnaporthe oryzae (related: Magnaporthe grisea)	Reduced virulence
3	P. chlamydospora	PC4_UCR_scaffold_v01_54.g2239.t1	N	Pkinase	calcium calmodulin-dependent protein kinase	CBM20	-	-	-	-	-	1.A.26.1.1	Channels/Pores	plant plasmodesmata (PPD) family.	-	-	-	-	-
3	Dip. seriata	DS_831_scaffold_v01_99.g4641.t1	N	Pkinase	calcium calmodulin-dependent protein kinase kinase	CBM20	-	-	-	-	-	-	-	-	-	-	-	-	-
3	N. parvum	NP2_03_scaffold_814.g6831.t1	N	Pkinase	calcium calmodulin-dependent protein kinase kinase	CBM6	-	-	-	-	-	-	-	-	-	-	-	-	-
3	P. chlamydospora	PC4_UCR_scaffold_v01_148.g5669.t1	N	Pkinase	calcium calmodulin-dependent protein kinase kinase	CBM6	-	-	-	-	-	1.A.26.1.1	Channels/Pores	plant plasmodesmata (PPD) family.	-	-	-	-	-
3	E. lata	EL1_03_scaffold_51.g202.t1	N	Pkinase	calcium calmodulin-dependent protein kinase type i	CBM20	-	-	-	-	-	-	-	-	-	-	-	-	-
3	N. parvum	NP2_03_scaffold_137.g931.t1	N	Pkinase	calcium calmodulin-dependent protein kinase type i	CBM20	-	-	-	-	-	1.A.26.1.1	Channels/Pores	plant plasmodesmata (PPD) family.	-	-	-	-	-
3	T. minima	PA7_03_scaffold_476.g8304.t1	N	Pkinase	calcium calmodulin-dependent protein kinase type i	CBM20	-	-	-	-	-	1.A.26.1.1	Channels/Pores	plant plasmodesmata (PPD) family.	-	-	-	-	-
3	E. lata	EL1_03_scaffold_777.g3735.t1	N	HR1,Pkinase,Pkinase_C	calcium-independent protein kinase c	CBM13	-	-	-	-	-	-	-	-	-	-	-	-	-
3	Dia. ampelina	DA_912_scaffold_v01_433.g9128.t1	N	Pkinase	calmodulin-dependent protein kinase	CBM20	-	-	-	-	-	1.A.26.1.1	Channels/Pores	plant plasmodesmata (PPD) family.	-	-	-	-	-
3	S. cerevisiae	YOL016C	N	Pkinase	Calmodulin-dependent protein kinase; may play a role in stress response, many CA++/calmodulan dependent phosphorylation substrates demonstrated in vitro, amino acid sequence similar to mammalian Cam Kinase II; CMK2 has a paralog, CMK1, that arose from the whole genome duplication	CBM20	-	-	-	-	-	1.A.26.1.1	Channels/Pores	plant plasmodesmata (PPD) family.	PHI:2158	1e-129	MoCMK1	Magnaporthe oryzae (related: Magnaporthe grisea)	Reduced virulence
3	S. cerevisiae	YFR014C	N	Pkinase	Calmodulin-dependent protein kinase; may play a role in stress response, many Ca++/calmodulin dependent phosphorylation substrates demonstrated in vitro, amino acid sequence similar to mammalian Cam Kinase II; CMK1 has a paralog, CMK2, that arose from the whole genome duplication	CBM20	-	-	-	-	-	1.A.26.1.1	Channels/Pores	plant plasmodesmata (PPD) family.	PHI:2158	1e-123	MoCMK1	Magnaporthe oryzae (related: Magnaporthe grisea)	Reduced virulence
3	E. lata	EL1_03_scaffold_1903.g9726.t1	N	Pkinase	camk camk1 protein kinase	CBM20	-	-	-	-	-	-	-	-	-	-	-	-	-
3	T. minima	PA7_03_scaffold_604.g11236.t1	N	Pkinase	camk camk1 protein kinase	CBM20	-	-	-	-	-	1.A.26.1.1	Channels/Pores	plant plasmodesmata (PPD) family.	-	-	-	-	-
3	T. minima	PA7_03_scaffold_104.g1827.t1	N	FHA,Pkinase	camk camk1 protein kinase	CBM20	-	-	-	-	-	-	-	-	-	-	-	-	-
3	E. lata	EL1_03_scaffold_1386.g7000.t1	N	Pkinase,UBA_2	camk camkl ampk protein kinase	CBM20	-	-	-	-	-	-	-	-	PHI:1197	0	(Snf1)	Gibberella zeae (related: Fusarium graminearum)	Reduced virulence
3	Dia. ampelina	DA_912_scaffold_v01_611.g10275.t1	N	Pkinase	camk camkl chk1 protein kinase	CBM20	-	-	-	-	-	1.A.26.1.1	Channels/Pores	plant plasmodesmata (PPD) family.	-	-	-	-	-
3	T. minima	PA7_03_scaffold_290.g4676.t1	N	Pkinase	camk camkl chk1 protein kinase	CBM20	-	-	-	-	-	-	-	-	-	-	-	-	-
3	Dia. ampelina	DA_912_scaffold_v01_50.g1269.t1	N	Pkinase	camk camkl gin4 protein kinase	CBM20	-	-	-	-	-	1.A.26.1.1	Channels/Pores	plant plasmodesmata (PPD) family.	PHI:1058	1e-68	MoSNF1	Magnaporthe oryzae	Reduced virulence
3	Dia. ampelina	DA_912_scaffold_v01_30.g769.t1	N	Pkinase	camk camkl kin4 protein kinase	CBM20	-	-	-	-	-	1.A.26.1.1	Channels/Pores	plant plasmodesmata (PPD) family.	-	-	-	-	-
3	E. lata	EL1_03_scaffold_1516.g7508.t1	N	Pkinase	camk camkl kin4 protein kinase	CBM20	-	-	-	-	-	-	-	-	-	-	-	-	-
3	T. minima	PA7_03_scaffold_442.g7539.t1	N	Pkinase	camk camkl kin4 protein kinase	CBM20	-	-	-	-	-	1.A.26.1.1	Channels/Pores	plant plasmodesmata (PPD) family.	-	-	-	-	-
3	Dia. ampelina	DA_912_scaffold_v01_358.g8224.t1	N	Pkinase	camk camkl protein kinase	CBM20	-	-	-	-	-	1.A.26.1.1	Channels/Pores	plant plasmodesmata (PPD) family.	-	-	-	-	-
3	B. cinerea	BC1T_00905	N	Pkinase, FHA	camk protein kinase	CBM20	-	-	-	-	-	1.A.26.1.1	Channels/Pores	plant plasmodesmata (PPD) family.	-	-	-	-	-
3	Dia. ampelina	DA_912_scaffold_v01_101.g3005.t1	N	Pkinase	camk protein kinase	CBM20	-	-	-	-	-	-	-	-	-	-	-	-	-
3	Dia. ampelina	DA_912_scaffold_v01_409.g8860.t1	N	FHA,Pkinase	camk rad53 protein variant	CBM20	-	-	-	-	-	1.A.26.1.1	Channels/Pores	plant plasmodesmata (PPD) family.	-	-	-	-	-
3	T. minima	PA7_03_scaffold_170.g3256.t1	N	FHA,Pkinase	camk rad53 protein variant	CBM20	-	-	-	-	-	1.A.26.1.1	Channels/Pores	plant plasmodesmata (PPD) family.	-	-	-	-	-
3	F. mediterranea	gi|393222254|gb|EJD07738.1|	N	Pkinase	CAMK/CAMKL/CHK1 protein kinase	CBM20	-	-	-	-	-	9.B.45.1.3	Incompletely Characterized Transport Systems	the arg/asp/asp (rdd) family.	-	-	-	-	-
3	S. hirsutum	gi|389742832|gb|EIM84018.1|	N	Pkinase	CAMK/CAMKL/CHK1 protein kinase	CBM20	-	-	-	-	-	9.B.45.1.3	Incompletely Characterized Transport Systems	the arg/asp/asp (rdd) family.	-	-	-	-	-
3	Dia. ampelina	DA_912_scaffold_v01_293.g7343.t1	N	Pkinase	camkk meta protein kinase	CBM20	-	-	-	-	-	1.A.26.1.1	Channels/Pores	plant plasmodesmata (PPD) family.	-	-	-	-	-
3	T. minima	PA7_03_scaffold_124.g2147.t1	N	Pkinase	camkk meta protein kinase	CBM20	-	-	-	-	-	-	-	-	-	-	-	-	-
3	S. hirsutum	gi|389749032|gb|EIM90209.1|	N	Pkinase	cAMP dependent protein kinase	CBM20	-	-	-	-	-	1.A.26.1.1	Channels/Pores	plant plasmodesmata (PPD) family.	PHI:370	1e-152	PKA2	Cryptococcus neoformans	Reduced virulence
3	B. cinerea	BC1T_07542	N	Pkinase	camp-dependent protein kinase a	CBM20	-	-	-	-	-	9.B.45.1.3	Incompletely Characterized Transport Systems	the arg/asp/asp (rdd) family.	-	-	-	-	-
3	N. parvum	NP2_03_scaffold_444.g3832.t1	N	Pkinase	camp-dependent protein kinase catalytic	CBM20	-	-	-	-	-	1.A.26.1.1	Channels/Pores	plant plasmodesmata (PPD) family.	-	-	-	-	-
3	Dia. ampelina	DA_912_scaffold_v01_143.g4105.t1	N	Pkinase	camp-dependent protein kinase catalytic subunit	CBM20	-	-	-	-	-	1.A.26.1.1	Channels/Pores	plant plasmodesmata (PPD) family.	PHI:2370	0	bcpka1	Botrytis cinerea	Reduced virulence
3	Dia. ampelina	DA_912_scaffold_v01_169.g4770.t1	N	Pkinase	camp-dependent protein kinase catalytic subunit	CBM20	-	-	-	-	-	1.A.26.1.1	Channels/Pores	plant plasmodesmata (PPD) family.	-	-	-	-	-
3	E. lata	EL1_03_scaffold_1763.g8801.t1	N	Pkinase	camp-dependent protein kinase catalytic subunit	CBM20	-	-	-	-	-	-	-	-	PHI:2317	0	aapk1	Alternaria alternata	Reduced virulence
3	E. lata	EL1_03_scaffold_2099.g10709.t1	N	Pkinase	camp-dependent protein kinase catalytic subunit	CBM20	-	-	-	-	-	-	-	-	-	-	-	-	-
3	T. minima	PA7_03_scaffold_27.g458.t1	N	Pkinase	camp-dependent protein kinase catalytic subunit	CBM20	-	-	-	-	-	1.A.26.1.1	Channels/Pores	plant plasmodesmata (PPD) family.	PHI:2370	0	bcpka1	Botrytis cinerea	Reduced virulence
3	T. minima	PA7_03_scaffold_371.g6246.t1	N	Pkinase	camp-dependent protein kinase catalytic subunit	CBM20	-	-	-	-	-	1.A.26.1.1	Channels/Pores	plant plasmodesmata (PPD) family.	-	-	-	-	-
3	N. parvum	NP2_03_scaffold_740.g6376.t1	N	Pkinase	camp-dependent protein kinase catalytic subunit 1	CBM13	-	-	-	-	-	1.A.26.1.1	Channels/Pores	plant plasmodesmata (PPD) family.	PHI:36	0	CPKA	Magnaporthe oryzae	Loss of pathogenicity
3	P. chlamydospora	PC4_UCR_scaffold_v01_64.g2644.t1	N	Pkinase	camp-dependent protein kinase catalytic subunit 1	CBM13	-	-	-	-	-	1.A.26.1.1	Channels/Pores	plant plasmodesmata (PPD) family.	PHI:2370	0	bcpka1	Botrytis cinerea	Reduced virulence
3	S. cerevisiae	YJL164C	N	Pkinase	cAMP-dependent protein kinase catalytic subunit; promotes vegetative growth in response to nutrients via the Ras-cAMP signaling pathway; inhibited by regulatory subunit Bcy1p in the absence of cAMP; phosphorylates and inhibits Whi3p to promote G1/S phase passage; partially redundant with Tpk2p and Tpk3p; phosphorylates pre-Tom40p, which impairs its import into mitochondria under non-respiratory c…	CBM20	-	-	-	-	-	1.A.26.1.1	Channels/Pores	plant plasmodesmata (PPD) family.	-	-	-	-	-
3	S. cerevisiae	YKL166C	N	Pkinase	cAMP-dependent protein kinase catalytic subunit; promotes vegetative growth in response to nutrients via the Ras-cAMP signaling pathway; partially redundant with Tpk1p and Tpk2p; localizes to P-bodies during stationary phase; TPK3 has a paralog, TPK1, that arose from the whole genome duplication	CBM20	-	-	-	-	-	1.A.26.1.1	Channels/Pores	plant plasmodesmata (PPD) family.	-	-	-	-	-
3	S. cerevisiae	YPL203W	N	Pkinase	cAMP-dependent protein kinase catalytic subunit; promotes vegetative growth in response to nutrients via the Ras-cAMP signaling pathway; partially redundant with Tpk1p and Tpk3p; localizes to P-bodies during stationary phase; relocalizes to the cytosol in response to hypoxia	CBM20	-	-	-	-	-	1.A.26.1.1	Channels/Pores	plant plasmodesmata (PPD) family.	PHI:428	0	TPK2	Candida albicans	Reduced virulence
3	Dip. seriata	DS_831_scaffold_v01_68.g2994.t1	N	Pkinase	camp-dependent protein kinase type 3	CBM13	-	-	-	-	-	-	-	-	PHI:146	0	CT-PKAC	Colletotrichum trifolii	Loss of pathogenicity
3	Dip. seriata	DS_831_scaffold_v01_86.g4325.t1	N	Pkinase,Pkinase_C	camp-dependent protein kinase-	CBM20	-	-	-	-	-	-	-	-	PHI:2557	0	CaSch9p	Candida albicans	Reduced virulence
3	N. parvum	NP2_03_scaffold_261.g2145.t1	N	Pkinase,Pkinase_C	camp-dependent protein kinase-	CBM20	-	-	-	-	-	1.A.26.1.1	Channels/Pores	plant plasmodesmata (PPD) family.	PHI:2557	0	CaSch9p	Candida albicans	Reduced virulence
3	B. cinerea	BC1T_10410	N	Pkinase	catalytic subunit of the pka	CBM13	-	-	-	-	-	-	-	-	PHI:2370	2e-157	bcpka1	Botrytis cinerea	Reduced virulence
3	S. cerevisiae	YDL101C	N	FHA,Pkinase	Cell-cycle checkpoint serine-threonine kinase; required for DNA damage-induced transcription of certain target genes, phosphorylation of Rad55p and Sml1p, and transient G2/M arrest after DNA damage; Mec1p and Dun1p function in same pathway to regulate both dNTP pools and telomere length; also regulates postreplicative DNA repair	CBM20	-	-	-	-	-	1.A.26.1.1	Channels/Pores	plant plasmodesmata (PPD) family.	-	-	-	-	-
3	E. lata	EL1_03_scaffold_834.g4154.t1	N	FHA,Pkinase	checkpoint kinase 2-like protein	CBM20	-	-	-	-	-	-	-	-	-	-	-	-	-
3	S. cerevisiae	YDR247W	N	Pkinase	Cytoplasmic serine/threonine protein kinase; identified as a high-copy suppressor of the synthetic lethality of a sis2 sit4 double mutant, suggesting a role in G1/S phase progression; VHS1 has a paralog, SKS1, that arose from the whole genome duplication	CBM6	-	-	-	-	-	-	-	-	-	-	-	-	-
3	S. cerevisiae	YPL153C	N	FHA,Pkinase	DNA damage response protein kinase; required for cell-cycle arrest in response to DNA damage; activated by trans autophosphorylation when interacting with hyperphosphorylated Rad9p; also interacts with ARS1 and plays a role in initiation of DNA replication; activates the downstream kinase Dun1p; differentially senses mtDNA depletion and mitochondrial ROS; required for regulation of copper genes i…	CBM20	-	-	-	-	-	9.B.45.1.3	Incompletely Characterized Transport Systems	the arg/asp/asp (rdd) family.	-	-	-	-	-
3	B. cinerea	BC1T_15821	N	Pkinase	heterokaryon incompatibility protein	CBM20	-	-	-	-	-	1.A.26.1.1	Channels/Pores	plant plasmodesmata (PPD) family.	-	-	-	-	-
3	B. cinerea	BC1T_13423	N	Pkinase	hypothetical protein	CBM20	-	-	-	-	-	-	-	-	-	-	-	-	-
3	T. minima	PA7_03_scaffold_541.g9913.t1	N	Pkinase	hypothetical protein	CBM20	-	-	-	-	-	1.A.26.1.1	Channels/Pores	plant plasmodesmata (PPD) family.	-	-	-	-	-
3	T. minima	PA7_03_scaffold_108.g1856.t1	N	Pkinase	hypothetical protein	CBM20	-	-	-	-	-	1.A.26.1.1	Channels/Pores	plant plasmodesmata (PPD) family.	-	-	-	-	-
3	T. minima	PA7_03_scaffold_91.g1798.t1	N	Pkinase	hypothetical protein	CBM2	-	-	-	-	-	-	-	-	-	-	-	-	-
3	F. mediterranea	gi|393213271|gb|EJC98768.1|	N	Pkinase,Pkinase_C	hypothetical protein FOMMEDRAFT_129110	CBM20	-	-	-	-	-	-	-	-	PHI:515	1e-176	UKB1	Ustilago maydis	Reduced virulence
3	F. mediterranea	gi|393212477|gb|EJC97977.1|	N	C1_1,HR1,Pkinase,Pkinase_C	hypothetical protein FOMMEDRAFT_171362	CBM13	-	-	-	-	-	1.A.26.1.1	Channels/Pores	plant plasmodesmata (PPD) family.	-	-	-	-	-
3	S. hirsutum	gi|389740538|gb|EIM81729.1|	N	-	hypothetical protein STEHIDRAFT_161896	-	-	-	-	-	-	-	-	-	-	-	-	-	-
3	S. hirsutum	gi|389742307|gb|EIM83494.1|	N	Pkinase,Pkinase_C	hypothetical protein STEHIDRAFT_170759	CBM20	-	-	Manganese_peroxidase	-	-	-	-	-	PHI:515	1e-175	UKB1	Ustilago maydis	Reduced virulence
3	S. hirsutum	gi|389744683|gb|EIM85865.1|	N	C1_1,C2,HR1,Pkinase,Pkinase_C	hypothetical protein STEHIDRAFT_98078	CBM13	-	-	-	-	-	1.A.26.1.1	Channels/Pores	plant plasmodesmata (PPD) family.	-	-	-	-	-
3	F. mediterranea	gi|393215918|gb|EJD01409.1|	N	Pkinase,Pkinase_C	kinase-like protein	CBM20	-	-	-	-	-	1.A.26.1.1	Channels/Pores	plant plasmodesmata (PPD) family.	PHI:376	0	SCH9	Cryptococcus neoformans	Reduced virulence
3	F. mediterranea	gi|393219124|gb|EJD04612.1|	N	Pkinase	kinase-like protein	CBM20	-	-	Manganese_peroxidase	-	-	1.A.26.1.1	Channels/Pores	plant plasmodesmata (PPD) family.	PHI:2158	4e-67	MoCMK1	Magnaporthe oryzae (related: Magnaporthe grisea)	Reduced virulence
3	F. mediterranea	gi|393218976|gb|EJD04464.1|	N	Pkinase	kinase-like protein	CBM13	-	-	Manganese_peroxidase	-	-	-	-	-	PHI:1187	0	(Sc Dbf2/Dbf20)	Gibberella zeae (related: Fusarium graminearum)	Reduced virulence
3	F. mediterranea	gi|393217639|gb|EJD03128.1|	N	Pkinase	kinase-like protein	CBM20	-	-	Manganese_peroxidase	-	-	-	-	-	PHI:158	1e-108	UKC1	Ustilago maydis	Reduced virulence
3	F. mediterranea	gi|393213359|gb|EJC98855.1|	N	Pkinase	kinase-like protein	CBM2	-	-	-	-	-	9.B.45.1.3	Incompletely Characterized Transport Systems	the arg/asp/asp (rdd) family.	PHI:1197	8e-31	(Snf1)	Gibberella zeae (related: Fusarium graminearum)	Reduced virulence
3	F. mediterranea	gi|393219222|gb|EJD04709.1|	N	Pkinase	kinase-like protein	CBM20	-	-	-	-	-	-	-	-	PHI:2158	3e-28	MoCMK1	Magnaporthe oryzae (related: Magnaporthe grisea)	Reduced virulence
3	F. mediterranea	gi|393217136|gb|EJD02625.1|	N	Pkinase	kinase-like protein	CBM20	-	-	-	-	-	9.B.45.1.3	Incompletely Characterized Transport Systems	the arg/asp/asp (rdd) family.	PHI:1183	6e-20	(Sc Cmk1/Cmk2)	Gibberella zeae (related: Fusarium graminearum)	Reduced virulence
3	F. mediterranea	gi|393217800|gb|EJD03289.1|	N	Pkinase	kinase-like protein	CBM20	-	-	-	-	-	1.A.26.1.1	Channels/Pores	plant plasmodesmata (PPD) family.	PHI:1207	3e-28	(Sc Kin1/Kin2)	Gibberella zeae (related: Fusarium graminearum)	Reduced virulence
3	F. mediterranea	gi|393219192|gb|EJD04679.1|	N	Pkinase	kinase-like protein	CBM20	-	-	-	-	-	-	-	-	PHI:1058	1e-20	MoSNF1	Magnaporthe oryzae	Reduced virulence
3	F. mediterranea	gi|393222252|gb|EJD07736.1|	N	Pkinase	kinase-like protein	CBM48	-	-	-	-	-	-	-	-	PHI:376	1e-23	SCH9	Cryptococcus neoformans	Reduced virulence
3	F. mediterranea	gi|393222472|gb|EJD07956.1|	N	Pkinase	kinase-like protein	CBM20	-	-	-	-	-	-	-	-	PHI:2158	4e-24	MoCMK1	Magnaporthe oryzae (related: Magnaporthe grisea)	Reduced virulence
3	F. mediterranea	gi|393222613|gb|EJD08097.1|	N	Pkinase	kinase-like protein	CBM20	-	-	-	-	-	1.A.26.1.1	Channels/Pores	plant plasmodesmata (PPD) family.	PHI:227	1e-156	PKA1	Cryptococcus neoformans	Loss of pathogenicity
3	F. mediterranea	gi|393222232|gb|EJD07716.1|	N	Pkinase	kinase-like protein	CBM20	-	-	-	-	-	1.A.26.1.1	Channels/Pores	plant plasmodesmata (PPD) family.	PHI:341	9e-70	CPK1	Colletotrichum lagenarium	Loss of pathogenicity
3	F. mediterranea	gi|393221529|gb|EJD07014.1|	N	Pkinase	kinase-like protein	CBM13	-	-	-	-	-	9.B.45.1.3	Incompletely Characterized Transport Systems	the arg/asp/asp (rdd) family.	PHI:2246	1e-63	Aga1	Ustilago maydis	Loss of pathogenicity
3	F. mediterranea	gi|393219733|gb|EJD05220.1|	N	Pkinase	kinase-like protein	CBM20	-	-	-	-	-	-	-	-	PHI:393	9e-28	CpCOT1	Claviceps purpurea	Loss of pathogenicity
3	F. mediterranea	gi|393219987|gb|EJD05473.1|	N	Pkinase	kinase-like protein	CBM13	-	-	-	-	-	1.A.26.1.1	Channels/Pores	plant plasmodesmata (PPD) family.	-	-	-	-	-
3	F. mediterranea	gi|393217682|gb|EJD03171.1|	N	Pkinase	kinase-like protein	CBM20	-	-	Manganese_peroxidase	-	-	1.A.26.1.1	Channels/Pores	plant plasmodesmata (PPD) family.	-	-	-	-	-
3	F. mediterranea	gi|393219184|gb|EJD04671.1|	N	Pkinase	kinase-like protein	CBM20	-	-	-	-	-	-	-	-	-	-	-	-	-
3	F. mediterranea	gi|393219180|gb|EJD04667.1|	N	Pkinase	kinase-like protein	CBM20	-	-	-	-	-	9.B.45.1.3	Incompletely Characterized Transport Systems	the arg/asp/asp (rdd) family.	-	-	-	-	-
3	F. mediterranea	gi|393219164|gb|EJD04652.1|	N	Pkinase	kinase-like protein	CBM20	-	-	-	-	-	1.A.26.1.1	Channels/Pores	plant plasmodesmata (PPD) family.	-	-	-	-	-
3	F. mediterranea	gi|393210923|gb|EJC97361.1|	N	Pkinase	kinase-like protein	CBM20	-	-	-	-	-	1.A.26.1.1	Channels/Pores	plant plasmodesmata (PPD) family.	-	-	-	-	-
3	F. mediterranea	gi|393218214|gb|EJD03702.1|	N	Pkinase	kinase-like protein	CBM20	-	-	-	-	-	-	-	-	-	-	-	-	-
3	F. mediterranea	gi|393218446|gb|EJD03934.1|	N	Pkinase	kinase-like protein	CBM20	-	-	-	-	-	-	-	-	-	-	-	-	-
3	F. mediterranea	gi|393220722|gb|EJD06208.1|	N	Pkinase	kinase-like protein	CBM20	-	-	-	-	-	-	-	-	-	-	-	-	-
3	F. mediterranea	gi|393222316|gb|EJD07800.1|	N	Pkinase	kinase-like protein	CBM20	-	-	-	-	-	-	-	-	-	-	-	-	-
3	F. mediterranea	gi|393216322|gb|EJD01812.1|	N	DUF3543,Pkinase	kinase-like protein	CBM20	-	-	-	-	-	1.A.26.1.1	Channels/Pores	plant plasmodesmata (PPD) family.	-	-	-	-	-
3	S. hirsutum	gi|389747309|gb|EIM88488.1|	N	Pkinase,Pkinase_C	kinase-like protein	CBM20	-	-	-	-	-	1.A.26.1.1	Channels/Pores	plant plasmodesmata (PPD) family.	PHI:376	0	SCH9	Cryptococcus neoformans	Reduced virulence
3	S. hirsutum	gi|389749971|gb|EIM91142.1|	N	Pkinase	kinase-like protein	CBM20	-	-	-	-	-	1.A.26.1.1	Channels/Pores	plant plasmodesmata (PPD) family.	PHI:2370	2e-62	bcpka1	Botrytis cinerea	Reduced virulence
3	S. hirsutum	gi|389749469|gb|EIM90640.1|	N	Pkinase	kinase-like protein	CBM20	-	-	-	-	-	1.A.26.1.1	Channels/Pores	plant plasmodesmata (PPD) family.	PHI:158	0	UKC1	Ustilago maydis	Reduced virulence
3	S. hirsutum	gi|389748626|gb|EIM89803.1|	N	Pkinase	kinase-like protein	CBM48	-	-	-	-	-	-	-	-	PHI:1199	9e-42	(Sc Tpk2)	Gibberella zeae (related: Fusarium graminearum)	Reduced virulence
3	S. hirsutum	gi|389741511|gb|EIM82699.1|	N	Pkinase	kinase-like protein	CBM20	-	-	-	-	-	-	-	-	PHI:158	1e-109	UKC1	Ustilago maydis	Reduced virulence
3	S. hirsutum	gi|389738153|gb|EIM79354.1|	N	Pkinase	kinase-like protein	CBM2	-	-	-	-	-	1.A.26.1.1	Channels/Pores	plant plasmodesmata (PPD) family.	PHI:1058	2e-23	MoSNF1	Magnaporthe oryzae	Reduced virulence
3	S. hirsutum	gi|389739475|gb|EIM80668.1|	N	Pkinase	kinase-like protein	CBM13	-	-	-	-	-	9.B.45.1.3	Incompletely Characterized Transport Systems	the arg/asp/asp (rdd) family.	PHI:2317	3e-28	aapk1	Alternaria alternata	Reduced virulence
3	S. hirsutum	gi|389743927|gb|EIM85111.1|	N	Pkinase	kinase-like protein	CBM20	-	-	-	-	-	-	-	-	PHI:2317	2e-22	aapk1	Alternaria alternata	Reduced virulence
3	S. hirsutum	gi|389747695|gb|EIM88873.1|	N	Pkinase	kinase-like protein	CBM20	-	-	-	-	-	9.B.45.1.3	Incompletely Characterized Transport Systems	the arg/asp/asp (rdd) family.	PHI:1208	3e-31	(Sc Sch9)	Gibberella zeae (related: Fusarium graminearum)	Reduced virulence
3	S. hirsutum	gi|389748455|gb|EIM89632.1|	N	Pkinase	kinase-like protein	CBM13	-	-	-	-	-	-	-	-	PHI:1199	2e-24	(Sc Tpk2)	Gibberella zeae (related: Fusarium graminearum)	Reduced virulence
3	S. hirsutum	gi|389750410|gb|EIM91581.1|	N	Pkinase	kinase-like protein	CBM20	-	-	-	-	-	-	-	-	PHI:1188	7e-40	(Sc Sak1)	Gibberella zeae (related: Fusarium graminearum)	Reduced virulence
3	S. hirsutum	gi|389751326|gb|EIM92399.1|	N	Pkinase	kinase-like protein	CBM13	-	-	-	-	-	-	-	-	PHI:376	2e-26	SCH9	Cryptococcus neoformans	Reduced virulence
3	S. hirsutum	gi|389751328|gb|EIM92401.1|	N	Pkinase	kinase-like protein	GH18	-	-	-	-	-	1.A.26.1.1	Channels/Pores	plant plasmodesmata (PPD) family.	PHI:1199	3e-18	(Sc Tpk2)	Gibberella zeae (related: Fusarium graminearum)	Reduced virulence
3	S. hirsutum	gi|389745428|gb|EIM86609.1|	N	Pkinase	kinase-like protein	CBM20	-	-	-	-	-	1.A.26.1.1	Channels/Pores	plant plasmodesmata (PPD) family.	PHI:2246	2e-63	Aga1	Ustilago maydis	Loss of pathogenicity
3	S. hirsutum	gi|389739549|gb|EIM80742.1|	N	Pkinase	kinase-like protein	CBM20	-	-	-	-	-	1.A.26.1.1	Channels/Pores	plant plasmodesmata (PPD) family.	PHI:227	1e-150	PKA1	Cryptococcus neoformans	Loss of pathogenicity
3	S. hirsutum	gi|389747915|gb|EIM89093.1|	N	Pkinase	kinase-like protein	CBM20	-	-	-	-	-	1.A.26.1.1	Channels/Pores	plant plasmodesmata (PPD) family.	-	-	-	-	-
3	S. hirsutum	gi|389746878|gb|EIM88057.1|	N	Pkinase	kinase-like protein	CBM20	-	-	-	-	-	1.A.26.1.1	Channels/Pores	plant plasmodesmata (PPD) family.	-	-	-	-	-
3	S. hirsutum	gi|389749759|gb|EIM90930.1|	N	Pkinase	kinase-like protein	CBM20	-	-	-	-	-	-	-	-	-	-	-	-	-
3	S. hirsutum	gi|389745318|gb|EIM86499.1|	N	Pkinase	kinase-like protein	CBM20	-	-	-	-	-	-	-	-	-	-	-	-	-
3	S. hirsutum	gi|389740539|gb|EIM81730.1|	N	Pkinase	kinase-like protein	CBM20	-	-	-	-	-	1.A.26.1.1	Channels/Pores	plant plasmodesmata (PPD) family.	-	-	-	-	-
3	S. hirsutum	gi|389741722|gb|EIM82910.1|	N	Pkinase	kinase-like protein	CBM20	-	-	-	-	-	9.B.45.1.3	Incompletely Characterized Transport Systems	the arg/asp/asp (rdd) family.	-	-	-	-	-
3	S. hirsutum	gi|389746149|gb|EIM87329.1|	N	Pkinase	kinase-like protein	GH18	-	-	-	-	-	-	-	-	-	-	-	-	-
3	S. hirsutum	gi|389749241|gb|EIM90418.1|	N	Pkinase	kinase-like protein	CBM6	-	-	-	-	-	-	-	-	-	-	-	-	-
3	S. hirsutum	gi|389751035|gb|EIM92108.1|	N	Pkinase	kinase-like protein	CBM20	-	-	-	-	-	9.B.45.1.3	Incompletely Characterized Transport Systems	the arg/asp/asp (rdd) family.	-	-	-	-	-
3	S. hirsutum	gi|389751474|gb|EIM92547.1|	N	Pkinase	kinase-like protein	CBM20	-	-	-	-	-	-	-	-	-	-	-	-	-
3	S. hirsutum	gi|389740000|gb|EIM81192.1|	N	PH,Pkinase	kinase-like protein	CBM20	-	-	-	-	-	1.A.26.1.1	Channels/Pores	plant plasmodesmata (PPD) family.	-	-	-	-	-
3	S. hirsutum	gi|389741884|gb|EIM83072.1|	N	FHA,Pkinase	kinase-like protein	CBM20	-	-	-	-	-	9.B.45.1.3	Incompletely Characterized Transport Systems	the arg/asp/asp (rdd) family.	-	-	-	-	-
3	S. hirsutum	gi|389739864|gb|EIM81056.1|	N	FHA,Pkinase	kinase-like protein	CBM20	-	-	-	-	-	-	-	-	-	-	-	-	-
3	F. mediterranea	gi|393218755|gb|EJD04243.1|	N	Pkinase	kinase-like protein, partial	CBM2	-	-	Manganese_peroxidase	-	-	1.A.26.1.1	Channels/Pores	plant plasmodesmata (PPD) family.	-	-	-	-	-
3	F. mediterranea	gi|393212946|gb|EJC98444.1|	N	Pkinase	kinase-like protein, partial	CBM20	-	-	-	-	-	1.A.26.1.1	Channels/Pores	plant plasmodesmata (PPD) family.	-	-	-	-	-
3	S. hirsutum	gi|389741235|gb|EIM82424.1|	Y	Pkinase	kinase-like protein, partial	CBM13	-	-	-	-	-	-	-	-	PHI:2370	5e-21	bcpka1	Botrytis cinerea	Reduced virulence
3	S. hirsutum	gi|389741069|gb|EIM82258.1|	N	Pkinase	kinase-like protein, partial	CBM6	-	-	-	-	-	1.A.26.1.1	Channels/Pores	plant plasmodesmata (PPD) family.	PHI:36	2e-18	CPKA	Magnaporthe oryzae	Loss of pathogenicity
3	S. hirsutum	gi|389748798|gb|EIM89975.1|	N	Pkinase	kinase-like protein, partial	CBM20	-	-	-	-	-	1.A.26.1.1	Channels/Pores	plant plasmodesmata (PPD) family.	-	-	-	-	-
3	S. hirsutum	gi|389749246|gb|EIM90423.1|	N	Pkinase	kinase-like protein, partial	CBM2	-	-	-	-	-	-	-	-	-	-	-	-	-
3	S. hirsutum	gi|389749219|gb|EIM90396.1|	N	Pkinase	kinase-like protein, partial	CBM20	-	-	-	-	-	-	-	-	-	-	-	-	-
3	S. hirsutum	gi|389748413|gb|EIM89590.1|	N	Pkinase	kinase-like protein, partial	CBM13	-	-	-	-	-	-	-	-	-	-	-	-	-
3	B. cinerea	BC1T_03584	N	Pkinase	likely protein kinase	CBM20	-	-	-	-	-	9.B.45.1.3	Incompletely Characterized Transport Systems	the arg/asp/asp (rdd) family.	PHI:188	5e-19	SNF1	Cochliobolus carbonum	Reduced virulence
3	Dia. ampelina	DA_912_scaffold_v01_60.g1610.t1	N	Pkinase	meiosis-specific serine threonine-protein kinase mek1	CBM2	-	-	-	-	-	1.A.26.1.1	Channels/Pores	plant plasmodesmata (PPD) family.	-	-	-	-	-
3	Dia. ampelina	DA_912_scaffold_v01_127.g3618.t1	N	FHA,Pkinase	meiosis-specific serine threonine-protein kinase mek1	CBM20	-	-	-	-	-	9.B.45.1.3	Incompletely Characterized Transport Systems	the arg/asp/asp (rdd) family.	-	-	-	-	-
3	Dip. seriata	DS_831_scaffold_v01_99.g4525.t1	N	Pkinase	meiosis-specific serine threonine-protein kinase mek1	CBM20	-	-	-	-	-	-	-	-	PHI:1183	3e-17	(Sc Cmk1/Cmk2)	Gibberella zeae (related: Fusarium graminearum)	Reduced virulence
3	Dip. seriata	DS_831_scaffold_v01_161.g6695.t1	N	FHA,Pkinase	meiosis-specific serine threonine-protein kinase mek1	CBM20	-	-	-	-	-	-	-	-	-	-	-	-	-
3	E. lata	EL1_03_scaffold_133.g588.t1	N	FHA,Pkinase	meiosis-specific serine threonine-protein kinase mek1	CBM2	-	-	-	-	-	3.A.20.1.2	Primary Active Transporters	the peroxisomal protein importer (ppi) family.	-	-	-	-	-
3	T. minima	PA7_03_scaffold_504.g9276.t1	N	FHA,Pkinase	meiosis-specific serine threonine-protein kinase mek1	CBM2	-	-	-	-	-	9.B.45.1.3	Incompletely Characterized Transport Systems	the arg/asp/asp (rdd) family.	-	-	-	-	-
3	S. cerevisiae	YOR351C	N	FHA,Pkinase	Meiosis-specific serine/threonine protein kinase; functions in meiotic checkpoint, promotes recombination between homologous chromosomes by suppressing double strand break repair between sister chromatids; stabilizes Hop1-Thr318 phosphorylation to promote interhomolog recombination and checkpoint responses during meiosis	CBM20	-	-	-	-	-	9.B.45.1.3	Incompletely Characterized Transport Systems	the arg/asp/asp (rdd) family.	PHI:1082	2e-45	CpkA	Stagonospora nodorum	Reduced virulence
3	S. cerevisiae	YKL101W	N	Pkinase	Nim1p-related protein kinase; regulates the morphogenesis and septin checkpoints; associates with the assembled septin filament; required along with Hsl7p for bud neck recruitment, phosphorylation, and degradation of Swe1p	CBM20	-	-	-	-	-	1.A.26.1.1	Channels/Pores	plant plasmodesmata (PPD) family.	PHI:1197	1e-61	(Snf1)	Gibberella zeae (related: Fusarium graminearum)	Reduced virulence
3	B. cinerea	BC1T_14873	N	Pkinase, Pkinase_C	nuclear localization protein npl6	CBM20	-	-	-	-	-	1.A.26.1.1	Channels/Pores	plant plasmodesmata (PPD) family.	PHI:1208	0	(Sc Sch9)	Gibberella zeae (related: Fusarium graminearum)	Reduced virulence
3	S. cerevisiae	YAL017W	N	Pkinase	PAS domain-containing serine/threonine protein kinase; coordinately regulates protein synthesis and carbohydrate metabolism and storage in response to a unknown metabolite that reflects nutritional status; PSK1 has a paralog, PSK2, that arose from the whole genome duplication	CBM20	-	-	-	-	-	-	-	-	-	-	-	-	-
3	S. cerevisiae	YOL045W	N	Pkinase	PAS-domain containing serine/threonine protein kinase; regulates sugar flux and translation in response to an unknown metabolite by phosphorylating Ugp1p and Gsy2p (sugar flux) and Caf20p, Tif11p and Sro9p (translation); PSK2 has a paralog, PSK1, that arose from the whole genome duplication	CBM20	-	-	-	-	-	-	-	-	-	-	-	-	-
3	Dia. ampelina	DA_912_scaffold_v01_143.g4096.t1	N	Pkinase	pkinase-domain-containing protein	CBM20	-	-	-	-	-	1.A.26.1.1	Channels/Pores	plant plasmodesmata (PPD) family.	-	-	-	-	-
3	T. minima	PA7_03_scaffold_132.g2285.t1	N	Pkinase,UBA_2	pkinase-domain-containing protein	CBM20	-	-	-	-	-	1.A.26.1.1	Channels/Pores	plant plasmodesmata (PPD) family.	PHI:188	0	SNF1	Cochliobolus carbonum	Reduced virulence
3	T. minima	PA7_03_scaffold_27.g440.t1	N	Pkinase	pkinase-domain-containing protein	CBM20	-	-	-	-	-	1.A.26.1.1	Channels/Pores	plant plasmodesmata (PPD) family.	-	-	-	-	-
3	F. mediterranea	gi|393212814|gb|EJC98313.1|	N	POLO_box,Pkinase	Pkinase-domain-containing protein	CBM20	-	-	-	-	-	1.A.26.1.1	Channels/Pores	plant plasmodesmata (PPD) family.	-	-	-	-	-
3	F. mediterranea	gi|393213154|gb|EJC98651.1|	N	Pkinase,UBA_2	Pkinase-domain-containing protein	CBM20	-	-	-	-	-	1.A.26.1.1	Channels/Pores	plant plasmodesmata (PPD) family.	PHI:1197	1e-113	(Snf1)	Gibberella zeae (related: Fusarium graminearum)	Reduced virulence
3	F. mediterranea	gi|393212310|gb|EJC97810.1|	N	Pkinase,Pkinase_C	Pkinase-domain-containing protein	CBM20	-	-	-	-	-	1.A.26.1.1	Channels/Pores	plant plasmodesmata (PPD) family.	-	-	-	-	-
3	F. mediterranea	gi|393222994|gb|EJD08478.1|	N	Pkinase	Pkinase-domain-containing protein	CBM20	-	-	-	-	-	1.A.26.1.1	Channels/Pores	plant plasmodesmata (PPD) family.	PHI:188	7e-65	SNF1	Cochliobolus carbonum	Reduced virulence
3	F. mediterranea	gi|393220250|gb|EJD05736.1|	N	Pkinase	Pkinase-domain-containing protein	CBM20	-	-	-	-	-	1.A.26.1.1	Channels/Pores	plant plasmodesmata (PPD) family.	PHI:370	1e-149	PKA2	Cryptococcus neoformans	Reduced virulence
3	F. mediterranea	gi|393219134|gb|EJD04622.1|	N	Pkinase	Pkinase-domain-containing protein	CBM20	-	-	Manganese_peroxidase	-	-	1.A.26.1.1	Channels/Pores	plant plasmodesmata (PPD) family.	PHI:2158	1e-104	MoCMK1	Magnaporthe oryzae (related: Magnaporthe grisea)	Reduced virulence
3	F. mediterranea	gi|393215565|gb|EJD01056.1|	N	Pkinase	Pkinase-domain-containing protein	CBM20	-	-	-	-	-	-	-	-	PHI:1177	0	(Sc Fpk1)	Gibberella zeae (related: Fusarium graminearum)	Reduced virulence
3	F. mediterranea	gi|393216411|gb|EJD01901.1|	N	Pkinase	Pkinase-domain-containing protein	CBM20	-	-	Manganese_peroxidase	-	-	1.A.26.1.1	Channels/Pores	plant plasmodesmata (PPD) family.	-	-	-	-	-
3	F. mediterranea	gi|393215716|gb|EJD01207.1|	N	Pkinase	Pkinase-domain-containing protein	CBM20	-	-	Manganese_peroxidase	-	-	-	-	-	-	-	-	-	-
3	F. mediterranea	gi|393214843|gb|EJD00335.1|	N	Pkinase	Pkinase-domain-containing protein	CBM20	-	-	-	-	-	-	-	-	-	-	-	-	-
3	F. mediterranea	gi|393213936|gb|EJC99430.1|	N	KA1,Pkinase	Pkinase-domain-containing protein	CBM20	-	-	-	-	-	1.A.26.1.1	Channels/Pores	plant plasmodesmata (PPD) family.	PHI:360	0	KIN1	Cryptococcus neoformans	Reduced virulence
3	F. mediterranea	gi|393217075|gb|EJD02564.1|	N	FHA,Pkinase	Pkinase-domain-containing protein	CBM20	-	-	-	-	-	1.A.26.1.1	Channels/Pores	plant plasmodesmata (PPD) family.	-	-	-	-	-
3	S. hirsutum	gi|389748077|gb|EIM89255.1|	N	POLO_box,Pkinase	Pkinase-domain-containing protein	CBM20	-	-	-	-	-	1.A.26.1.1	Channels/Pores	plant plasmodesmata (PPD) family.	-	-	-	-	-
3	S. hirsutum	gi|389742789|gb|EIM83975.1|	N	Pkinase,Pkinase_C	Pkinase-domain-containing protein	CBM20	-	-	Manganese_peroxidase	-	-	1.A.26.1.1	Channels/Pores	plant plasmodesmata (PPD) family.	PHI:2246	0	Aga1	Ustilago maydis	Loss of pathogenicity
3	S. hirsutum	gi|389750776|gb|EIM91849.1|	N	Pkinase	Pkinase-domain-containing protein	CBM20	-	-	-	-	-	1.A.26.1.1	Channels/Pores	plant plasmodesmata (PPD) family.	PHI:1082	1e-110	CpkA	Stagonospora nodorum	Reduced virulence
3	S. hirsutum	gi|389747046|gb|EIM88225.1|	N	Pkinase	Pkinase-domain-containing protein	CBM20	-	-	-	-	-	-	-	-	PHI:1177	1e-178	(Sc Fpk1)	Gibberella zeae (related: Fusarium graminearum)	Reduced virulence
3	S. hirsutum	gi|389742532|gb|EIM83718.1|	Y	Pkinase	Pkinase-domain-containing protein	CBM20	-	-	-	-	-	1.A.26.1.1	Channels/Pores	plant plasmodesmata (PPD) family.	-	-	-	-	-
3	S. hirsutum	gi|389746951|gb|EIM88130.1|	N	Pkinase	Pkinase-domain-containing protein	CBM20	-	-	-	-	-	1.A.26.1.1	Channels/Pores	plant plasmodesmata (PPD) family.	-	-	-	-	-
3	S. hirsutum	gi|389746204|gb|EIM87384.1|	N	Pkinase	Pkinase-domain-containing protein	CBM20	-	-	-	-	-	1.A.26.1.1	Channels/Pores	plant plasmodesmata (PPD) family.	-	-	-	-	-
3	S. hirsutum	gi|389738945|gb|EIM80140.1|	N	Pkinase	Pkinase-domain-containing protein	CBM20	-	-	-	-	-	1.A.26.1.1	Channels/Pores	plant plasmodesmata (PPD) family.	-	-	-	-	-
3	S. hirsutum	gi|389748454|gb|EIM89631.1|	N	Pkinase	Pkinase-domain-containing protein	CBM2	-	-	-	-	-	-	-	-	-	-	-	-	-
3	S. hirsutum	gi|389741591|gb|EIM82779.1|	N	Pkinase	Pkinase-domain-containing protein	CBM20	-	-	-	-	-	-	-	-	-	-	-	-	-
3	S. hirsutum	gi|389741257|gb|EIM82446.1|	N	Pkinase	Pkinase-domain-containing protein	CBM20	-	-	-	-	-	-	-	-	-	-	-	-	-
3	S. hirsutum	gi|389743561|gb|EIM84745.1|	N	KA1,Pkinase	Pkinase-domain-containing protein	CBM20	-	-	-	-	-	1.A.26.1.1	Channels/Pores	plant plasmodesmata (PPD) family.	PHI:360	1e-175	KIN1	Cryptococcus neoformans	Reduced virulence
3	S. hirsutum	gi|389745874|gb|EIM87054.1|	N	DUF3543,Pkinase	Pkinase-domain-containing protein	CBM20	-	-	-	-	-	1.A.26.1.1	Channels/Pores	plant plasmodesmata (PPD) family.	-	-	-	-	-
3	F. mediterranea	gi|393221933|gb|EJD07417.1|	N	Pkinase	Pkinase-domain-containing protein, partial	CBM20	-	-	-	-	-	1.A.26.1.1	Channels/Pores	plant plasmodesmata (PPD) family.	PHI:188	2e-81	SNF1	Cochliobolus carbonum	Reduced virulence
3	F. mediterranea	gi|393213866|gb|EJC99361.1|	N	Pkinase	Pkinase-domain-containing protein, partial	CBM20	-	-	-	-	-	1.A.26.1.1	Channels/Pores	plant plasmodesmata (PPD) family.	PHI:188	3e-69	SNF1	Cochliobolus carbonum	Reduced virulence
3	F. mediterranea	gi|393219611|gb|EJD05098.1|	N	Pkinase	Pkinase-domain-containing protein, partial	CBM20	-	-	-	-	-	1.A.26.1.1	Channels/Pores	plant plasmodesmata (PPD) family.	-	-	-	-	-
3	F. mediterranea	gi|393213846|gb|EJC99341.1|	N	Pkinase	Pkinase-domain-containing protein, partial	CBM20	-	-	-	-	-	-	-	-	-	-	-	-	-
3	F. mediterranea	gi|393215710|gb|EJD01201.1|	N	Pkinase	Pkinase-domain-containing protein, partial	CBM20	-	-	-	-	-	-	-	-	-	-	-	-	-
3	S. hirsutum	gi|389748040|gb|EIM89218.1|	N	Pkinase	Pkinase-domain-containing protein, partial	CBM20	-	-	-	-	-	1.A.26.1.1	Channels/Pores	plant plasmodesmata (PPD) family.	PHI:188	3e-71	SNF1	Cochliobolus carbonum	Reduced virulence
3	Dip. seriata	DS_831_scaffold_v01_431.g9336.t1	N	Pkinase	plk plk-unclassified protein kinase	CBM20	-	-	-	-	-	-	-	-	-	-	-	-	-
3	Dia. ampelina	DA_912_scaffold_v01_107.g3183.t1	N	Pkinase	plk protein kinase	CBM20	-	-	-	-	-	1.A.26.1.1	Channels/Pores	plant plasmodesmata (PPD) family.	-	-	-	-	-
3	S. cerevisiae	YMR001C	N	POLO_box,Pkinase	Polo-like kinase; controls targeting and activation of Rho1p at cell division site via Rholp guanine nucleotide exchange factors; regulates Spc72p; also functions in adaptation to DNA damage during meiosis; has similarity to Xenopus Plx1 and S. pombe Plo1p; possible Cdc28p substrate	CBM20	-	-	-	-	-	1.A.26.1.1	Channels/Pores	plant plasmodesmata (PPD) family.	-	-	-	-	-
3	B. cinerea	BC1T_15259	N	Pkinase	predicted protein	CBM20	-	-	-	-	-	1.A.26.1.1	Channels/Pores	plant plasmodesmata (PPD) family.	-	-	-	-	-
3	B. cinerea	BC1T_15110	N	Pkinase	predicted protein	CBM20	-	-	-	-	-	-	-	-	-	-	-	-	-
3	P. chlamydospora	PC4_UCR_scaffold_v01_108.g4544.t1	N	Pkinase	protein	CBM20	-	-	-	-	-	1.A.26.1.1	Channels/Pores	plant plasmodesmata (PPD) family.	PHI:1058	3e-26	MoSNF1	Magnaporthe oryzae	Reduced virulence
3	P. chlamydospora	PC4_UCR_scaffold_v01_84.g3602.t1	N	FHA,Pkinase	protein	CBM20	-	-	-	-	-	1.A.26.1.1	Channels/Pores	plant plasmodesmata (PPD) family.	-	-	-	-	-
3	N. parvum	NP2_03_scaffold_458.g3988.t1	N	Pkinase	protein kinase	CBM20	-	-	-	-	-	1.A.26.1.1	Channels/Pores	plant plasmodesmata (PPD) family.	-	-	-	-	-
3	P. chlamydospora	PC4_UCR_scaffold_v01_240.g6872.t1	N	Pkinase	protein kinase	CBM20	-	-	-	-	-	-	-	-	-	-	-	-	-
3	B. cinerea	BC1T_07478	N	Pkinase, C1_1, Pkinase_C, HR1	protein kinase c	CBM13	-	-	-	-	-	-	-	-	-	-	-	-	-
3	Dia. ampelina	DA_912_scaffold_v01_60.g1597.t1	N	C1_1,HR1,Pkinase,Pkinase_C	protein kinase c	CBM13	-	-	-	-	-	-	-	-	-	-	-	-	-
3	Dip. seriata	DS_831_scaffold_v01_171.g7154.t1	N	C1_1,HR1,Pkinase,Pkinase_C	protein kinase c	CBM20	-	-	-	-	-	-	-	-	-	-	-	-	-
3	N. parvum	NP2_03_scaffold_723.g6136.t1	N	C1_1,HR1,Pkinase,Pkinase_C	protein kinase c	CBM13	-	-	-	-	-	1.A.26.1.1	Channels/Pores	plant plasmodesmata (PPD) family.	-	-	-	-	-
3	T. minima	PA7_03_scaffold_580.g10479.t1	N	C1_1,HR1,Pkinase,Pkinase_C	protein kinase c	CBM13	-	-	-	-	-	1.A.26.1.1	Channels/Pores	plant plasmodesmata (PPD) family.	-	-	-	-	-
3	P. chlamydospora	PC4_UCR_scaffold_v01_24.g1057.t1	N	C1_1,HR1,Pkinase,Pkinase_C	protein kinase c	CBM13	-	-	-	-	-	1.A.26.1.1	Channels/Pores	plant plasmodesmata (PPD) family.	-	-	-	-	-
3	S. cerevisiae	YDR507C	N	Pkinase	Protein kinase involved in bud growth and assembly of the septin ring; proposed to have kinase-dependent and kinase-independent activities; undergoes autophosphorylation; similar to Hsl1p; GIN4 has a paralog, KCC4, that arose from the whole genome duplication	CBM20	-	-	-	-	-	1.A.26.1.1	Channels/Pores	plant plasmodesmata (PPD) family.	PHI:188	3e-71	SNF1	Cochliobolus carbonum	Reduced virulence
3	S. cerevisiae	YLR248W	N	Pkinase	Protein kinase involved in response to oxidative and osmotic stress; identified as suppressor of S. pombe cell cycle checkpoint mutations; similar to CaM (calmodulin) kinases; RCK2 has a paralog, RCK1, that arose from the whole genome duplication	CBM20	-	-	-	-	-	-	-	-	PHI:2554	1e-117	Rck2	Candida albicans	Reduced virulence
3	S. cerevisiae	YGL158W	N	Pkinase	Protein kinase involved in the response to oxidative stress; identified as suppressor of S. pombe cell cycle checkpoint mutations; RCK1 has a paralog, RCK2, that arose from the whole genome duplication	CBM20	-	-	-	-	-	-	-	-	PHI:2554	6e-86	Rck2	Candida albicans	Reduced virulence
3	S. cerevisiae	YCL024W	N	Pkinase	Protein kinase of the bud neck involved in the septin checkpoint; associates with septin proteins, negatively regulates Swe1p by phosphorylation, shows structural homology to bud neck kinases Gin4p and Hsl1p; KCC4 has a paralog, GIN4, that arose from the whole genome duplication	CBM20	-	-	-	-	-	1.A.26.1.1	Channels/Pores	plant plasmodesmata (PPD) family.	PHI:1197	2e-69	(Snf1)	Gibberella zeae (related: Fusarium graminearum)	Reduced virulence
3	S. cerevisiae	YPL150W	N	Pkinase	Protein kinase of unknown cellular role; binds phosphatidylinositols and cardiolipin in a large-scale study	CBM20	-	-	-	-	-	1.A.26.1.1	Channels/Pores	plant plasmodesmata (PPD) family.	-	-	-	-	-
3	S. cerevisiae	YMR291W	N	Pkinase	Protein kinase of unknown cellular role; green fluorescent protein (GFP)-fusion protein localizes to the cytoplasm and nucleus; null mutant is sensitive to expression of the top1-T722A allele; not an essential gene; relocalizes from nucleus to cytoplasm upon DNA replication stress	CBM20	-	-	-	-	-	-	-	-	-	-	-	-	-
3	S. cerevisiae	YPL141C	N	Pkinase	Protein kinase of unknown cellular role; green fluorescent protein (GFP)-fusion protein localizes to the cytoplasm; interacts with rRNA transcription and ribosome biogenesis factors and the long chain fatty acyl-CoA synthetase Faa3p; FRK1 has a paralog, KIN4, that arose from the whole genome duplication	CBM20	-	-	-	-	-	1.A.26.1.1	Channels/Pores	plant plasmodesmata (PPD) family.	-	-	-	-	-
3	S. cerevisiae	YMR104C	N	Pkinase,Pkinase_C	Protein kinase similar to serine/threonine protein kinase Ypk1p; functionally redundant with YPK1 at the genetic level; participates in a signaling pathway required for optimal cell wall integrity; homolog of mammalian kinase SGK; YPK2 has a paralog, YPK1, that arose from the whole genome duplication	CBM20	-	-	-	-	-	1.A.26.1.1	Channels/Pores	plant plasmodesmata (PPD) family.	-	-	-	-	-
3	Dia. ampelina	DA_912_scaffold_v01_419.g8987.t1	N	Pkinase,UBA_2	protein kinase snf1	CBM20	-	-	-	-	-	1.A.26.1.1	Channels/Pores	plant plasmodesmata (PPD) family.	PHI:1197	0	(Snf1)	Gibberella zeae (related: Fusarium graminearum)	Reduced virulence
3	S. cerevisiae	YDR466W	N	Pkinase	Protein kinase with similarity to mammalian PDK1 and yeast Pkh1p/Phk2p; yeast Pkh1p and Pkh2p are two redundant upstream activators of Pkc1p; identified as a multicopy suppressor of a pkh1 pkh2 double mutant	CBM20	-	-	-	-	-	1.A.26.1.1	Channels/Pores	plant plasmodesmata (PPD) family.	-	-	-	-	-
3	S. cerevisiae	YGL179C	N	Pkinase	Protein kinase; related to and functionally redundant with Elm1p and Sak1p for the phosphorylation and activation of Snf1p; functionally orthologous to LKB1, a mammalian kinase associated with Peutz-Jeghers cancer-susceptibility syndrome; TOS3 has a paralog, SAK1, that arose from the whole genome duplication	CBM20	-	-	-	-	-	1.A.26.1.1	Channels/Pores	plant plasmodesmata (PPD) family.	PHI:1188	2e-49	(Sc Sak1)	Gibberella zeae (related: Fusarium graminearum)	Reduced virulence
3	P. chlamydospora	PC4_UCR_scaffold_v01_10.g396.t1	N	Pkinase	protein serine threonine kinase	CBM20	-	-	-	-	-	-	-	-	-	-	-	-	-
3	S. cerevisiae	YBL105C	N	C1_1,HR1,Pkinase,Pkinase_C	Protein serine/threonine kinase; essential for cell wall remodeling during growth; localized to sites of polarized growth and the mother-daughter bud neck; homolog of the alpha, beta, and gamma isoforms of mammalian protein kinase C (PKC)	CBM13	-	-	-	-	-	1.A.26.1.1	Channels/Pores	plant plasmodesmata (PPD) family.	-	-	-	-	-
3	S. cerevisiae	YGL180W	N	DUF3543,Pkinase	Protein serine/threonine kinase; required for vesicle formation in autophagy and the cytoplasm-to-vacuole targeting (Cvt) pathway; structurally required for phagophore assembly site formation; during autophagy forms a complex with Atg13p and Atg17p; essential for cell cycle progression from G2/M to G1 under nitrogen starvation	CBM20	-	-	-	-	-	-	-	-	PHI:1176	5e-90	(Sc Atg1)	Gibberella zeae (related: Fusarium graminearum)	Reduced virulence
3	S. cerevisiae	YGR052W	N	Pkinase	Putative protein of unknown function; the authentic, non-tagged protein is detected in highly purified mitochondria in high-throughput studies; induced by treatment with 8-methoxypsoralen and UVA irradiation	CBM20	-	-	-	-	-	9.B.45.1.3	Incompletely Characterized Transport Systems	the arg/asp/asp (rdd) family.	-	-	-	-	-
3	S. cerevisiae	YCR091W	N	Pkinase	Putative serine/threonine protein kinase; implicated in the regulation of phospholipid asymmetry through the activation of phospholipid translocases (flippases) Lem3p-Dnf1p/Dnf2p; KIN82 has a paralog, FPK1, that arose from the whole genome duplication	CBM20	-	-	-	-	-	1.A.26.1.1	Channels/Pores	plant plasmodesmata (PPD) family.	PHI:1177	1e-157	(Sc Fpk1)	Gibberella zeae (related: Fusarium graminearum)	Reduced virulence
3	S. cerevisiae	YPL026C	N	Pkinase	Putative serine/threonine protein kinase; involved in the adaptation to low concentrations of glucose independent of the SNF3 regulated pathway; SKS1 has a paralog, VHS1, that arose from the whole genome duplication	CBM13	-	-	-	-	-	-	-	-	-	-	-	-	-
3	B. cinerea	BC1T_10347	N	Pkinase	rac-alpha serine threonine-protein kinase	CBM13	-	-	-	-	-	1.A.26.1.1	Channels/Pores	plant plasmodesmata (PPD) family.	-	-	-	-	-
3	Dip. seriata	DS_831_scaffold_v01_88.g4404.t1	N	Pkinase	rac-alpha serine threonine-protein kinase	CBM20	-	-	-	-	-	-	-	-	-	-	-	-	-
3	B. cinerea	BC1T_04819	N	Pkinase	ran1-like protein kinase	CBM6	-	-	-	-	-	-	-	-	-	-	-	-	-
3	T. minima	PA7_03_scaffold_288.g4646.t1	N	Pkinase	ran1-like protein kinase	CBM6	-	-	-	-	-	-	-	-	-	-	-	-	-
3	S. cerevisiae	YPR111W	N	Pkinase	Ser/Thr kinase involved in late nuclear division; one of the mitotic exit network (MEN) proteins; necessary for the execution of cytokinesis; also plays a role in regulating the stability of SWI5 and CLB2 mRNAs; DBF20 has a paralog, DBF2, that arose from the whole genome duplication	CBM13	-	-	-	-	-	-	-	-	PHI:1187	1e-169	(Sc Dbf2/Dbf20)	Gibberella zeae (related: Fusarium graminearum)	Reduced virulence
3	S. cerevisiae	YGR092W	N	Pkinase,Pkinase_C	Ser/Thr kinase involved in transcription and stress response; functions as part of a network of genes in exit from mitosis; localization is cell cycle regulated; activated by Cdc15p during the exit from mitosis; also plays a role in regulating the stability of SWI5 and CLB2 mRNAs; phosphorylates Chs2p to regulate primary septum formation and Hof1p to regulate cytokinesis; DBF2 has a paralog, DBF2…	CBM13	-	-	-	-	-	-	-	-	PHI:1187	1e-162	(Sc Dbf2/Dbf20)	Gibberella zeae (related: Fusarium graminearum)	Reduced virulence
3	S. cerevisiae	YNR047W	N	Pkinase	Ser/Thr protein kinase; regulates the putative phospholipid translocases Lem3p-Dnf1p/Dnf2p; phosphorylates and inhibits upstream inhibitory kinase, Ypk1p; localizes to the cytoplasm, early endosome/TGN compartments, and plasma membrane; FPK1 has a paralog, KIN82, that arose from the whole genome duplication	CBM20	-	-	-	-	-	9.B.45.1.3	Incompletely Characterized Transport Systems	the arg/asp/asp (rdd) family.	PHI:1177	1e-163	(Sc Fpk1)	Gibberella zeae (related: Fusarium graminearum)	Reduced virulence
3	Dia. ampelina	DA_912_scaffold_v01_16.g449.t1	N	Pkinase	serine threonine kinase	CBM20	-	-	-	-	-	1.A.26.1.1	Channels/Pores	plant plasmodesmata (PPD) family.	PHI:1204	0	(Sc Cbk1)	Gibberella zeae (related: Fusarium graminearum)	Reduced virulence
3	B. cinerea	BC1T_01768	N	Pkinase	serine threonine protein	CBM20	-	-	-	-	-	1.A.26.1.1	Channels/Pores	plant plasmodesmata (PPD) family.	-	-	-	-	-
3	Dip. seriata	DS_831_scaffold_v01_77.g3730.t1	N	Pkinase,Pkinase_C	serine threonine protein	CBM13	-	-	-	-	-	-	-	-	PHI:1187	0	(Sc Dbf2/Dbf20)	Gibberella zeae (related: Fusarium graminearum)	Reduced virulence
3	N. parvum	NP2_03_scaffold_306.g2594.t1	N	Pkinase,Pkinase_C	serine threonine protein	CBM13	-	-	-	-	-	-	-	-	PHI:1187	0	(Sc Dbf2/Dbf20)	Gibberella zeae (related: Fusarium graminearum)	Reduced virulence
3	P. chlamydospora	PC4_UCR_scaffold_v01_137.g5360.t1	N	Pkinase	serine threonine protein	CBM20	-	-	-	-	-	1.A.26.1.1	Channels/Pores	plant plasmodesmata (PPD) family.	-	-	-	-	-
3	P. chlamydospora	PC4_UCR_scaffold_v01_234.g6825.t1	N	Pkinase	serine threonine protein	CBM20	-	-	-	-	-	1.A.26.1.1	Channels/Pores	plant plasmodesmata (PPD) family.	-	-	-	-	-
3	P. chlamydospora	PC4_UCR_scaffold_v01_35.g1494.t1	N	Pkinase	serine threonine protein	CBM20	-	-	-	-	-	1.A.26.1.1	Channels/Pores	plant plasmodesmata (PPD) family.	-	-	-	-	-
3	P. chlamydospora	PC4_UCR_scaffold_v01_73.g3119.t1	N	Pkinase	serine threonine protein	CBM20	-	-	-	-	-	1.A.26.1.1	Channels/Pores	plant plasmodesmata (PPD) family.	-	-	-	-	-
3	P. chlamydospora	PC4_UCR_scaffold_v01_89.g3923.t1	N	Pkinase	serine threonine protein	CBM20	-	-	-	-	-	1.A.26.1.1	Channels/Pores	plant plasmodesmata (PPD) family.	-	-	-	-	-
3	P. chlamydospora	PC4_UCR_scaffold_v01_88.g3867.t1	N	FHA,Pkinase	serine threonine protein	CBM20	-	-	-	-	-	9.B.45.1.3	Incompletely Characterized Transport Systems	the arg/asp/asp (rdd) family.	PHI:1183	2e-43	(Sc Cmk1/Cmk2)	Gibberella zeae (related: Fusarium graminearum)	Reduced virulence
3	B. cinerea	BC1T_12009	N	Pkinase, UBA_2	serine threonine protein kinase	CBM20	-	-	-	-	-	1.A.26.1.1	Channels/Pores	plant plasmodesmata (PPD) family.	PHI:1197	0	(Snf1)	Gibberella zeae (related: Fusarium graminearum)	Reduced virulence
3	B. cinerea	BC1T_12209	N	Pkinase	serine threonine protein kinase	CBM20	-	-	-	-	-	1.A.26.1.1	Channels/Pores	plant plasmodesmata (PPD) family.	-	-	-	-	-
3	Dip. seriata	DS_831_scaffold_v01_197.g7713.t1	N	Pkinase	serine threonine protein kinase	CBM20	-	-	-	-	-	2.A.3.4.3	Electrochemical Potential-driven Transporters	the amino acid-polyamine-organocation (apc) family.	PHI:1197	3e-58	(Snf1)	Gibberella zeae (related: Fusarium graminearum)	Reduced virulence
3	Dip. seriata	DS_831_scaffold_v01_81.g4116.t1	N	Pkinase	serine threonine protein kinase	CBM20	-	-	-	-	-	2.A.3.4.2	Electrochemical Potential-driven Transporters	the amino acid-polyamine-organocation (apc) family.	-	-	-	-	-
3	Dip. seriata	DS_831_scaffold_v01_86.g4311.t1	N	Pkinase	serine threonine protein kinase	CBM20	-	-	-	-	-	2.A.3.4.3	Electrochemical Potential-driven Transporters	the amino acid-polyamine-organocation (apc) family.	-	-	-	-	-
3	Dip. seriata	DS_831_scaffold_v01_109.g5131.t1	N	Pkinase	serine threonine protein kinase	CBM20	-	-	-	-	-	2.A.3.4.2	Electrochemical Potential-driven Transporters	the amino acid-polyamine-organocation (apc) family.	-	-	-	-	-
3	Dip. seriata	DS_831_scaffold_v01_164.g6763.t1	N	Pkinase	serine threonine protein kinase	CBM20	-	-	-	-	-	2.A.3.4.1	Electrochemical Potential-driven Transporters	the amino acid-polyamine-organocation (apc) family.	-	-	-	-	-
3	Dip. seriata	DS_831_scaffold_v01_174.g7261.t1	N	Pkinase	serine threonine protein kinase	CBM20	-	-	-	-	-	2.A.3.4.2	Electrochemical Potential-driven Transporters	the amino acid-polyamine-organocation (apc) family.	-	-	-	-	-
3	Dip. seriata	DS_831_scaffold_v01_111.g5199.t1	N	DUF3543,Pkinase	serine threonine protein kinase	CBM20	-	-	-	Cluster_10	other	-	-	-	PHI:1176	1e-118	(Sc Atg1)	Gibberella zeae (related: Fusarium graminearum)	Reduced virulence
3	E. lata	EL1_03_scaffold_1077.g5488.t1	N	Pkinase	serine threonine protein kinase	CBM20	-	-	-	-	-	-	-	-	-	-	-	-	-
3	N. parvum	NP2_03_scaffold_1006.g8274.t1	N	Pkinase	serine threonine protein kinase	CBM20	-	-	-	-	-	1.A.26.1.1	Channels/Pores	plant plasmodesmata (PPD) family.	PHI:1197	3e-61	(Snf1)	Gibberella zeae (related: Fusarium graminearum)	Reduced virulence
3	N. parvum	NP2_03_scaffold_28.g136.t1	N	Pkinase	serine threonine protein kinase	CBM20	-	-	-	-	-	1.A.26.1.1	Channels/Pores	plant plasmodesmata (PPD) family.	-	-	-	-	-
3	N. parvum	NP2_03_scaffold_995.g8057.t1	N	Pkinase	serine threonine protein kinase	CBM20	-	-	-	-	-	1.A.26.1.1	Channels/Pores	plant plasmodesmata (PPD) family.	-	-	-	-	-
3	N. parvum	NP2_03_scaffold_114.g796.t1	N	Pkinase	serine threonine protein kinase	CBM20	-	-	-	-	-	1.A.26.1.1	Channels/Pores	plant plasmodesmata (PPD) family.	-	-	-	-	-
3	N. parvum	NP2_03_scaffold_1182.g9831.t1	N	Pkinase	serine threonine protein kinase	CBM20	-	-	-	-	-	1.A.26.1.1	Channels/Pores	plant plasmodesmata (PPD) family.	-	-	-	-	-
3	N. parvum	NP2_03_scaffold_401.g3368.t1	N	Pkinase	serine threonine protein kinase	CBM20	-	-	-	-	-	1.A.26.1.1	Channels/Pores	plant plasmodesmata (PPD) family.	-	-	-	-	-
3	N. parvum	NP2_03_scaffold_679.g5678.t1	N	DUF3543,Pkinase	serine threonine protein kinase	CBM20	-	-	-	Cluster_27	other	-	-	-	PHI:2069	1e-105	Moatg1	Magnaporthe oryzae (related: Magnaporthe grisea)	Loss of pathogenicity
3	T. minima	PA7_03_scaffold_382.g6464.t1	N	Pkinase	serine threonine protein kinase	CBM20	-	-	-	-	-	1.A.26.1.1	Channels/Pores	plant plasmodesmata (PPD) family.	-	-	-	-	-
3	P. chlamydospora	PC4_UCR_scaffold_v01_201.g6568.t1	N	Pkinase	serine threonine protein kinase	CBM20	-	-	-	-	-	1.A.26.1.1	Channels/Pores	plant plasmodesmata (PPD) family.	PHI:1058	1e-54	MoSNF1	Magnaporthe oryzae	Reduced virulence
3	P. chlamydospora	PC4_UCR_scaffold_v01_22.g969.t1	N	Pkinase	serine threonine protein kinase	CBM20	-	-	-	-	-	1.A.26.1.1	Channels/Pores	plant plasmodesmata (PPD) family.	-	-	-	-	-
3	P. chlamydospora	PC4_UCR_scaffold_v01_47.g1967.t1	N	Pkinase	serine threonine protein kinase	CBM20	-	-	-	-	-	1.A.26.1.1	Channels/Pores	plant plasmodesmata (PPD) family.	-	-	-	-	-
3	P. chlamydospora	PC4_UCR_scaffold_v01_47.g1973.t1	N	DUF3543,Pkinase	serine threonine protein kinase	CBM20	-	-	-	-	-	-	-	-	PHI:2035	0	ATG1	Magnaporthe oryzae (related: Magnaporthe grisea)	Loss of pathogenicity
3	B. cinerea	BC1T_02253	N	Pkinase	serine threonine protein kinase kin1	CBM20	-	-	-	-	-	1.A.26.1.1	Channels/Pores	plant plasmodesmata (PPD) family.	PHI:1207	3e-144	(Sc Kin1/Kin2)	Gibberella zeae (related: Fusarium graminearum)	Reduced virulence
3	Dip. seriata	DS_831_scaffold_v01_320.g9022.t1	N	Pkinase,UBA_2	serine threonine protein kinase snf1p	CBM20	-	-	-	-	-	-	-	-	PHI:1058	0	MoSNF1	Magnaporthe oryzae	Reduced virulence
3	N. parvum	NP2_03_scaffold_1246.g10107.t1	N	Pkinase,UBA_2	serine threonine protein kinase snf1p	CBM20	-	-	-	-	-	1.A.26.1.1	Channels/Pores	plant plasmodesmata (PPD) family.	PHI:188	0	SNF1	Cochliobolus carbonum	Reduced virulence
3	E. lata	EL1_03_scaffold_492.g2381.t1	N	Pkinase	serine threonine-protein kinase	CBM20	-	-	-	-	-	-	-	-	-	-	-	-	-
3	T. minima	PA7_03_scaffold_3.g54.t1	N	Pkinase	serine threonine-protein kinase	CBM20	-	-	-	-	-	1.A.26.1.1	Channels/Pores	plant plasmodesmata (PPD) family.	-	-	-	-	-
3	Dia. ampelina	DA_912_scaffold_v01_227.g6176.t1	N	Pkinase	serine threonine-protein kinase 6	CBM20	-	-	-	-	-	1.A.26.1.1	Channels/Pores	plant plasmodesmata (PPD) family.	-	-	-	-	-
3	E. lata	EL1_03_scaffold_2144.g10850.t1	N	Pkinase	serine threonine-protein kinase cbk1	CBM20	-	-	-	-	-	-	-	-	-	-	-	-	-
3	N. parvum	NP2_03_scaffold_482.g4292.t1	N	Pkinase	serine threonine-protein kinase cbk1	CBM20	-	-	-	-	-	-	-	-	-	-	-	-	-
3	P. chlamydospora	PC4_UCR_scaffold_v01_42.g1843.t1	N	Pkinase	serine threonine-protein kinase cbk1	CBM20	-	-	-	-	-	-	-	-	-	-	-	-	-
3	Dip. seriata	DS_831_scaffold_v01_68.g3124.t1	N	Pkinase	serine threonine-protein kinase chk1	CBM20	-	-	-	-	-	-	-	-	-	-	-	-	-
3	E. lata	EL1_03_scaffold_1903.g9719.t1	N	Pkinase	serine threonine-protein kinase chk1	CBM20	-	-	-	-	-	-	-	-	-	-	-	-	-
3	N. parvum	NP2_03_scaffold_1100.g9008.t1	N	Pkinase	serine threonine-protein kinase chk1	CBM20	-	-	-	-	-	1.A.26.1.1	Channels/Pores	plant plasmodesmata (PPD) family.	-	-	-	-	-
3	B. cinerea	BC1T_00346	N	Pkinase, FHA	serine threonine-protein kinase chk2	CBM20	-	-	-	-	-	1.A.26.1.1	Channels/Pores	plant plasmodesmata (PPD) family.	-	-	-	-	-
3	Dip. seriata	DS_831_scaffold_v01_164.g6776.t1	N	FHA,Pkinase	serine threonine-protein kinase chk2	CBM20	-	-	-	-	-	-	-	-	-	-	-	-	-
3	N. parvum	NP2_03_scaffold_318.g2682.t1	N	FHA,Pkinase	serine threonine-protein kinase chk2	CBM20	-	-	-	-	-	1.A.26.1.1	Channels/Pores	plant plasmodesmata (PPD) family.	-	-	-	-	-
3	P. chlamydospora	PC4_UCR_scaffold_v01_147.g5628.t1	N	FHA,Pkinase	serine threonine-protein kinase chk2	CBM20	-	-	-	-	-	1.A.26.1.1	Channels/Pores	plant plasmodesmata (PPD) family.	-	-	-	-	-
3	B. cinerea	BC1T_03245	N	Pkinase	serine threonine-protein kinase cot-1	CBM20	-	-	-	-	-	1.A.26.1.1	Channels/Pores	plant plasmodesmata (PPD) family.	PHI:393	0	CpCOT1	Claviceps purpurea	Loss of pathogenicity
3	Dia. ampelina	DA_912_scaffold_v01_531.g9921.t1	N	Pkinase	serine threonine-protein kinase cot-1	CBM20	-	-	-	-	-	1.A.26.1.1	Channels/Pores	plant plasmodesmata (PPD) family.	PHI:1204	0	(Sc Cbk1)	Gibberella zeae (related: Fusarium graminearum)	Reduced virulence
3	Dip. seriata	DS_831_scaffold_v01_63.g2637.t1	N	Pkinase	serine threonine-protein kinase cot-1	CBM20	-	-	-	-	-	-	-	-	PHI:393	0	CpCOT1	Claviceps purpurea	Loss of pathogenicity
3	E. lata	EL1_03_scaffold_553.g2683.t1	N	Pkinase,Pkinase_C	serine threonine-protein kinase cot-1	CBM20	-	-	-	-	-	-	-	-	PHI:1204	0	(Sc Cbk1)	Gibberella zeae (related: Fusarium graminearum)	Reduced virulence
3	N. parvum	NP2_03_scaffold_196.g1587.t1	N	Pkinase	serine threonine-protein kinase cot-1	CBM20	-	-	-	-	-	1.A.26.1.1	Channels/Pores	plant plasmodesmata (PPD) family.	PHI:393	0	CpCOT1	Claviceps purpurea	Loss of pathogenicity
3	T. minima	PA7_03_scaffold_558.g10161.t1	N	Pkinase	serine threonine-protein kinase cot-1	CBM20	-	-	-	-	-	1.A.26.1.1	Channels/Pores	plant plasmodesmata (PPD) family.	PHI:393	0	CpCOT1	Claviceps purpurea	Loss of pathogenicity
3	P. chlamydospora	PC4_UCR_scaffold_v01_53.g2191.t1	N	Pkinase	serine threonine-protein kinase cot-1	CBM20	-	-	-	-	-	1.A.26.1.1	Channels/Pores	plant plasmodesmata (PPD) family.	PHI:393	0	CpCOT1	Claviceps purpurea	Loss of pathogenicity
3	E. lata	EL1_03_scaffold_1760.g8775.t1	N	Pkinase,Pkinase_C	serine threonine-protein kinase dbf20	CBM13	-	-	-	-	-	-	-	-	PHI:1187	0	(Sc Dbf2/Dbf20)	Gibberella zeae (related: Fusarium graminearum)	Reduced virulence
3	Dia. ampelina	DA_912_scaffold_v01_21.g669.t1	N	Pkinase	serine threonine-protein kinase eg2	CBM20	-	-	-	-	-	1.A.26.1.1	Channels/Pores	plant plasmodesmata (PPD) family.	-	-	-	-	-
3	P. chlamydospora	PC4_UCR_scaffold_v01_161.g5914.t1	N	Pkinase	serine threonine-protein kinase eg2	CBM20	-	-	-	-	-	1.A.26.1.1	Channels/Pores	plant plasmodesmata (PPD) family.	-	-	-	-	-
3	P. chlamydospora	PC4_UCR_scaffold_v01_87.g3843.t1	N	Pkinase	serine threonine-protein kinase eg2	CBM20	-	-	-	-	-	1.A.26.1.1	Channels/Pores	plant plasmodesmata (PPD) family.	-	-	-	-	-
3	Dia. ampelina	DA_912_scaffold_v01_221.g6042.t1	N	Pkinase,Pkinase_C	serine threonine-protein kinase gad8	CBM20	-	-	-	-	-	1.A.26.1.1	Channels/Pores	plant plasmodesmata (PPD) family.	-	-	-	-	-
3	Dip. seriata	DS_831_scaffold_v01_81.g4110.t1	N	Pkinase,Pkinase_C	serine threonine-protein kinase gad8	CBM20	-	-	-	-	-	-	-	-	-	-	-	-	-
3	E. lata	EL1_03_scaffold_1841.g9304.t1	N	Pkinase,Pkinase_C	serine threonine-protein kinase gad8	CBM20	-	-	-	-	-	-	-	-	PHI:2246	0	Aga1	Ustilago maydis	Loss of pathogenicity
3	N. parvum	NP2_03_scaffold_524.g4426.t1	N	Pkinase,Pkinase_C	serine threonine-protein kinase gad8	CBM20	-	-	-	-	-	1.A.26.1.1	Channels/Pores	plant plasmodesmata (PPD) family.	PHI:2246	0	Aga1	Ustilago maydis	Loss of pathogenicity
3	T. minima	PA7_03_scaffold_496.g8973.t1	N	Pkinase,Pkinase_C	serine threonine-protein kinase gad8	CBM20	-	-	-	-	-	1.A.26.1.1	Channels/Pores	plant plasmodesmata (PPD) family.	PHI:2246	0	Aga1	Ustilago maydis	Loss of pathogenicity
3	P. chlamydospora	PC4_UCR_scaffold_v01_90.g3938.t1	N	Pkinase,Pkinase_C	serine threonine-protein kinase gad8	CBM20	-	-	-	-	-	1.A.26.1.1	Channels/Pores	plant plasmodesmata (PPD) family.	PHI:2246	0	Aga1	Ustilago maydis	Loss of pathogenicity
3	Dia. ampelina	DA_912_scaffold_v01_92.g2746.t1	N	Pkinase	serine threonine-protein kinase ksg1	CBM20	-	-	-	-	-	1.A.26.1.1	Channels/Pores	plant plasmodesmata (PPD) family.	-	-	-	-	-
3	E. lata	EL1_03_scaffold_1776.g8853.t1	N	Pkinase	serine threonine-protein kinase ksg1	CBM20	-	-	-	-	-	-	-	-	-	-	-	-	-
3	B. cinerea	BC1T_05928	N	Pkinase	serine threonine-protein kinase nrc-2	CBM48	-	-	-	-	-	-	-	-	PHI:1177	0	(Sc Fpk1)	Gibberella zeae (related: Fusarium graminearum)	Reduced virulence
3	Dia. ampelina	DA_912_scaffold_v01_91.g2691.t1	N	Pkinase	serine threonine-protein kinase nrc-2	CBM20	-	-	-	-	-	-	-	-	PHI:1177	0	(Sc Fpk1)	Gibberella zeae (related: Fusarium graminearum)	Reduced virulence
3	Dip. seriata	DS_831_scaffold_v01_147.g6297.t1	N	Pkinase	serine threonine-protein kinase nrc-2	CBM20	-	-	-	-	-	-	-	-	PHI:1177	0	(Sc Fpk1)	Gibberella zeae (related: Fusarium graminearum)	Reduced virulence
3	E. lata	EL1_03_scaffold_2304.g11702.t1	N	Pkinase	serine threonine-protein kinase nrc-2	CBM20	-	-	-	-	-	-	-	-	PHI:1177	0	(Sc Fpk1)	Gibberella zeae (related: Fusarium graminearum)	Reduced virulence
3	N. parvum	NP2_03_scaffold_580.g4930.t1	N	Pkinase	serine threonine-protein kinase nrc-2	CBM20	-	-	-	-	-	9.B.45.1.3	Incompletely Characterized Transport Systems	the arg/asp/asp (rdd) family.	PHI:1177	0	(Sc Fpk1)	Gibberella zeae (related: Fusarium graminearum)	Reduced virulence
3	T. minima	PA7_03_scaffold_44.g1182.t1	N	Pkinase	serine threonine-protein kinase nrc-2	CBM20	-	-	-	-	-	1.A.26.1.1	Channels/Pores	plant plasmodesmata (PPD) family.	PHI:1177	0	(Sc Fpk1)	Gibberella zeae (related: Fusarium graminearum)	Reduced virulence
3	P. chlamydospora	PC4_UCR_scaffold_v01_98.g4184.t1	N	Pkinase	serine threonine-protein kinase nrc-2	CBM48	-	-	-	-	-	-	-	-	PHI:1177	0	(Sc Fpk1)	Gibberella zeae (related: Fusarium graminearum)	Reduced virulence
3	Dip. seriata	DS_831_scaffold_v01_81.g4022.t1	N	Pkinase	serine threonine-protein kinase ppk6	CBM20	-	-	-	-	-	-	-	-	-	-	-	-	-
3	E. lata	EL1_03_scaffold_1262.g6310.t1	N	Pkinase	serine threonine-protein kinase ppk6	CBM20	-	-	-	-	-	-	-	-	-	-	-	-	-
3	N. parvum	NP2_03_scaffold_427.g3592.t1	N	Pkinase	serine threonine-protein kinase ppk6	CBM20	-	-	-	-	-	1.A.26.1.1	Channels/Pores	plant plasmodesmata (PPD) family.	-	-	-	-	-
3	P. chlamydospora	PC4_UCR_scaffold_v01_84.g3655.t1	N	Pkinase	serine threonine-protein kinase prkx	CBM20	-	-	-	-	-	1.A.26.1.1	Channels/Pores	plant plasmodesmata (PPD) family.	-	-	-	-	-
3	B. cinerea	BC1T_12852	N	Pkinase, Pkinase_C	serine threonine-protein kinase psk1	CBM20	-	-	-	-	-	1.A.26.1.1	Channels/Pores	plant plasmodesmata (PPD) family.	-	-	-	-	-
3	Dia. ampelina	DA_912_scaffold_v01_60.g1665.t1	N	Pkinase	serine threonine-protein kinase psk1	CBM20	-	-	-	-	-	1.A.26.1.1	Channels/Pores	plant plasmodesmata (PPD) family.	-	-	-	-	-
3	Dip. seriata	DS_831_scaffold_v01_28.g967.t1	N	Pkinase	serine threonine-protein kinase psk1	CBM20	-	-	-	-	-	-	-	-	-	-	-	-	-
3	E. lata	EL1_03_scaffold_390.g1962.t1	N	Pkinase	serine threonine-protein kinase psk1	CBM20	-	-	-	-	-	-	-	-	-	-	-	-	-
3	N. parvum	NP2_03_scaffold_483.g4312.t1	N	Pkinase	serine threonine-protein kinase psk1	CBM20	-	-	-	-	-	1.A.26.1.1	Channels/Pores	plant plasmodesmata (PPD) family.	-	-	-	-	-
3	Dia. ampelina	DA_912_scaffold_v01_60.g1662.t1	N	C2,Pkinase,Pkinase_C	serine threonine-protein kinase sck1	CBM20	-	-	-	-	-	1.A.26.1.1	Channels/Pores	plant plasmodesmata (PPD) family.	PHI:2557	0	CaSch9p	Candida albicans	Reduced virulence
3	E. lata	EL1_03_scaffold_390.g1970.t1	N	Pkinase,Pkinase_C	serine threonine-protein kinase sck1	CBM20	-	-	-	-	-	-	-	-	PHI:2557	0	CaSch9p	Candida albicans	Reduced virulence
3	P. chlamydospora	PC4_UCR_scaffold_v01_150.g5727.t1	N	Pkinase,Pkinase_C	serine threonine-protein kinase sck1	CBM20	-	-	-	-	-	1.A.26.1.1	Channels/Pores	plant plasmodesmata (PPD) family.	PHI:1208	0	(Sc Sch9)	Gibberella zeae (related: Fusarium graminearum)	Reduced virulence
3	B. cinerea	BC1T_11240	N	Pkinase, Pkinase_C	serine threonine-protein kinase sid2	CBM13	-	-	-	-	-	-	-	-	PHI:1187	0	(Sc Dbf2/Dbf20)	Gibberella zeae (related: Fusarium graminearum)	Reduced virulence
3	T. minima	PA7_03_scaffold_428.g7305.t1	N	Pkinase,Pkinase_C	serine threonine-protein kinase sid2	CBM13	-	-	-	-	-	-	-	-	PHI:1187	0	(Sc Dbf2/Dbf20)	Gibberella zeae (related: Fusarium graminearum)	Reduced virulence
3	Dia. ampelina	DA_912_scaffold_v01_84.g2497.t1	N	Pkinase	serine threonine-protein kinase srk1	CBM20	-	-	-	-	-	1.A.26.1.1	Channels/Pores	plant plasmodesmata (PPD) family.	-	-	-	-	-
3	Dip. seriata	DS_831_scaffold_v01_84.g4213.t1	N	Pkinase	serine threonine-protein kinase ypk2 ykr2	CBM20	-	-	-	-	-	-	-	-	-	-	-	-	-
3	S. cerevisiae	YBR274W	N	Pkinase	Serine/threonine kinase and DNA damage checkpoint effector; mediates cell cycle arrest via phosphorylation of Pds1p; phosphorylated by checkpoint signal transducer Mec1p; homolog of S. pombe and mammalian Chk1 checkpoint kinase	CBM20	-	-	-	-	-	1.A.26.1.1	Channels/Pores	plant plasmodesmata (PPD) family.	-	-	-	-	-
3	S. cerevisiae	YDR122W	N	KA1,Pkinase	Serine/threonine protein kinase involved in regulation of exocytosis; localizes to the cytoplasmic face of the plasma membrane; KIN1 has a paralog, KIN2, that arose from the whole genome duplication	CBM20	-	-	-	-	-	1.A.26.1.1	Channels/Pores	plant plasmodesmata (PPD) family.	PHI:360	1e-123	KIN1	Cryptococcus neoformans	Reduced virulence
3	S. cerevisiae	YLR096W	N	KA1,Pkinase	Serine/threonine protein kinase involved in regulation of exocytosis; localizes to the cytoplasmic face of the plasma membrane; KIN2 has a paralog, KIN1, that arose from the whole genome duplication	CBM20	-	-	-	-	-	1.A.26.1.1	Channels/Pores	plant plasmodesmata (PPD) family.	PHI:360	1e-116	KIN1	Cryptococcus neoformans	Reduced virulence
3	S. cerevisiae	YNL161W	N	Pkinase	Serine/threonine protein kinase of the the RAM signaling network; Ndr/LATS family member; binds regulatory subunit Mob2p; involved in regulation of cellular morphogenesis, polarized growth, and septum destruction; phosphorylation by Cbk1p regulates localization and activity of Ace2p transcription factor and Ssd1p translational repressor; Cbk1p activity is regulated by both phosphorylation and spe…	CBM13	-	-	-	-	-	-	-	-	PHI:158	0	UKC1	Ustilago maydis	Reduced virulence
3	S. cerevisiae	YKL048C	N	Pkinase	Serine/threonine protein kinase that regulates cellular morphogenesis; septin behavior, and cytokinesis; required for the regulation of other kinases, such as Kin4p; forms part of the bud neck ring	CBM2	-	-	-	-	-	-	-	-	PHI:1188	1e-30	(Sc Sak1)	Gibberella zeae (related: Fusarium graminearum)	Reduced virulence
3	S. cerevisiae	YKL116C	N	Pkinase	Serine/threonine protein kinase; inhibits pheromone induced signaling downstream of MAPK, possibly at the level of the Ste12p transcription factor	CBM20	-	-	-	-	-	1.A.26.1.1	Channels/Pores	plant plasmodesmata (PPD) family.	-	-	-	-	-
3	S. cerevisiae	YOR233W	N	Pkinase	Serine/threonine protein kinase; inhibits the mitotic exit network (MEN) when the spindle position checkpoint is activated; localized asymmetrically to mother cell cortex, spindle pole body and bud neck; KIN4 has a paralog, FRK1, that arose from the whole genome duplication	CBM20	-	-	-	-	-	1.A.26.1.1	Channels/Pores	plant plasmodesmata (PPD) family.	-	-	-	-	-
3	S. cerevisiae	YOL100W	N	Pkinase	Serine/threonine protein kinase; involved in sphingolipid-mediated signaling pathway that controls endocytosis; activates Ypk1p and Ykr2p, components of signaling cascade required for maintenance of cell wall integrity; redundant with Pkh1p; PKH2 has a paralog, PKH1, that arose from the whole genome duplication	CBM20	-	-	-	-	-	1.A.26.1.1	Channels/Pores	plant plasmodesmata (PPD) family.	-	-	-	-	-
3	S. cerevisiae	YDR490C	N	Pkinase	Serine/threonine protein kinase; involved in sphingolipid-mediated signaling pathway that controls endocytosis; activates Ypk1p and Ykr2p, components of signaling cascade required for maintenance of cell wall integrity; redundant with Pkh2p; PKH1 has a paralog, PKH2, that arose from the whole genome duplication	CBM20	-	-	-	-	-	1.A.26.1.1	Channels/Pores	plant plasmodesmata (PPD) family.	-	-	-	-	-
3	S. cerevisiae	YKL126W	N	Pkinase,Pkinase_C	Serine/threonine protein kinase; phosphorylates and downregulates flippase activator Fpk1p; inactivates Orm1p and Orm2p (inhibitors of serine:palmitoyl-coenzyme A transferase) by phosphorylation in response to compromised sphingolipid synthesis; mutations affect receptor-mediated endocytosis and sphingolipid-mediated and cell integrity signaling pathways; homolog of mammalian kinase SGK; YPK1 has…	CBM20	-	-	-	-	-	1.A.26.1.1	Channels/Pores	plant plasmodesmata (PPD) family.	-	-	-	-	-
3	B. cinerea	BC1T_13375	N	Pkinase	short chain dehydrogenase reductase	CBM20	-	-	-	-	-	1.A.26.1.1	Channels/Pores	plant plasmodesmata (PPD) family.	-	-	-	-	-
3	S. hirsutum	gi|389751846|gb|EIM92919.1|	N	Pkinase,UBA_2	snf 1	CBM20	-	-	-	-	-	1.A.26.1.1	Channels/Pores	plant plasmodesmata (PPD) family.	PHI:1197	1e-122	(Snf1)	Gibberella zeae (related: Fusarium graminearum)	Reduced virulence
3	B. cinerea	BC1T_05432	N	Pkinase, DUF3543	ulk ulk protein kinase	CBM20	-	-	-	-	-	-	-	-	PHI:1176	0	(Sc Atg1)	Gibberella zeae (related: Fusarium graminearum)	Reduced virulence
3	Dia. ampelina	DA_912_scaffold_v01_247.g6589.t1	N	DUF3543,Pkinase	ulk ulk protein kinase	CBM20	-	-	-	-	-	-	-	-	PHI:2069	1e-179	Moatg1	Magnaporthe oryzae (related: Magnaporthe grisea)	Loss of pathogenicity
3	E. lata	EL1_03_scaffold_2113.g10756.t1	N	DUF3543,Pkinase	ulk ulk protein kinase	CBM20	-	-	-	-	-	-	-	-	PHI:109	0	CLK1	Colletotrichum lindemuthianum	Reduced virulence
3	T. minima	PA7_03_scaffold_468.g8256.t1	N	DUF3543,Pkinase	ulk ulk protein kinase	CBM20	-	-	-	-	-	-	-	-	PHI:2035	0	ATG1	Magnaporthe oryzae (related: Magnaporthe grisea)	Loss of pathogenicity
3	S. cerevisiae	YER129W	N	Pkinase	Upstream serine/threonine kinase for the SNF1 complex; plays a role in pseudohyphal groth; partially redundant with Elm1p and Tos3p; members of this family have functional orthology with LKB1, a mammalian kinase associated with Peutz-Jeghers cancer-susceptibility syndrome; SAK1 has a paralog, TOS3, that arose from the whole genome duplication	CBM20	-	-	-	-	-	-	-	-	PHI:1188	2e-58	(Sc Sak1)	Gibberella zeae (related: Fusarium graminearum)	Reduced virulence
4	B. cinerea	BC1T_13291	N	WD40, NLE	3-ketoacyl- thiolase	GT77	-	-	-	-	-	3.A.20.1.1	Primary Active Transporters	the peroxisomal protein importer (ppi) family.	-	-	-	-	-
4	Dia. ampelina	DA_912_scaffold_v01_51.g1304.t1	N	F-box-like,WD40	cell division control protein	-	-	-	-	-	-	2.A.6.6.4	Electrochemical Potential-driven Transporters	the resistance-nodulation-cell division (rnd) superfamily.	PHI:211	2e-20	CaTUP1	Candida albicans	Reduced virulence
4	E. lata	EL1_03_scaffold_1874.g9523.t1	N	F-box,WD40	cell division control protein	GT77	-	-	-	-	-	2.A.1.14.4	Electrochemical Potential-driven Transporters	the major facilitator superfamily (mfs).	PHI:211	3e-23	CaTUP1	Candida albicans	Reduced virulence
4	P. chlamydospora	PC4_UCR_scaffold_v01_46.g1953.t1	N	F-box-like,WD40	cell division control protein	-	-	-	-	-	-	3.A.20.1.1	Primary Active Transporters	the peroxisomal protein importer (ppi) family.	-	-	-	-	-
4	N. parvum	NP2_03_scaffold_1029.g8499.t1	N	F-box,WD40	cell division control protein 4	-	-	-	-	-	-	3.A.20.1.1	Primary Active Transporters	the peroxisomal protein importer (ppi) family.	PHI:211	1e-13	CaTUP1	Candida albicans	Reduced virulence
4	F. mediterranea	gi|393216667|gb|EJD02157.1|	N	WD40	cell division control protein 4	-	-	-	-	-	-	3.A.20.1.1	Primary Active Transporters	the peroxisomal protein importer (ppi) family.	PHI:211	8e-17	CaTUP1	Candida albicans	Reduced virulence
4	Dip. seriata	DS_831_scaffold_v01_112.g5408.t1	N	WD40	cell division control protein cdc4	-	-	-	-	Cluster_12	other	-	-	-	-	-	-	-	-
4	Dia. ampelina	DA_912_scaffold_v01_227.g6240.t1	N	Tup_N,WD40	chromatin associated protein	GT15	-	-	-	-	-	3.A.20.1.1	Primary Active Transporters	the peroxisomal protein importer (ppi) family.	-	-	-	-	-
4	S. cerevisiae	YCR057C	N	Utp12,WD40	Conserved 90S pre-ribosomal component; essential for proper endonucleolytic cleavage of the 35 S rRNA precursor at A0, A1, and A2 sites; contains eight WD-repeats; PWP2 deletion leads to defects in cell cycle and bud morphogenesis	GT15	-	-	-	-	-	3.A.20.1.2	Primary Active Transporters	the peroxisomal protein importer (ppi) family.	-	-	-	-	-
4	F. mediterranea	gi|393216739|gb|EJD02229.1|	N	WD40	dynein regulator	GT77	-	-	-	-	-	3.A.20.1.2	Primary Active Transporters	the peroxisomal protein importer (ppi) family.	-	-	-	-	-
4	S. hirsutum	gi|389748908|gb|EIM90085.1|	N	WD40	dynein regulator	GT77	-	-	-	-	-	3.A.20.1.1	Primary Active Transporters	the peroxisomal protein importer (ppi) family.	-	-	-	-	-
4	S. cerevisiae	YBR175W	N	WD40	Essential subunit of the COMPASS (Set1C) complex; COMPASS methylates histone H3 on lysine 4 and is required in transcriptional silencing near telomeres; WD40 beta propeller superfamily member and ortholog of mammalian WDR5	GT77	-	-	-	-	-	3.A.20.1.2	Primary Active Transporters	the peroxisomal protein importer (ppi) family.	-	-	-	-	-
4	Dip. seriata	DS_831_scaffold_v01_30.g1091.t1	N	F-box-like,WD40	f-box and wd domain protein	-	-	-	-	-	-	-	-	-	-	-	-	-	-
4	N. parvum	NP2_03_scaffold_203.g1634.t1	N	F-box-like,WD40	f-box and wd domain protein	-	-	-	-	-	-	2.A.6.6.4	Electrochemical Potential-driven Transporters	the resistance-nodulation-cell division (rnd) superfamily.	-	-	-	-	-
4	Dip. seriata	DS_831_scaffold_v01_68.g2979.t1	N	WD40	f-box and wd repeat-containing protein	GT77	-	-	-	-	-	-	-	-	-	-	-	-	-
4	N. parvum	NP2_03_scaffold_1283.g10308.t1	N	F-box-like,WD40	f-box and wd repeat-containing protein	GT77	-	-	-	-	-	3.A.20.1.1	Primary Active Transporters	the peroxisomal protein importer (ppi) family.	-	-	-	-	-
4	P. chlamydospora	PC4_UCR_scaffold_v01_64.g2623.t1	N	F-box-like,WD40	f-box and wd repeat-containing protein	GT77	-	-	-	-	-	3.A.20.1.1	Primary Active Transporters	the peroxisomal protein importer (ppi) family.	PHI:211	2e-24	CaTUP1	Candida albicans	Reduced virulence
4	B. cinerea	BC1T_03664	N	WD40, F-box-like	f-box and wd40 domain	GT77	-	-	-	-	-	3.A.20.1.2	Primary Active Transporters	the peroxisomal protein importer (ppi) family.	PHI:316	2e-18	PiGPB1	Phytophthora infestans	Reduced virulence
4	Dia. ampelina	DA_912_scaffold_v01_369.g8359.t1	N	F-box-like,WD40	f-box and wd40 domain	GT77	-	-	-	-	-	3.A.20.1.1	Primary Active Transporters	the peroxisomal protein importer (ppi) family.	PHI:2289	1e-19	BcBOA2	Botrytis cinerea	Reduced virulence
4	E. lata	EL1_03_scaffold_315.g1650.t1	N	F-box-like,WD40	f-box and wd40 domain	GT77	-	-	-	-	-	2.A.1.14.11	Electrochemical Potential-driven Transporters	the major facilitator superfamily (mfs).	PHI:2289	2e-18	BcBOA2	Botrytis cinerea	Reduced virulence
4	N. parvum	NP2_03_scaffold_219.g1758.t1	N	F-box-like,WD40	f-box and wd40 domain	-	-	-	-	-	-	2.A.6.6.4	Electrochemical Potential-driven Transporters	the resistance-nodulation-cell division (rnd) superfamily.	PHI:316	3e-23	PiGPB1	Phytophthora infestans	Reduced virulence
4	P. chlamydospora	PC4_UCR_scaffold_v01_56.g2342.t1	N	F-box-like,WD40	f-box and wd40 domain	GT77	-	-	-	-	-	2.A.6.6.4	Electrochemical Potential-driven Transporters	the resistance-nodulation-cell division (rnd) superfamily.	PHI:316	7e-21	PiGPB1	Phytophthora infestans	Reduced virulence
4	S. cerevisiae	YIL046W	N	F-box-like,WD40	F-box protein containing five copies of the WD40 motif; controls cell cycle function, sulfur metabolism, and methionine biosynthesis as part of the ubiquitin ligase complex; interacts with and regulates Met4p, localizes within the nucleus; dissociation of Met30p from SCF complex in response to cadmium stress is regulated by Cdc48p	GT77	-	-	-	-	-	3.A.20.1.1	Primary Active Transporters	the peroxisomal protein importer (ppi) family.	-	-	-	-	-
4	S. cerevisiae	YFL009W	N	F-box-like,WD40	F-box protein required for both the G1/S and G2/M phase transitions; modular substrate specificity factor which associates with core SCF (Cdc53p, Skp1p and Hrt1p/Rbx1p) to form the SCFCdc4 complex; SCFCdc4 acts as a ubiquitin-protein ligase directing ubiquitination of cyclin-dependent kinase (CDK) phosphorylated substrates, such as: Sic1p, Far1p, Cdc6p, Clb6p, and Cln3p	--	-	-	-	-	-	3.A.20.1.1	Primary Active Transporters	the peroxisomal protein importer (ppi) family.	-	-	-	-	-
4	Dip. seriata	DS_831_scaffold_v01_11.g387.t1	N	F-box-like,WD40	f-box wd repeat containing protein lin-23	-	-	-	-	-	-	-	-	-	PHI:316	2e-22	PiGPB1	Phytophthora infestans	Reduced virulence
4	B. cinerea	BC1T_09392	N	WD40, F-box-like	f-box wd repeat-containing protein 1a	-	-	-	-	-	-	-	-	-	PHI:211	6e-20	CaTUP1	Candida albicans	Reduced virulence
4	E. lata	EL1_03_scaffold_2278.g11644.t1	N	F-box-like,WD40	f-box wd repeat-containing protein 7	GT77	-	-	-	Cluster_60	other	2.A.1.14.3	Electrochemical Potential-driven Transporters	the major facilitator superfamily (mfs).	-	-	-	-	-
4	Dia. ampelina	DA_912_scaffold_v01_355.g8192.t1	N	F-box-like,WD40	f-box wd-40 repeat-containing protein	-	-	-	-	-	-	-	-	-	-	-	-	-	-
4	E. lata	EL1_03_scaffold_1595.g7887.t1	N	DUF605,F-box-like,WD40	f-box wd-40 repeat-containing protein	-	-	-	-	-	-	-	-	-	PHI:211	2e-15	CaTUP1	Candida albicans	Reduced virulence
4	S. cerevisiae	YOR212W	N	WD40	G protein beta subunit; forms a dimer with Ste18p to activate the mating signaling pathway, forms a heterotrimer with Gpa1p and Ste18p to dampen signaling; may recruit Rho1p to the polarized growth site during mating; contains WD40 repeats	--	-	-	-	-	-	-	-	-	PHI:334	8e-93	CGB1	Cochliobolus heterostrophus	Loss of pathogenicity
4	N. parvum	NP2_03_scaffold_996.g8098.t1	N	WD40	g protein complex beta subunit	-	-	-	-	-	-	3.A.20.1.2	Primary Active Transporters	the peroxisomal protein importer (ppi) family.	PHI:300	0	FGB1	Fusarium oxysporum	Reduced virulence
4	P. chlamydospora	PC4_UCR_scaffold_v01_19.g773.t1	N	WD40	g protein complex beta subunit	-	-	-	-	-	-	3.A.20.1.1	Primary Active Transporters	the peroxisomal protein importer (ppi) family.	PHI:334	0	CGB1	Cochliobolus heterostrophus	Loss of pathogenicity
4	Dia. ampelina	DA_912_scaffold_v01_423.g9019.t1	N	WD40	g-protein beta subunit	-	-	-	-	Cluster 49	nrps	3.A.20.1.1	Primary Active Transporters	the peroxisomal protein importer (ppi) family.	-	-	-	-	-
4	Dip. seriata	DS_831_scaffold_v01_253.g8593.t1	N	WD40	g-protein beta subunit	-	-	-	-	-	-	-	-	-	PHI:2310	0	VGB	Verticillium dahliae	Reduced virulence
4	S. hirsutum	gi|389751283|gb|EIM92356.1|	N	WD40	G-protein beta subunit	GH73	-	-	-	-	-	3.A.20.1.1	Primary Active Transporters	the peroxisomal protein importer (ppi) family.	PHI:300	0	FGB1	Fusarium oxysporum	Reduced virulence
4	S. cerevisiae	YMR116C	N	WD40	G-protein beta subunit and guanine dissociation inhibitor for Gpa2p; ortholog of RACK1 that inhibits translation; core component of the small (40S) ribosomal subunit; regulates P-body formation induced by replication stress; represses Gcn4p in the absence of amino acid starvation	GT77	-	-	-	-	-	3.A.20.1.1	Primary Active Transporters	the peroxisomal protein importer (ppi) family.	-	-	-	-	-
4	B. cinerea	BC1T_01751	N	WD40	g-protein beta wd- 40 repeats containing	GT77	-	-	-	Cluster_03	t1pks	3.A.20.1.1	Primary Active Transporters	the peroxisomal protein importer (ppi) family.	PHI:211	6e-22	CaTUP1	Candida albicans	Reduced virulence
4	N. parvum	NP2_03_scaffold_431.g3623.t1	N	WD40	g-protein comlpex beta subunit	-	-	-	-	-	-	3.A.20.1.1	Primary Active Transporters	the peroxisomal protein importer (ppi) family.	-	-	-	-	-
4	P. chlamydospora	PC4_UCR_scaffold_v01_83.g3564.t1	N	WD40	g-protein comlpex beta subunit	GT77	-	-	-	-	-	3.A.20.1.1	Primary Active Transporters	the peroxisomal protein importer (ppi) family.	-	-	-	-	-
4	F. mediterranea	gi|393217240|gb|EJD02729.1|	N	WD40	G-protein complex beta subunit	GT77	-	-	-	-	-	3.A.20.1.2	Primary Active Transporters	the peroxisomal protein importer (ppi) family.	-	-	-	-	-
4	S. cerevisiae	YCR084C	N	Tup_N,WD40	General repressor of transcription; forms complex with Cyc8p, involved in the establishment of repressive chromatin structure through interactions with histones H3 and H4, appears to enhance expression of some genes	GT15	-	-	-	-	-	3.A.20.1.2	Primary Active Transporters	the peroxisomal protein importer (ppi) family.	PHI:211	0	CaTUP1	Candida albicans	Reduced virulence
4	S. hirsutum	gi|389741896|gb|EIM83084.1|	N	WD40	guanine nucleotide binding protein beta subunit	GT77	-	-	-	-	-	3.A.20.1.2	Primary Active Transporters	the peroxisomal protein importer (ppi) family.	-	-	-	-	-
4	F. mediterranea	gi|393218236|gb|EJD03724.1|	N	WD40	guanine nucleotide binding protein beta subunit 2	GT77	-	-	-	-	-	3.A.20.1.1	Primary Active Transporters	the peroxisomal protein importer (ppi) family.	PHI:2310	0	VGB	Verticillium dahliae	Reduced virulence
4	Dia. ampelina	DA_912_scaffold_v01_53.g1355.t1	N	WD40	guanine nucleotide-binding protein subunit beta	-	-	-	-	-	-	3.A.20.1.1	Primary Active Transporters	the peroxisomal protein importer (ppi) family.	PHI:334	0	CGB1	Cochliobolus heterostrophus	Loss of pathogenicity
4	E. lata	EL1_03_scaffold_1991.g10090.t1	N	WD40	guanine nucleotide-binding protein subunit beta	-	-	-	-	-	-	-	-	-	PHI:2288	0	abnik1	Alternaria brassicicola	Reduced virulence
4	T. minima	PA7_03_scaffold_520.g9522.t1	N	WD40	guanine nucleotide-binding protein subunit beta	-	-	-	-	-	-	3.A.20.1.1	Primary Active Transporters	the peroxisomal protein importer (ppi) family.	PHI:311	0	MGB1	Magnaporthe oryzae	Loss of pathogenicity
4	Dip. seriata	DS_831_scaffold_v01_235.g8262.t1	N	WD40	guanine nucleotide-binding protein subunit beta-2-like 1	-	-	-	-	-	-	-	-	-	-	-	-	-	-
4	B. cinerea	BC1T_10054	N	WD40	guanine nucleotide-binding protein subunit beta-like protein	GT77	-	-	-	-	-	3.A.20.1.1	Primary Active Transporters	the peroxisomal protein importer (ppi) family.	-	-	-	-	-
4	E. lata	EL1_03_scaffold_2254.g11548.t1	N	WD40	guanine nucleotide-binding protein subunit beta-like protein	GT77	-	-	-	-	-	2.A.1.14.4	Electrochemical Potential-driven Transporters	the major facilitator superfamily (mfs).	-	-	-	-	-
4	S. hirsutum	gi|389738375|gb|EIM79574.1|	N	WD40	HET-E	GH73	-	-	-	-	-	3.A.20.1.1	Primary Active Transporters	the peroxisomal protein importer (ppi) family.	PHI:211	3e-48	CaTUP1	Candida albicans	Reduced virulence
4	S. hirsutum	gi|389738361|gb|EIM79560.1|	N	WD40	HET-E	GH73	-	-	-	-	-	3.A.20.1.1	Primary Active Transporters	the peroxisomal protein importer (ppi) family.	-	-	-	-	-
4	S. hirsutum	gi|389738094|gb|EIM79298.1|	N	WD40	HET-E	GH73	-	-	-	-	-	3.A.20.1.1	Primary Active Transporters	the peroxisomal protein importer (ppi) family.	-	-	-	-	-
4	F. mediterranea	gi|393212862|gb|EJC98360.1|	N	WD40	HET-R	GH73	-	-	-	-	-	3.A.20.1.1	Primary Active Transporters	the peroxisomal protein importer (ppi) family.	-	-	-	-	-
4	N. parvum	NP2_03_scaffold_57.g466.t1	N	NACHT,WD40	heterokaryon incompatibility protein	GT77	-	-	-	-	-	3.A.20.1.1	Primary Active Transporters	the peroxisomal protein importer (ppi) family.	PHI:211	6e-35	CaTUP1	Candida albicans	Reduced virulence
4	T. minima	PA7_03_scaffold_479.g8376.t1	N	WD40	hypothetical protein	GT77	-	-	-	-	-	2.A.6.6.4	Electrochemical Potential-driven Transporters	the resistance-nodulation-cell division (rnd) superfamily.	PHI:211	3e-16	CaTUP1	Candida albicans	Reduced virulence
4	T. minima	PA7_03_scaffold_379.g6415.t1	N	WD40	hypothetical protein	-	-	-	-	-	-	3.A.20.1.1	Primary Active Transporters	the peroxisomal protein importer (ppi) family.	-	-	-	-	-
4	T. minima	PA7_03_scaffold_379.g6425.t1	N	WD40	hypothetical protein	-	-	-	-	-	-	3.A.20.1.1	Primary Active Transporters	the peroxisomal protein importer (ppi) family.	-	-	-	-	-
4	T. minima	PA7_03_scaffold_518.g9477.t1	N	WD40	hypothetical protein	GT77	-	-	-	-	-	3.A.20.1.1	Primary Active Transporters	the peroxisomal protein importer (ppi) family.	-	-	-	-	-
4	T. minima	PA7_03_scaffold_222.g3846.t1	N	Utp12,WD40	hypothetical protein	GH73	-	-	-	-	-	3.A.20.1.1	Primary Active Transporters	the peroxisomal protein importer (ppi) family.	-	-	-	-	-
4	T. minima	PA7_03_scaffold_124.g2076.t1	N	Tup_N,WD40	hypothetical protein	GH73	-	-	-	-	-	3.A.20.1.2	Primary Active Transporters	the peroxisomal protein importer (ppi) family.	-	-	-	-	-
4	T. minima	PA7_03_scaffold_541.g9914.t1	N	PRP4,WD40	hypothetical protein	GT77	-	-	-	-	-	3.A.20.1.2	Primary Active Transporters	the peroxisomal protein importer (ppi) family.	-	-	-	-	-
4	T. minima	PA7_03_scaffold_112.g2004.t1	N	F-box-like,WD40	hypothetical protein	GT77	-	-	-	-	-	2.A.6.6.4	Electrochemical Potential-driven Transporters	the resistance-nodulation-cell division (rnd) superfamily.	PHI:211	9e-23	CaTUP1	Candida albicans	Reduced virulence
4	T. minima	PA7_03_scaffold_104.g1820.t1	N	F-box-like,WD40	hypothetical protein	GT77	-	-	-	-	-	3.A.20.1.1	Primary Active Transporters	the peroxisomal protein importer (ppi) family.	-	-	-	-	-
4	T. minima	PA7_03_scaffold_158.g3000.t1	N	F-box-like,WD40	hypothetical protein	GT77	-	-	-	-	-	3.A.20.1.1	Primary Active Transporters	the peroxisomal protein importer (ppi) family.	-	-	-	-	-
4	T. minima	PA7_03_scaffold_363.g6088.t1	N	F-box-like,WD40	hypothetical protein	GT77	-	-	-	-	-	3.A.20.1.1	Primary Active Transporters	the peroxisomal protein importer (ppi) family.	-	-	-	-	-
4	T. minima	PA7_03_scaffold_594.g10865.t1	N	F-box-like,WD40	hypothetical protein	-	-	-	-	-	-	-	-	-	-	-	-	-	-
4	B. cinerea	BC1T_13526	N	WD40	hypothetical protein BC1G_13525	GH73	-	-	-	-	-	3.A.20.1.2	Primary Active Transporters	the peroxisomal protein importer (ppi) family.	PHI:211	6e-21	CaTUP1	Candida albicans	Reduced virulence
4	F. mediterranea	gi|393222956|gb|EJD08440.1|	N	NACHT	hypothetical protein FOMMEDRAFT_101836, partial	-	-	-	-	-	-	-	-	-	-	-	-	-	-
4	F. mediterranea	gi|393216979|gb|EJD02469.1|	N	NACHT,WD40	hypothetical protein FOMMEDRAFT_124970	-	-	-	-	-	-	-	-	-	PHI:211	7e-14	CaTUP1	Candida albicans	Reduced virulence
4	F. mediterranea	gi|393222434|gb|EJD07918.1|	N	NACHT	hypothetical protein FOMMEDRAFT_138028	-	-	-	-	-	-	-	-	-	-	-	-	-	-
4	F. mediterranea	gi|393222555|gb|EJD08039.1|	N	AAA_16	hypothetical protein FOMMEDRAFT_150699	-	-	-	-	-	-	-	-	-	-	-	-	-	-
4	F. mediterranea	gi|393216846|gb|EJD02336.1|	N	NACHT,WD40	hypothetical protein FOMMEDRAFT_157552	GH73	-	-	-	-	-	3.A.20.1.1	Primary Active Transporters	the peroxisomal protein importer (ppi) family.	PHI:211	5e-25	CaTUP1	Candida albicans	Reduced virulence
4	F. mediterranea	gi|393215168|gb|EJD00660.1|	N	-	hypothetical protein FOMMEDRAFT_159427	-	-	-	-	-	-	-	-	-	-	-	-	-	-
4	F. mediterranea	gi|393214205|gb|EJC99698.1|	N	AAA_16,WD40	hypothetical protein FOMMEDRAFT_160125	-	-	-	-	Cluster_22	Terpene	-	-	-	PHI:211	2e-06	CaTUP1	Candida albicans	Reduced virulence
4	F. mediterranea	gi|393214368|gb|EJC99861.1|	N	-	hypothetical protein FOMMEDRAFT_160312	-	-	-	-	-	-	-	-	-	-	-	-	-	-
4	F. mediterranea	gi|393213685|gb|EJC99180.1|	N	NACHT	hypothetical protein FOMMEDRAFT_160751	-	-	-	-	-	-	-	-	-	-	-	-	-	-
4	F. mediterranea	gi|393212855|gb|EJC98353.1|	N	C2,NB-ARC	hypothetical protein FOMMEDRAFT_161713	-	-	-	-	-	-	-	-	-	-	-	-	-	-
4	F. mediterranea	gi|393212863|gb|EJC98361.1|	N	-	hypothetical protein FOMMEDRAFT_161728	-	-	-	-	-	-	-	-	-	-	-	-	-	-
4	F. mediterranea	gi|393212864|gb|EJC98362.1|	N	NACHT	hypothetical protein FOMMEDRAFT_161729	-	-	-	-	-	-	-	-	-	-	-	-	-	-
4	F. mediterranea	gi|393216913|gb|EJD02403.1|	N	NACHT	hypothetical protein FOMMEDRAFT_168866	-	-	-	-	-	-	-	-	-	-	-	-	-	-
4	F. mediterranea	gi|393212865|gb|EJC98363.1|	N	-	hypothetical protein FOMMEDRAFT_171027	-	-	-	-	-	-	-	-	-	-	-	-	-	-
4	F. mediterranea	gi|393214375|gb|EJC99868.1|	N	AAA_16,WD40	hypothetical protein FOMMEDRAFT_22905	GH73	-	-	-	-	-	3.A.20.1.1	Primary Active Transporters	the peroxisomal protein importer (ppi) family.	PHI:211	4e-38	CaTUP1	Candida albicans	Reduced virulence
4	F. mediterranea	gi|393212921|gb|EJC98419.1|	Y	-	hypothetical protein FOMMEDRAFT_23667	-	-	-	-	-	-	-	-	-	-	-	-	-	-
4	F. mediterranea	gi|393222546|gb|EJD08030.1|	N	NB-ARC	hypothetical protein FOMMEDRAFT_38421, partial	-	-	-	-	-	-	-	-	-	-	-	-	-	-
4	F. mediterranea	gi|393219243|gb|EJD04730.1|	N	AAA_16	hypothetical protein FOMMEDRAFT_48235, partial	-	-	-	-	-	-	-	-	-	-	-	-	-	-
4	F. mediterranea	gi|393216880|gb|EJD02370.1|	N	NACHT	hypothetical protein FOMMEDRAFT_54396, partial	-	-	-	-	-	-	-	-	-	-	-	-	-	-
4	F. mediterranea	gi|393221569|gb|EJD07054.1|	N	NACHT	hypothetical protein FOMMEDRAFT_59301, partial	-	-	-	Linoleate_diol_synthase_(PGHS_like)	-	-	-	-	-	-	-	-	-	-
4	F. mediterranea	gi|393219232|gb|EJD04719.1|	N	NB-ARC	hypothetical protein FOMMEDRAFT_68526, partial	-	-	-	-	-	-	-	-	-	-	-	-	-	-
4	F. mediterranea	gi|393214197|gb|EJC99690.1|	N	AAA_16	hypothetical protein FOMMEDRAFT_93587, partial	-	-	-	-	-	-	-	-	-	-	-	-	-	-
4	S. hirsutum	gi|389742416|gb|EIM83603.1|	N	NACHT,WD40	hypothetical protein STEHIDRAFT_101912	-	-	-	-	-	-	3.A.20.1.2	Primary Active Transporters	the peroxisomal protein importer (ppi) family.	-	-	-	-	-
4	S. hirsutum	gi|389750240|gb|EIM91411.1|	N	NACHT	hypothetical protein STEHIDRAFT_137120	-	-	-	-	-	-	-	-	-	-	-	-	-	-
4	S. hirsutum	gi|389744115|gb|EIM85298.1|	N	NACHT,WD40	hypothetical protein STEHIDRAFT_140018, partial	GT15	-	-	-	-	-	3.A.20.1.1	Primary Active Transporters	the peroxisomal protein importer (ppi) family.	PHI:211	2e-25	CaTUP1	Candida albicans	Reduced virulence
4	S. hirsutum	gi|389746599|gb|EIM87778.1|	N	NACHT,WD40	hypothetical protein STEHIDRAFT_155150	GH73	-	-	-	-	-	3.A.20.1.1	Primary Active Transporters	the peroxisomal protein importer (ppi) family.	PHI:211	5e-36	CaTUP1	Candida albicans	Reduced virulence
4	S. hirsutum	gi|389742029|gb|EIM83216.1|	Y	NACHT,WD40	hypothetical protein STEHIDRAFT_159813	GT15	-	-	-	-	-	3.A.20.1.1	Primary Active Transporters	the peroxisomal protein importer (ppi) family.	-	-	-	-	-
4	S. hirsutum	gi|389740634|gb|EIM81824.1|	N	AAA_16,C2	hypothetical protein STEHIDRAFT_161179	-	-	-	-	-	-	-	-	-	-	-	-	-	-
4	S. hirsutum	gi|389740041|gb|EIM81233.1|	N	AAA_16,C2,WD40	hypothetical protein STEHIDRAFT_162217	-	-	-	-	-	-	-	-	-	-	-	-	-	-
4	S. hirsutum	gi|389744432|gb|EIM85615.1|	N	NACHT,WD40	hypothetical protein STEHIDRAFT_59318, partial	GH73	-	-	-	-	-	2.A.6.6.4	Electrochemical Potential-driven Transporters	the resistance-nodulation-cell division (rnd) superfamily.	PHI:211	1e-34	CaTUP1	Candida albicans	Reduced virulence
4	S. cerevisiae	YNL317W	N	WD40	Integral subunit of the pre-mRNA CPF complex; the cleavage and polyadenylation factor (CPF) complex plays an essential role in mRNA 3'-end formation by bridging different processing factors and thereby promoting the assembly of the processing complex	GT77	-	-	-	-	-	3.A.20.1.1	Primary Active Transporters	the peroxisomal protein importer (ppi) family.	-	-	-	-	-
4	S. cerevisiae	YOR269W	N	WD40	Involved in nuclear migration, part of the dynein/dynactin pathway; targets dynein to microtubule tips, which is necessary for sliding of microtubules along bud cortex; serves at interface between dynein's ATPase site and its microtubule binding stalk, causing individual dynein motors to remain attached to microtubules for long periods; synthetic lethal with bni1; homolog of human LIS1, mutations…	--	-	-	-	-	-	3.A.20.1.1	Primary Active Transporters	the peroxisomal protein importer (ppi) family.	-	-	-	-	-
4	S. cerevisiae	YPL151C	N	WD40	Member of the NineTeen Complex (NTC); this complex contains Prp19p and stabilizes U6 snRNA in catalytic forms of the spliceosome containing U2, U5, and U6 snRNAs	GT77	-	-	-	-	-	3.A.20.1.1	Primary Active Transporters	the peroxisomal protein importer (ppi) family.	-	-	-	-	-
4	B. cinerea	BC1T_06995	N	NACHT	nacht and wd40 domain protein	-	-	-	-	-	-	-	-	-	-	-	-	-	-
4	Dia. ampelina	DA_912_scaffold_v01_41.g1001.t1	N	WD40	nuclear distribution protein nudf	GT77	-	-	-	-	-	3.A.20.1.1	Primary Active Transporters	the peroxisomal protein importer (ppi) family.	-	-	-	-	-
4	E. lata	EL1_03_scaffold_854.g4288.t1	N	WD40	nuclear distribution protein nudf	-	-	-	-	-	-	-	-	-	-	-	-	-	-
4	E. lata	EL1_03_scaffold_1942.g9969.t1	N	Tbf5,WD40	nuclear distribution protein pac-1a	GT77	-	-	-	-	-	2.A.1.14.17	Electrochemical Potential-driven Transporters	the major facilitator superfamily (mfs).	-	-	-	-	-
4	N. parvum	NP2_03_scaffold_794.g6683.t1	N	WD40	nuclear migration protein	GT77	-	-	-	-	-	3.A.20.1.2	Primary Active Transporters	the peroxisomal protein importer (ppi) family.	-	-	-	-	-
4	P. chlamydospora	PC4_UCR_scaffold_v01_66.g2866.t1	N	WD40	nuclear migration protein	GT77	-	-	-	-	-	3.A.20.1.1	Primary Active Transporters	the peroxisomal protein importer (ppi) family.	-	-	-	-	-
4	B. cinerea	BC1T_13112	N	WD40	nuclear migration protein nudf	-	-	-	-	-	-	-	-	-	PHI:211	2e-11	CaTUP1	Candida albicans	Reduced virulence
4	Dip. seriata	DS_831_scaffold_v01_30.g1075.t1	N	WD40	nuclear migration protein nudf	GT77	-	-	-	-	-	-	-	-	PHI:211	6e-18	CaTUP1	Candida albicans	Reduced virulence
4	F. mediterranea	gi|393217756|gb|EJD03245.1|	N	WD40	nuclear mRNA splicing protein	GT77	-	-	-	-	-	3.A.20.1.1	Primary Active Transporters	the peroxisomal protein importer (ppi) family.	PHI:334	3e-19	CGB1	Cochliobolus heterostrophus	Loss of pathogenicity
4	S. hirsutum	gi|389739972|gb|EIM81164.1|	N	WD40	nuclear mRNA splicing protein	-	-	-	-	-	-	3.A.20.1.1	Primary Active Transporters	the peroxisomal protein importer (ppi) family.	-	-	-	-	-
4	S. cerevisiae	YLR222C	N	Utp13,WD40	Nucleolar protein; component of the small subunit (SSU) processome containing the U3 snoRNA that is involved in processing of pre-18S rRNA	GT77	-	-	-	-	-	3.A.20.1.2	Primary Active Transporters	the peroxisomal protein importer (ppi) family.	-	-	-	-	-
4	B. cinerea	BC1T_02869	N	WD40, Utp12	periodic tryptophan protein 2	-	-	-	-	-	-	1.I.1.1.1	Channels/Pores	the nuclear pore complex (npc) family.	-	-	-	-	-
4	Dia. ampelina	DA_912_scaffold_v01_134.g3694.t1	N	Utp12,WD40	periodic tryptophan protein 2	GT77	-	-	-	-	-	3.A.20.1.1	Primary Active Transporters	the peroxisomal protein importer (ppi) family.	-	-	-	-	-
4	Dip. seriata	DS_831_scaffold_v01_78.g3789.t1	N	Utp12,WD40	periodic tryptophan protein 2	GH73	-	-	-	-	-	-	-	-	-	-	-	-	-
4	E. lata	EL1_03_scaffold_111.g471.t1	N	Utp12,WD40	periodic tryptophan protein 2	GT15	-	-	-	-	-	-	-	-	PHI:211	6e-27	CaTUP1	Candida albicans	Reduced virulence
4	N. parvum	NP2_03_scaffold_35.g204.t1	N	Utp12,WD40	periodic tryptophan protein 2	GH73	-	-	-	-	-	3.A.20.1.1	Primary Active Transporters	the peroxisomal protein importer (ppi) family.	-	-	-	-	-
4	Dip. seriata	DS_831_scaffold_v01_113.g5536.t1	N	PRP4,WD40	pre-mrna splicing	-	-	-	-	-	-	-	-	-	-	-	-	-	-
4	P. chlamydospora	PC4_UCR_scaffold_v01_172.g6106.t1	N	PRP4,WD40	pre-mrna splicing	-	-	-	-	-	-	3.A.20.1.2	Primary Active Transporters	the peroxisomal protein importer (ppi) family.	PHI:211	3e-19	CaTUP1	Candida albicans	Reduced virulence
4	Dip. seriata	DS_831_scaffold_v01_63.g2736.t1	N	WD40	pre-mrna splicing factor prp46	GT77	-	-	-	-	-	8.A.5.1.1	Accessory Factors Involved in Transport	the voltage-gated k(+) channel -subunit (kv) family.	-	-	-	-	-
4	E. lata	EL1_03_scaffold_788.g3795.t1	N	WD40	pre-mrna splicing protein	GT77	-	-	-	-	-	2.A.1.14.11	Electrochemical Potential-driven Transporters	the major facilitator superfamily (mfs).	-	-	-	-	-
4	Dia. ampelina	DA_912_scaffold_v01_95.g2835.t1	N	WD40	pre-mrna-splicing factor prp46	GT77	-	-	-	-	-	3.A.20.1.2	Primary Active Transporters	the peroxisomal protein importer (ppi) family.	PHI:211	1e-20	CaTUP1	Candida albicans	Reduced virulence
4	N. parvum	NP2_03_scaffold_1153.g9461.t1	N	WD40	pre-mrna-splicing factor prp46	GT77	-	-	-	-	-	3.A.20.1.1	Primary Active Transporters	the peroxisomal protein importer (ppi) family.	-	-	-	-	-
4	P. chlamydospora	PC4_UCR_scaffold_v01_64.g2717.t1	N	WD40	pre-mrna-splicing factor prp46	GT77	-	-	-	-	-	3.A.20.1.1	Primary Active Transporters	the peroxisomal protein importer (ppi) family.	-	-	-	-	-
4	S. cerevisiae	YER066W	N	WD40	Putative protein of unknown function; non-essential gene identified in a screen for mutants with decreased levels of rDNA transcription	--	-	-	-	-	-	2.A.6.6.4	Electrochemical Potential-driven Transporters	the resistance-nodulation-cell division (rnd) superfamily.	-	-	-	-	-
4	P. chlamydospora	PC4_UCR_scaffold_v01_75.g3236.t1	N	Utp12,WD40	small nucleolar ribonucleoprotein complex subunit	GH73	-	-	-	-	-	3.A.20.1.2	Primary Active Transporters	the peroxisomal protein importer (ppi) family.	-	-	-	-	-
4	S. cerevisiae	YPR178W	N	WD40	Splicing factor; component of the U4/U6-U5 snRNP complex	GH73	-	-	-	-	-	3.A.20.1.1	Primary Active Transporters	the peroxisomal protein importer (ppi) family.	PHI:334	7e-25	CGB1	Cochliobolus heterostrophus	Loss of pathogenicity
4	S. cerevisiae	YBR198C	N	LisH,TFIID_90kDa,WD40	Subunit (90 kDa) of TFIID and SAGA complexes; involved in RNA polymerase II transcription initiation and in chromatin modification	GT77	-	-	-	-	-	3.A.20.1.2	Primary Active Transporters	the peroxisomal protein importer (ppi) family.	-	-	-	-	-
4	Dia. ampelina	DA_912_scaffold_v01_202.g5555.t1	N	F-box-like,WD40	sulfur controller 2	-	-	-	-	-	-	3.A.20.1.2	Primary Active Transporters	the peroxisomal protein importer (ppi) family.	PHI:211	1e-18	CaTUP1	Candida albicans	Reduced virulence
4	E. lata	EL1_03_scaffold_349.g1772.t1	N	WD40	sulfur controller 2	-	-	-	-	-	-	-	-	-	PHI:211	1e-25	CaTUP1	Candida albicans	Reduced virulence
4	E. lata	EL1_03_scaffold_1437.g7169.t1	N	F-box-like	sulfur controller 2	-	-	-	-	-	-	-	-	-	PHI:211	2e-06	CaTUP1	Candida albicans	Reduced virulence
4	B. cinerea	BC1T_11283	N	WD40, F-box-like	sulfur metabolite repression control protein	GT77	-	-	-	-	-	3.A.20.1.1	Primary Active Transporters	the peroxisomal protein importer (ppi) family.	PHI:211	2e-24	CaTUP1	Candida albicans	Reduced virulence
4	Dip. seriata	DS_831_scaffold_v01_111.g5223.t1	N	F-box-like,WD40	sulfur metabolite repression control protein	GT77	-	-	-	-	-	-	-	-	-	-	-	-	-
4	N. parvum	NP2_03_scaffold_442.g3757.t1	N	F-box-like,WD40	sulfur metabolite repression control protein	GT77	-	-	-	-	-	3.A.20.1.1	Primary Active Transporters	the peroxisomal protein importer (ppi) family.	-	-	-	-	-
4	P. chlamydospora	PC4_UCR_scaffold_v01_185.g6339.t1	N	F-box-like,WD40	sulfur metabolite repression control protein	GT77	-	-	-	-	-	3.A.20.1.1	Primary Active Transporters	the peroxisomal protein importer (ppi) family.	-	-	-	-	-
4	Dia. ampelina	DA_912_scaffold_v01_208.g5626.t1	N	TFIID_90kDa,WD40	taf5-like protein	GT77	-	-	-	-	-	3.A.20.1.1	Primary Active Transporters	the peroxisomal protein importer (ppi) family.	PHI:211	5e-18	CaTUP1	Candida albicans	Reduced virulence
4	E. lata	EL1_03_scaffold_1726.g8560.t1	N	LisH,TFIID_90kDa,WD40	taf5-like protein	GT77	-	-	-	-	-	2.A.1.14.4	Electrochemical Potential-driven Transporters	the major facilitator superfamily (mfs).	-	-	-	-	-
4	T. minima	PA7_03_scaffold_435.g7433.t1	N	LisH,TFIID_90kDa,WD40	taf5-like protein	GT77	-	-	-	-	-	3.A.20.1.1	Primary Active Transporters	the peroxisomal protein importer (ppi) family.	PHI:211	2e-20	CaTUP1	Candida albicans	Reduced virulence
4	F. mediterranea	gi|393218517|gb|EJD04005.1|	N	TFIID_90kDa,WD40	TFIID and SAGA subunit	GT77	-	-	-	-	-	3.A.20.1.2	Primary Active Transporters	the peroxisomal protein importer (ppi) family.	PHI:334	4e-26	CGB1	Cochliobolus heterostrophus	Loss of pathogenicity
4	B. cinerea	BC1T_15472	N	WD40	transcription factor c2h2	GT77	-	-	-	-	-	2.A.6.6.4	Electrochemical Potential-driven Transporters	the resistance-nodulation-cell division (rnd) superfamily.	PHI:211	3e-20	CaTUP1	Candida albicans	Reduced virulence
4	B. cinerea	BC1T_01119	N	WD40	transcription factor c2h2?	GT77	-	-	-	-	-	3.A.20.1.1	Primary Active Transporters	the peroxisomal protein importer (ppi) family.	-	-	-	-	-
4	B. cinerea	BC1T_07312	N	WD40, TFIID_90kDa	transcription initiation factor subunit taf5	GT77	-	-	-	-	-	3.A.20.1.2	Primary Active Transporters	the peroxisomal protein importer (ppi) family.	PHI:211	7e-21	CaTUP1	Candida albicans	Reduced virulence
4	Dip. seriata	DS_831_scaffold_v01_170.g7112.t1	N	TFIID_90kDa,WD40	transcription initiation factor tfiid	GT77	-	-	-	-	-	-	-	-	PHI:211	1e-25	CaTUP1	Candida albicans	Reduced virulence
4	N. parvum	NP2_03_scaffold_244.g1897.t1	N	TFIID_90kDa,WD40	transcription initiation factor tfiid	GT77	-	-	-	-	-	3.A.20.1.2	Primary Active Transporters	the peroxisomal protein importer (ppi) family.	PHI:211	4e-23	CaTUP1	Candida albicans	Reduced virulence
4	E. lata	EL1_03_scaffold_2036.g10293.t1	N	Tup_N,WD40	transcriptional repressor rco-1	GT77	-	-	-	-	-	2.A.1.14.4	Electrochemical Potential-driven Transporters	the major facilitator superfamily (mfs).	-	-	-	-	-
4	B. cinerea	BC1T_12309	N	WD40, Tup_N	transcriptional repressor tup1	GH73	-	-	-	-	-	3.A.20.1.2	Primary Active Transporters	the peroxisomal protein importer (ppi) family.	-	-	-	-	-
4	Dip. seriata	DS_831_scaffold_v01_323.g9073.t1	N	Tup_N,WD40	transcriptional repressor tup1	GT15	-	-	-	-	-	-	-	-	-	-	-	-	-
4	N. parvum	NP2_03_scaffold_1026.g8456.t1	N	Tup_N,WD40	transcriptional repressor tup1	GT15	-	-	-	-	-	3.A.20.1.1	Primary Active Transporters	the peroxisomal protein importer (ppi) family.	-	-	-	-	-
4	P. chlamydospora	PC4_UCR_scaffold_v01_88.g3882.t1	N	Tup_N,WD40	transcriptional repressor tup1	GT77	-	-	-	-	-	3.A.20.1.1	Primary Active Transporters	the peroxisomal protein importer (ppi) family.	-	-	-	-	-
4	F. mediterranea	gi|393222955|gb|EJD08439.1|	N	WD40	tricorn protease domain 2-containing protein, partial	GH73	-	-	-	-	-	3.A.20.1.1	Primary Active Transporters	the peroxisomal protein importer (ppi) family.	-	-	-	-	-
4	B. cinerea	BC1T_07946	N	WD40, PRP4	u4 u6 small nuclear ribonucleoprotein prp4	GT77	-	-	-	-	-	3.A.20.1.2	Primary Active Transporters	the peroxisomal protein importer (ppi) family.	-	-	-	-	-
4	Dia. ampelina	DA_912_scaffold_v01_60.g1666.t1	N	PRP4,WD40	u4 u6 small nuclear ribonucleoprotein prp4	-	-	-	-	-	-	3.A.20.1.2	Primary Active Transporters	the peroxisomal protein importer (ppi) family.	PHI:211	3e-19	CaTUP1	Candida albicans	Reduced virulence
4	E. lata	EL1_03_scaffold_390.g1959.t1	N	PRP4,WD40	u4 u6 small nuclear ribonucleoprotein prp4	GT77	-	-	-	-	-	2.A.1.14.3	Electrochemical Potential-driven Transporters	the major facilitator superfamily (mfs).	-	-	-	-	-
4	S. hirsutum	gi|389745458|gb|EIM86639.1|	N	PRP4,WD40	U4/U6 snRNP-specific spliceosomal protein	GH73	-	-	-	-	-	3.A.20.1.1	Primary Active Transporters	the peroxisomal protein importer (ppi) family.	PHI:211	2e-26	CaTUP1	Candida albicans	Reduced virulence
4	N. parvum	NP2_03_scaffold_424.g3560.t1	N	WD40	u5 snrnp complex	GT77	-	-	-	-	-	3.A.20.1.1	Primary Active Transporters	the peroxisomal protein importer (ppi) family.	-	-	-	-	-
4	P. chlamydospora	PC4_UCR_scaffold_v01_114.g4738.t1	N	WD40	u5 snrnp complex	-	-	-	-	-	-	3.A.20.1.2	Primary Active Transporters	the peroxisomal protein importer (ppi) family.	-	-	-	-	-
4	B. cinerea	BC1T_07009	N	WD40, NACHT	vegetative incompatibility protein het-e-1	GH73	-	-	-	-	-	3.A.20.1.1	Primary Active Transporters	the peroxisomal protein importer (ppi) family.	-	-	-	-	-
4	B. cinerea	BC1T_06974	N	WD40, NACHT	vegetative incompatibility protein het-e-1	GH73	-	-	-	-	-	3.A.20.1.2	Primary Active Transporters	the peroxisomal protein importer (ppi) family.	-	-	-	-	-
4	B. cinerea	BC1T_02851	N	WD40, F-box-like	wd domain and f-box domain containing protein	GH73	-	-	-	-	-	3.A.20.1.1	Primary Active Transporters	the peroxisomal protein importer (ppi) family.	PHI:211	4e-24	CaTUP1	Candida albicans	Reduced virulence
4	B. cinerea	BC1T_11458	N	WD40, F-box-like	wd domain-containing protein	-	-	-	-	-	-	3.A.20.1.1	Primary Active Transporters	the peroxisomal protein importer (ppi) family.	PHI:211	3e-15	CaTUP1	Candida albicans	Reduced virulence
4	T. minima	PA7_03_scaffold_610.g11354.t1	N	WD40	wd domain-containing protein	GT77	-	-	-	-	-	3.A.20.1.1	Primary Active Transporters	the peroxisomal protein importer (ppi) family.	-	-	-	-	-
4	Dia. ampelina	DA_912_scaffold_v01_184.g5205.t1	N	WD40	wd repeat containing protein 5	GH73	-	-	-	-	-	3.A.20.1.1	Primary Active Transporters	the peroxisomal protein importer (ppi) family.	-	-	-	-	-
4	T. minima	PA7_03_scaffold_146.g2566.t1	N	WD40	wd repeat containing protein 5	GH73	-	-	-	-	-	3.A.20.1.1	Primary Active Transporters	the peroxisomal protein importer (ppi) family.	-	-	-	-	-
4	B. cinerea	BC1T_06681	N	WD40	wd repeat domain 5b	GH73	-	-	-	-	-	3.A.20.1.2	Primary Active Transporters	the peroxisomal protein importer (ppi) family.	PHI:211	2e-32	CaTUP1	Candida albicans	Reduced virulence
4	Dip. seriata	DS_831_scaffold_v01_32.g1368.t1	N	WD40	wd repeat domain 5b	GH73	-	-	-	-	-	2.A.108.1.1	Electrochemical Potential-driven Transporters	the iron/lead transporter (ilt) family.	-	-	-	-	-
4	Dip. seriata	DS_831_scaffold_v01_528.g9385.t1	N	WD40	wd repeat protein	GT77	-	-	-	-	-	-	-	-	-	-	-	-	-
4	N. parvum	NP2_03_scaffold_395.g3271.t1	N	WD40	wd repeat protein	GT77	-	-	-	-	-	3.A.20.1.1	Primary Active Transporters	the peroxisomal protein importer (ppi) family.	-	-	-	-	-
4	N. parvum	NP2_03_scaffold_836.g7042.t1	N	WD40	wd repeat protein	GT77	-	-	-	-	-	3.A.20.1.1	Primary Active Transporters	the peroxisomal protein importer (ppi) family.	-	-	-	-	-
4	P. chlamydospora	PC4_UCR_scaffold_v01_143.g5485.t1	N	WD40	wd repeat protein	GT77	-	-	-	-	-	3.A.20.1.2	Primary Active Transporters	the peroxisomal protein importer (ppi) family.	PHI:211	5e-27	CaTUP1	Candida albicans	Reduced virulence
4	P. chlamydospora	PC4_UCR_scaffold_v01_77.g3304.t1	N	NLE,WD40	wd repeat protein	GH73	-	-	-	-	-	3.A.20.1.1	Primary Active Transporters	the peroxisomal protein importer (ppi) family.	-	-	-	-	-
4	F. mediterranea	gi|393212287|gb|EJC97788.1|	N	Utp12,WD40	WD repeat protein	GT15	-	-	-	-	-	3.A.20.1.2	Primary Active Transporters	the peroxisomal protein importer (ppi) family.	-	-	-	-	-
4	S. hirsutum	gi|389747686|gb|EIM88864.1|	N	Utp12,WD40	WD repeat protein	GT77	-	-	-	-	-	3.A.20.1.1	Primary Active Transporters	the peroxisomal protein importer (ppi) family.	-	-	-	-	-
4	B. cinerea	BC1T_08559	N	WD40	wd repeat-containing protein	GT77	-	-	-	-	-	3.A.20.1.1	Primary Active Transporters	the peroxisomal protein importer (ppi) family.	-	-	-	-	-
4	Dia. ampelina	DA_912_scaffold_v01_244.g6535.t1	N	WD40	wd repeat-containing protein	GT77	-	-	-	-	-	3.A.20.1.1	Primary Active Transporters	the peroxisomal protein importer (ppi) family.	-	-	-	-	-
4	Dia. ampelina	DA_912_scaffold_v01_40.g922.t1	N	WD40	wd repeat-containing protein	GT77	-	-	-	-	-	3.A.20.1.1	Primary Active Transporters	the peroxisomal protein importer (ppi) family.	-	-	-	-	-
4	Dip. seriata	DS_831_scaffold_v01_109.g5086.t1	N	WD40	wd repeat-containing protein	GT77	-	-	-	-	-	-	-	-	-	-	-	-	-
4	E. lata	EL1_03_scaffold_1033.g5273.t1	N	WD40	wd repeat-containing protein	GT77	-	-	-	-	-	2.A.1.14.11	Electrochemical Potential-driven Transporters	the major facilitator superfamily (mfs).	-	-	-	-	-
4	E. lata	EL1_03_scaffold_835.g4159.t1	N	WD40	wd repeat-containing protein	GT77	-	-	-	-	-	2.A.1.14.11	Electrochemical Potential-driven Transporters	the major facilitator superfamily (mfs).	-	-	-	-	-
4	B. cinerea	BC1T_07004	N	WD40, NACHT	wd-repeat protein	GT77	-	-	-	-	-	3.A.20.1.1	Primary Active Transporters	the peroxisomal protein importer (ppi) family.	-	-	-	-	-
4	F. mediterranea	gi|393222096|gb|EJD07580.1|	N	NLE,WD40	WD-repeat protein	GT77	-	-	-	-	-	3.A.20.1.1	Primary Active Transporters	the peroxisomal protein importer (ppi) family.	-	-	-	-	-
4	S. hirsutum	gi|389745360|gb|EIM86541.1|	N	NLE,WD40	WD-repeat protein	GT77	-	-	-	-	-	3.A.20.1.1	Primary Active Transporters	the peroxisomal protein importer (ppi) family.	-	-	-	-	-
4	S. cerevisiae	YCR072C	N	NLE,WD40	WD-repeat protein involved in ribosome biogenesis; may interact with ribosomes; required for maturation and efficient intra-nuclear transport or pre-60S ribosomal subunits, localizes to the nucleolus	GT77	-	-	-	-	-	3.A.20.1.1	Primary Active Transporters	the peroxisomal protein importer (ppi) family.	-	-	-	-	-
4	F. mediterranea	gi|393218663|gb|EJD04151.1|	N	WD40	WD40 repeat-containing protein	GT77	-	-	-	-	-	3.A.20.1.1	Primary Active Transporters	the peroxisomal protein importer (ppi) family.	-	-	-	-	-
4	S. hirsutum	gi|389742109|gb|EIM83296.1|	N	WD40	WD40 repeat-containing protein	GT77	-	-	-	-	-	3.A.20.1.2	Primary Active Transporters	the peroxisomal protein importer (ppi) family.	-	-	-	-	-
4	S. cerevisiae	YBR103W	N	LisH,WD40	WD40 repeat-containing subunit of Set3C histone deacetylase complex; complex represses early/middle sporulation genes; antagonizes telomeric silencing; binds specifically to the Sir4p N-terminus	--	-	-	-	-	-	-	-	-	PHI:2002	6e-15	TIG1	Magnaporthe oryzae (related: Magnaporthe grisea)	Loss of pathogenicity
4	F. mediterranea	gi|393222673|gb|EJD08157.1|	N	WD40	WD40 repeat-like protein	GH73	-	-	-	-	-	3.A.20.1.1	Primary Active Transporters	the peroxisomal protein importer (ppi) family.	PHI:211	3e-37	CaTUP1	Candida albicans	Reduced virulence
4	F. mediterranea	gi|393221182|gb|EJD06667.1|	N	WD40	WD40 repeat-like protein	-	-	-	-	-	-	-	-	-	PHI:211	9e-15	CaTUP1	Candida albicans	Reduced virulence
4	F. mediterranea	gi|393219486|gb|EJD04973.1|	N	WD40	WD40 repeat-like protein	-	-	-	-	-	-	-	-	-	PHI:211	3e-14	CaTUP1	Candida albicans	Reduced virulence
4	F. mediterranea	gi|393216992|gb|EJD02482.1|	N	WD40	WD40 repeat-like protein	GT77	-	-	-	-	-	3.A.20.1.1	Primary Active Transporters	the peroxisomal protein importer (ppi) family.	PHI:211	2e-28	CaTUP1	Candida albicans	Reduced virulence
4	F. mediterranea	gi|393216912|gb|EJD02402.1|	N	WD40	WD40 repeat-like protein	GH73	-	-	-	-	-	3.A.20.1.1	Primary Active Transporters	the peroxisomal protein importer (ppi) family.	PHI:211	4e-41	CaTUP1	Candida albicans	Reduced virulence
4	F. mediterranea	gi|393216847|gb|EJD02337.1|	N	WD40	WD40 repeat-like protein	GT77	-	-	-	-	-	3.A.20.1.1	Primary Active Transporters	the peroxisomal protein importer (ppi) family.	PHI:211	3e-34	CaTUP1	Candida albicans	Reduced virulence
4	F. mediterranea	gi|393216832|gb|EJD02322.1|	N	WD40	WD40 repeat-like protein	GT77	-	-	-	-	-	3.A.20.1.1	Primary Active Transporters	the peroxisomal protein importer (ppi) family.	PHI:211	1e-38	CaTUP1	Candida albicans	Reduced virulence
4	F. mediterranea	gi|393214241|gb|EJC99734.1|	N	WD40	WD40 repeat-like protein	GH73	-	-	-	-	-	3.A.20.1.1	Primary Active Transporters	the peroxisomal protein importer (ppi) family.	PHI:211	2e-36	CaTUP1	Candida albicans	Reduced virulence
4	F. mediterranea	gi|393214208|gb|EJC99701.1|	N	WD40	WD40 repeat-like protein	GH73	-	-	-	-	-	3.A.20.1.1	Primary Active Transporters	the peroxisomal protein importer (ppi) family.	PHI:211	3e-33	CaTUP1	Candida albicans	Reduced virulence
4	F. mediterranea	gi|393214196|gb|EJC99689.1|	N	WD40	WD40 repeat-like protein	GH73	-	-	-	-	-	3.A.20.1.1	Primary Active Transporters	the peroxisomal protein importer (ppi) family.	PHI:211	9e-37	CaTUP1	Candida albicans	Reduced virulence
4	F. mediterranea	gi|393213768|gb|EJC99263.1|	N	WD40	WD40 repeat-like protein	-	-	-	-	-	-	-	-	-	PHI:211	2e-17	CaTUP1	Candida albicans	Reduced virulence
4	F. mediterranea	gi|393212854|gb|EJC98352.1|	N	WD40	WD40 repeat-like protein	GH73	-	-	-	-	-	3.A.20.1.1	Primary Active Transporters	the peroxisomal protein importer (ppi) family.	PHI:211	6e-46	CaTUP1	Candida albicans	Reduced virulence
4	F. mediterranea	gi|393212191|gb|EJC97693.1|	N	WD40	WD40 repeat-like protein	-	-	-	-	-	-	-	-	-	PHI:211	2e-13	CaTUP1	Candida albicans	Reduced virulence
4	F. mediterranea	gi|393221970|gb|EJD07454.1|	N	WD40	WD40 repeat-like protein	GT77	-	-	-	-	-	3.A.20.1.1	Primary Active Transporters	the peroxisomal protein importer (ppi) family.	-	-	-	-	-
4	F. mediterranea	gi|393221568|gb|EJD07053.1|	N	WD40	WD40 repeat-like protein	GH73	-	-	-	-	-	3.A.20.1.1	Primary Active Transporters	the peroxisomal protein importer (ppi) family.	-	-	-	-	-
4	F. mediterranea	gi|393221567|gb|EJD07052.1|	N	WD40	WD40 repeat-like protein	GH73	-	-	-	-	-	3.A.20.1.1	Primary Active Transporters	the peroxisomal protein importer (ppi) family.	-	-	-	-	-
4	F. mediterranea	gi|393220779|gb|EJD06265.1|	N	WD40	WD40 repeat-like protein	GT77	-	-	-	-	-	3.A.20.1.1	Primary Active Transporters	the peroxisomal protein importer (ppi) family.	-	-	-	-	-
4	F. mediterranea	gi|393220676|gb|EJD06162.1|	N	WD40	WD40 repeat-like protein	GT77	-	-	-	-	-	3.A.20.1.2	Primary Active Transporters	the peroxisomal protein importer (ppi) family.	-	-	-	-	-
4	F. mediterranea	gi|393219810|gb|EJD05297.1|	N	WD40	WD40 repeat-like protein	GH73	-	-	-	-	-	3.A.20.1.1	Primary Active Transporters	the peroxisomal protein importer (ppi) family.	-	-	-	-	-
4	F. mediterranea	gi|393219487|gb|EJD04974.1|	N	WD40	WD40 repeat-like protein	-	-	-	-	-	-	-	-	-	-	-	-	-	-
4	F. mediterranea	gi|393219230|gb|EJD04717.1|	N	WD40	WD40 repeat-like protein	GH73	-	-	-	-	-	3.A.20.1.1	Primary Active Transporters	the peroxisomal protein importer (ppi) family.	-	-	-	-	-
4	F. mediterranea	gi|393219229|gb|EJD04716.1|	N	WD40	WD40 repeat-like protein	GH73	-	-	-	-	-	3.A.20.1.2	Primary Active Transporters	the peroxisomal protein importer (ppi) family.	-	-	-	-	-
4	F. mediterranea	gi|393216853|gb|EJD02343.1|	N	WD40	WD40 repeat-like protein	GH73	-	-	-	-	-	3.A.20.1.1	Primary Active Transporters	the peroxisomal protein importer (ppi) family.	-	-	-	-	-
4	F. mediterranea	gi|393216678|gb|EJD02168.1|	N	WD40	WD40 repeat-like protein	-	-	-	-	-	-	2.A.6.6.4	Electrochemical Potential-driven Transporters	the resistance-nodulation-cell division (rnd) superfamily.	-	-	-	-	-
4	F. mediterranea	gi|393216233|gb|EJD01724.1|	N	WD40	WD40 repeat-like protein	-	-	-	-	-	-	-	-	-	-	-	-	-	-
4	F. mediterranea	gi|393216197|gb|EJD01688.1|	N	WD40	WD40 repeat-like protein	-	-	-	-	-	-	-	-	-	-	-	-	-	-
4	F. mediterranea	gi|393214226|gb|EJC99719.1|	N	WD40	WD40 repeat-like protein	GT15	-	-	-	-	-	3.A.20.1.2	Primary Active Transporters	the peroxisomal protein importer (ppi) family.	-	-	-	-	-
4	F. mediterranea	gi|393214104|gb|EJC99597.1|	N	WD40	WD40 repeat-like protein	GH73	-	-	-	-	-	1.I.1.1.1	Channels/Pores	the nuclear pore complex (npc) family.	-	-	-	-	-
4	F. mediterranea	gi|393212871|gb|EJC98369.1|	N	WD40	WD40 repeat-like protein	GH73	-	-	-	-	-	3.A.20.1.1	Primary Active Transporters	the peroxisomal protein importer (ppi) family.	-	-	-	-	-
4	F. mediterranea	gi|393218338|gb|EJD03826.1|	N	Utp13,WD40	WD40 repeat-like protein	-	-	-	-	-	-	2.A.6.6.4	Electrochemical Potential-driven Transporters	the resistance-nodulation-cell division (rnd) superfamily.	-	-	-	-	-
4	F. mediterranea	gi|393212673|gb|EJC98172.1|	N	Tup_N,WD40	WD40 repeat-like protein	GT15	-	-	-	-	-	3.A.20.1.1	Primary Active Transporters	the peroxisomal protein importer (ppi) family.	-	-	-	-	-
4	F. mediterranea	gi|393222214|gb|EJD07698.1|	N	PRP4,WD40	WD40 repeat-like protein	GH73	-	-	-	-	-	3.A.20.1.1	Primary Active Transporters	the peroxisomal protein importer (ppi) family.	PHI:211	5e-28	CaTUP1	Candida albicans	Reduced virulence
4	F. mediterranea	gi|393212689|gb|EJC98188.1|	N	Pkinase,WD40	WD40 repeat-like protein	CBM13	-	-	-	-	-	1.A.26.1.1	Channels/Pores	plant plasmodesmata (PPD) family.	-	-	-	-	-
4	F. mediterranea	gi|393219590|gb|EJD05077.1|	N	NB-ARC,WD40	WD40 repeat-like protein	GH73	-	-	-	-	-	3.A.20.1.1	Primary Active Transporters	the peroxisomal protein importer (ppi) family.	PHI:211	1e-38	CaTUP1	Candida albicans	Reduced virulence
4	F. mediterranea	gi|393212908|gb|EJC98406.1|	N	NACHT,WD40	WD40 repeat-like protein	GT15	-	-	-	-	-	3.A.20.1.1	Primary Active Transporters	the peroxisomal protein importer (ppi) family.	PHI:211	5e-44	CaTUP1	Candida albicans	Reduced virulence
4	F. mediterranea	gi|393213683|gb|EJC99178.1|	N	NACHT,WD40	WD40 repeat-like protein	GH73	-	-	-	-	-	3.A.20.1.1	Primary Active Transporters	the peroxisomal protein importer (ppi) family.	PHI:211	1e-45	CaTUP1	Candida albicans	Reduced virulence
4	F. mediterranea	gi|393213656|gb|EJC99151.1|	N	NACHT,WD40	WD40 repeat-like protein	GT15	-	-	-	-	-	3.A.20.1.2	Primary Active Transporters	the peroxisomal protein importer (ppi) family.	PHI:211	5e-25	CaTUP1	Candida albicans	Reduced virulence
4	F. mediterranea	gi|393222446|gb|EJD07930.1|	N	NACHT,WD40	WD40 repeat-like protein	GH73	-	-	-	-	-	3.A.20.1.1	Primary Active Transporters	the peroxisomal protein importer (ppi) family.	PHI:211	1e-40	CaTUP1	Candida albicans	Reduced virulence
4	F. mediterranea	gi|393220821|gb|EJD06306.1|	N	NACHT,WD40	WD40 repeat-like protein	GT15	-	-	-	-	-	3.A.20.1.1	Primary Active Transporters	the peroxisomal protein importer (ppi) family.	PHI:211	6e-45	CaTUP1	Candida albicans	Reduced virulence
4	F. mediterranea	gi|393219604|gb|EJD05091.1|	N	NACHT,WD40	WD40 repeat-like protein	GH73	-	-	-	-	-	3.A.20.1.1	Primary Active Transporters	the peroxisomal protein importer (ppi) family.	PHI:211	2e-46	CaTUP1	Candida albicans	Reduced virulence
4	F. mediterranea	gi|393216986|gb|EJD02476.1|	N	NACHT,WD40	WD40 repeat-like protein	GH73	-	-	-	-	-	3.A.20.1.1	Primary Active Transporters	the peroxisomal protein importer (ppi) family.	PHI:211	4e-43	CaTUP1	Candida albicans	Reduced virulence
4	F. mediterranea	gi|393216900|gb|EJD02390.1|	N	NACHT,WD40	WD40 repeat-like protein	GH73	-	-	-	-	-	3.A.20.1.1	Primary Active Transporters	the peroxisomal protein importer (ppi) family.	PHI:211	9e-40	CaTUP1	Candida albicans	Reduced virulence
4	F. mediterranea	gi|393216851|gb|EJD02341.1|	N	NACHT,WD40	WD40 repeat-like protein	GH73	-	-	-	-	-	3.A.20.1.1	Primary Active Transporters	the peroxisomal protein importer (ppi) family.	PHI:211	7e-43	CaTUP1	Candida albicans	Reduced virulence
4	F. mediterranea	gi|393216817|gb|EJD02307.1|	N	NACHT,WD40	WD40 repeat-like protein	GH73	-	-	-	-	-	3.A.20.1.1	Primary Active Transporters	the peroxisomal protein importer (ppi) family.	PHI:211	3e-44	CaTUP1	Candida albicans	Reduced virulence
4	F. mediterranea	gi|393214523|gb|EJD00016.1|	N	NACHT,WD40	WD40 repeat-like protein	GH73	-	-	-	-	-	3.A.20.1.1	Primary Active Transporters	the peroxisomal protein importer (ppi) family.	PHI:211	8e-46	CaTUP1	Candida albicans	Reduced virulence
4	F. mediterranea	gi|393214227|gb|EJC99720.1|	N	NACHT,WD40	WD40 repeat-like protein	GH73	-	-	-	-	-	3.A.20.1.1	Primary Active Transporters	the peroxisomal protein importer (ppi) family.	PHI:211	1e-40	CaTUP1	Candida albicans	Reduced virulence
4	F. mediterranea	gi|393214223|gb|EJC99716.1|	N	NACHT,WD40	WD40 repeat-like protein	GH73	-	-	-	-	-	3.A.20.1.1	Primary Active Transporters	the peroxisomal protein importer (ppi) family.	PHI:211	3e-42	CaTUP1	Candida albicans	Reduced virulence
4	F. mediterranea	gi|393214198|gb|EJC99691.1|	N	NACHT,WD40	WD40 repeat-like protein	GH73	-	-	-	-	-	3.A.20.1.1	Primary Active Transporters	the peroxisomal protein importer (ppi) family.	-	-	-	-	-
4	F. mediterranea	gi|393212931|gb|EJC98429.1|	N	NACHT,WD40	WD40 repeat-like protein	GH73	-	-	-	-	-	3.A.20.1.1	Primary Active Transporters	the peroxisomal protein importer (ppi) family.	-	-	-	-	-
4	F. mediterranea	gi|393222589|gb|EJD08073.1|	N	NACHT,WD40	WD40 repeat-like protein	GH73	-	-	-	-	-	3.A.20.1.1	Primary Active Transporters	the peroxisomal protein importer (ppi) family.	-	-	-	-	-
4	F. mediterranea	gi|393222528|gb|EJD08012.1|	N	NACHT,WD40	WD40 repeat-like protein	GT15	-	-	-	-	-	3.A.20.1.1	Primary Active Transporters	the peroxisomal protein importer (ppi) family.	-	-	-	-	-
4	F. mediterranea	gi|393216950|gb|EJD02440.1|	N	NACHT,WD40	WD40 repeat-like protein	GH73	-	-	-	-	-	3.A.20.1.1	Primary Active Transporters	the peroxisomal protein importer (ppi) family.	-	-	-	-	-
4	F. mediterranea	gi|393216908|gb|EJD02398.1|	N	NACHT,WD40	WD40 repeat-like protein	GH73	-	-	-	-	-	3.A.20.1.1	Primary Active Transporters	the peroxisomal protein importer (ppi) family.	-	-	-	-	-
4	F. mediterranea	gi|393214373|gb|EJC99866.1|	N	NACHT,WD40	WD40 repeat-like protein	GH73	-	-	-	-	-	3.A.20.1.1	Primary Active Transporters	the peroxisomal protein importer (ppi) family.	-	-	-	-	-
4	F. mediterranea	gi|393214371|gb|EJC99864.1|	N	NACHT,WD40	WD40 repeat-like protein	GH73	-	-	-	-	-	3.A.20.1.1	Primary Active Transporters	the peroxisomal protein importer (ppi) family.	-	-	-	-	-
4	F. mediterranea	gi|393214370|gb|EJC99863.1|	N	NACHT,WD40	WD40 repeat-like protein	GH73	-	-	-	-	-	3.A.20.1.1	Primary Active Transporters	the peroxisomal protein importer (ppi) family.	-	-	-	-	-
4	F. mediterranea	gi|393214239|gb|EJC99732.1|	N	NACHT,WD40	WD40 repeat-like protein	GH73	-	-	-	-	-	3.A.20.1.1	Primary Active Transporters	the peroxisomal protein importer (ppi) family.	-	-	-	-	-
4	F. mediterranea	gi|393216816|gb|EJD02306.1|	N	Methyltransf_11,NACHT,WD40	WD40 repeat-like protein	GH73	-	-	-	-	-	3.A.20.1.1	Primary Active Transporters	the peroxisomal protein importer (ppi) family.	PHI:211	2e-42	CaTUP1	Candida albicans	Reduced virulence
4	F. mediterranea	gi|393213216|gb|EJC98713.1|	N	LisH,WD40	WD40 repeat-like protein	GT15	-	-	-	-	-	3.A.20.1.1	Primary Active Transporters	the peroxisomal protein importer (ppi) family.	-	-	-	-	-
4	F. mediterranea	gi|393216659|gb|EJD02149.1|	N	F-box-like,WD40	WD40 repeat-like protein	-	-	-	-	-	-	-	-	-	PHI:211	4e-10	CaTUP1	Candida albicans	Reduced virulence
4	F. mediterranea	gi|393216682|gb|EJD02172.1|	N	F-box-like,WD40	WD40 repeat-like protein	GT77	-	-	-	-	-	2.A.6.6.4	Electrochemical Potential-driven Transporters	the resistance-nodulation-cell division (rnd) superfamily.	-	-	-	-	-
4	F. mediterranea	gi|393216592|gb|EJD02082.1|	N	F-box-like,WD40	WD40 repeat-like protein	GT77	-	-	-	-	-	3.A.20.1.2	Primary Active Transporters	the peroxisomal protein importer (ppi) family.	-	-	-	-	-
4	F. mediterranea	gi|393216517|gb|EJD02007.1|	N	F-box-like,WD40	WD40 repeat-like protein	GT77	-	-	-	-	-	3.A.20.1.1	Primary Active Transporters	the peroxisomal protein importer (ppi) family.	-	-	-	-	-
4	F. mediterranea	gi|393214509|gb|EJD00002.1|	N	F-box-like,WD40	WD40 repeat-like protein	GT77	-	-	-	-	-	3.A.20.1.1	Primary Active Transporters	the peroxisomal protein importer (ppi) family.	-	-	-	-	-
4	F. mediterranea	gi|393212859|gb|EJC98357.1|	N	C2,NB-ARC,WD40	WD40 repeat-like protein	GH73	-	-	-	-	-	3.A.20.1.1	Primary Active Transporters	the peroxisomal protein importer (ppi) family.	-	-	-	-	-
4	F. mediterranea	gi|393219328|gb|EJD04815.1|	N	C2,NACHT,WD40	WD40 repeat-like protein	GH73	-	-	-	-	-	3.A.20.1.1	Primary Active Transporters	the peroxisomal protein importer (ppi) family.	PHI:211	2e-49	CaTUP1	Candida albicans	Reduced virulence
4	F. mediterranea	gi|393212899|gb|EJC98397.1|	N	C2,NACHT,WD40	WD40 repeat-like protein	GH73	-	-	-	-	-	3.A.20.1.1	Primary Active Transporters	the peroxisomal protein importer (ppi) family.	PHI:211	9e-45	CaTUP1	Candida albicans	Reduced virulence
4	F. mediterranea	gi|393212919|gb|EJC98417.1|	N	AAA_16,WD40	WD40 repeat-like protein	GH73	-	-	-	-	-	3.A.20.1.1	Primary Active Transporters	the peroxisomal protein importer (ppi) family.	PHI:211	1e-40	CaTUP1	Candida albicans	Reduced virulence
4	F. mediterranea	gi|393212917|gb|EJC98415.1|	N	AAA_16,WD40	WD40 repeat-like protein	GH73	-	-	-	-	-	3.A.20.1.1	Primary Active Transporters	the peroxisomal protein importer (ppi) family.	PHI:211	7e-42	CaTUP1	Candida albicans	Reduced virulence
4	F. mediterranea	gi|393212893|gb|EJC98391.1|	N	AAA_16,WD40	WD40 repeat-like protein	GH73	-	-	-	-	-	3.A.20.1.1	Primary Active Transporters	the peroxisomal protein importer (ppi) family.	PHI:211	3e-47	CaTUP1	Candida albicans	Reduced virulence
4	F. mediterranea	gi|393212847|gb|EJC98345.1|	N	AAA_16,WD40	WD40 repeat-like protein	GH73	-	-	-	-	-	3.A.20.1.1	Primary Active Transporters	the peroxisomal protein importer (ppi) family.	PHI:211	3e-46	CaTUP1	Candida albicans	Reduced virulence
4	F. mediterranea	gi|393219326|gb|EJD04813.1|	N	AAA_16,WD40	WD40 repeat-like protein	GH73	-	-	-	-	-	3.A.20.1.1	Primary Active Transporters	the peroxisomal protein importer (ppi) family.	-	-	-	-	-
4	F. mediterranea	gi|393212965|gb|EJC98463.1|	N	AAA_16,WD40	WD40 repeat-like protein	GH73	-	-	-	-	-	3.A.20.1.1	Primary Active Transporters	the peroxisomal protein importer (ppi) family.	-	-	-	-	-
4	F. mediterranea	gi|393212890|gb|EJC98388.1|	N	AAA_16,C2,WD40	WD40 repeat-like protein	GH73	-	-	-	-	-	3.A.20.1.1	Primary Active Transporters	the peroxisomal protein importer (ppi) family.	PHI:211	8e-46	CaTUP1	Candida albicans	Reduced virulence
4	F. mediterranea	gi|393212881|gb|EJC98379.1|	N	AAA_16,C2,WD40	WD40 repeat-like protein	GH73	-	-	-	-	-	3.A.20.1.1	Primary Active Transporters	the peroxisomal protein importer (ppi) family.	PHI:211	2e-50	CaTUP1	Candida albicans	Reduced virulence
4	F. mediterranea	gi|393219752|gb|EJD05239.1|	N	AAA_16,C2,WD40	WD40 repeat-like protein	GH73	-	-	-	-	-	3.A.20.1.1	Primary Active Transporters	the peroxisomal protein importer (ppi) family.	-	-	-	-	-
4	S. hirsutum	gi|389743467|gb|EIM84651.1|	N	WD40	WD40 repeat-like protein	GT77	-	-	-	-	-	3.A.20.1.1	Primary Active Transporters	the peroxisomal protein importer (ppi) family.	PHI:211	6e-35	CaTUP1	Candida albicans	Reduced virulence
4	S. hirsutum	gi|389748272|gb|EIM89449.1|	N	WD40	WD40 repeat-like protein	-	-	-	-	-	-	-	-	-	PHI:211	7e-23	CaTUP1	Candida albicans	Reduced virulence
4	S. hirsutum	gi|389742699|gb|EIM83885.1|	N	WD40	WD40 repeat-like protein	-	-	-	-	-	-	-	-	-	PHI:211	9e-13	CaTUP1	Candida albicans	Reduced virulence
4	S. hirsutum	gi|389745829|gb|EIM87009.1|	N	WD40	WD40 repeat-like protein	-	-	-	-	-	-	-	-	-	PHI:2289	2e-08	BcBOA2	Botrytis cinerea	Reduced virulence
4	S. hirsutum	gi|389747474|gb|EIM88652.1|	N	WD40	WD40 repeat-like protein	-	-	-	-	Cluster_11	Nrps	3.A.20.1.1	Primary Active Transporters	the peroxisomal protein importer (ppi) family.	-	-	-	-	-
4	S. hirsutum	gi|389747562|gb|EIM88740.1|	N	WD40	WD40 repeat-like protein	-	-	-	-	Cluster_13	Other	-	-	-	-	-	-	-	-
4	S. hirsutum	gi|389739061|gb|EIM80256.1|	N	WD40	WD40 repeat-like protein	-	-	-	-	Cluster_39	Other	2.A.6.6.4	Electrochemical Potential-driven Transporters	the resistance-nodulation-cell division (rnd) superfamily.	-	-	-	-	-
4	S. hirsutum	gi|389743671|gb|EIM84855.1|	N	WD40	WD40 repeat-like protein	GT77	-	-	Carboxymuconolactone_decarboxylase_(no_peroxidase_activity)	-	-	3.A.20.1.2	Primary Active Transporters	the peroxisomal protein importer (ppi) family.	-	-	-	-	-
4	S. hirsutum	gi|389750241|gb|EIM91412.1|	N	WD40	WD40 repeat-like protein	GH73	-	-	-	-	-	3.A.20.1.1	Primary Active Transporters	the peroxisomal protein importer (ppi) family.	-	-	-	-	-
4	S. hirsutum	gi|389748457|gb|EIM89634.1|	N	WD40	WD40 repeat-like protein	GT77	-	-	-	-	-	3.A.20.1.1	Primary Active Transporters	the peroxisomal protein importer (ppi) family.	-	-	-	-	-
4	S. hirsutum	gi|389746839|gb|EIM88018.1|	N	WD40	WD40 repeat-like protein	-	-	-	-	-	-	-	-	-	-	-	-	-	-
4	S. hirsutum	gi|389749027|gb|EIM90204.1|	N	WD40	WD40 repeat-like protein	-	-	-	-	-	-	3.A.20.1.1	Primary Active Transporters	the peroxisomal protein importer (ppi) family.	-	-	-	-	-
4	S. hirsutum	gi|389747522|gb|EIM88700.1|	N	Tup_N,WD40	WD40 repeat-like protein	GT15	-	-	-	-	-	3.A.20.1.1	Primary Active Transporters	the peroxisomal protein importer (ppi) family.	-	-	-	-	-
4	S. hirsutum	gi|389751259|gb|EIM92332.1|	N	TFIID_90kDa,WD40	WD40 repeat-like protein	GT77	-	-	-	-	-	3.A.20.1.1	Primary Active Transporters	the peroxisomal protein importer (ppi) family.	PHI:211	9e-27	CaTUP1	Candida albicans	Reduced virulence
4	S. hirsutum	gi|389748409|gb|EIM89586.1|	N	NACHT,WD40	WD40 repeat-like protein	GH73	-	-	-	-	-	3.A.20.1.1	Primary Active Transporters	the peroxisomal protein importer (ppi) family.	PHI:211	5e-49	CaTUP1	Candida albicans	Reduced virulence
4	S. hirsutum	gi|389742867|gb|EIM84053.1|	N	NACHT,WD40	WD40 repeat-like protein	GH73	-	-	-	-	-	3.A.20.1.1	Primary Active Transporters	the peroxisomal protein importer (ppi) family.	PHI:211	3e-43	CaTUP1	Candida albicans	Reduced virulence
4	S. hirsutum	gi|389738303|gb|EIM79503.1|	N	NACHT,WD40	WD40 repeat-like protein	GH73	-	-	-	-	-	3.A.20.1.1	Primary Active Transporters	the peroxisomal protein importer (ppi) family.	PHI:211	2e-45	CaTUP1	Candida albicans	Reduced virulence
4	S. hirsutum	gi|389742257|gb|EIM83444.1|	N	LisH,WD40	WD40 repeat-like protein	-	-	-	-	-	-	3.A.20.1.1	Primary Active Transporters	the peroxisomal protein importer (ppi) family.	-	-	-	-	-
4	S. hirsutum	gi|389748580|gb|EIM89757.1|	N	F-box,WD40	WD40 repeat-like protein	-	-	-	-	-	-	2.A.6.6.4	Electrochemical Potential-driven Transporters	the resistance-nodulation-cell division (rnd) superfamily.	-	-	-	-	-
4	S. hirsutum	gi|389749296|gb|EIM90473.1|	N	F-box-like,WD40	WD40 repeat-like protein	GT77	-	-	-	-	-	3.A.20.1.1	Primary Active Transporters	the peroxisomal protein importer (ppi) family.	PHI:211	9e-18	CaTUP1	Candida albicans	Reduced virulence
4	S. hirsutum	gi|389748510|gb|EIM89687.1|	N	F-box-like,WD40	WD40 repeat-like protein	-	-	-	-	-	-	3.A.20.1.1	Primary Active Transporters	the peroxisomal protein importer (ppi) family.	PHI:211	2e-13	CaTUP1	Candida albicans	Reduced virulence
4	S. hirsutum	gi|389748576|gb|EIM89753.1|	N	F-box-like,WD40	WD40 repeat-like protein	GT77	-	-	-	-	-	2.A.6.6.4	Electrochemical Potential-driven Transporters	the resistance-nodulation-cell division (rnd) superfamily.	-	-	-	-	-
4	S. hirsutum	gi|389746107|gb|EIM87287.1|	N	F-box-like,WD40	WD40 repeat-like protein	GT77	-	-	-	-	-	3.A.20.1.1	Primary Active Transporters	the peroxisomal protein importer (ppi) family.	-	-	-	-	-
4	S. hirsutum	gi|389739099|gb|EIM80293.1|	N	F-box-like,WD40	WD40 repeat-like protein	GT77	-	-	-	-	-	3.A.20.1.1	Primary Active Transporters	the peroxisomal protein importer (ppi) family.	-	-	-	-	-
4	S. hirsutum	gi|389740564|gb|EIM81755.1|	N	DUF2235,WD40	WD40 repeat-like protein	GH73	-	-	-	-	-	3.A.20.1.1	Primary Active Transporters	the peroxisomal protein importer (ppi) family.	PHI:211	1e-35	CaTUP1	Candida albicans	Reduced virulence
4	S. hirsutum	gi|389738370|gb|EIM79569.1|	N	DUF2235,WD40	WD40 repeat-like protein	GH73	-	-	-	-	-	3.A.20.1.1	Primary Active Transporters	the peroxisomal protein importer (ppi) family.	PHI:211	2e-49	CaTUP1	Candida albicans	Reduced virulence
4	S. hirsutum	gi|389740372|gb|EIM81563.1|	N	DUF2235,WD40	WD40 repeat-like protein	GH73	-	-	-	-	-	3.A.20.1.1	Primary Active Transporters	the peroxisomal protein importer (ppi) family.	-	-	-	-	-
4	S. hirsutum	gi|389745357|gb|EIM86538.1|	N	CDtoxinA,WD40	WD40 repeat-like protein	GT77	-	-	-	-	-	3.A.20.1.2	Primary Active Transporters	the peroxisomal protein importer (ppi) family.	PHI:211	7e-36	CaTUP1	Candida albicans	Reduced virulence
4	S. hirsutum	gi|389740034|gb|EIM81226.1|	N	C2,WD40,zf-GRF	WD40 repeat-like protein	-	-	-	-	-	-	-	-	-	-	-	-	-	-
4	S. hirsutum	gi|389739128|gb|EIM80322.1|	N	AAA_16,WD40	WD40 repeat-like protein	GT15	-	-	-	Cluster_38	Other	3.A.20.1.1	Primary Active Transporters	the peroxisomal protein importer (ppi) family.	PHI:211	3e-41	CaTUP1	Candida albicans	Reduced virulence
4	F. mediterranea	gi|393222547|gb|EJD08031.1|	N	WD40	WD40 repeat-like protein, partial	GT77	-	-	-	-	-	3.A.20.1.1	Primary Active Transporters	the peroxisomal protein importer (ppi) family.	PHI:211	7e-34	CaTUP1	Candida albicans	Reduced virulence
4	F. mediterranea	gi|393216260|gb|EJD01751.1|	N	WD40	WD40 repeat-like protein, partial	GH73	-	-	-	-	-	3.A.20.1.1	Primary Active Transporters	the peroxisomal protein importer (ppi) family.	PHI:211	5e-41	CaTUP1	Candida albicans	Reduced virulence
4	F. mediterranea	gi|393214430|gb|EJC99923.1|	N	WD40	WD40 repeat-like protein, partial	GH73	-	-	-	-	-	3.A.20.1.1	Primary Active Transporters	the peroxisomal protein importer (ppi) family.	PHI:211	3e-32	CaTUP1	Candida albicans	Reduced virulence
4	F. mediterranea	gi|393212853|gb|EJC98351.1|	N	WD40	WD40 repeat-like protein, partial	GH73	-	-	-	-	-	3.A.20.1.1	Primary Active Transporters	the peroxisomal protein importer (ppi) family.	PHI:211	3e-38	CaTUP1	Candida albicans	Reduced virulence
4	F. mediterranea	gi|393219244|gb|EJD04731.1|	N	WD40	WD40 repeat-like protein, partial	GT77	-	-	-	-	-	3.A.20.1.1	Primary Active Transporters	the peroxisomal protein importer (ppi) family.	-	-	-	-	-
4	F. mediterranea	gi|393216879|gb|EJD02369.1|	N	WD40	WD40 repeat-like protein, partial	GT77	-	-	-	-	-	3.A.20.1.1	Primary Active Transporters	the peroxisomal protein importer (ppi) family.	-	-	-	-	-
4	F. mediterranea	gi|393214240|gb|EJC99733.1|	N	WD40	WD40 repeat-like protein, partial	GH73	-	-	-	-	-	3.A.20.1.1	Primary Active Transporters	the peroxisomal protein importer (ppi) family.	-	-	-	-	-
4	F. mediterranea	gi|393213836|gb|EJC99331.1|	N	WD40	WD40 repeat-like protein, partial	-	-	-	-	-	-	2.A.6.6.4	Electrochemical Potential-driven Transporters	the resistance-nodulation-cell division (rnd) superfamily.	-	-	-	-	-
4	F. mediterranea	gi|393212896|gb|EJC98394.1|	N	WD40	WD40 repeat-like protein, partial	GH73	-	-	-	-	-	3.A.20.1.2	Primary Active Transporters	the peroxisomal protein importer (ppi) family.	-	-	-	-	-
4	F. mediterranea	gi|393211986|gb|EJC97566.1|	N	WD40	WD40 repeat-like protein, partial	GH73	-	-	-	-	-	3.A.20.1.1	Primary Active Transporters	the peroxisomal protein importer (ppi) family.	-	-	-	-	-
4	F. mediterranea	gi|393211200|gb|EJC97406.1|	N	WD40	WD40 repeat-like protein, partial	GH73	-	-	-	-	-	3.A.20.1.1	Primary Active Transporters	the peroxisomal protein importer (ppi) family.	-	-	-	-	-
4	F. mediterranea	gi|393212666|gb|EJC98165.1|	N	NACHT,WD40	WD40 repeat-like protein, partial	GH73	-	-	-	-	-	3.A.20.1.1	Primary Active Transporters	the peroxisomal protein importer (ppi) family.	PHI:211	2e-44	CaTUP1	Candida albicans	Reduced virulence
4	F. mediterranea	gi|393214218|gb|EJC99711.1|	N	NACHT,WD40	WD40 repeat-like protein, partial	GH73	-	-	-	-	-	3.A.20.1.1	Primary Active Transporters	the peroxisomal protein importer (ppi) family.	PHI:211	5e-42	CaTUP1	Candida albicans	Reduced virulence
4	F. mediterranea	gi|393214367|gb|EJC99860.1|	N	NACHT,WD40	WD40 repeat-like protein, partial	GH73	-	-	-	-	-	3.A.20.1.1	Primary Active Transporters	the peroxisomal protein importer (ppi) family.	PHI:211	8e-45	CaTUP1	Candida albicans	Reduced virulence
4	F. mediterranea	gi|393212877|gb|EJC98375.1|	N	AAA_16,WD40	WD40 repeat-like protein, partial	GH73	-	-	-	-	-	3.A.20.1.1	Primary Active Transporters	the peroxisomal protein importer (ppi) family.	PHI:211	8e-49	CaTUP1	Candida albicans	Reduced virulence
4	S. hirsutum	gi|389738367|gb|EIM79566.1|	N	WD40	WD40 repeat-like protein, partial	GH73	-	-	-	-	-	3.A.20.1.1	Primary Active Transporters	the peroxisomal protein importer (ppi) family.	PHI:211	4e-46	CaTUP1	Candida albicans	Reduced virulence
4	S. hirsutum	gi|389738192|gb|EIM79393.1|	N	WD40	WD40 repeat-like protein, partial	GT77	-	-	-	-	-	3.A.20.1.1	Primary Active Transporters	the peroxisomal protein importer (ppi) family.	PHI:211	1e-33	CaTUP1	Candida albicans	Reduced virulence
4	S. hirsutum	gi|389738027|gb|EIM79232.1|	N	WD40	WD40 repeat-like protein, partial	GH73	-	-	-	-	-	3.A.20.1.1	Primary Active Transporters	the peroxisomal protein importer (ppi) family.	PHI:211	5e-31	CaTUP1	Candida albicans	Reduced virulence
4	S. hirsutum	gi|389749638|gb|EIM90809.1|	N	WD40	WD40 repeat-like protein, partial	-	-	-	-	-	-	-	-	-	PHI:211	1e-13	CaTUP1	Candida albicans	Reduced virulence
4	S. hirsutum	gi|389738519|gb|EIM79717.1|	N	WD40	WD40 repeat-like protein, partial	-	-	-	-	-	-	-	-	-	PHI:211	1e-14	CaTUP1	Candida albicans	Reduced virulence
4	S. hirsutum	gi|389742607|gb|EIM83793.1|	N	WD40	WD40 repeat-like protein, partial	GT77	-	-	-	-	-	3.A.20.1.1	Primary Active Transporters	the peroxisomal protein importer (ppi) family.	-	-	-	-	-
4	S. hirsutum	gi|389739037|gb|EIM80232.1|	N	WD40	WD40 repeat-like protein, partial	-	-	-	-	-	-	3.A.20.1.1	Primary Active Transporters	the peroxisomal protein importer (ppi) family.	-	-	-	-	-
4	S. hirsutum	gi|389738505|gb|EIM79703.1|	N	WD40	WD40 repeat-like protein, partial	GH73	-	-	-	-	-	-	-	-	-	-	-	-	-
4	S. hirsutum	gi|389747888|gb|EIM89066.1|	N	NACHT,WD40	WD40 repeat-like protein, partial	GH73	-	-	Hybrid_Ascorbate-Cytochrome_C_peroxidase	-	-	3.A.20.1.1	Primary Active Transporters	the peroxisomal protein importer (ppi) family.	PHI:211	8e-45	CaTUP1	Candida albicans	Reduced virulence
4	S. hirsutum	gi|389738191|gb|EIM79392.1|	N	NACHT,WD40	WD40 repeat-like protein, partial	GH73	-	-	-	-	-	3.A.20.1.1	Primary Active Transporters	the peroxisomal protein importer (ppi) family.	PHI:211	1e-42	CaTUP1	Candida albicans	Reduced virulence
4	S. hirsutum	gi|389742858|gb|EIM84044.1|	N	NACHT,WD40	WD40 repeat-like protein, partial	GH73	-	-	-	-	-	3.A.20.1.1	Primary Active Transporters	the peroxisomal protein importer (ppi) family.	-	-	-	-	-
4	E. lata	EL1_03_scaffold_2144.g10861.t1	N	WD40	will die slowly	GT77	-	-	-	-	-	2.A.1.14.4	Electrochemical Potential-driven Transporters	the major facilitator superfamily (mfs).	PHI:211	4e-26	CaTUP1	Candida albicans	Reduced virulence
5	B. cinerea	BC1T_14987	N	-	amid-like nadh	-	-	-	-	-	-	2.A.1.2.6	Electrochemical Potential-driven Transporters	the major facilitator superfamily (mfs).	PHI:737	4e-19	CTB4	Cercospora nicotianae	Reduced virulence
5	B. cinerea	BC1T_14275	N	MFS_1	amino-acid permease	-	-	-	-	-	-	2.A.1.2.35	Electrochemical Potential-driven Transporters	the major facilitator superfamily (mfs).	PHI:510	2e-32	CaNAG3	Candida albicans	Reduced virulence
5	Dia. ampelina	DA_912_scaffold_v01_20.g602.t1	N	MFS_1	benomyl methotrexate resistance protein	-	-	-	-	-	-	2.A.1.2.16	Electrochemical Potential-driven Transporters	the major facilitator superfamily (mfs).	PHI:511	1e-57	CaNAG4	Candida albicans	Reduced virulence
5	Dip. seriata	DS_831_scaffold_v01_60.g2506.t1	N	MFS_1	benomyl methotrexate resistance protein	-	-	-	-	-	-	-	-	-	PHI:26	3e-97	CaMDR1	Candida albicans	Reduced virulence
5	Dip. seriata	DS_831_scaffold_v01_241.g8369.t1	N	MFS_1	benomyl methotrexate resistance protein	-	-	-	-	-	-	3.A.20.1.2	Primary Active Transporters	the peroxisomal protein importer (ppi) family.	PHI:510	8e-19	CaNAG3	Candida albicans	Reduced virulence
5	N. parvum	NP2_03_scaffold_936.g7731.t1	N	MFS_1	benomyl methotrexate resistance protein	-	-	-	-	-	-	2.A.1.2.6	Electrochemical Potential-driven Transporters	the major facilitator superfamily (mfs).	PHI:26	6e-60	CaMDR1	Candida albicans	Reduced virulence
5	N. parvum	NP2_03_scaffold_1260.g10174.t1	N	MFS_1	benomyl methotrexate resistance protein	-	-	-	-	-	-	2.A.1.2.6	Electrochemical Potential-driven Transporters	the major facilitator superfamily (mfs).	PHI:26	1e-106	CaMDR1	Candida albicans	Reduced virulence
5	P. chlamydospora	PC4_UCR_scaffold_v01_131.g5131.t1	N	MFS_1	benomyl methotrexate resistance protein	-	-	-	-	-	-	2.A.1.2.35	Electrochemical Potential-driven Transporters	the major facilitator superfamily (mfs).	PHI:26	1e-106	CaMDR1	Candida albicans	Reduced virulence
5	P. chlamydospora	PC4_UCR_scaffold_v01_268.g6959.t1	N	MFS_1	benomyl methotrexate resistance protein	-	-	-	-	-	-	2.A.1.2.16	Electrochemical Potential-driven Transporters	the major facilitator superfamily (mfs).	PHI:511	9e-41	CaNAG4	Candida albicans	Reduced virulence
5	B. cinerea	BC1T_05102	N	MFS_1	bicyclomycin resistance	-	-	-	-	-	-	2.A.1.2.2	Electrochemical Potential-driven Transporters	the major facilitator superfamily (mfs).	PHI:737	2e-61	CTB4	Cercospora nicotianae	Reduced virulence
5	B. cinerea	BC1T_06640	N	MFS_1	bicyclomycin resistance	-	-	-	-	-	-	2.A.1.2.2	Electrochemical Potential-driven Transporters	the major facilitator superfamily (mfs).	PHI:26	8e-39	CaMDR1	Candida albicans	Reduced virulence
5	B. cinerea	BC1T_01252	N	-	bicyclomycin resistance	-	-	-	-	-	-	2.A.1.2.16	Electrochemical Potential-driven Transporters	the major facilitator superfamily (mfs).	PHI:510	7e-21	CaNAG3	Candida albicans	Reduced virulence
5	Dia. ampelina	DA_912_scaffold_v01_175.g5008.t1	N	MFS_1	bicyclomycin resistance	-	-	-	-	-	-	2.A.1.2.17	Electrochemical Potential-driven Transporters	the major facilitator superfamily (mfs).	PHI:26	9e-68	CaMDR1	Candida albicans	Reduced virulence
5	Dia. ampelina	DA_912_scaffold_v01_573.g10096.t1	N	MFS_1	bicyclomycin resistance	-	-	-	-	-	-	2.A.1.2.35	Electrochemical Potential-driven Transporters	the major facilitator superfamily (mfs).	PHI:511	2e-60	CaNAG4	Candida albicans	Reduced virulence
5	Dia. ampelina	DA_912_scaffold_v01_114.g3386.t1	N	MFS_1	bicyclomycin resistance	-	-	-	-	-	-	2.A.1.2.16	Electrochemical Potential-driven Transporters	the major facilitator superfamily (mfs).	PHI:737	7e-83	CTB4	Cercospora nicotianae	Reduced virulence
5	Dia. ampelina	DA_912_scaffold_v01_6.g93.t1	N	-	bicyclomycin resistance	-	-	-	-	-	-	2.A.1.2.2	Electrochemical Potential-driven Transporters	the major facilitator superfamily (mfs).	PHI:26	2e-12	CaMDR1	Candida albicans	Reduced virulence
5	Dip. seriata	DS_831_scaffold_v01_109.g5155.t1	N	MFS_1	bicyclomycin resistance	-	-	-	-	-	-	-	-	-	PHI:26	6e-34	CaMDR1	Candida albicans	Reduced virulence
5	E. lata	EL1_03_scaffold_307.g1541.t1	N	MFS_1	bicyclomycin resistance	-	-	-	-	-	-	-	-	-	PHI:2329	1e-55	CTB4	Cercospora nicotianae	Reduced virulence
5	E. lata	EL1_03_scaffold_1257.g6300.t1	N	MFS_1	bicyclomycin resistance	-	-	-	-	-	-	-	-	-	PHI:26	2e-37	CaMDR1	Candida albicans	Reduced virulence
5	P. chlamydospora	PC4_UCR_scaffold_v01_188.g6369.t1	N	MFS_1	bicyclomycin resistance	-	-	-	-	-	-	2.A.1.2.23	Electrochemical Potential-driven Transporters	the major facilitator superfamily (mfs).	PHI:26	2e-15	CaMDR1	Candida albicans	Reduced virulence
5	B. cinerea	BC1T_09943	N	MFS_1	bicyclomycin resistance protein	-	-	-	-	-	-	2.A.1.2.16	Electrochemical Potential-driven Transporters	the major facilitator superfamily (mfs).	PHI:737	1e-96	CTB4	Cercospora nicotianae	Reduced virulence
5	T. minima	PA7_03_scaffold_329.g5364.t1	N	MFS_1	caffeine resistance protein	-	-	-	-	-	-	2.A.1.2.35	Electrochemical Potential-driven Transporters	the major facilitator superfamily (mfs).	PHI:2329	1e-63	CTB4	Cercospora nicotianae	Reduced virulence
5	Dip. seriata	DS_831_scaffold_v01_63.g2658.t1	N	MFS_1	caffeine resistance protein 5	-	-	-	-	-	-	3.A.8.1.1	Primary Active Transporters	the mitochondrial protein translocase (mpt) family.	PHI:26	2e-69	CaMDR1	Candida albicans	Reduced virulence
5	T. minima	PA7_03_scaffold_583.g10683.t1	N	MFS_1	caffeine resistance protein 5	-	-	-	-	-	-	2.A.1.2.35	Electrochemical Potential-driven Transporters	the major facilitator superfamily (mfs).	PHI:26	1e-115	CaMDR1	Candida albicans	Reduced virulence
5	P. chlamydospora	PC4_UCR_scaffold_v01_23.g987.t1	N	MFS_1	caffeine resistance protein 5	-	-	-	-	-	-	2.A.1.2.35	Electrochemical Potential-driven Transporters	the major facilitator superfamily (mfs).	PHI:26	1e-106	CaMDR1	Candida albicans	Reduced virulence
5	B. cinerea	BC1T_13307	N	-	dimethylaniline	-	-	-	-	-	-	2.A.1.2.16	Electrochemical Potential-driven Transporters	the major facilitator superfamily (mfs).	PHI:510	7e-25	CaNAG3	Candida albicans	Reduced virulence
5	B. cinerea	BC1T_15242	N	MFS_1	dwnn domain-containing protein	-	-	-	-	-	-	2.A.1.2.16	Electrochemical Potential-driven Transporters	the major facilitator superfamily (mfs).	PHI:737	8e-44	CTB4	Cercospora nicotianae	Reduced virulence
5	E. lata	EL1_03_scaffold_476.g2332.t1	N	MFS_1	efflux pump antibiotic resistance	-	-	-	-	-	-	-	-	-	PHI:737	1e-46	CTB4	Cercospora nicotianae	Reduced virulence
5	Dia. ampelina	DA_912_scaffold_v01_239.g6466.t1	N	MFS_1	fluconazole resistance protein 1	-	-	-	-	-	-	2.A.1.2.17	Electrochemical Potential-driven Transporters	the major facilitator superfamily (mfs).	PHI:511	5e-77	CaNAG4	Candida albicans	Reduced virulence
5	Dia. ampelina	DA_912_scaffold_v01_330.g7710.t1	N	MFS_1	fluconazole resistance protein 1	-	-	-	-	-	-	2.A.1.2.17	Electrochemical Potential-driven Transporters	the major facilitator superfamily (mfs).	PHI:26	5e-64	CaMDR1	Candida albicans	Reduced virulence
5	Dia. ampelina	DA_912_scaffold_v01_451.g9321.t1	N	MFS_1	fluconazole resistance protein 1	-	-	-	-	-	-	2.A.1.2.16	Electrochemical Potential-driven Transporters	the major facilitator superfamily (mfs).	PHI:510	1e-90	CaNAG3	Candida albicans	Reduced virulence
5	Dip. seriata	DS_831_scaffold_v01_177.g7372.t1	N	MFS_1	fluconazole resistance protein 1	-	-	-	-	-	-	-	-	-	PHI:510	1e-40	CaNAG3	Candida albicans	Reduced virulence
5	E. lata	EL1_03_scaffold_507.g2435.t1	N	MFS_1	fluconazole resistance protein 1	-	-	-	-	-	-	1.A.8.6.2	Channels/Pores	the major intrinsic protein (mip) family.	PHI:26	2e-47	CaMDR1	Candida albicans	Reduced virulence
5	E. lata	EL1_03_scaffold_1359.g6853.t1	N	MFS_1	fluconazole resistance protein 1	-	-	-	-	-	-	1.A.8.6.2	Channels/Pores	the major intrinsic protein (mip) family.	PHI:737	1e-79	CTB4	Cercospora nicotianae	Reduced virulence
5	T. minima	PA7_03_scaffold_184.g3410.t1	N	MFS_1	fluconazole resistance protein 1	-	-	-	-	-	-	2.A.1.2.6	Electrochemical Potential-driven Transporters	the major facilitator superfamily (mfs).	PHI:511	7e-80	CaNAG4	Candida albicans	Reduced virulence
5	Dia. ampelina	DA_912_scaffold_v01_14.g358.t1	N	MFS_1	fructose facilitator	-	-	-	-	-	-	2.A.1.2.45	Electrochemical Potential-driven Transporters	the major facilitator superfamily (mfs).	PHI:511	5e-63	CaNAG4	Candida albicans	Reduced virulence
5	N. parvum	NP2_03_scaffold_683.g5712.t1	N	MFS_1	fructose facilitator	-	-	-	-	-	-	2.A.1.2.45	Electrochemical Potential-driven Transporters	the major facilitator superfamily (mfs).	PHI:511	1e-60	CaNAG4	Candida albicans	Reduced virulence
5	B. cinerea	BC1T_13501	N	MFS_1	hypothetical protein	-	-	-	-	-	-	2.A.1.2.17	Electrochemical Potential-driven Transporters	the major facilitator superfamily (mfs).	PHI:510	0	CaNAG3	Candida albicans	Reduced virulence
5	T. minima	PA7_03_scaffold_601.g11154.t1	N	MFS_1,NUDIX	hypothetical protein	-	-	-	-	-	-	2.A.1.2.2	Electrochemical Potential-driven Transporters	the major facilitator superfamily (mfs).	PHI:2329	3e-36	CTB4	Cercospora nicotianae	Reduced virulence
5	T. minima	PA7_03_scaffold_293.g5019.t1	N	MFS_1	hypothetical protein	-	-	-	-	-	-	2.A.1.2.16	Electrochemical Potential-driven Transporters	the major facilitator superfamily (mfs).	PHI:511	6e-41	CaNAG4	Candida albicans	Reduced virulence
5	T. minima	PA7_03_scaffold_292.g4930.t1	N	MFS_1	hypothetical protein	-	-	-	-	-	-	2.A.1.2.16	Electrochemical Potential-driven Transporters	the major facilitator superfamily (mfs).	PHI:510	6e-54	CaNAG3	Candida albicans	Reduced virulence
5	T. minima	PA7_03_scaffold_572.g10391.t1	N	MFS_1	hypothetical protein	-	-	-	-	-	-	2.A.1.2.16	Electrochemical Potential-driven Transporters	the major facilitator superfamily (mfs).	PHI:26	3e-46	CaMDR1	Candida albicans	Reduced virulence
5	T. minima	PA7_03_scaffold_268.g4218.t1	N	MFS_1	hypothetical protein	-	-	-	-	-	-	2.A.1.2.16	Electrochemical Potential-driven Transporters	the major facilitator superfamily (mfs).	PHI:737	1e-34	CTB4	Cercospora nicotianae	Reduced virulence
5	T. minima	PA7_03_scaffold_306.g5136.t1	N	MFS_1	hypothetical protein	-	-	-	-	-	-	2.A.1.2.16	Electrochemical Potential-driven Transporters	the major facilitator superfamily (mfs).	PHI:2329	8e-97	CTB4	Cercospora nicotianae	Reduced virulence
5	T. minima	PA7_03_scaffold_146.g2598.t1	N	MFS_1	hypothetical protein	-	-	-	-	-	-	2.A.1.2.17	Electrochemical Potential-driven Transporters	the major facilitator superfamily (mfs).	PHI:511	5e-70	CaNAG4	Candida albicans	Reduced virulence
5	T. minima	PA7_03_scaffold_182.g3321.t1	N	MFS_1	hypothetical protein	-	-	-	-	-	-	2.A.1.2.17	Electrochemical Potential-driven Transporters	the major facilitator superfamily (mfs).	PHI:26	1e-54	CaMDR1	Candida albicans	Reduced virulence
5	T. minima	PA7_03_scaffold_290.g4893.t1	N	MFS_1	hypothetical protein	-	-	-	-	-	-	2.A.1.2.17	Electrochemical Potential-driven Transporters	the major facilitator superfamily (mfs).	PHI:26	8e-81	CaMDR1	Candida albicans	Reduced virulence
5	T. minima	PA7_03_scaffold_337.g5647.t1	N	MFS_1	hypothetical protein	-	-	-	-	-	-	2.A.1.2.17	Electrochemical Potential-driven Transporters	the major facilitator superfamily (mfs).	PHI:511	1e-53	CaNAG4	Candida albicans	Reduced virulence
5	T. minima	PA7_03_scaffold_610.g11455.t1	N	MFS_1	hypothetical protein	-	-	-	-	-	-	2.A.1.2.17	Electrochemical Potential-driven Transporters	the major facilitator superfamily (mfs).	PHI:2329	2e-27	CTB4	Cercospora nicotianae	Reduced virulence
5	T. minima	PA7_03_scaffold_39.g599.t1	N	MFS_1	hypothetical protein	-	-	-	-	-	-	2.A.1.2.17	Electrochemical Potential-driven Transporters	the major facilitator superfamily (mfs).	PHI:511	1e-58	CaNAG4	Candida albicans	Reduced virulence
5	T. minima	PA7_03_scaffold_39.g840.t1	N	MFS_1	hypothetical protein	-	-	-	-	-	-	2.A.1.2.2	Electrochemical Potential-driven Transporters	the major facilitator superfamily (mfs).	PHI:737	6e-97	CTB4	Cercospora nicotianae	Reduced virulence
5	T. minima	PA7_03_scaffold_596.g10911.t1	N	MFS_1	hypothetical protein	-	-	-	-	-	-	2.A.1.2.2	Electrochemical Potential-driven Transporters	the major facilitator superfamily (mfs).	PHI:511	5e-33	CaNAG4	Candida albicans	Reduced virulence
5	T. minima	PA7_03_scaffold_224.g3932.t1	N	MFS_1	hypothetical protein	-	-	-	-	-	-	2.A.1.2.2	Electrochemical Potential-driven Transporters	the major facilitator superfamily (mfs).	PHI:511	4e-27	CaNAG4	Candida albicans	Reduced virulence
5	T. minima	PA7_03_scaffold_133.g2333.t1	N	MFS_1	hypothetical protein	-	-	-	-	-	-	2.A.1.2.35	Electrochemical Potential-driven Transporters	the major facilitator superfamily (mfs).	PHI:26	1e-108	CaMDR1	Candida albicans	Reduced virulence
5	T. minima	PA7_03_scaffold_62.g1453.t1	N	MFS_1	hypothetical protein	-	-	-	-	-	-	2.A.1.2.35	Electrochemical Potential-driven Transporters	the major facilitator superfamily (mfs).	PHI:2329	3e-73	CTB4	Cercospora nicotianae	Reduced virulence
5	T. minima	PA7_03_scaffold_288.g4510.t1	N	MFS_1	hypothetical protein	-	-	-	-	-	-	2.A.1.2.35	Electrochemical Potential-driven Transporters	the major facilitator superfamily (mfs).	PHI:26	1e-107	CaMDR1	Candida albicans	Reduced virulence
5	T. minima	PA7_03_scaffold_377.g6364.t1	N	MFS_1	hypothetical protein	-	-	-	-	-	-	2.A.1.2.35	Electrochemical Potential-driven Transporters	the major facilitator superfamily (mfs).	PHI:26	1e-56	CaMDR1	Candida albicans	Reduced virulence
5	T. minima	PA7_03_scaffold_39.g606.t1	N	MFS_1	hypothetical protein	-	-	-	-	-	-	2.A.1.2.35	Electrochemical Potential-driven Transporters	the major facilitator superfamily (mfs).	PHI:26	1e-103	CaMDR1	Candida albicans	Reduced virulence
5	T. minima	PA7_03_scaffold_146.g2595.t1	N	MFS_1	hypothetical protein	-	-	-	-	-	-	2.A.1.2.35	Electrochemical Potential-driven Transporters	the major facilitator superfamily (mfs).	PHI:511	7e-69	CaNAG4	Candida albicans	Reduced virulence
5	T. minima	PA7_03_scaffold_379.g6401.t1	N	MFS_1	hypothetical protein	-	-	-	-	-	-	2.A.1.2.35	Electrochemical Potential-driven Transporters	the major facilitator superfamily (mfs).	PHI:511	4e-60	CaNAG4	Candida albicans	Reduced virulence
5	T. minima	PA7_03_scaffold_268.g4213.t1	N	MFS_1	hypothetical protein	-	-	-	-	-	-	2.A.1.2.35	Electrochemical Potential-driven Transporters	the major facilitator superfamily (mfs).	PHI:511	1e-38	CaNAG4	Candida albicans	Reduced virulence
5	T. minima	PA7_03_scaffold_351.g5892.t1	N	MFS_1	hypothetical protein	-	-	-	-	-	-	2.A.1.2.43	Electrochemical Potential-driven Transporters	the major facilitator superfamily (mfs).	PHI:510	8e-30	CaNAG3	Candida albicans	Reduced virulence
5	T. minima	PA7_03_scaffold_495.g8666.t1	N	MFS_1	hypothetical protein	-	-	-	-	-	-	2.A.1.2.45	Electrochemical Potential-driven Transporters	the major facilitator superfamily (mfs).	PHI:511	3e-22	CaNAG4	Candida albicans	Reduced virulence
5	T. minima	PA7_03_scaffold_359.g6053.t1	N	-	hypothetical protein	-	-	-	-	-	-	2.A.1.2.16	Electrochemical Potential-driven Transporters	the major facilitator superfamily (mfs).	PHI:737	6e-11	CTB4	Cercospora nicotianae	Reduced virulence
5	T. minima	PA7_03_scaffold_149.g2717.t1	N	-	hypothetical protein	-	-	-	-	-	-	2.A.1.2.45	Electrochemical Potential-driven Transporters	the major facilitator superfamily (mfs).	PHI:511	1e-27	CaNAG4	Candida albicans	Reduced virulence
5	T. minima	PA7_03_scaffold_281.g4453.t1	N	-	hypothetical protein	-	-	-	-	-	-	2.A.1.2.16	Electrochemical Potential-driven Transporters	the major facilitator superfamily (mfs).	PHI:510	5e-16	CaNAG3	Candida albicans	Reduced virulence
5	S. hirsutum	gi|389738561|gb|EIM79758.1|	N	-	hypothetical protein STEHIDRAFT_163316	-	-	-	-	-	-	2.A.1.2.16	Electrochemical Potential-driven Transporters	the major facilitator superfamily (mfs).	PHI:511	6e-11	CaNAG4	Candida albicans	Reduced virulence
5	Dip. seriata	DS_831_scaffold_v01_100.g4776.t1	N	MFS_1	major facilitator superfamily	-	-	-	-	-	-	-	-	-	PHI:511	2e-56	CaNAG4	Candida albicans	Reduced virulence
5	Dip. seriata	DS_831_scaffold_v01_111.g5253.t1	N	-	major facilitator superfamily	-	-	-	-	-	-	-	-	-	PHI:511	2e-18	CaNAG4	Candida albicans	Reduced virulence
5	N. parvum	NP2_03_scaffold_442.g3796.t1	N	MFS_1	major facilitator superfamily	-	-	-	-	-	-	2.A.1.2.16	Electrochemical Potential-driven Transporters	the major facilitator superfamily (mfs).	PHI:511	6e-47	CaNAG4	Candida albicans	Reduced virulence
5	N. parvum	NP2_03_scaffold_1155.g9504.t1	N	MFS_1	major facilitator superfamily	-	-	-	-	-	-	2.A.1.2.16	Electrochemical Potential-driven Transporters	the major facilitator superfamily (mfs).	PHI:510	7e-29	CaNAG3	Candida albicans	Reduced virulence
5	Dia. ampelina	DA_912_scaffold_v01_148.g4338.t1	N	MFS_1	major facilitator superfamily protein	-	-	-	-	-	-	2.A.1.2.35	Electrochemical Potential-driven Transporters	the major facilitator superfamily (mfs).	PHI:26	3e-41	CaMDR1	Candida albicans	Reduced virulence
5	Dip. seriata	DS_831_scaffold_v01_77.g3508.t1	N	MFS_1	major facilitator superfamily protein	-	-	-	-	-	-	-	-	-	PHI:26	1e-38	CaMDR1	Candida albicans	Reduced virulence
5	E. lata	EL1_03_scaffold_1452.g7229.t1	N	MFS_1	major facilitator superfamily protein	-	-	-	-	-	-	1.A.8.6.2	Channels/Pores	the major intrinsic protein (mip) family.	PHI:511	3e-53	CaNAG4	Candida albicans	Reduced virulence
5	N. parvum	NP2_03_scaffold_65.g557.t1	N	MFS_1	major facilitator superfamily protein	-	-	-	-	-	-	2.A.1.2.17	Electrochemical Potential-driven Transporters	the major facilitator superfamily (mfs).	PHI:26	2e-70	CaMDR1	Candida albicans	Reduced virulence
5	N. parvum	NP2_03_scaffold_1130.g9293.t1	N	MFS_1	major facilitator superfamily protein	-	-	-	-	-	-	2.A.1.2.17	Electrochemical Potential-driven Transporters	the major facilitator superfamily (mfs).	PHI:511	1e-49	CaNAG4	Candida albicans	Reduced virulence
5	N. parvum	NP2_03_scaffold_755.g6418.t1	N	MFS_1	major facilitator superfamily protein	-	-	-	-	-	-	2.A.1.2.40	Electrochemical Potential-driven Transporters	the major facilitator superfamily (mfs).	PHI:510	8e-18	CaNAG3	Candida albicans	Reduced virulence
5	B. cinerea	BC1T_11145	N	MFS_1	major facilitator superfamily transporter	-	-	-	-	-	-	2.A.1.2.16	Electrochemical Potential-driven Transporters	the major facilitator superfamily (mfs).	PHI:737	4e-69	CTB4	Cercospora nicotianae	Reduced virulence
5	B. cinerea	BC1T_12498	N	MFS_1	major facilitator superfamily transporter	-	-	-	-	-	-	2.A.1.2.2	Electrochemical Potential-driven Transporters	the major facilitator superfamily (mfs).	PHI:510	1e-77	CaNAG3	Candida albicans	Reduced virulence
5	Dia. ampelina	DA_912_scaffold_v01_175.g5004.t1	N	MFS_1	major facilitator superfamily transporter	-	-	-	-	-	-	2.A.1.2.16	Electrochemical Potential-driven Transporters	the major facilitator superfamily (mfs).	PHI:510	5e-29	CaNAG3	Candida albicans	Reduced virulence
5	Dia. ampelina	DA_912_scaffold_v01_198.g5472.t1	N	MFS_1	major facilitator superfamily transporter	-	-	-	-	-	-	2.A.1.2.16	Electrochemical Potential-driven Transporters	the major facilitator superfamily (mfs).	PHI:737	1e-103	CTB4	Cercospora nicotianae	Reduced virulence
5	Dia. ampelina	DA_912_scaffold_v01_213.g5799.t1	N	MFS_1	major facilitator superfamily transporter	-	-	-	-	-	-	2.A.1.2.16	Electrochemical Potential-driven Transporters	the major facilitator superfamily (mfs).	PHI:511	3e-57	CaNAG4	Candida albicans	Reduced virulence
5	Dia. ampelina	DA_912_scaffold_v01_251.g6751.t1	N	MFS_1	major facilitator superfamily transporter	-	-	-	-	-	-	2.A.1.2.35	Electrochemical Potential-driven Transporters	the major facilitator superfamily (mfs).	PHI:510	2e-54	CaNAG3	Candida albicans	Reduced virulence
5	Dia. ampelina	DA_912_scaffold_v01_277.g7182.t1	N	MFS_1	major facilitator superfamily transporter	-	-	-	-	-	-	2.A.1.2.6	Electrochemical Potential-driven Transporters	the major facilitator superfamily (mfs).	PHI:26	2e-38	CaMDR1	Candida albicans	Reduced virulence
5	Dia. ampelina	DA_912_scaffold_v01_7.g133.t1	N	MFS_1	major facilitator superfamily transporter	-	-	-	-	-	-	2.A.1.2.35	Electrochemical Potential-driven Transporters	the major facilitator superfamily (mfs).	PHI:510	4e-52	CaNAG3	Candida albicans	Reduced virulence
5	Dia. ampelina	DA_912_scaffold_v01_83.g2420.t1	N	MFS_1	major facilitator superfamily transporter	-	-	-	-	-	-	2.A.1.2.35	Electrochemical Potential-driven Transporters	the major facilitator superfamily (mfs).	PHI:26	1e-101	CaMDR1	Candida albicans	Reduced virulence
[truncated: 107,597 more rows]
