# Supplementary material for: Distinctive expansion of gene families associated with plant cell wall degradation, secondary metabolism, and nutrient uptake in the genomes of grapevine trunk pathogens
Source: BMC Genomics. 2015 Jun 19;16(1):469. doi: 10.1186/s12864-015-1624-z (PMC4472170; doi:10.1186/s12864-015-1624-z)
Supplement: Additional file 13: Table S8. — Counts of genes in each genome encoding secreted CAZYmes, P450s, proteins involved in secondary metabolism and peroxidases. [file 12864_2015_1624_MOESM13_ESM.xlsx]

## Sheet: Table S8
Table S8. Counts of genes in each genome encoding secreted CAZYmes, P450s, secondary metabolism related proteins and peroxidases.
Category	Annotation	T. minima	P. chlamydospora	N. parvum	E. lata	Dia. ampelina	Dip. Seriata	F. mediterranea	S. hirsutum	B. cinerea	S. cerevisiae
Secondary Metabolism	Bacteriocin	0	0	0	0	0	0	0	4	0	0
Secondary Metabolism	uPKS	0	0	0	14	6	0	0	0	0	0
Secondary Metabolism	uPKS-t1PKS	0	0	0	11	0	0	0	0	11	0
Secondary Metabolism	lantipeptide-t1PKS	0	0	0	0	9	0	0	0	0	0
Secondary Metabolism	NRPS	9	42	97	44	79	29	15	16	116	0
Secondary Metabolism	NRPS-t1PKS	16	15	37	34	12	0	0	0	74	0
Secondary Metabolism	NRPS-t1PKS-TS	0	0	0	0	15	0	0	0	0	0
Secondary Metabolism	Other	47	59	54	100	109	97	63	239	0	24
Secondary Metabolism	Siderophore	0	0	0	0	7	0	0	5	0	0
Secondary Metabolism	t1PKS	56	81	131	216	192	82	40	76	186	0
Secondary Metabolism	t1PKS-NRPS	0	0	16	0	9	0	0	0	0	0
Secondary Metabolism	t1PKS-TS	0	0	0	12	0	0	0	0	0	0
Secondary Metabolism	t3PKS	9	0	0	11	1	0	0	0	19	0
Secondary Metabolism	TS	28	14	58	33	67	31	130	138	47	13
Secondary Metabolism	TS-t1PKS	0	0	14	7	14	0	0	0	0	0
Secreted Cazy	AA1	6	3	12	5	5	9	10	17	5	3
Secreted Cazy	AA10	0	0	0	0	0	0	0	0	0	0
Secreted Cazy	AA10|CBM5	0	0	0	1	0	0	0	0	1	0
Secreted Cazy	AA2	2	1	6	3	6	3	17	7	2	0
Secreted Cazy	AA3	3	2	21	10	10	11	13	20	10	0
Secreted Cazy	AA3|AA8	1	4	3	5	4	3	1	1	2	0
Secreted Cazy	AA3|AA8|CBM1	1	0	2	0	1	1	0	0	1	0
Secreted Cazy	AA4	0	0	0	0	0	0	0	0	0	0
Secreted Cazy	AA5	4	1	1	5	0	0	3	8	1	0
Secreted Cazy	AA6	0	0	0	0	0	0	0	0	0	0
Secreted Cazy	AA7	15	0	18	19	13	15	3	10	10	0
Secreted Cazy	AA8	1	0	0	3	0	0	0	1	0	0
Secreted Cazy	AA9	7	3	8	24	20	6	7	9	7	0
Secreted Cazy	AA9|CBM1	1	0	5	9	4	3	4	4	2	0
Secreted Cazy	AA9|CBM18	0	0	0	1	0	0	0	0	1	0
Secreted Cazy	CBM1	6	2	5	23	9	4	2	2	2	0
Secreted Cazy	CBM1|GH3	0	0	0	0	0	0	1	2	0	0
Secreted Cazy	CBM10|CBM2	0	0	2	0	0	1	0	0	1	0
Secreted Cazy	CBM12	6	4	12	15	13	7	2	4	3	0
Secreted Cazy	CBM12|CBM32|CBM63	0	0	0	0	0	0	2	0	0	0
Secreted Cazy	CBM12|CBM5|GH18	0	0	0	0	0	0	0	1	0	0
Secreted Cazy	CBM13	10	5	14	22	18	14	18	17	5	1
Secreted Cazy	CBM13|GH27	0	0	0	0	0	0	0	0	0	0
Secreted Cazy	CBM13|GH76	0	0	0	0	0	0	0	1	0	0
Secreted Cazy	CBM14	0	0	0	0	0	0	1	1	0	0
Secreted Cazy	CBM16	0	0	0	0	0	0	0	0	0	0
Secreted Cazy	CBM18	0	0	2	0	1	2	0	0	1	0
Secreted Cazy	CBM18|AA5	0	0	1	0	0	1	0	0	1	0
Secreted Cazy	CBM18|GH18	1	0	3	0	3	1	0	0	0	0
Secreted Cazy	CBM2	0	0	4	7	4	2	0	0	1	1
Secreted Cazy	CBM2|CBM57	1	0	3	2	1	2	0	0	0	0
Secreted Cazy	CBM2|CE3	0	0	0	1	1	0	0	0	0	0
Secreted Cazy	CBM2|GH10	0	0	0	0	0	0	1	0	0	0
Secreted Cazy	CBM20	3	2	1	3	4	1	2	7	3	1
Secreted Cazy	CBM20|GH15	2	3	5	2	0	3	1	4	2	0
Secreted Cazy	CBM21	0	0	1	0	0	0	1	1	1	0
Secreted Cazy	CBM24|GH71	1	0	0	2	1	1	0	0	5	0
Secreted Cazy	CBM3	0	1	2	3	2	1	0	1	0	0
Secreted Cazy	CBM3|CBM2|GH10	0	0	0	0	0	0	1	0	0	0
Secreted Cazy	CBM32	5	0	1	4	1	1	0	0	1	0
Secreted Cazy	CBM32|AA5	0	0	0	1	1	0	0	0	1	0
Secreted Cazy	CBM32|CBM13	0	0	0	1	0	1	0	0	0	0
Secreted Cazy	CBM32|GH18	0	0	0	1	0	0	0	0	0	0
Secreted Cazy	CBM32|GH28	0	0	0	1	0	0	0	0	0	0
Secreted Cazy	CBM32|GH35	0	0	0	0	0	0	0	0	0	0
Secreted Cazy	CBM35	1	0	0	1	1	0	0	0	0	0
Secreted Cazy	CBM35|GH27	1	0	1	1	0	1	0	0	0	0
Secreted Cazy	CBM37	0	0	0	0	0	0	0	0	0	0
Secreted Cazy	CBM48	2	2	2	2	2	2	1	1	1	2
Secreted Cazy	CBM48|GH13	0	0	0	0	0	0	0	1	0	0
Secreted Cazy	CBM48|GH13|CBM34|CBM20	1	0	0	0	0	0	0	0	0	0
Secreted Cazy	CBM5	2	1	1	3	3	0	3	9	2	0
Secreted Cazy	CBM5|GH18	0	0	0	0	0	0	1	1	0	0
Secreted Cazy	CBM50	9	0	4	7	7	1	2	3	3	2
Secreted Cazy	CBM50|CBM18	0	0	0	0	0	0	0	0	0	0
Secreted Cazy	CBM50|CBM18|GH18	1	0	0	4	1	0	0	0	1	0
Secreted Cazy	CBM50|CBM20	0	0	0	0	0	0	0	0	0	0
Secreted Cazy	CBM50|GH18	6	0	0	1	2	0	2	0	0	0
Secreted Cazy	CBM51	0	1	2	0	0	1	0	0	1	0
Secreted Cazy	CBM51|GH35	0	0	0	0	0	0	0	0	0	0
Secreted Cazy	CBM52	0	1	4	1	0	1	0	0	1	0
Secreted Cazy	CBM54	0	0	0	0	0	0	0	0	0	0
Secreted Cazy	CBM56|GH55	0	0	0	0	0	0	0	0	0	0
Secreted Cazy	CBM57	1	1	1	2	2	0	0	0	1	0
Secreted Cazy	CBM6	0	0	0	0	1	0	0	0	0	0
Secreted Cazy	CBM6|CBM32	0	0	0	0	0	0	0	0	0	0
Secreted Cazy	CBM6|GH16	0	0	0	0	2	0	0	0	0	0
Secreted Cazy	CBM6|GH43	0	0	0	0	0	0	0	0	0	0
Secreted Cazy	CBM6|GH64	0	0	0	0	0	0	0	0	0	0
Secreted Cazy	CBM63	0	1	3	4	2	2	2	4	2	0
Secreted Cazy	CBM66|CBM35	0	0	1	1	1	0	0	0	0	0
Secreted Cazy	CBM66|CBM42|CE2	0	0	1	0	0	0	0	1	0	0
Secreted Cazy	CBM67	1	0	0	1	0	0	0	0	0	0
Secreted Cazy	CBM9	1	0	0	0	1	0	0	0	0	0
Secreted Cazy	CE1	3	0	3	7	5	2	0	1	1	0
Secreted Cazy	CE1|CBM1	0	0	0	0	0	0	0	0	0	0
Secreted Cazy	CE1|CBM22	0	0	0	0	0	0	0	0	0	0
Secreted Cazy	CE10	9	7	25	11	13	18	15	21	19	0
Secreted Cazy	CE11	0	0	0	0	0	0	0	0	0	0
Secreted Cazy	CE12	1	0	4	3	2	4	2	3	3	0
Secreted Cazy	CE12|CE2	1	0	0	0	1	0	0	0	0	0
Secreted Cazy	CE14	0	0	0	0	0	0	0	0	0	0
Secreted Cazy	CE15	1	0	0	1	1	0	1	1	0	0
Secreted Cazy	CE15|CBM1	0	0	0	1	0	0	0	0	0	0
Secreted Cazy	CE16	2	1	3	3	2	4	5	3	5	0
Secreted Cazy	CE16|CBM1	0	0	0	0	1	0	1	1	1	0
Secreted Cazy	CE2	0	0	0	0	0	1	0	0	0	0
Secreted Cazy	CE2|CBM1	0	0	0	0	0	0	0	0	0	0
Secreted Cazy	CE2|CBM13	0	0	0	0	0	0	1	0	0	0
Secreted Cazy	CE3	4	2	2	7	4	2	1	2	2	0
Secreted Cazy	CE4	1	0	2	3	1	1	4	6	1	2
Secreted Cazy	CE4|CBM18	1	0	0	1	0	1	0	0	2	0
Secreted Cazy	CE5	1	4	8	4	10	5	0	0	7	0
Secreted Cazy	CE5|CBM1	0	0	0	0	0	1	0	1	1	0
Secreted Cazy	CE6	0	0	1	0	1	1	1	0	2	0
Secreted Cazy	CE7	0	0	0	0	0	0	0	0	0	0
Secreted Cazy	CE8	4	1	4	1	5	2	3	4	3	0
Secreted Cazy	CE9	0	0	0	0	0	0	0	0	0	0
Secreted Cazy	GH1	0	0	1	1	1	1	4	1	0	0
Secreted Cazy	GH10	3	0	3	2	3	2	0	1	0	0
Secreted Cazy	GH10|CBM1	1	0	0	1	1	0	2	4	2	0
Secreted Cazy	GH101|CBM32	0	0	0	0	0	0	0	0	0	0
Secreted Cazy	GH103	0	0	0	0	1	0	0	0	0	0
Secreted Cazy	GH105	0	0	3	4	1	2	2	2	0	0
Secreted Cazy	GH105|GH28	0	0	0	1	0	0	0	1	1	0
Secreted Cazy	GH106	0	0	1	0	1	2	0	0	0	0
Secreted Cazy	GH109	0	0	0	0	0	0	0	0	0	0
Secreted Cazy	GH11	3	0	1	2	2	2	0	0	1	0
Secreted Cazy	GH11|CBM1	0	1	0	0	1	0	0	1	1	0
Secreted Cazy	GH114	0	0	0	1	0	0	0	0	0	0
Secreted Cazy	GH115	1	0	1	1	1	1	2	2	1	0
Secreted Cazy	GH117	0	0	0	1	0	0	0	0	0	0
Secreted Cazy	GH12	1	2	4	3	3	3	3	4	3	0
Secreted Cazy	GH12|CBM1	0	0	0	0	0	0	0	1	0	0
Secreted Cazy	GH125	2	1	2	1	2	1	1	1	2	0
Secreted Cazy	GH127	0	0	0	0	0	0	0	0	0	0
Secreted Cazy	GH128	4	2	2	4	3	2	3	6	4	0
Secreted Cazy	GH13	0	0	0	0	0	0	0	0	0	0
Secreted Cazy	GH13|CBM20	0	0	0	0	0	0	0	1	0	0
Secreted Cazy	GH130	0	0	0	0	0	0	0	0	0	0
Secreted Cazy	GH131	3	0	2	2	4	2	2	3	0	0
Secreted Cazy	GH131|CBM1	1	1	1	1	1	1	0	0	0	0
Secreted Cazy	GH132	2	3	1	1	1	1	0	0	2	5
Secreted Cazy	GH15	0	0	1	0	0	1	0	0	0	1
Secreted Cazy	GH16	11	10	14	15	12	14	11	10	11	1
Secreted Cazy	GH16|CBM1	0	0	0	1	0	0	0	0	0	0
Secreted Cazy	GH16|CBM18	1	1	1	2	2	1	0	1	1	2
Secreted Cazy	GH17	2	6	6	6	4	5	0	0	4	4
Secreted Cazy	GH18	10	2	4	11	8	2	10	13	6	6
Secreted Cazy	GH18|CBM1	1	0	0	2	0	0	0	0	2	0
Secreted Cazy	GH18|CBM19	0	0	0	0	0	1	0	0	0	1
Secreted Cazy	GH2	1	1	1	4	3	1	9	8	1	0
Secreted Cazy	GH2|CBM35|GH27	1	0	0	1	1	1	0	0	0	0
Secreted Cazy	GH20	3	2	4	1	1	2	5	3	1	0
Secreted Cazy	GH23	0	0	1	1	0	0	0	1	0	1
Secreted Cazy	GH24	0	0	0	0	0	0	0	0	0	0
Secreted Cazy	GH25	1	0	0	1	0	0	0	1	1	0
Secreted Cazy	GH26	0	0	0	0	0	0	0	0	1	0
Secreted Cazy	GH26|CBM35	0	0	0	1	1	0	0	0	1	0
Secreted Cazy	GH27	0	1	3	1	0	1	2	1	2	0
Secreted Cazy	GH27|CBM1	0	0	0	0	0	0	0	0	0	0
Secreted Cazy	GH28	6	7	9	6	11	9	14	16	18	1
Secreted Cazy	GH29	1	1	0	2	3	0	0	2	0	0
Secreted Cazy	GH3	9	5	10	12	12	10	1	12	6	0
Secreted Cazy	GH30	3	1	0	3	4	0	1	3	0	0
Secreted Cazy	GH30|CBM13	0	0	0	0	0	0	0	2	0	0
Secreted Cazy	GH31	2	2	5	2	2	5	3	6	2	1
Secreted Cazy	GH32	1	1	0	2	4	3	1	3	4	7
Secreted Cazy	GH33	0	0	0	0	0	0	0	0	0	0
Secreted Cazy	GH35	1	0	3	0	3	2	2	4	2	0
Secreted Cazy	GH35|GH20	0	0	0	0	0	0	0	0	0	0
Secreted Cazy	GH36	0	0	0	1	1	0	0	0	0	0
Secreted Cazy	GH37	1	0	1	1	1	1	1	1	0	0
Secreted Cazy	GH38	0	0	0	0	0	0	0	0	0	0
Secreted Cazy	GH39	1	0	2	0	2	0	0	0	0	0
Secreted Cazy	GH4	0	0	0	0	0	0	0	0	0	0
Secreted Cazy	GH42	0	0	0	0	0	0	0	0	0	0
Secreted Cazy	GH43	3	1	12	22	14	14	8	9	3	0
Secreted Cazy	GH43|CBM13	0	0	0	0	0	0	0	0	0	0
Secreted Cazy	GH43|CBM32	0	0	2	0	0	1	0	0	0	0
Secreted Cazy	GH43|CBM35	1	0	2	1	2	2	1	2	0	0
Secreted Cazy	GH43|CBM66	0	0	0	1	1	0	0	0	0	0
Secreted Cazy	GH44	0	0	0	0	0	0	0	1	0	0
Secreted Cazy	GH45	2	0	3	0	1	2	2	1	1	0
Secreted Cazy	GH45|CBM1	1	0	0	1	0	0	0	0	0	0
Secreted Cazy	GH47	3	1	2	2	4	2	1	3	1	1
Secreted Cazy	GH49	0	0	0	1	0	1	0	0	0	0
Secreted Cazy	GH5	5	4	13	11	11	10	9	7	7	3
Secreted Cazy	GH5|CBM1	2	0	0	2	4	0	2	3	2	0
Secreted Cazy	GH5|CBM2|CE3	1	0	0	0	0	0	0	0	0	0
Secreted Cazy	GH5|CBM23	1	0	0	1	0	0	0	0	0	0
Secreted Cazy	GH51	1	1	2	1	2	2	1	3	2	0
Secreted Cazy	GH53	1	1	2	1	4	2	1	2	1	0
Secreted Cazy	GH54|CBM42	1	1	0	0	1	0	0	0	1	0
Secreted Cazy	GH55	7	1	3	4	3	3	1	3	3	0
Secreted Cazy	GH6	3	0	0	1	1	0	0	0	0	0
Secreted Cazy	GH6|CBM1	1	0	1	0	1	1	2	1	1	0
Secreted Cazy	GH62	0	0	1	1	1	1	0	0	1	0
Secreted Cazy	GH62|CBM13|GH10	0	0	0	0	0	0	0	0	0	0
Secreted Cazy	GH63	2	0	1	2	2	1	1	1	1	1
Secreted Cazy	GH64	0	1	0	3	0	0	0	0	0	0
Secreted Cazy	GH65	0	0	0	0	0	0	0	0	2	0
Secreted Cazy	GH67	1	0	0	1	0	0	0	0	0	0
Secreted Cazy	GH7	2	0	2	3	4	2	2	1	3	0
Secreted Cazy	GH7|CBM1	1	0	0	0	1	0	0	2	0	0
Secreted Cazy	GH70	0	0	0	1	0	0	0	0	0	0
Secreted Cazy	GH71	1	3	4	2	0	5	0	3	1	0
Secreted Cazy	GH72	4	3	3	4	5	3	0	0	2	3
Secreted Cazy	GH72|CBM43	1	1	2	2	2	2	1	2	1	2
Secreted Cazy	GH73	0	0	0	0	0	0	0	0	0	0
Secreted Cazy	GH74|CBM1	1	0	0	1	2	0	3	2	0	0
Secreted Cazy	GH75	2	0	1	3	2	0	0	1	0	0
Secreted Cazy	GH76	7	4	5	9	8	8	0	2	5	2
Secreted Cazy	GH78	4	2	2	1	3	0	2	2	2	0
Secreted Cazy	GH79	1	1	4	4	3	2	7	11	1	0
Secreted Cazy	GH81	2	0	0	0	0	0	0	0	0	1
Secreted Cazy	GH84	0	0	1	0	0	1	0	0	0	0
Secreted Cazy	GH85	0	0	0	0	0	0	0	0	0	0
Secreted Cazy	GH88	1	0	0	0	0	0	3	1	0	0
Secreted Cazy	GH89	0	0	0	0	0	0	0	0	0	0
Secreted Cazy	GH9	0	0	0	0	0	0	1	1	0	0
Secreted Cazy	GH92	2	1	5	4	4	2	3	5	3	0
Secreted Cazy	GH93	1	0	2	3	3	1	0	1	1	0
Secreted Cazy	GH94	0	0	0	0	0	0	0	0	0	0
Secreted Cazy	GH95	0	0	0	0	1	0	1	0	1	0
Secreted Cazy	GH97|CBM35|CBM13	0	0	0	0	0	0	0	0	0	0
Secreted Cazy	GH99	0	0	0	0	0	0	0	0	0	0
Secreted Cazy	GT1	1	1	0	0	1	0	0	1	0	0
Secreted Cazy	GT14	1	0	0	1	1	0	0	0	0	0
Secreted Cazy	GT15	1	0	2	0	0	2	1	2	0	0
Secreted Cazy	GT17	0	0	0	0	0	0	1	0	0	0
Secreted Cazy	GT18	0	0	0	0	0	0	0	0	0	0
Secreted Cazy	GT2	1	0	2	1	1	3	2	2	4	0
Secreted Cazy	GT2|GH12	0	0	0	0	0	0	0	0	0	0
Secreted Cazy	GT2|GT4	0	0	0	0	0	0	0	0	0	0
Secreted Cazy	GT20	1	1	0	1	0	0	1	1	1	0
Secreted Cazy	GT21	0	0	0	0	0	0	0	0	0	0
Secreted Cazy	GT22	4	0	3	3	1	4	2	1	2	3
Secreted Cazy	GT24	1	0	1	0	1	0	1	1	1	1
Secreted Cazy	GT25	0	0	3	1	0	2	0	1	1	0
Secreted Cazy	GT3	0	0	0	0	0	0	0	0	0	0
Secreted Cazy	GT30	0	0	0	0	0	0	0	0	0	0
Secreted Cazy	GT31	0	0	1	1	3	1	0	0	0	0
Secreted Cazy	GT32	1	1	1	1	2	1	0	0	1	0
Secreted Cazy	GT33	0	0	0	0	0	1	0	0	0	0
Secreted Cazy	GT34	2	0	4	3	0	3	7	6	1	0
Secreted Cazy	GT35	0	0	0	0	0	0	0	0	0	0
Secreted Cazy	GT39	0	0	0	0	0	0	0	0	0	0
Secreted Cazy	GT4	1	0	1	2	2	1	1	3	1	1
Secreted Cazy	GT41	1	0	0	1	0	0	1	0	1	0
Secreted Cazy	GT42	0	0	0	0	0	0	0	0	0	0
Secreted Cazy	GT47	0	0	0	0	0	0	0	0	0	0
Secreted Cazy	GT48	0	0	0	0	0	0	0	0	2	0
Secreted Cazy	GT49	0	0	0	0	0	0	0	0	0	0
Secreted Cazy	GT49|GT8	0	0	0	0	0	0	0	0	0	0
Secreted Cazy	GT5	1	3	1	0	2	1	1	1	1	0
Secreted Cazy	GT50	0	0	0	0	0	0	0	0	0	0
Secreted Cazy	GT51	0	0	0	0	0	0	0	0	0	0
Secreted Cazy	GT55	0	0	0	0	0	0	0	0	0	0
Secreted Cazy	GT57	0	0	1	0	0	1	1	1	0	0
Secreted Cazy	GT58	0	0	0	0	0	0	0	0	0	0
Secreted Cazy	GT59	0	0	1	0	0	1	1	1	0	0
Secreted Cazy	GT61	0	0	0	0	0	0	0	0	0	0
Secreted Cazy	GT62	0	0	0	0	1	0	0	0	0	0
Secreted Cazy	GT66	1	1	1	1	1	1	1	1	1	2
Secreted Cazy	GT69	0	1	0	1	0	0	0	1	1	0
Secreted Cazy	GT7	0	0	0	0	0	0	0	0	0	0
Secreted Cazy	GT71	0	0	0	0	0	0	0	0	1	0
Secreted Cazy	GT74	0	0	0	0	0	0	0	0	0	0
Secreted Cazy	GT76	0	0	0	0	1	0	0	0	0	0
Secreted Cazy	GT77	0	0	0	0	0	0	0	0	0	0
Secreted Cazy	GT8	0	0	0	1	0	0	0	0	0	0
Secreted Cazy	GT81	0	0	0	0	0	0	0	0	0	0
Secreted Cazy	GT87	1	0	0	0	1	0	0	0	0	0
Secreted Cazy	GT88	0	0	0	0	0	0	0	0	0	0
Secreted Cazy	GT90	4	3	3	6	4	4	5	3	4	3
Secreted Cazy	GT91	0	0	0	0	0	0	0	0	0	0
Secreted Cazy	GT92	0	0	0	0	0	0	0	0	0	0
Secreted Cazy	PL1	2	1	7	9	13	7	0	3	6	0
Secreted Cazy	PL1|PL9	0	0	0	0	0	0	0	0	0	0
Secreted Cazy	PL12	0	0	0	0	0	0	0	0	1	0
Secreted Cazy	PL14	0	0	0	0	0	0	1	2	0	0
Secreted Cazy	PL20	1	0	0	3	0	0	0	0	0	0
Secreted Cazy	PL22	0	0	0	1	0	0	0	0	0	0
Secreted Cazy	PL3	1	1	10	3	7	7	0	0	2	0
Secreted Cazy	PL4	3	0	4	5	5	4	0	3	0	0
Secreted Cazy	PL7	0	0	0	0	0	0	0	0	1	0
Secreted Cazy	PL8	0	0	0	0	0	0	0	1	0	0
Secreted Cazy	PL9	1	0	1	1	1	1	0	0	0	0
P450s	CYP5032	0	0	0	0	0	0	1	1	0	0
P450s	CYP5035	0	0	0	0	0	0	11	8	0	0
P450s	CYP5039	0	0	0	1	0	0	0	0	0	0
P450s	CYP504	4	1	4	5	3	5	0	0	1	0
P450s	CYP5042	0	0	0	1	0	0	0	0	0	0
P450s	CYP5043	1	0	1	0	0	0	0	0	0	0
P450s	CYP5044	1	0	0	1	0	0	0	0	0	0
P450s	CYP5046	1	0	1	1	0	0	0	3	0	0
P450s	CYP5047	0	0	3	0	0	0	0	1	0	0
P450s	CYP5048	1	0	2	0	0	0	0	0	0	0
P450s	CYP505	2	1	6	6	4	3	1	1	3	0
P450s	CYP5050	0	0	0	0	0	1	0	0	0	0
P450s	CYP5052	0	0	3	1	0	0	0	0	0	0
P450s	CYP5054	0	0	1	1	0	0	0	0	0	0
P450s	CYP5055	0	0	1	0	0	0	0	0	0	0
P450s	CYP5056	0	0	0	0	1	0	0	0	0	0
P450s	CYP5058	0	0	0	0	1	0	0	0	0	0
P450s	CYP506	1	0	0	1	0	0	0	0	0	0
P450s	CYP5062	1	1	1	0	0	1	0	0	1	0
P450s	CYP5063	0	0	0	1	0	0	0	0	0	0
P450s	CYP507	13	4	3	8	8	3	0	0	2	0
P450s	CYP5071	0	0	0	1	2	0	0	0	0	0
P450s	CYP5091	0	0	0	0	1	0	0	0	1	0
P450s	CYP51	2	2	2	2	2	2	1	2	1	1
P450s	CYP5107	0	0	0	1	0	0	0	0	0	0
P450s	CYP5108	0	0	0	0	0	0	1	0	0	0
P450s	CYP511	0	0	0	1	0	0	0	0	2	0
P450s	CYP512	0	1	0	0	0	0	13	9	0	0
P450s	CYP5127	0	0	0	1	1	0	0	0	0	0
P450s	CYP5128	1	1	1	1	1	1	0	0	1	0
P450s	CYP5129	0	0	0	1	1	0	0	0	0	0
P450s	CYP5132	0	0	0	0	0	0	0	0	1	0
P450s	CYP5134	0	0	0	0	1	0	0	0	0	0
P450s	CYP5136	0	0	0	0	0	0	2	9	0	0
P450s	CYP5139	0	0	0	0	1	0	8	15	0	0
P450s	CYP5140	0	0	0	0	0	0	1	1	0	0
P450s	CYP5141	0	0	0	0	0	0	11	6	0	0
P450s	CYP5143	0	0	0	0	0	0	0	3	0	0
P450s	CYP5150	0	0	0	0	0	0	10	25	0	0
P450s	CYP5156	0	0	0	0	0	0	0	1	0	0
P450s	CYP5158	0	0	0	0	0	0	0	4	0	0
P450s	CYP5168	0	0	0	3	0	0	0	0	1	0
P450s	CYP5186	0	0	2	0	0	0	0	0	0	0
P450s	CYP5188	0	0	0	0	1	0	0	0	0	0
P450s	CYP5195	0	0	1	0	0	0	0	0	1	0
P450s	CYP5196	0	0	1	0	0	0	0	0	1	0
P450s	CYP52	7	5	7	7	8	3	0	0	21	0
P450s	CYP5201	0	0	1	0	0	1	0	0	1	0
P450s	CYP5227	0	0	0	0	0	0	1	0	0	0
P450s	CYP5231	0	0	0	0	0	0	1	2	0	0
P450s	CYP5238	0	0	0	2	0	0	0	0	0	0
P450s	CYP5246	1	0	0	0	0	0	0	0	0	0
P450s	CYP5247	1	0	0	0	0	0	0	0	0	0
P450s	CYP5249	0	0	0	6	2	0	0	0	0	0
P450s	CYP5257	0	0	0	0	0	0	0	0	1	0
P450s	CYP5259	0	0	1	0	0	0	0	0	0	0
P450s	CYP526	4	0	2	4	6	1	0	0	0	0
P450s	CYP5260	0	1	0	0	0	0	0	0	0	0
P450s	CYP5263	0	0	0	0	1	0	0	0	1	0
P450s	CYP5266	1	0	0	1	0	0	0	0	0	0
P450s	CYP5268	0	0	0	0	1	0	0	0	0	0
P450s	CYP5272	1	0	0	1	0	0	0	0	0	0
P450s	CYP5278	0	0	0	0	1	1	0	0	0	0
P450s	CYP528	2	0	0	1	1	0	0	0	0	0
P450s	CYP5286	0	1	0	0	0	0	0	0	0	0
P450s	CYP529	2	1	2	1	1	2	0	0	1	0
P450s	CYP5293	0	0	1	0	0	0	0	0	0	0
P450s	CYP5295	0	0	0	0	1	0	0	0	0	0
P450s	CYP5299	0	0	1	0	0	0	0	0	0	0
P450s	CYP53	1	2	2	1	1	1	11	1	1	0
P450s	CYP530	2	2	5	8	10	2	2	12	2	0
P450s	CYP5301	1	0	0	0	0	0	0	0	0	0
P450s	CYP5302	0	0	1	0	0	1	0	0	0	0
P450s	CYP531	3	3	18	12	19	8	0	0	4	0
P450s	CYP5310	0	1	0	0	0	0	0	0	0	0
P450s	CYP533	4	2	1	2	3	0	45	90	1	0
P450s	CYP534	1	1	1	2	1	1	0	0	4	0
P450s	CYP537	4	2	1	1	1	0	0	0	1	0
P450s	CYP54	2	0	3	9	11	4	0	0	5	0
P450s	CYP540	0	0	3	1	1	1	0	0	1	0
P450s	CYP544	1	0	0	0	1	0	0	0	1	0
P450s	CYP546	1	1	2	2	1	1	0	1	0	0
P450s	CYP547	6	3	5	7	6	3	0	0	3	0
P450s	CYP548	2	0	4	14	6	1	0	0	6	0
P450s	CYP55	0	0	0	0	0	1	0	0	0	0
P450s	CYP550	5	0	3	2	1	3	0	0	5	0
P450s	CYP559	3	0	2	5	5	1	0	0	0	0
P450s	CYP56	0	0	1	0	0	1	0	0	0	1
P450s	CYP572	0	1	1	1	2	2	0	0	3	0
P450s	CYP574	2	0	13	0	5	12	0	1	3	0
P450s	CYP576	0	0	1	0	1	0	0	0	1	0
P450s	CYP578	1	1	2	1	1	1	0	2	2	0
P450s	CYP58	6	4	11	13	4	6	0	0	9	0
P450s	CYP589	1	0	5	4	4	2	0	0	4	0
P450s	CYP59	2	0	5	7	1	4	0	0	5	0
P450s	CYP590	0	0	0	0	0	0	0	0	1	0
P450s	CYP6001	0	1	0	0	1	2	2	3	2	0
P450s	CYP6003	0	0	0	0	1	0	0	0	0	0
P450s	CYP603	1	0	0	1	0	0	0	0	0	0
P450s	CYP605	1	0	0	0	0	0	0	0	0	0
P450s	CYP607	1	0	0	0	0	0	0	0	1	0
P450s	CYP609	0	0	0	1	1	0	0	1	0	0
P450s	CYP61	2	1	1	1	2	1	2	1	1	1
P450s	CYP613	1	0	1	0	1	0	0	0	1	0
P450s	CYP615	1	0	0	0	0	0	0	0	0	0
P450s	CYP62	3	0	4	3	4	3	0	1	2	0
P450s	CYP627	0	0	1	0	0	0	0	0	0	0
P450s	CYP63	0	0	0	0	0	0	3	10	0	0
P450s	CYP630	1	0	2	2	0	2	0	0	0	0
P450s	CYP632	0	0	2	1	0	1	0	0	0	0
P450s	CYP639	0	0	1	0	0	1	0	0	0	0
P450s	CYP640	1	0	0	0	0	0	0	0	0	0
P450s	CYP643	0	0	1	0	0	2	0	0	1	0
P450s	CYP648	0	0	0	1	1	0	0	0	0	0
P450s	CYP65	10	2	34	34	22	14	0	0	11	0
P450s	CYP653	0	0	1	0	1	0	0	0	0	0
P450s	CYP657	0	1	0	0	0	0	0	0	0	0
P450s	CYP659	0	0	0	2	0	1	0	0	2	0
P450s	CYP664	0	0	5	0	0	2	0	0	0	0
P450s	CYP673	0	0	1	0	0	1	0	0	0	0
P450s	CYP677	0	0	1	1	1	0	0	0	0	0
P450s	CYP68	1	0	19	5	7	12	0	0	0	0
P450s	CYP683	1	0	0	0	0	0	0	0	0	0
Peroxidases	1-Cysteine_peroxiredoxin	1	2	2	0	1	2	1	1	2	1
Peroxidases	Atypical_2-Cysteine_peroxiredoxin_(type_II,_type_V)	2	2	2	2	3	2	2	1	3	1
Peroxidases	Atypical_2-Cysteine_peroxiredoxin_(type_Q,_BCP)	1	1	1	1	1	2	2	3	1	1
Peroxidases	Carboxymuconolactone_decarboxylase_(no_peroxidase_activity)	2	1	2	1	1	2	1	3	1	0
Peroxidases	Catalase	6	3	2	3	4	3	2	3	6	2
Peroxidases	Catalase_peroxidase	1	1	1	1	2	2	0	0	0	0
Peroxidases	Cytochrome_C_peroxidase	2	2	2	2	2	2	1	1	2	1
Peroxidases	DyP-type_peroxidase_D	0	0	0	1	1	0	2	2	1	0
Peroxidases	Fungi-Bacteria_glutathione_peroxidase	0	1	1	1	1	1	1	0	1	3
Peroxidases	Haloperoxidase_(haem)	5	1	11	7	11	7	4	9	8	0
Peroxidases	Hybrid_Ascorbate-Cytochrome_C_peroxidase	11	4	8	14	6	6	1	3	10	0
Peroxidases	Linoleate_diol_synthase_(PGHS_like)	4	2	5	3	3	7	6	8	2	0
Peroxidases	Manganese_peroxidase	0	0	0	0	0	0	17	5	0	0
Peroxidases	New_Doux	3	4	2	3	5	3	3	4	4	2
Peroxidases	New_NoxA	0	2	2	1	1	2	1	1	1	0
Peroxidases	New_NoxB	1	1	1	1	1	1	1	1	1	0
Peroxidases	New_NoxC	1	0	2	1	2	2	1	0	2	4
Peroxidases	New_Rbohs	1	1	1	1	0	1	0	1	1	0
Peroxidases	NoxR	3	4	3	4	5	3	5	5	3	5
Peroxidases	Other_class_II_peroxidase	3	1	4	3	5	3	0	0	0	0
Peroxidases	Prostaglandin_H_synthase_(Cyclooxygenase)	0	0	1	0	1	1	0	0	0	0
Peroxidases	Typical_2-Cysteine_peroxiredoxin	1	0	1	1	1	1	1	1	0	2
PHI	PHI:1006	1	1	2	1	1	1	1	1	1	2
PHI	PHI:1008	0	0	1	1	0	1	0	0	0	0
PHI	PHI:1009	0	1	0	1	0	0	0	0	0	0
PHI	PHI:101	0	1	0	1	0	0	1	0	1	0
PHI	PHI:1010	0	0	0	0	1	0	0	0	3	0
PHI	PHI:1018	10	5	7	10	7	10	7	4	9	3
PHI	PHI:1023	0	0	1	0	0	1	1	0	2	0
PHI	PHI:1024	1	0	0	0	0	1	1	1	1	0
PHI	PHI:1025	1	1	0	0	0	1	0	0	1	0
PHI	PHI:1026	1	1	0	1	1	0	0	0	1	1
PHI	PHI:1027	0	0	1	0	0	0	0	3	1	0
PHI	PHI:1028	0	1	0	0	1	2	1	3	1	0
PHI	PHI:103	0	0	0	0	1	0	0	2	1	0
PHI	PHI:1032	0	1	0	1	0	0	0	0	0	0
PHI	PHI:1035	0	2	1	0	0	0	0	0	0	0
PHI	PHI:1036	1	0	0	1	1	0	1	1	1	1
PHI	PHI:1037	0	0	0	0	0	1	0	0	2	0
PHI	PHI:104	1	1	2	2	1	1	2	2	1	4
PHI	PHI:1046	14	3	24	41	21	13	9	5	15	0
PHI	PHI:1047	18	6	13	13	10	9	2	29	7	4
PHI	PHI:1048	3	2	2	4	3	3	0	1	3	0
PHI	PHI:1049	1	0	5	8	2	1	4	1	1	0
PHI	PHI:105	1	2	2	1	4	2	2	3	3	4
PHI	PHI:1051	3	3	5	14	5	0	8	19	10	0
PHI	PHI:1056	0	0	1	1	1	0	1	1	0	0
PHI	PHI:1058	0	2	0	0	1	1	3	1	1	1
PHI	PHI:106	5	2	1	1	2	1	1	2	4	2
PHI	PHI:1061	1	2	1	1	1	1	1	1	1	1
PHI	PHI:1063	1	1	1	1	0	1	0	0	1	1
PHI	PHI:1064	0	0	0	0	0	2	0	0	0	0
PHI	PHI:107	0	0	1	0	0	0	0	0	0	0
PHI	PHI:1070	1	0	1	0	1	1	0	2	1	0
PHI	PHI:1071	5	4	5	4	2	4	4	2	1	1
PHI	PHI:1072	0	0	0	0	0	0	1	0	0	0
PHI	PHI:1073	0	1	0	0	0	0	1	0	0	0
PHI	PHI:1074	1	0	1	0	1	1	0	0	0	1
PHI	PHI:1075	1	0	0	0	0	1	0	0	0	0
PHI	PHI:1082	0	0	0	1	0	0	6	1	0	1
PHI	PHI:109	0	0	0	1	0	0	0	0	0	0
PHI	PHI:112	10	4	10	10	6	4	6	5	3	0
PHI	PHI:1133	3	3	2	2	6	4	2	3	3	1
PHI	PHI:1135	1	1	1	1	1	1	0	0	1	0
PHI	PHI:1148	0	0	0	0	0	0	1	0	0	0
PHI	PHI:116	1	1	0	1	0	0	0	0	2	0
PHI	PHI:1163	1	1	0	0	1	0	0	0	1	0
PHI	PHI:1164	0	2	1	1	1	0	1	1	2	0
PHI	PHI:1166	0	0	0	0	1	0	2	3	0	1
PHI	PHI:1167	1	1	1	1	1	1	2	2	1	1
PHI	PHI:1168	0	1	0	0	0	1	0	0	0	0
PHI	PHI:1169	1	1	1	1	0	0	0	1	1	0
PHI	PHI:1171	0	0	0	0	0	0	0	0	1	0
PHI	PHI:1172	0	0	0	0	1	1	2	0	0	1
PHI	PHI:1173	1	0	1	0	0	0	0	0	0	0
PHI	PHI:1174	1	1	0	1	0	1	1	1	0	0
PHI	PHI:1175	1	0	1	1	1	1	1	1	1	1
PHI	PHI:1176	0	0	1	0	0	1	0	0	1	1
PHI	PHI:1177	1	1	1	1	1	1	1	1	1	2
PHI	PHI:1178	2	1	1	0	0	1	1	2	1	1
PHI	PHI:1179	0	0	0	0	1	0	0	0	0	0
PHI	PHI:1180	1	1	1	1	1	1	1	2	1	3
PHI	PHI:1181	2	1	1	1	1	1	7	7	3	2
PHI	PHI:1182	1	1	1	2	2	1	1	1	1	1
PHI	PHI:1183	0	1	1	0	1	2	2	0	0	0
PHI	PHI:1184	1	0	0	0	1	0	0	0	1	0
PHI	PHI:1185	1	1	1	1	1	1	1	1	2	1
PHI	PHI:1186	1	0	0	0	1	0	6	0	1	0
PHI	PHI:1187	1	1	1	1	1	1	1	1	1	2
PHI	PHI:1188	1	1	1	1	1	0	1	1	1	3
PHI	PHI:1189	0	0	0	0	0	0	0	1	0	0
PHI	PHI:1190	1	1	1	1	1	1	1	1	1	1
PHI	PHI:1192	1	2	1	0	1	0	0	0	0	1
PHI	PHI:1193	1	1	1	3	3	2	5	7	1	1
PHI	PHI:1194	1	1	1	1	1	1	1	2	2	2
PHI	PHI:1195	0	0	0	1	1	0	1	1	0	0
PHI	PHI:1196	0	0	0	0	0	0	0	1	0	0
PHI	PHI:1197	1	0	1	1	1	1	2	2	1	2
PHI	PHI:1198	1	1	1	2	1	2	2	0	2	2
PHI	PHI:1199	0	0	0	0	0	0	0	3	0	0
PHI	PHI:12	0	1	2	3	3	1	0	1	1	0
PHI	PHI:120	2	2	0	2	2	1	2	4	2	1
PHI	PHI:1200	1	1	1	1	1	1	1	1	1	4
PHI	PHI:1201	1	1	1	1	1	1	1	1	0	1
PHI	PHI:1202	1	1	0	1	0	0	1	0	0	0
PHI	PHI:1203	1	1	1	1	1	1	2	7	1	3
PHI	PHI:1204	0	0	0	1	2	0	0	0	0	0
PHI	PHI:1205	0	1	0	1	2	1	0	0	2	0
PHI	PHI:1206	1	1	1	1	1	1	1	1	1	0
PHI	PHI:1207	1	1	1	1	1	1	2	0	1	0
PHI	PHI:1208	1	1	0	0	0	0	1	2	1	0
PHI	PHI:1209	0	1	0	0	0	0	0	0	0	0
PHI	PHI:121	1	0	1	1	1	1	0	0	1	0
PHI	PHI:1210	1	1	1	1	1	1	3	2	1	1
PHI	PHI:1211	2	1	1	1	1	1	1	1	1	1
PHI	PHI:1212	2	0	0	0	0	1	0	1	1	1
PHI	PHI:1214	1	1	1	1	1	1	2	2	1	1
PHI	PHI:1215	1	1	1	1	1	1	0	0	1	2
PHI	PHI:1216	1	1	1	1	1	1	0	0	1	0
PHI	PHI:123	0	1	0	0	0	0	2	0	0	1
PHI	PHI:124	1	1	1	1	1	1	1	1	1	1
PHI	PHI:125	1	1	0	0	0	0	0	0	0	0
PHI	PHI:126	2	0	0	0	0	0	1	1	0	0
PHI	PHI:127	0	0	0	0	2	0	0	0	2	1
PHI	PHI:129	0	0	0	0	0	0	1	1	0	0
PHI	PHI:1291	1	0	1	1	1	1	0	1	0	0
PHI	PHI:1292	0	1	0	0	0	0	0	0	0	0
PHI	PHI:1293	1	1	1	1	1	1	1	3	1	1
PHI	PHI:1296	1	1	1	1	1	1	1	1	1	2
PHI	PHI:1297	1	1	1	0	1	1	0	0	1	1
PHI	PHI:130	1	0	0	0	0	0	0	0	0	2
PHI	PHI:1304	1	1	1	1	1	1	1	1	1	1
PHI	PHI:1317	3	3	4	2	3	4	6	4	4	5
PHI	PHI:1319	1	1	2	1	1	1	0	0	1	0
PHI	PHI:132	2	1	1	3	1	2	0	0	1	0
PHI	PHI:1320	0	0	1	0	0	1	1	0	0	0
PHI	PHI:1325	2	1	1	1	1	1	2	1	3	0
PHI	PHI:1328	0	0	0	0	0	0	0	0	1	0
PHI	PHI:133	3	5	6	1	7	3	1	4	3	2
PHI	PHI:1334	1	1	1	0	1	1	0	0	1	0
PHI	PHI:1335	1	1	1	1	1	1	1	0	0	1
PHI	PHI:134	1	1	2	1	0	0	2	1	0	0
PHI	PHI:1343	1	1	1	1	1	1	1	2	1	0
PHI	PHI:1347	1	0	0	0	0	1	1	1	1	1
PHI	PHI:1348	1	1	1	1	1	1	1	1	1	0
PHI	PHI:1353	1	0	0	1	1	0	0	0	0	0
PHI	PHI:1354	1	0	0	0	0	0	0	0	1	1
PHI	PHI:136	0	1	0	0	0	0	0	0	1	0
PHI	PHI:1366	0	1	1	1	1	0	0	0	1	0
PHI	PHI:1379	1	1	1	1	1	1	1	1	1	2
PHI	PHI:138	0	1	0	0	0	0	0	1	0	0
PHI	PHI:1382	2	1	1	1	1	1	0	0	2	3
PHI	PHI:1384	1	1	1	0	1	1	2	3	1	1
PHI	PHI:139	2	5	1	5	4	2	4	1	3	0
PHI	PHI:1396	0	0	1	0	1	0	1	1	0	2
PHI	PHI:14	0	0	0	0	0	0	0	1	0	0
PHI	PHI:140	0	0	0	0	0	0	0	0	0	1
PHI	PHI:1403	1	0	1	0	0	1	2	3	1	0
PHI	PHI:141	1	0	0	0	1	0	1	0	0	0
PHI	PHI:142	0	1	0	0	0	0	0	0	0	0
PHI	PHI:1422	1	0	1	0	0	1	0	0	1	0
PHI	PHI:1425	0	0	3	1	1	0	0	2	1	0
PHI	PHI:1436	1	0	1	0	0	1	0	0	1	0
PHI	PHI:144	9	2	7	18	8	7	8	9	4	1
PHI	PHI:1440	1	1	1	1	2	1	1	1	2	2
PHI	PHI:1441	1	1	1	1	1	1	1	1	1	2
PHI	PHI:146	0	0	0	0	0	1	0	0	0	0
PHI	PHI:1462	1	1	1	1	1	1	1	1	1	1
PHI	PHI:1464	1	1	1	1	1	1	2	3	1	1
PHI	PHI:1470	0	0	0	0	1	0	2	1	0	3
PHI	PHI:1473	1	1	1	1	1	1	0	0	1	1
PHI	PHI:149	0	1	0	1	0	0	0	0	0	0
PHI	PHI:1497	1	1	1	1	1	1	0	0	1	0
PHI	PHI:151	0	0	0	0	1	0	0	0	0	0
PHI	PHI:1511	1	1	0	1	0	0	0	1	1	1
PHI	PHI:1529	1	1	1	1	1	1	1	1	2	1
PHI	PHI:1533	1	1	1	1	1	1	1	1	1	1
PHI	PHI:1536	0	0	0	1	0	0	0	0	0	2
PHI	PHI:1538	1	1	0	1	1	1	0	0	1	1
PHI	PHI:1553	1	1	1	1	1	1	1	1	1	1
PHI	PHI:1556	1	0	0	1	1	0	0	0	0	0
PHI	PHI:157	3	3	4	4	3	3	2	2	4	2
PHI	PHI:158	1	0	0	0	0	0	2	3	0	1
PHI	PHI:159	1	1	1	1	1	1	1	1	1	2
PHI	PHI:1591	1	1	1	1	1	1	0	0	1	0
PHI	PHI:1598	1	0	1	1	1	1	0	0	1	0
PHI	PHI:160	1	1	5	1	0	1	0	0	4	0
PHI	PHI:1606	1	0	0	0	0	0	1	0	0	0
PHI	PHI:162	1	1	2	0	0	1	0	0	1	2
PHI	PHI:1628	0	1	1	1	1	1	1	0	1	1
PHI	PHI:1641	0	0	0	0	0	0	0	0	1	0
PHI	PHI:1643	1	1	1	1	1	1	2	3	1	1
PHI	PHI:1646	1	1	0	1	1	1	1	1	1	1
PHI	PHI:1647	0	1	1	0	2	1	1	0	1	1
PHI	PHI:1648	3	3	3	3	3	3	3	6	4	5
PHI	PHI:165	0	0	0	0	0	0	1	0	1	0
PHI	PHI:1671	2	2	2	2	2	2	0	0	3	2
PHI	PHI:169	1	1	0	0	0	0	0	0	0	0
PHI	PHI:17	0	0	0	6	2	1	0	0	2	0
PHI	PHI:170	0	0	0	0	0	0	1	0	0	0
PHI	PHI:172	1	0	0	0	0	0	0	1	0	1
PHI	PHI:173	0	0	1	1	0	1	0	0	0	0
PHI	PHI:174	2	1	1	2	2	1	1	1	2	1
PHI	PHI:177	1	1	3	1	1	2	0	0	3	1
PHI	PHI:1772	4	2	6	1	4	3	0	0	2	1
PHI	PHI:178	3	3	2	4	3	2	3	3	4	3
PHI	PHI:179	2	0	3	1	1	3	0	0	0	0
PHI	PHI:1793	5	2	2	1	2	1	0	0	4	0
PHI	PHI:180	1	0	0	1	2	0	0	0	2	0
PHI	PHI:1801	1	0	0	1	0	1	0	0	0	0
PHI	PHI:182	1	1	1	1	1	1	2	1	1	0
PHI	PHI:184	3	3	4	1	6	3	1	3	3	3
PHI	PHI:185	0	0	0	0	0	0	1	0	0	1
PHI	PHI:186	1	1	1	0	1	1	0	0	2	1
PHI	PHI:187	3	1	1	2	1	1	2	2	3	2
PHI	PHI:188	1	1	1	0	0	1	3	1	1	1
PHI	PHI:189	0	0	0	0	0	0	0	0	0	1
PHI	PHI:19	1	1	1	1	2	1	1	1	1	1
PHI	PHI:190	1	0	0	0	0	0	0	1	0	1
PHI	PHI:1915	1	1	1	1	1	1	0	0	2	0
PHI	PHI:1917	1	1	1	1	1	1	1	0	2	1
PHI	PHI:1921	5	1	2	2	2	1	6	3	6	1
PHI	PHI:193	0	0	0	0	0	0	0	1	0	0
PHI	PHI:1933	1	0	1	1	1	0	0	0	3	0
PHI	PHI:194	1	1	1	1	1	1	1	1	1	0
PHI	PHI:195	3	2	3	3	3	3	3	3	3	3
PHI	PHI:196	0	0	0	0	0	0	1	0	1	1
PHI	PHI:1967	6	2	1	1	2	2	0	0	2	2
PHI	PHI:197	2	1	2	3	2	2	1	1	1	1
PHI	PHI:198	0	0	0	0	0	0	0	0	0	1
PHI	PHI:1987	2	0	1	1	2	1	0	2	2	0
PHI	PHI:199	4	5	3	15	8	4	4	10	6	0
PHI	PHI:1990	1	0	0	0	0	0	0	0	0	0
PHI	PHI:200	2	2	1	1	2	1	1	1	1	1
PHI	PHI:2002	1	0	1	0	0	0	0	0	1	1
PHI	PHI:2005	0	0	0	1	1	0	0	0	0	1
PHI	PHI:201	0	0	4	0	2	3	0	0	1	0
PHI	PHI:2016	1	0	1	1	1	1	2	2	1	1
PHI	PHI:2017	1	1	1	1	1	1	0	0	1	0
PHI	PHI:2018	2	0	1	2	2	1	0	1	1	0
PHI	PHI:2019	0	1	0	1	0	0	0	0	0	0
PHI	PHI:202	2	1	0	1	0	2	0	1	1	0
PHI	PHI:2021	1	1	0	0	0	0	1	2	0	0
PHI	PHI:2022	18	6	9	15	15	12	20	14	11	1
PHI	PHI:203	1	0	0	0	1	0	1	0	1	0
PHI	PHI:2033	4	2	0	3	0	1	0	1	4	0
PHI	PHI:2034	20	8	15	17	9	9	9	11	13	1
PHI	PHI:2035	1	1	0	0	0	0	0	0	0	0
PHI	PHI:2037	1	1	1	1	1	1	1	0	1	0
PHI	PHI:2039	0	0	0	0	0	0	1	1	0	0
PHI	PHI:204	1	0	0	0	1	0	4	1	2	2
PHI	PHI:2042	7	5	8	7	10	5	6	6	7	3
PHI	PHI:2044	1	1	1	2	1	2	0	0	2	0
PHI	PHI:2045	1	0	0	1	0	0	0	0	1	0
PHI	PHI:2046	0	0	0	0	0	0	0	0	1	1
PHI	PHI:2048	0	0	0	0	0	0	0	0	1	0
PHI	PHI:205	1	0	0	0	0	0	0	0	1	0
PHI	PHI:2050	1	0	0	1	0	0	1	1	1	0
PHI	PHI:2052	1	1	1	0	1	1	0	1	1	0
PHI	PHI:2053	0	0	0	0	0	0	0	0	1	0
PHI	PHI:2055	1	0	0	1	1	0	0	1	1	0
PHI	PHI:2057	0	0	1	0	0	1	1	1	0	0
PHI	PHI:2058	8	6	7	9	7	9	8	8	7	14
PHI	PHI:206	1	1	1	1	1	1	1	2	1	0
PHI	PHI:2061	1	1	1	1	0	1	0	0	0	0
PHI	PHI:2063	0	0	0	0	0	0	0	1	1	0
PHI	PHI:2065	0	0	0	0	1	0	0	0	0	0
PHI	PHI:2066	1	1	0	1	0	1	1	1	1	0
PHI	PHI:2067	3	3	4	5	3	3	3	2	5	2
PHI	PHI:2068	0	0	0	1	1	0	0	0	0	0
PHI	PHI:2069	0	0	1	0	1	0	0	0	0	0
PHI	PHI:207	1	2	2	1	1	2	1	1	2	0
PHI	PHI:2072	0	0	0	0	1	0	1	1	1	1
PHI	PHI:2073	1	0	1	1	0	0	0	0	0	0
PHI	PHI:2074	1	1	1	1	1	1	1	1	1	1
PHI	PHI:2075	1	3	1	2	2	2	1	1	4	1
PHI	PHI:2076	0	0	0	0	1	0	0	0	1	0
PHI	PHI:2077	0	0	1	0	1	0	0	0	1	1
PHI	PHI:2078	1	0	0	0	0	0	1	0	1	0
PHI	PHI:2079	1	0	0	1	1	0	1	2	1	1
PHI	PHI:208	5	3	2	2	5	3	1	0	2	5
PHI	PHI:2080	1	0	0	0	0	1	1	0	1	1
PHI	PHI:2081	0	0	1	1	0	1	1	0	1	0
PHI	PHI:2082	1	1	0	1	1	1	0	0	1	1
PHI	PHI:2083	1	1	1	1	1	1	0	1	1	1
PHI	PHI:2084	2	0	2	1	2	2	2	2	2	3
PHI	PHI:209	0	0	0	0	0	0	1	0	0	2
PHI	PHI:2091	0	0	0	0	1	1	0	0	1	0
PHI	PHI:2092	1	1	1	1	1	1	1	2	3	1
PHI	PHI:2095	1	0	0	0	1	3	0	0	2	1
PHI	PHI:2096	2	0	2	2	1	0	0	0	1	2
PHI	PHI:2097	3	3	4	3	3	3	3	3	4	4
PHI	PHI:2098	0	1	1	1	1	1	0	0	0	0
PHI	PHI:210	1	1	1	1	1	1	0	0	1	1
PHI	PHI:2106	1	0	0	0	2	0	0	0	0	0
PHI	PHI:211	11	13	15	18	13	11	65	41	21	10
PHI	PHI:2114	1	1	1	1	1	1	1	1	1	1
PHI	PHI:2115	3	2	2	2	2	2	0	0	2	0
PHI	PHI:2116	1	1	0	0	1	0	0	0	1	0
PHI	PHI:2117	9	1	7	18	9	7	1	1	2	3
PHI	PHI:2118	1	0	1	1	1	1	5	2	2	0
PHI	PHI:2119	1	0	0	0	0	0	4	0	1	0
PHI	PHI:212	1	0	1	0	0	0	0	0	3	0
PHI	PHI:2120	0	0	0	1	0	0	0	0	0	1
PHI	PHI:2121	1	1	0	2	1	1	0	0	1	0
PHI	PHI:2122	0	0	0	0	1	0	0	0	0	0
PHI	PHI:2124	1	1	1	0	0	1	3	0	0	0
PHI	PHI:2128	0	0	1	0	1	1	3	1	0	0
PHI	PHI:2129	0	0	1	0	0	0	0	0	0	0
PHI	PHI:213	4	6	4	6	4	5	7	6	6	8
PHI	PHI:2130	4	0	1	1	2	1	0	0	0	0
PHI	PHI:2131	0	0	0	0	0	0	1	1	0	0
PHI	PHI:2132	0	0	1	1	0	0	0	1	0	0
PHI	PHI:2133	0	0	1	0	0	0	0	0	1	0
PHI	PHI:2134	1	0	0	0	0	0	0	0	1	0
PHI	PHI:2139	0	0	0	0	0	0	0	0	0	1
PHI	PHI:2140	1	1	2	1	1	1	1	1	2	1
PHI	PHI:2141	1	1	2	2	1	2	1	1	2	1
PHI	PHI:2142	2	0	0	1	1	0	0	0	0	0
PHI	PHI:2147	1	2	0	3	1	1	0	0	0	0
PHI	PHI:2153	1	1	1	1	0	1	1	0	0	2
PHI	PHI:2154	1	1	1	1	1	1	1	1	1	0
PHI	PHI:2155	2	1	2	2	1	3	1	1	1	2
PHI	PHI:2156	0	0	1	0	0	0	0	1	0	0
PHI	PHI:2158	1	0	1	0	0	0	11	0	0	3
PHI	PHI:2159	1	1	0	1	0	0	0	0	0	1
PHI	PHI:216	1	1	2	1	1	1	2	2	1	1
PHI	PHI:2160	1	1	1	1	1	1	0	0	0	1
PHI	PHI:2161	0	1	1	1	0	1	17	2	0	1
PHI	PHI:2167	1	1	1	1	1	1	0	0	1	1
PHI	PHI:2168	0	0	0	0	1	0	0	0	0	0
PHI	PHI:2169	1	1	1	1	1	1	1	1	1	0
PHI	PHI:217	1	1	1	2	0	1	1	2	3	0
PHI	PHI:2170	1	0	1	0	0	0	0	0	1	0
PHI	PHI:2171	7	7	7	5	7	5	1	3	3	0
PHI	PHI:2172	0	1	0	0	0	0	0	0	1	0
PHI	PHI:2173	2	0	0	3	1	0	1	0	0	0
PHI	PHI:2174	7	1	5	11	2	4	0	4	5	0
PHI	PHI:2175	6	1	4	8	2	3	4	1	2	0
PHI	PHI:2176	1	1	1	0	1	1	1	1	1	2
PHI	PHI:2178	1	1	0	1	0	0	0	0	0	1
PHI	PHI:2179	1	1	1	3	1	1	1	1	1	1
PHI	PHI:218	0	0	0	0	0	0	1	1	0	0
PHI	PHI:2180	2	1	1	1	1	1	1	1	1	1
PHI	PHI:2181	1	1	1	1	1	0	1	0	1	0
PHI	PHI:2182	1	1	1	1	0	0	0	0	0	0
PHI	PHI:2186	0	0	1	0	0	1	0	0	0	0
PHI	PHI:2187	0	1	0	0	0	0	0	0	1	0
PHI	PHI:2189	0	1	2	1	0	1	1	3	0	0
PHI	PHI:219	0	1	0	0	1	0	0	1	1	1
PHI	PHI:2190	1	0	2	3	1	0	10	4	1	0
PHI	PHI:2194	0	1	1	0	0	1	1	1	0	1
PHI	PHI:2198	0	1	0	1	0	1	0	0	0	0
PHI	PHI:22	1	3	2	0	2	2	2	4	1	0
PHI	PHI:220	2	2	2	2	2	2	3	2	2	1
PHI	PHI:2200	1	1	0	1	2	1	0	0	1	0
PHI	PHI:2203	0	0	0	1	1	0	0	0	1	0
PHI	PHI:2204	1	0	2	2	1	1	0	1	1	0
PHI	PHI:2205	0	1	1	1	2	1	1	2	2	0
PHI	PHI:2206	1	0	1	1	4	0	2	0	1	0
PHI	PHI:2207	0	0	0	0	1	0	2	3	2	0
PHI	PHI:2208	2	1	0	0	0	1	1	2	0	0
PHI	PHI:2209	1	0	2	1	0	0	1	3	0	0
PHI	PHI:2214	0	1	0	2	1	0	0	0	1	0
PHI	PHI:2215	1	1	1	2	2	1	1	1	1	1
PHI	PHI:2216	1	1	1	1	1	1	0	0	1	0
PHI	PHI:2218	1	1	1	1	1	1	2	2	1	1
PHI	PHI:2219	0	1	2	2	1	1	4	6	1	4
PHI	PHI:222	2	0	4	4	6	3	2	4	5	0
PHI	PHI:2220	0	0	0	0	0	0	1	2	0	0
PHI	PHI:2226	0	1	0	0	0	0	0	0	0	0
PHI	PHI:2228	0	0	0	0	0	0	1	1	0	0
PHI	PHI:2233	0	0	0	0	0	0	2	1	0	0
PHI	PHI:2235	1	0	0	0	0	0	1	0	1	0
PHI	PHI:2236	0	0	0	0	1	0	3	0	0	0
PHI	PHI:2237	0	0	0	0	0	0	1	1	0	0
PHI	PHI:2239	1	0	1	1	1	1	0	0	1	0
PHI	PHI:224	3	0	2	1	0	1	0	0	1	0
PHI	PHI:2240	70	22	23	27	29	19	4	5	18	11
PHI	PHI:2246	1	1	1	1	0	0	3	3	0	0
PHI	PHI:225	3	1	1	2	1	0	0	0	0	0
PHI	PHI:2252	1	0	0	1	0	1	0	2	0	0
PHI	PHI:2258	0	1	1	0	0	0	0	0	0	0
PHI	PHI:2259	4	3	4	9	8	3	6	15	7	1
PHI	PHI:226	5	3	4	5	6	2	5	7	4	4
PHI	PHI:2261	0	0	2	1	0	0	0	1	0	0
PHI	PHI:2263	0	1	1	0	0	0	0	0	0	0
PHI	PHI:2265	0	0	0	0	0	0	0	1	1	0
PHI	PHI:2267	0	1	1	1	1	0	1	0	1	2
PHI	PHI:227	0	0	0	0	0	0	2	1	0	0
PHI	PHI:2274	0	0	0	0	0	0	0	0	0	1
PHI	PHI:2275	0	0	0	0	1	1	1	0	0	0
PHI	PHI:228	1	1	0	1	0	0	0	0	1	0
PHI	PHI:2280	1	1	1	0	1	1	1	1	1	0
PHI	PHI:2283	0	0	1	0	0	0	1	0	1	0
PHI	PHI:2284	0	0	1	0	0	1	0	0	0	0
PHI	PHI:2288	0	0	0	1	0	0	0	0	0	1
PHI	PHI:2289	0	0	0	1	1	0	0	2	0	0
PHI	PHI:2290	3	0	5	5	7	1	1	0	8	0
PHI	PHI:2293	1	1	1	1	1	1	1	1	1	2
PHI	PHI:2296	0	1	0	0	0	0	3	3	0	0
PHI	PHI:2297	1	1	4	2	2	2	0	2	3	0
PHI	PHI:2299	0	1	0	2	1	1	0	1	0	0
PHI	PHI:23	0	0	0	0	0	0	1	0	0	0
PHI	PHI:230	0	0	0	0	0	0	0	0	1	0
PHI	PHI:2300	0	1	0	1	1	0	1	1	0	0
PHI	PHI:2301	0	0	1	1	0	1	0	0	0	0
PHI	PHI:2302	1	0	1	0	0	0	0	0	1	0
PHI	PHI:2309	0	1	2	1	3	2	1	0	1	0
PHI	PHI:231	0	1	1	2	1	1	0	1	1	1
PHI	PHI:2310	0	0	0	0	1	1	2	0	1	0
PHI	PHI:2317	0	0	0	1	0	0	0	2	0	0
PHI	PHI:2318	0	0	1	0	0	0	0	0	0	0
PHI	PHI:2321	11	10	15	10	12	12	8	5	14	4
PHI	PHI:2322	6	3	7	7	7	6	7	2	7	0
PHI	PHI:2323	0	1	1	0	1	2	0	2	3	0
PHI	PHI:2324	1	0	0	1	1	0	0	1	1	0
PHI	PHI:2325	0	0	0	1	1	0	0	1	0	1
PHI	PHI:2326	1	3	3	1	3	2	1	2	4	3
PHI	PHI:2327	0	0	0	0	0	1	1	0	0	0
PHI	PHI:2328	0	0	0	0	0	1	1	0	1	0
PHI	PHI:2329	9	3	6	4	4	3	1	3	4	0
PHI	PHI:233	0	0	0	0	0	1	0	0	0	0
PHI	PHI:2334	2	1	1	2	2	1	0	0	1	1
PHI	PHI:2337	1	1	1	1	1	1	0	0	1	3
PHI	PHI:2338	0	0	0	0	0	0	1	0	0	0
PHI	PHI:2339	0	0	0	0	1	0	0	0	1	0
PHI	PHI:234	0	0	0	0	0	0	2	0	0	0
PHI	PHI:2345	1	0	0	0	0	0	0	1	0	0
PHI	PHI:2346	1	0	0	0	0	0	0	0	0	0
PHI	PHI:2349	1	0	0	0	1	0	0	0	2	0
PHI	PHI:235	1	1	1	1	1	1	0	1	2	2
PHI	PHI:2351	1	1	1	1	1	1	1	1	1	1
PHI	PHI:2353	1	1	1	1	1	1	1	1	2	1
PHI	PHI:2354	1	0	0	1	0	1	0	0	2	0
PHI	PHI:2356	0	0	0	0	1	0	0	0	1	1
PHI	PHI:2357	17	10	22	29	20	12	26	53	39	1
PHI	PHI:2358	2	2	2	2	2	1	1	0	3	0
PHI	PHI:236	1	0	0	0	0	0	0	1	0	2
PHI	PHI:2363	0	0	0	0	0	0	0	1	0	0
PHI	PHI:2365	1	0	1	0	1	0	0	0	0	0
PHI	PHI:2366	0	0	0	1	0	0	0	0	0	0
PHI	PHI:2367	1	0	0	0	0	1	1	0	0	0
PHI	PHI:2368	0	1	1	1	1	1	0	0	0	1
PHI	PHI:237	0	0	0	0	0	1	2	0	0	0
PHI	PHI:2370	1	1	0	0	1	0	0	2	1	0
PHI	PHI:2371	0	1	1	0	1	1	0	0	0	0
PHI	PHI:2373	0	0	0	0	0	0	0	0	0	1
PHI	PHI:238	0	1	0	0	0	1	0	0	0	0
PHI	PHI:2384	0	0	0	0	0	0	1	1	0	0
PHI	PHI:2385	0	1	1	0	0	1	0	0	0	0
PHI	PHI:2386	1	1	1	1	1	1	0	0	1	0
PHI	PHI:2387	1	1	1	1	1	1	1	1	1	0
PHI	PHI:239	0	0	0	0	0	0	0	0	0	1
PHI	PHI:2392	0	1	0	0	0	0	2	2	1	3
PHI	PHI:2395	3	1	1	2	2	1	1	2	2	2
PHI	PHI:2396	1	0	1	1	1	1	0	1	1	0
PHI	PHI:2397	0	0	2	0	0	0	0	0	0	0
PHI	PHI:2399	1	0	1	0	1	1	3	8	1	2
PHI	PHI:24	8	3	3	8	4	3	0	3	2	0
PHI	PHI:240	0	1	1	0	0	1	0	0	0	1
PHI	PHI:2404	0	0	3	0	3	0	0	0	1	0
PHI	PHI:2405	3	1	0	0	2	4	0	0	1	0
PHI	PHI:2407	0	2	1	1	1	0	1	0	0	0
PHI	PHI:241	0	2	0	1	1	1	0	1	1	1
PHI	PHI:2411	3	1	2	2	2	1	2	2	2	1
PHI	PHI:2412	0	0	1	1	0	0	0	0	1	0
PHI	PHI:2413	1	0	0	0	1	0	0	0	0	1
PHI	PHI:2418	0	0	0	1	1	0	1	1	1	0
PHI	PHI:2419	1	1	0	1	0	1	0	3	0	2
PHI	PHI:242	2	2	3	2	2	2	2	2	1	2
PHI	PHI:2425	0	3	2	2	1	0	0	1	1	0
PHI	PHI:2427	0	0	0	0	0	0	1	1	0	0
PHI	PHI:2429	1	0	0	0	1	0	0	0	0	1
PHI	PHI:243	7	3	7	4	3	5	0	1	7	0
PHI	PHI:2430	1	0	0	0	0	0	0	0	0	0
PHI	PHI:2431	0	0	0	1	1	0	0	1	2	0
PHI	PHI:2432	0	0	1	0	0	1	0	0	1	0
PHI	PHI:2433	1	0	0	1	1	0	0	0	1	0
PHI	PHI:2434	0	1	1	0	0	0	0	0	0	0
PHI	PHI:2437	0	0	0	0	0	0	0	1	0	0
PHI	PHI:2438	0	0	0	0	0	0	0	0	0	1
PHI	PHI:244	5	3	6	3	3	4	2	3	3	2
PHI	PHI:2441	2	1	1	3	2	1	0	3	2	1
PHI	PHI:2448	0	0	3	0	2	0	0	0	0	0
PHI	PHI:2453	2	1	1	2	2	1	2	2	3	2
PHI	PHI:2459	0	0	0	0	0	0	1	0	0	0
PHI	PHI:246	0	0	0	0	0	0	0	0	1	0
PHI	PHI:2474	1	1	1	1	1	1	1	1	1	5
PHI	PHI:2477	2	0	1	0	1	0	1	0	0	0
PHI	PHI:2484	0	0	1	0	1	0	3	2	0	0
PHI	PHI:249	1	1	1	1	3	1	3	5	2	0
PHI	PHI:2491	3	1	1	3	1	2	2	0	0	1
PHI	PHI:250	0	0	1	0	1	0	0	0	0	0
PHI	PHI:2500	0	1	0	0	0	1	0	1	0	0
PHI	PHI:2502	1	1	1	0	0	1	1	0	1	0
PHI	PHI:2509	0	1	1	0	0	1	0	0	0	0
PHI	PHI:2511	1	2	4	4	2	1	2	0	7	0
PHI	PHI:2512	0	1	0	0	0	0	0	0	1	0
PHI	PHI:252	0	0	0	0	0	1	2	1	0	2
PHI	PHI:253	3	4	4	4	4	1	1	2	3	0
PHI	PHI:254	2	1	1	2	1	1	1	3	2	1
PHI	PHI:2553	1	3	3	2	4	1	2	2	3	3
PHI	PHI:2554	0	0	1	0	0	0	0	0	0	2
PHI	PHI:2555	0	0	0	0	0	0	0	0	0	1
PHI	PHI:2556	0	0	0	0	0	0	1	4	0	1
PHI	PHI:2557	0	0	1	2	1	1	0	0	0	1
PHI	PHI:2558	2	2	3	1	2	3	0	0	1	1
PHI	PHI:256	4	2	2	3	7	1	1	3	3	0
PHI	PHI:2560	1	2	1	1	2	1	1	1	1	2
PHI	PHI:2561	0	0	0	0	0	0	4	3	0	1
PHI	PHI:2562	2	1	2	2	2	2	2	3	2	3
PHI	PHI:2563	3	1	4	4	3	4	3	4	2	2
PHI	PHI:2564	0	0	0	0	0	0	0	1	0	1
PHI	PHI:2565	0	0	0	0	0	0	2	1	0	1
PHI	PHI:2566	0	0	0	0	0	0	0	0	0	2
PHI	PHI:2567	0	0	0	0	0	0	0	0	0	1
PHI	PHI:2568	1	1	1	1	1	1	1	1	1	1
PHI	PHI:2569	0	0	0	0	0	0	0	0	0	1
PHI	PHI:257	2	1	1	0	2	1	1	0	2	0
PHI	PHI:2570	17	14	23	18	15	19	11	15	8	3
PHI	PHI:2571	0	0	0	0	0	0	0	0	0	1
PHI	PHI:258	2	1	1	0	0	2	1	0	1	4
PHI	PHI:259	3	3	2	3	2	3	2	2	3	3
PHI	PHI:26	12	11	13	8	10	10	4	10	10	4
PHI	PHI:261	4	3	3	3	3	4	1	3	2	1
PHI	PHI:262	1	1	1	1	1	1	1	2	1	1
PHI	PHI:265	1	1	1	1	1	1	1	1	1	1
PHI	PHI:266	0	0	0	0	0	0	1	0	0	0
PHI	PHI:267	20	10	7	16	15	7	13	24	17	7
PHI	PHI:269	2	1	1	0	2	1	1	4	1	0
PHI	PHI:27	1	1	1	1	1	1	0	0	0	0
PHI	PHI:270	4	3	4	5	5	3	3	3	5	3
PHI	PHI:273	1	1	2	1	1	2	1	1	1	1
PHI	PHI:274	2	1	1	1	1	1	2	4	1	0
PHI	PHI:275	0	0	0	0	0	0	1	1	0	0
PHI	PHI:277	3	2	3	2	3	3	1	2	3	0
PHI	PHI:278	1	1	4	0	4	1	1	1	2	0
PHI	PHI:279	1	1	1	0	0	1	1	1	1	2
PHI	PHI:280	6	3	3	6	6	4	4	4	6	3
PHI	PHI:281	1	1	1	1	1	1	1	1	2	2
PHI	PHI:282	1	0	0	0	0	0	0	0	0	1
PHI	PHI:283	1	1	1	1	1	1	1	1	1	1
PHI	PHI:284	0	1	0	0	0	1	0	0	0	0
PHI	PHI:286	4	4	4	3	4	4	3	3	3	1
PHI	PHI:287	0	1	0	1	1	1	1	1	0	0
PHI	PHI:288	1	0	1	1	1	0	0	0	0	0
PHI	PHI:289	0	0	0	0	0	0	0	0	0	1
PHI	PHI:290	1	1	3	2	2	3	1	2	1	1
PHI	PHI:292	1	0	1	0	1	1	3	7	0	1
PHI	PHI:293	0	0	0	0	0	0	0	0	1	1
PHI	PHI:294	0	0	0	0	0	0	0	1	0	0
PHI	PHI:295	1	0	1	0	0	1	0	0	0	0
PHI	PHI:296	0	0	0	1	0	0	2	1	0	0
PHI	PHI:300	1	1	1	2	0	1	2	1	0	1
PHI	PHI:303	0	0	0	0	0	0	0	0	0	1
PHI	PHI:304	0	1	0	1	1	0	0	0	0	0
PHI	PHI:305	1	1	0	2	1	0	1	0	2	1
PHI	PHI:306	1	1	1	1	1	1	2	1	1	1
PHI	PHI:307	1	0	0	0	0	0	1	0	0	0
PHI	PHI:308	0	0	0	0	0	0	2	0	0	0
PHI	PHI:309	0	0	0	0	0	0	0	1	0	0
PHI	PHI:31	1	1	1	0	1	0	0	2	1	1
PHI	PHI:310	4	0	3	2	1	1	1	1	1	2
PHI	PHI:311	1	0	1	0	3	1	0	0	0	0
PHI	PHI:313	0	0	0	0	0	0	1	1	0	0
PHI	PHI:314	0	0	0	0	0	0	0	0	1	0
PHI	PHI:316	0	2	2	1	0	2	0	1	2	4
PHI	PHI:317	1	1	2	2	1	2	2	1	0	2
PHI	PHI:318	0	0	0	0	0	0	1	0	0	0
PHI	PHI:319	6	7	6	7	6	6	11	11	7	5
PHI	PHI:320	1	3	3	2	3	3	2	3	1	5
PHI	PHI:321	0	0	0	0	0	0	0	0	0	1
PHI	PHI:322	0	0	0	1	0	0	1	0	0	0
PHI	PHI:323	3	8	7	5	1	6	8	10	6	4
PHI	PHI:324	0	0	0	0	0	0	1	1	0	0
PHI	PHI:325	0	2	6	16	10	5	1	1	8	0
PHI	PHI:329	0	1	1	0	0	1	0	0	1	0
PHI	PHI:33	3	2	3	1	2	3	1	2	1	2
PHI	PHI:330	0	1	0	0	0	1	0	0	1	0
PHI	PHI:331	0	0	0	0	0	0	0	0	1	0
PHI	PHI:332	1	0	0	1	1	0	1	0	0	0
PHI	PHI:334	2	4	3	4	3	2	3	1	3	2
PHI	PHI:335	1	0	1	0	1	1	0	1	1	0
PHI	PHI:336	0	0	1	0	0	0	1	0	0	0
PHI	PHI:337	2	2	2	2	2	2	2	2	2	0
PHI	PHI:338	2	2	2	2	2	2	2	2	2	6
PHI	PHI:339	17	13	16	17	17	13	17	17	16	17
PHI	PHI:340	0	1	0	0	0	0	0	1	0	1
PHI	PHI:341	0	0	0	0	0	0	1	1	0	0
PHI	PHI:342	0	0	0	0	0	0	0	0	1	0
PHI	PHI:343	0	0	0	1	0	1	0	0	0	1
PHI	PHI:344	0	1	1	0	0	2	0	0	0	0
PHI	PHI:346	5	2	3	4	2	5	3	4	3	3
PHI	PHI:348	1	1	1	1	1	1	1	0	1	1
PHI	PHI:35	1	0	0	0	0	0	0	0	0	0
PHI	PHI:350	1	0	0	1	1	0	0	0	1	0
PHI	PHI:352	1	1	3	1	2	3	4	8	6	0
PHI	PHI:353	0	1	0	0	0	0	0	0	0	0
PHI	PHI:354	0	0	1	0	0	0	0	0	0	0
PHI	PHI:355	2	0	2	2	1	1	0	1	1	1
PHI	PHI:357	0	0	0	0	0	0	0	0	0	2
PHI	PHI:358	4	4	3	4	4	1	2	2	4	6
PHI	PHI:36	0	0	1	0	0	0	0	1	0	0
PHI	PHI:360	0	0	0	0	0	0	1	1	1	2
PHI	PHI:361	1	1	1	1	1	1	1	1	1	1
PHI	PHI:362	1	1	0	1	0	0	2	0	1	1
PHI	PHI:364	1	1	1	2	0	2	2	1	2	2
PHI	PHI:365	1	0	0	0	0	1	0	1	0	0
PHI	PHI:367	1	1	1	1	1	1	1	1	1	1
PHI	PHI:368	1	1	1	1	1	1	1	1	1	1
PHI	PHI:37	0	0	0	0	0	0	1	1	0	0
PHI	PHI:370	0	0	0	0	0	0	1	1	0	0
PHI	PHI:373	1	1	1	1	1	2	1	2	2	1
PHI	PHI:376	0	0	0	0	0	0	2	2	0	0
PHI	PHI:377	0	2	0	0	0	1	0	0	0	0
PHI	PHI:378	1	2	1	2	1	1	1	1	1	2
PHI	PHI:380	0	0	0	0	0	0	0	1	0	0
PHI	PHI:383	2	1	1	1	2	1	0	0	1	0
PHI	PHI:384	0	1	0	0	0	0	1	0	0	2
PHI	PHI:386	2	2	3	2	2	3	2	2	2	3
PHI	PHI:387	2	2	0	2	2	0	1	1	1	0
PHI	PHI:389	0	0	0	1	1	1	0	1	0	0
PHI	PHI:390	1	0	0	0	0	2	0	1	1	0
PHI	PHI:392	2	2	1	3	3	2	3	2	2	5
PHI	PHI:393	1	1	1	0	0	1	1	0	1	0
PHI	PHI:394	0	0	0	0	0	0	1	1	0	0
PHI	PHI:395	0	1	0	1	0	0	0	0	1	1
PHI	PHI:398	0	1	1	0	0	1	0	1	0	0
PHI	PHI:399	1	1	1	1	1	1	1	1	1	1
PHI	PHI:40	2	3	1	2	3	0	0	0	1	0
PHI	PHI:404	21	10	38	30	36	34	0	0	21	0
PHI	PHI:405	2	1	1	2	3	1	1	2	1	1
PHI	PHI:407	1	2	0	1	4	0	0	0	3	0
PHI	PHI:410	0	0	0	3	1	1	1	2	0	0
PHI	PHI:416	1	0	1	1	1	0	0	0	2	0
PHI	PHI:418	0	0	1	1	1	1	6	0	0	0
PHI	PHI:419	30	9	17	25	19	12	38	38	12	6
PHI	PHI:420	1	0	0	0	0	0	1	0	1	0
PHI	PHI:423	9	8	8	9	15	6	7	13	10	12
PHI	PHI:424	1	1	1	1	1	1	1	1	1	1
PHI	PHI:425	0	0	0	0	0	0	1	1	0	0
PHI	PHI:428	0	0	0	0	0	0	4	0	0	1
PHI	PHI:429	1	0	0	1	1	0	1	1	0	0
PHI	PHI:430	0	1	0	0	0	0	0	0	0	0
PHI	PHI:432	3	2	4	2	4	3	11	9	1	1
PHI	PHI:433	0	0	0	0	3	0	0	0	1	0
PHI	PHI:434	2	3	2	2	4	2	0	0	3	3
PHI	PHI:435	1	1	1	1	0	1	1	0	1	1
PHI	PHI:436	1	1	1	1	1	1	2	3	1	1
PHI	PHI:437	1	0	0	0	0	0	0	0	1	0
PHI	PHI:438	57	24	112	103	85	56	27	25	60	0
PHI	PHI:439	0	0	1	0	0	1	0	0	0	0
PHI	PHI:44	0	0	0	0	1	1	0	0	0	0
PHI	PHI:440	5	5	6	6	6	5	5	5	6	3
PHI	PHI:441	21	6	43	25	34	25	0	0	25	0
PHI	PHI:442	1	1	1	1	1	1	1	1	1	1
PHI	PHI:443	7	5	6	6	6	5	6	6	4	5
PHI	PHI:445	1	1	1	1	1	1	1	1	1	0
PHI	PHI:446	0	1	0	0	1	0	0	0	0	0
PHI	PHI:447	2	2	2	5	4	3	3	3	2	3
PHI	PHI:449	0	0	0	0	0	0	1	0	0	1
PHI	PHI:450	0	0	0	0	0	0	1	2	0	0
PHI	PHI:451	1	1	1	1	1	1	1	1	1	2
PHI	PHI:452	0	1	0	0	0	1	0	0	0	2
PHI	PHI:453	0	0	0	0	0	0	0	0	0	1
PHI	PHI:454	1	0	1	1	1	0	1	1	1	1
PHI	PHI:455	3	4	2	2	3	2	1	2	3	0
PHI	PHI:458	1	0	1	1	2	0	0	0	1	0
PHI	PHI:459	0	0	0	0	0	0	1	0	0	0
PHI	PHI:461	0	0	0	0	0	0	0	0	0	1
PHI	PHI:465	9	9	9	13	11	9	8	6	10	5
PHI	PHI:468	0	0	0	1	0	1	0	0	1	7
PHI	PHI:469	2	0	1	2	3	1	1	1	1	1
PHI	PHI:47	0	0	0	0	0	0	1	1	0	0
PHI	PHI:470	0	0	0	0	0	0	1	1	0	0
PHI	PHI:471	0	0	0	0	0	0	0	0	0	1
PHI	PHI:474	2	0	0	1	0	0	3	2	1	0
PHI	PHI:475	0	0	0	1	0	0	6	6	0	1
PHI	PHI:476	0	0	0	0	0	1	5	2	0	0
PHI	PHI:477	2	0	3	1	1	2	1	1	0	0
PHI	PHI:479	1	0	6	10	3	5	2	1	0	0
PHI	PHI:480	0	0	0	2	0	0	0	0	0	4
PHI	PHI:481	1	1	1	1	1	1	0	0	1	0
PHI	PHI:482	8	7	4	2	7	5	8	2	4	0
PHI	PHI:484	0	0	0	0	0	0	0	0	0	1
PHI	PHI:485	2	0	0	1	1	1	1	1	0	0
PHI	PHI:486	0	0	1	0	0	0	0	0	1	0
PHI	PHI:487	0	0	0	1	0	1	0	0	1	0
PHI	PHI:488	1	1	1	1	1	1	0	0	2	4
PHI	PHI:489	0	0	0	0	1	0	1	1	1	0
PHI	PHI:490	1	0	0	1	1	0	0	0	1	0
PHI	PHI:491	3	0	1	1	2	1	14	7	1	1
PHI	PHI:492	0	0	1	0	0	0	0	0	1	0
PHI	PHI:493	0	1	0	0	0	0	2	1	0	1
PHI	PHI:497	0	0	0	0	0	0	0	1	0	1
PHI	PHI:501	1	1	1	1	1	1	0	0	0	0
PHI	PHI:502	2	1	1	1	1	1	1	1	1	1
PHI	PHI:503	1	1	1	1	1	1	1	0	1	1
PHI	PHI:504	7	5	6	8	7	6	5	4	5	4
PHI	PHI:505	1	1	1	1	1	1	1	1	1	1
PHI	PHI:506	1	1	2	1	1	1	1	1	1	1
PHI	PHI:507	1	1	1	1	1	1	0	0	2	2
PHI	PHI:508	7	4	8	3	2	5	5	3	4	1
PHI	PHI:509	2	0	4	0	2	2	2	4	2	1
PHI	PHI:510	15	7	10	14	11	12	3	11	14	2
PHI	PHI:511	24	15	21	13	23	16	7	22	18	5
PHI	PHI:512	1	1	1	1	1	1	1	1	1	1
PHI	PHI:513	19	9	12	10	8	7	3	5	5	6
PHI	PHI:515	0	0	0	0	0	0	2	2	0	0
PHI	PHI:517	0	0	0	0	0	0	0	0	1	1
PHI	PHI:519	0	0	1	0	1	0	0	0	0	0
PHI	PHI:52	0	0	0	1	0	0	0	0	0	0
PHI	PHI:522	1	1	0	4	2	0	0	0	2	0
PHI	PHI:523	0	0	0	0	0	0	0	0	0	1
PHI	PHI:524	1	1	1	1	1	1	1	1	0	1
PHI	PHI:526	5	0	5	5	3	3	1	5	6	0
PHI	PHI:528	0	1	1	1	0	1	2	1	1	0
PHI	PHI:546	0	0	1	0	1	1	0	1	0	0
PHI	PHI:548	0	0	3	0	1	3	2	2	0	2
PHI	PHI:549	1	2	1	0	0	0	0	0	0	0
PHI	PHI:55	21	4	11	20	16	8	11	25	14	1
PHI	PHI:550	1	0	0	1	0	0	1	0	2	0
PHI	PHI:553	0	1	2	0	1	5	1	1	1	0
PHI	PHI:564	0	0	0	0	2	0	1	1	1	0
PHI	PHI:565	0	0	1	1	0	1	0	0	0	0
PHI	PHI:57	0	0	0	0	0	0	8	8	0	0
PHI	PHI:574	0	0	0	0	0	0	1	0	0	0
PHI	PHI:58	1	0	0	1	1	1	0	0	2	0
PHI	PHI:59	10	1	10	4	7	3	3	18	7	1
PHI	PHI:591	1	0	1	1	1	1	0	0	1	0
PHI	PHI:593	0	2	3	1	0	4	2	1	1	1
PHI	PHI:594	1	0	2	0	0	1	2	1	0	2
PHI	PHI:595	2	2	2	3	4	3	3	5	2	1
PHI	PHI:598	3	4	4	3	3	3	3	3	3	1
PHI	PHI:599	2	1	1	2	1	2	1	1	1	0
PHI	PHI:600	1	1	1	1	1	1	1	1	1	0
PHI	PHI:609	0	0	0	1	1	0	1	1	0	0
PHI	PHI:61	2	3	5	3	4	4	0	0	3	1
PHI	PHI:612	2	1	1	1	1	1	0	0	0	1
PHI	PHI:616	1	1	1	0	0	1	0	1	1	1
PHI	PHI:62	1	1	0	0	1	1	1	1	0	2
PHI	PHI:624	2	2	2	2	1	2	3	3	3	4
PHI	PHI:645	2	2	2	2	3	2	1	1	0	0
PHI	PHI:65	0	0	2	0	0	1	0	0	0	0
PHI	PHI:652	0	0	0	0	1	0	0	0	1	0
PHI	PHI:66	0	1	0	0	0	0	0	0	1	3
PHI	PHI:663	0	1	0	0	0	0	0	0	0	0
PHI	PHI:666	1	0	0	1	0	0	0	0	0	0
PHI	PHI:667	0	0	0	1	0	0	0	1	0	0
PHI	PHI:668	1	2	4	2	7	3	1	2	1	1
PHI	PHI:68	1	1	1	1	0	1	0	0	1	0
PHI	PHI:680	0	0	0	0	0	0	1	0	0	0
PHI	PHI:683	0	0	0	0	0	0	0	2	0	0
PHI	PHI:690	0	0	0	0	0	0	0	0	0	1
PHI	PHI:693	1	0	1	1	1	1	1	1	1	0
PHI	PHI:698	0	0	0	0	1	0	0	0	0	0
PHI	PHI:703	0	0	0	0	0	0	0	1	0	0
PHI	PHI:72	3	2	1	1	0	2	1	1	1	2
PHI	PHI:73	3	1	0	2	4	0	1	0	1	0
PHI	PHI:731	0	0	0	0	1	0	0	0	0	0
PHI	PHI:734	1	0	2	0	0	1	0	3	1	0
PHI	PHI:737	4	3	9	8	5	6	1	5	10	1
PHI	PHI:75	0	0	0	0	0	0	1	1	0	1
PHI	PHI:772	1	0	0	0	0	0	0	0	1	0
PHI	PHI:773	1	0	0	0	0	0	0	0	1	0
PHI	PHI:774	0	1	1	2	1	1	1	1	2	1
PHI	PHI:775	1	0	1	0	0	0	0	0	0	0
PHI	PHI:776	1	0	0	0	0	0	0	0	0	0
PHI	PHI:777	1	1	1	0	0	1	5	2	1	1
PHI	PHI:78	0	0	0	0	1	0	1	1	0	0
PHI	PHI:780	0	0	0	0	0	1	1	1	0	0
PHI	PHI:781	1	1	0	1	1	0	1	1	1	0
PHI	PHI:782	0	1	1	0	0	0	0	2	1	1
PHI	PHI:783	1	1	1	0	0	1	0	0	1	0
PHI	PHI:784	19	6	19	21	18	15	5	13	15	0
PHI	PHI:785	4	1	3	4	4	2	1	1	5	0
PHI	PHI:787	1	1	0	1	1	0	0	0	0	0
PHI	PHI:789	1	1	3	2	2	3	1	0	6	2
PHI	PHI:790	1	1	1	1	1	1	0	0	1	0
PHI	PHI:791	0	0	0	1	0	0	0	0	0	0
PHI	PHI:792	2	0	0	0	1	0	1	1	0	0
PHI	PHI:794	1	0	0	2	0	1	0	1	0	0
PHI	PHI:795	0	0	0	0	0	0	0	0	1	0
PHI	PHI:796	2	0	1	2	2	2	1	1	1	0
PHI	PHI:799	3	3	3	3	3	3	5	3	2	2
PHI	PHI:80	0	1	0	0	0	0	1	0	1	1
PHI	PHI:800	1	2	1	1	1	1	0	0	3	0
PHI	PHI:801	2	1	0	0	1	0	2	4	1	1
PHI	PHI:802	0	1	0	0	0	0	0	0	0	0
PHI	PHI:803	0	1	1	0	3	2	1	1	1	0
PHI	PHI:804	0	0	1	1	1	1	0	1	1	1
PHI	PHI:805	1	1	1	1	1	1	1	1	1	0
PHI	PHI:806	2	1	2	0	2	1	1	1	2	1
PHI	PHI:807	1	1	1	2	1	2	2	1	2	1
PHI	PHI:808	0	0	1	0	0	0	0	0	0	0
PHI	PHI:81	1	0	1	2	2	0	0	2	3	0
PHI	PHI:810	1	0	1	0	0	0	0	0	0	0
PHI	PHI:811	3	3	3	2	3	3	4	3	4	1
PHI	PHI:812	21	12	22	23	16	15	13	21	18	3
PHI	PHI:815	2	1	1	1	1	1	1	1	2	0
PHI	PHI:816	3	2	3	3	3	3	2	1	2	3
PHI	PHI:817	4	2	3	4	4	3	0	0	2	0
PHI	PHI:819	1	1	0	1	1	0	0	0	1	0
PHI	PHI:85	0	0	0	0	0	0	1	0	0	1
PHI	PHI:853	0	0	1	0	0	1	2	0	0	0
PHI	PHI:854	2	1	2	2	2	2	1	1	2	2
PHI	PHI:856	0	0	0	0	0	0	0	0	0	1
PHI	PHI:858	0	0	1	2	0	1	0	1	2	0
PHI	PHI:859	0	0	1	2	0	0	0	1	0	0
PHI	PHI:860	4	2	3	5	5	3	2	2	2	1
PHI	PHI:862	2	2	2	2	2	2	2	2	2	2
PHI	PHI:864	0	0	0	0	1	0	0	0	1	1
PHI	PHI:871	2	0	0	0	0	0	6	1	0	0
PHI	PHI:872	0	0	0	1	1	0	1	1	1	1
PHI	PHI:873	1	1	2	1	1	1	1	1	1	0
PHI	PHI:874	0	0	6	1	0	2	0	0	0	0
PHI	PHI:875	1	1	0	1	1	0	0	0	1	0
PHI	PHI:876	0	0	1	1	0	0	14	3	28	3
PHI	PHI:877	1	1	1	1	1	1	1	1	1	2
PHI	PHI:88	0	2	0	0	0	0	1	0	0	0
PHI	PHI:881	24	13	21	24	16	14	8	19	15	6
PHI	PHI:882	3	4	3	3	3	3	4	5	4	4
PHI	PHI:885	0	1	0	1	1	0	0	0	1	1
PHI	PHI:886	0	1	4	0	0	1	0	0	3	0
PHI	PHI:887	1	1	1	1	1	1	0	0	1	0
PHI	PHI:888	1	1	1	1	1	1	1	1	1	0
PHI	PHI:889	0	0	1	0	0	2	0	0	0	0
PHI	PHI:89	0	0	0	0	0	1	1	1	0	0
PHI	PHI:890	2	2	2	2	2	2	2	1	1	1
PHI	PHI:891	1	2	0	1	1	0	0	0	2	0
PHI	PHI:893	4	3	4	3	4	3	2	3	4	3
PHI	PHI:911	2	2	2	2	2	2	3	2	3	1
PHI	PHI:953	0	0	0	0	0	0	0	2	0	0
PHI	PHI:96	1	1	4	2	2	1	2	0	1	1
PHI	PHI:97	1	1	3	3	2	1	0	5	1	1
PHI	PHI:98	0	0	1	1	0	2	2	1	1	0
PHI	PHI:981	6	5	4	3	5	6	5	2	3	1
Transporters	1.A.1.11.1	0	1	0	0	0	0	0	0	0	0
Transporters	1.A.1.11.10	1	0	1	1	1	1	0	0	1	1
Transporters	1.A.1.11.17	0	1	0	0	0	0	1	2	2	0
Transporters	1.A.1.2.11	0	0	0	0	0	0	1	0	0	0
Transporters	1.A.1.2.5	0	0	0	0	0	0	0	1	0	0
Transporters	1.A.1.20.1	0	0	0	0	0	0	0	1	1	0
Transporters	1.A.1.20.2	2	1	0	0	2	0	1	0	1	0
Transporters	1.A.1.20.4	0	1	0	1	1	0	0	0	1	0
Transporters	1.A.1.22.1	0	1	1	1	1	1	0	1	1	0
Transporters	1.A.1.24.1	1	0	0	0	1	0	0	0	1	0
Transporters	1.A.1.25.1	1	0	0	0	0	0	0	0	0	1
Transporters	1.A.1.4.1	1	0	1	0	0	0	0	0	1	1
Transporters	1.A.1.4.10	1	0	0	0	0	0	0	0	0	0
Transporters	1.A.1.4.4	0	1	2	0	1	0	1	0	0	0
Transporters	1.A.1.4.8	0	0	1	2	0	0	1	1	0	0
Transporters	1.A.1.5.9	1	1	1	1	1	1	0	0	1	0
Transporters	1.A.1.7.1	1	2	2	0	1	1	1	2	2	1
Transporters	1.A.11.2.2	1	1	0	0	0	0	0	0	0	0
Transporters	1.A.11.3.1	1	1	1	1	1	1	1	1	1	2
Transporters	1.A.11.3.2	0	0	0	0	0	0	0	0	0	1
Transporters	1.A.11.3.3	6	3	3	2	2	2	0	0	2	0
Transporters	1.A.11.3.4	0	0	0	1	1	0	1	1	1	0
Transporters	1.A.11.3.5	0	1	0	1	0	0	0	0	0	0
Transporters	1.A.12.2.1	2	3	2	2	2	3	2	2	3	0
Transporters	1.A.12.3.1	2	0	1	1	2	1	3	2	0	0
Transporters	1.A.14.1.1	0	0	0	0	0	0	1	1	0	0
Transporters	1.A.14.2.2	0	0	1	0	0	1	0	0	0	0
Transporters	1.A.14.3.1	1	1	1	1	1	1	1	1	1	1
Transporters	1.A.15.1.1	1	1	1	1	1	1	1	1	1	1
Transporters	1.A.16.2.1	0	1	3	0	1	2	1	1	1	1
Transporters	1.A.17.1.3	0	0	0	0	0	0	1	0	0	0
Transporters	1.A.17.3.1	0	0	0	0	1	0	0	0	0	0
Transporters	1.A.17.6.1	1	1	2	2	1	2	0	1	1	0
Transporters	1.A.22.1.1	1	0	0	0	0	0	0	1	0	0
Transporters	1.A.26.1.1	48	55	52	44	54	54	126	70	46	59
Transporters	1.A.26.1.2	0	0	0	0	0	0	1	0	0	0
Transporters	1.A.26.2.1	0	0	0	0	0	0	1	1	0	0
Transporters	1.A.31.1.1	1	1	1	0	0	0	0	0	1	0
Transporters	1.A.31.1.2	1	1	1	1	1	0	0	0	0	0
Transporters	1.A.31.1.3	0	0	0	0	1	0	0	0	1	0
Transporters	1.A.33.1.1	6	3	4	3	4	3	3	1	4	3
Transporters	1.A.33.1.2	1	0	0	1	0	1	0	2	2	3
Transporters	1.A.33.1.3	5	4	3	6	4	5	6	6	4	7
Transporters	1.A.35.2.1	2	2	1	2	2	2	2	2	2	2
Transporters	1.A.35.2.2	0	0	1	0	0	0	1	0	0	1
Transporters	1.A.35.5.1	1	1	1	1	1	1	1	1	1	2
Transporters	1.A.38.1.1	1	1	1	1	1	1	1	0	1	0
Transporters	1.A.4.4.1	3	3	3	2	4	3	3	1	2	1
Transporters	1.A.4.5.1	0	0	0	0	0	0	0	1	0	0
Transporters	1.A.4.5.8	0	0	0	1	0	0	0	0	2	0
Transporters	1.A.4.6.1	1	1	1	1	0	0	0	0	0	0
Transporters	1.A.4.6.2	0	1	0	0	1	0	0	0	0	1
Transporters	1.A.4.6.3	1	1	1	1	0	0	1	0	1	0
Transporters	1.A.4.6.4	1	1	0	0	1	0	1	0	2	0
Transporters	1.A.4.7.1	1	2	2	5	3	2	0	2	6	0
Transporters	1.A.4.7.2	6	1	3	6	5	2	0	0	5	5
Transporters	1.A.43.1.1	0	0	0	0	1	0	0	1	0	0
Transporters	1.A.47.4.1	0	0	0	0	0	0	0	1	0	0
Transporters	1.A.51.1.1	0	0	1	0	0	1	0	0	0	0
Transporters	1.A.51.1.2	0	0	0	0	1	0	0	0	0	0
Transporters	1.A.55.4.1	1	1	1	0	1	1	0	0	1	1
Transporters	1.A.56.1.10	1	0	1	0	1	1	1	0	0	0
Transporters	1.A.56.1.3	0	0	0	0	0	0	0	0	0	1
Transporters	1.A.56.1.4	0	0	0	1	1	0	0	0	1	1
Transporters	1.A.56.1.5	3	0	2	1	2	2	0	0	1	0
Transporters	1.A.56.2.1	0	0	0	0	0	0	0	2	0	1
Transporters	1.A.6.1.8	1	2	2	2	1	2	1	1	2	0
Transporters	1.A.67.1.2	0	0	0	0	0	0	1	0	0	0
Transporters	1.A.8.18.1	0	0	0	0	0	0	0	0	1	0
Transporters	1.A.8.18.3	0	0	0	0	0	0	0	1	0	0
Transporters	1.A.8.5.1	0	0	0	0	0	0	0	0	0	1
Transporters	1.A.8.6.1	0	1	1	0	1	0	0	1	2	0
Transporters	1.A.8.6.2	3	2	4	3	5	6	0	0	4	3
Transporters	1.A.8.7.1	0	4	2	3	4	2	1	0	4	1
Transporters	1.A.8.9.1	0	1	0	0	0	2	1	3	0	0
Transporters	1.A.8.9.4	0	0	2	0	0	2	0	0	0	0
Transporters	1.A.81.1.1	0	0	0	0	0	0	0	0	0	1
Transporters	1.A.9.5.2	1	1	1	1	1	1	1	1	1	1
Transporters	1.B.12.5.1	0	0	0	1	0	0	0	0	0	0
Transporters	1.B.12.5.5	0	0	1	0	0	0	0	0	0	0
Transporters	1.B.12.9.2	1	0	0	0	0	0	0	0	0	0
Transporters	1.B.33.3.1	3	3	3	3	2	3	3	2	3	5
Transporters	1.B.8.1.1	1	1	1	1	1	1	1	1	1	2
Transporters	1.C.4.4.3	0	0	0	0	0	1	0	0	0	0
Transporters	1.C.57.3.4	2	2	1	4	3	2	3	2	2	1
Transporters	1.C.63.1.1	0	0	0	0	2	2	0	1	0	0
Transporters	1.C.63.1.2	0	0	0	0	1	0	0	1	0	1
Transporters	1.C.82.1.1	1	1	1	0	1	1	1	0	1	1
Transporters	1.F.1.1.1	6	6	6	3	6	5	6	9	7	7
Transporters	1.G.7.1.1	0	0	1	0	1	1	0	0	2	1
Transporters	1.I.1.1.1	28	22	25	26	24	24	25	25	26	43
Transporters	2.A.1.1.1	0	1	0	0	0	0	0	0	0	0
Transporters	2.A.1.1.10	11	4	3	8	7	0	0	0	4	2
Transporters	2.A.1.1.11	13	3	3	1	7	2	0	1	2	2
Transporters	2.A.1.1.17	0	1	0	0	0	0	0	0	1	2
Transporters	2.A.1.1.19	0	0	0	1	0	0	0	0	0	0
Transporters	2.A.1.1.21	3	0	0	0	0	0	0	0	0	0
Transporters	2.A.1.1.22	1	0	0	0	0	0	0	1	0	0
Transporters	2.A.1.1.24	0	0	0	0	0	0	0	0	1	0
Transporters	2.A.1.1.25	0	1	0	0	0	0	0	0	0	0
Transporters	2.A.1.1.26	0	0	0	1	0	0	0	0	0	0
Transporters	2.A.1.1.28	0	0	0	1	0	0	0	0	0	0
Transporters	2.A.1.1.30	0	0	0	0	0	0	0	0	0	6
Transporters	2.A.1.1.31	0	0	0	0	0	0	0	0	0	5
Transporters	2.A.1.1.33	2	1	2	1	1	1	0	0	1	0
Transporters	2.A.1.1.34	0	0	1	0	0	0	0	0	0	0
Transporters	2.A.1.1.36	0	1	1	1	1	1	1	0	0	0
Transporters	2.A.1.1.38	13	4	7	10	7	6	3	3	6	2
Transporters	2.A.1.1.39	15	6	8	6	4	5	2	4	6	1
Transporters	2.A.1.1.40	19	4	16	9	8	8	4	4	7	0
Transporters	2.A.1.1.43	1	1	1	1	1	1	1	1	1	2
Transporters	2.A.1.1.49	0	0	0	0	0	0	0	0	1	0
Transporters	2.A.1.1.5	0	0	0	0	0	0	0	0	0	3
Transporters	2.A.1.1.51	6	0	2	1	1	3	1	1	1	0
Transporters	2.A.1.1.55	0	0	0	0	1	0	0	0	0	0
Transporters	2.A.1.1.57	16	3	5	5	3	4	0	1	3	0
Transporters	2.A.1.1.58	2	2	1	2	1	2	0	1	2	0
Transporters	2.A.1.1.6	0	0	0	1	0	0	2	0	0	0
Transporters	2.A.1.1.60	0	0	0	0	1	0	0	0	0	0
Transporters	2.A.1.1.64	0	0	0	1	0	0	0	0	0	0
Transporters	2.A.1.1.67	0	0	0	1	0	0	0	0	0	5
Transporters	2.A.1.1.68	9	1	4	3	2	2	0	1	3	0
Transporters	2.A.1.1.69	7	6	6	4	5	8	4	2	4	0
Transporters	2.A.1.1.7	16	9	13	11	10	7	3	3	9	0
Transporters	2.A.1.1.73	9	7	9	8	4	12	2	3	5	0
Transporters	2.A.1.1.75	0	0	1	0	1	0	0	0	0	0
Transporters	2.A.1.1.8	1	0	4	2	0	3	1	1	1	3
Transporters	2.A.1.1.9	36	9	13	14	12	10	7	8	10	0
Transporters	2.A.1.12.2	2	3	2	2	2	2	1	2	1	1
Transporters	2.A.1.13.2	1	3	2	3	2	3	0	1	0	0
Transporters	2.A.1.13.3	0	0	2	0	0	0	0	0	1	0
Transporters	2.A.1.13.4	17	9	17	20	12	12	12	22	14	3
Transporters	2.A.1.13.5	2	1	0	0	0	0	0	0	0	0
Transporters	2.A.1.13.6	1	0	0	0	1	0	0	0	2	0
Transporters	2.A.1.13.8	0	0	0	2	0	0	1	0	1	0
Transporters	2.A.1.13.9	1	0	2	0	0	0	0	3	0	0
Transporters	2.A.1.14.11	51	18	42	44	28	29	20	18	16	1
Transporters	2.A.1.14.12	0	1	1	3	4	2	0	0	0	2
Transporters	2.A.1.14.17	21	4	14	21	13	12	1	5	5	0
Transporters	2.A.1.14.18	1	1	2	1	3	3	0	2	0	1
Transporters	2.A.1.14.19	1	0	1	3	1	1	0	0	1	0
Transporters	2.A.1.14.20	1	1	1	2	1	2	1	0	0	1
Transporters	2.A.1.14.3	15	7	9	16	15	11	7	12	5	2
Transporters	2.A.1.14.4	60	18	24	26	19	22	8	13	9	2
Transporters	2.A.1.14.8	3	0	2	2	1	0	1	2	0	0
Transporters	2.A.1.14.9	0	0	0	1	1	1	0	1	0	0
Transporters	2.A.1.15.1	0	0	0	0	0	0	0	0	1	0
Transporters	2.A.1.15.7	1	1	1	2	1	1	1	1	1	0
Transporters	2.A.1.16.1	9	4	5	5	1	3	3	5	5	1
Transporters	2.A.1.16.2	4	3	4	0	2	3	0	0	0	1
Transporters	2.A.1.16.3	5	0	2	5	5	2	0	0	0	2
Transporters	2.A.1.16.4	1	2	2	0	0	1	0	0	0	2
Transporters	2.A.1.19.1	1	0	0	0	0	0	0	0	0	0
Transporters	2.A.1.19.12	0	0	1	0	0	0	0	0	0	0
Transporters	2.A.1.19.17	1	0	1	1	1	0	0	0	0	0
Transporters	2.A.1.19.4	0	0	0	0	0	0	0	1	0	0
Transporters	2.A.1.2.1	1	1	1	0	1	1	0	0	1	0
Transporters	2.A.1.2.10	0	0	0	1	0	0	1	1	3	1
Transporters	2.A.1.2.13	0	1	0	1	1	0	0	0	0	0
Transporters	2.A.1.2.16	10	7	19	10	14	12	6	15	17	1
Transporters	2.A.1.2.17	9	3	6	9	4	6	2	5	8	1
Transporters	2.A.1.2.2	8	0	3	2	1	3	1	0	4	0
Transporters	2.A.1.2.20	0	0	0	0	0	0	1	0	0	0
Transporters	2.A.1.2.23	0	3	0	1	4	1	0	3	1	0
Transporters	2.A.1.2.28	0	0	0	0	1	1	2	0	2	0
Transporters	2.A.1.2.31	4	3	5	5	3	2	0	3	3	2
Transporters	2.A.1.2.33	26	13	16	11	15	9	4	3	8	1
Transporters	2.A.1.2.34	0	1	0	0	0	1	0	1	1	0
Transporters	2.A.1.2.35	10	7	10	7	9	9	0	9	7	4
Transporters	2.A.1.2.36	1	3	2	3	2	0	1	2	1	1
Transporters	2.A.1.2.38	1	0	1	1	1	0	0	0	0	0
Transporters	2.A.1.2.39	4	2	2	3	1	3	2	3	3	0
Transporters	2.A.1.2.4	0	0	0	0	2	0	0	0	1	0
Transporters	2.A.1.2.40	2	1	2	0	1	3	0	0	1	1
Transporters	2.A.1.2.41	4	1	2	4	3	2	8	11	2	1
Transporters	2.A.1.2.43	1	5	1	2	2	1	1	1	1	1
Transporters	2.A.1.2.45	2	0	2	1	4	2	0	0	3	0
Transporters	2.A.1.2.46	2	1	2	0	0	1	1	4	0	0
Transporters	2.A.1.2.6	2	3	3	2	2	0	0	3	3	0
Transporters	2.A.1.22.1	3	0	3	2	3	3	5	4	1	0
Transporters	2.A.1.24.1	1	3	2	2	2	1	3	2	4	1
Transporters	2.A.1.25.1	1	1	1	1	1	1	1	1	1	2
Transporters	2.A.1.28.2	1	0	1	1	1	1	3	2	1	0
Transporters	2.A.1.3.1	5	4	9	9	8	8	1	0	4	3
Transporters	2.A.1.3.10	1	0	0	1	0	0	0	2	0	0
Transporters	2.A.1.3.11	0	0	1	0	0	0	0	0	0	0
Transporters	2.A.1.3.12	1	0	0	1	0	0	0	1	2	0
Transporters	2.A.1.3.15	0	1	0	0	0	0	0	0	0	0
Transporters	2.A.1.3.24	0	0	0	0	0	0	0	0	0	1
Transporters	2.A.1.3.27	26	6	5	9	9	5	1	0	11	4
Transporters	2.A.1.3.29	0	0	2	0	0	0	0	1	1	0
Transporters	2.A.1.3.32	4	1	3	6	7	6	1	1	7	0
Transporters	2.A.1.3.33	22	6	12	21	10	10	4	9	15	0
Transporters	2.A.1.3.5	1	0	2	0	0	2	1	0	0	0
Transporters	2.A.1.3.8	0	0	0	0	0	0	1	1	1	0
Transporters	2.A.1.32.2	0	0	0	0	0	0	0	0	1	0
Transporters	2.A.1.36.1	0	0	0	1	0	0	0	1	0	0
Transporters	2.A.1.42.2	1	1	2	3	1	1	0	2	2	0
Transporters	2.A.1.44.1	2	1	0	0	2	1	0	0	1	1
Transporters	2.A.1.44.2	0	0	1	0	0	0	0	0	0	0
Transporters	2.A.1.48.1	3	0	0	1	2	0	0	0	1	2
Transporters	2.A.1.48.2	2	2	1	1	0	0	0	0	3	1
Transporters	2.A.1.48.3	4	2	2	2	2	3	3	5	3	0
Transporters	2.A.1.48.4	3	6	8	7	6	4	2	3	5	0
Transporters	2.A.1.53.3	2	0	1	1	0	1	2	2	0	0
Transporters	2.A.1.58.1	9	5	8	11	9	6	3	6	5	0
Transporters	2.A.1.63.3	0	0	1	0	1	1	0	0	0	0
Transporters	2.A.1.7.1	1	1	3	1	1	2	0	0	1	0
Transporters	2.A.1.7.10	1	0	0	0	0	0	1	0	0	0
Transporters	2.A.1.7.11	1	2	2	0	2	3	0	1	2	0
Transporters	2.A.1.7.2	2	0	0	2	1	0	2	1	1	0
Transporters	2.A.1.7.3	0	0	0	1	0	0	2	0	0	0
Transporters	2.A.1.8.5	1	1	1	1	1	1	0	1	1	0
Transporters	2.A.1.9.1	3	1	0	1	2	1	0	2	0	1
Transporters	2.A.1.9.2	1	2	2	3	2	1	2	1	3	0
Transporters	2.A.1.9.3	0	0	0	0	2	0	0	1	1	0
Transporters	2.A.1.9.4	2	2	3	1	2	2	1	0	1	1
Transporters	2.A.1.9.5	1	0	0	2	0	1	0	1	2	0
Transporters	2.A.100.1.1	1	0	0	1	0	0	0	1	0	0
Transporters	2.A.100.1.3	1	0	2	1	1	1	0	0	1	0
Transporters	2.A.106.2.1	0	0	0	0	0	1	0	0	1	0
Transporters	2.A.106.2.4	1	1	1	1	1	0	1	1	0	1
Transporters	2.A.108.1.1	4	2	5	1	1	4	1	9	2	2
Transporters	2.A.108.1.2	2	0	2	0	0	2	0	0	0	0
Transporters	2.A.108.1.3	1	1	0	0	1	0	0	0	1	0
Transporters	2.A.108.1.4	2	2	3	1	3	3	6	4	2	3
Transporters	2.A.108.1.5	7	2	9	6	9	6	4	0	7	0
Transporters	2.A.108.1.7	4	4	4	3	3	4	3	9	1	0
Transporters	2.A.108.2.3	1	0	0	0	1	0	1	1	0	0
Transporters	2.A.16.2.1	3	2	3	3	3	3	0	2	4	0
Transporters	2.A.16.2.2	2	2	2	3	3	2	3	9	2	1
Transporters	2.A.16.3.1	0	0	0	0	0	0	0	0	0	1
Transporters	2.A.16.4.1	0	0	0	0	0	2	1	1	0	0
Transporters	2.A.16.4.3	1	0	1	0	0	1	1	0	1	0
Transporters	2.A.17.2.1	5	2	3	7	3	3	4	1	1	0
Transporters	2.A.17.2.2	3	0	2	2	2	2	0	1	2	1
Transporters	2.A.18.4.1	5	3	6	4	6	6	1	5	5	0
Transporters	2.A.18.4.2	1	2	3	2	6	1	0	1	2	0
Transporters	2.A.18.5.2	1	1	1	1	1	1	1	1	1	1
Transporters	2.A.18.6.1	0	1	0	0	0	0	0	0	0	1
Transporters	2.A.18.6.10	0	0	0	0	0	0	0	0	0	1
Transporters	2.A.18.6.2	0	0	1	1	0	1	0	1	0	0
Transporters	2.A.18.6.3	1	0	0	0	1	0	1	0	0	0
Transporters	2.A.18.6.6	1	1	1	1	1	1	1	1	1	2
Transporters	2.A.18.7.1	2	2	1	2	2	1	1	1	1	2
Transporters	2.A.19.2.2	6	3	4	4	7	3	4	4	5	1
Transporters	2.A.19.2.3	0	0	0	0	0	0	0	0	1	0
Transporters	2.A.19.2.4	0	1	0	0	0	0	0	0	2	0
Transporters	2.A.19.2.6	0	0	0	0	0	2	0	0	0	0
Transporters	2.A.19.4.4	0	1	1	0	2	2	1	1	1	0
Transporters	2.A.19.4.7	0	0	0	0	0	0	0	0	0	2
Transporters	2.A.19.5.2	1	0	0	0	0	0	0	0	0	0
Transporters	2.A.19.7.1	1	1	1	1	1	1	1	1	1	1
Transporters	2.A.2.6.1	2	3	4	2	2	3	2	2	4	0
Transporters	2.A.20.2.1	3	2	2	2	1	2	0	0	1	0
Transporters	2.A.20.2.2	0	0	0	0	1	0	0	0	0	1
Transporters	2.A.21.5.5	0	0	0	0	1	0	0	0	0	0
Transporters	2.A.21.6.1	4	8	6	4	5	4	2	4	2	1
Transporters	2.A.21.6.2	0	0	0	0	0	1	0	0	0	0
Transporters	2.A.21.9.1	2	3	0	0	0	1	0	0	3	0
Transporters	2.A.21.9.2	3	6	3	4	5	5	3	7	2	1
Transporters	2.A.22.3.2	0	0	0	1	2	1	0	0	0	0
Transporters	2.A.23.2.2	1	0	0	0	1	0	0	0	0	0
Transporters	2.A.29.1.3	0	0	0	0	0	0	0	0	0	1
Transporters	2.A.29.1.7	1	1	1	1	1	1	1	1	1	2
Transporters	2.A.29.10.1	1	1	0	1	0	1	0	0	1	1
Transporters	2.A.29.10.10	0	0	0	1	0	0	0	0	0	0
Transporters	2.A.29.10.11	0	1	0	0	0	0	0	0	0	0
Transporters	2.A.29.10.2	0	0	1	0	1	1	1	0	0	0
Transporters	2.A.29.10.3	0	0	0	0	0	0	0	1	0	0
Transporters	2.A.29.10.4	1	1	1	1	1	1	1	1	1	1
Transporters	2.A.29.10.5	1	0	1	0	1	0	1	1	1	2
Transporters	2.A.29.11.3	0	0	0	0	1	0	0	0	0	0
Transporters	2.A.29.12.1	1	1	1	1	1	1	2	2	1	1
Transporters	2.A.29.12.2	0	0	0	0	0	0	0	1	0	0
Transporters	2.A.29.13.1	1	1	2	1	1	1	1	1	1	1
Transporters	2.A.29.14.1	2	0	0	1	1	0	1	1	1	0
Transporters	2.A.29.14.2	0	1	2	0	0	1	0	0	0	0
Transporters	2.A.29.14.4	0	2	0	1	1	0	0	0	1	3
Transporters	2.A.29.15.1	1	1	1	1	1	1	1	1	1	1
Transporters	2.A.29.16.1	1	1	1	1	1	1	1	2	1	0
Transporters	2.A.29.17.1	1	2	2	2	2	1	2	1	2	1
Transporters	2.A.29.18.1	2	1	2	2	2	2	1	1	2	1
Transporters	2.A.29.18.2	1	0	1	1	1	0	0	0	2	1
Transporters	2.A.29.19.2	0	0	1	0	0	0	0	1	0	0
Transporters	2.A.29.2.1	1	0	0	0	0	0	0	0	0	0
Transporters	2.A.29.2.2	1	0	0	0	2	0	0	0	0	0
Transporters	2.A.29.2.3	0	1	1	1	0	1	2	2	1	1
Transporters	2.A.29.2.5	0	1	1	1	1	1	1	1	1	1
Transporters	2.A.29.2.6	1	1	1	1	1	1	0	0	1	0
Transporters	2.A.29.2.8	1	0	1	0	0	0	0	0	0	1
Transporters	2.A.29.20.1	0	0	0	0	0	1	1	0	0	0
Transporters	2.A.29.21.1	1	1	1	1	1	1	1	1	1	1
Transporters	2.A.29.23.2	1	1	1	1	2	1	1	1	2	1
Transporters	2.A.29.23.4	1	1	1	1	1	1	2	1	1	1
Transporters	2.A.29.28.1	0	0	0	0	0	0	0	0	0	1
Transporters	2.A.29.29.1	1	1	1	1	1	1	1	1	1	1
Transporters	2.A.29.3.4	0	0	1	0	0	0	0	1	0	0
Transporters	2.A.29.4.1	0	0	0	0	0	0	1	0	0	0
Transporters	2.A.29.4.2	0	0	0	0	0	0	0	1	0	0
Transporters	2.A.29.4.3	4	1	1	3	3	1	1	1	1	1
Transporters	2.A.29.4.4	1	1	2	1	0	2	0	0	2	1
Transporters	2.A.29.5.1	2	1	1	1	1	1	2	0	1	1
Transporters	2.A.29.5.2	0	0	1	0	0	0	0	1	0	1
Transporters	2.A.29.5.3	0	1	0	0	0	0	0	0	0	0
Transporters	2.A.29.6.1	1	1	1	1	1	1	0	1	1	0
Transporters	2.A.29.7.3	2	2	2	2	1	2	1	1	1	2
Transporters	2.A.29.8.1	0	0	0	1	0	0	0	1	1	0
Transporters	2.A.29.8.2	0	0	0	0	0	0	2	0	0	0
Transporters	2.A.29.8.3	0	0	0	1	0	1	2	0	0	1
Transporters	2.A.29.8.4	1	1	1	1	1	1	0	0	1	1
Transporters	2.A.29.8.5	3	1	2	3	2	2	2	3	2	1
Transporters	2.A.29.8.6	0	1	1	0	1	1	0	1	0	0
Transporters	2.A.29.9.1	1	0	1	1	1	1	1	1	1	0
Transporters	2.A.29.9.2	1	0	0	1	1	1	0	1	1	1
Transporters	2.A.3.1.2	1	0	0	1	1	0	2	1	2	0
Transporters	2.A.3.10.1	1	0	0	0	0	0	0	0	0	0
Transporters	2.A.3.10.10	0	0	1	0	0	0	0	0	0	0
Transporters	2.A.3.10.12	0	0	0	0	0	0	0	0	0	1
Transporters	2.A.3.10.13	3	1	3	2	1	1	3	1	1	1
Transporters	2.A.3.10.14	2	3	3	1	3	1	0	0	1	1
Transporters	2.A.3.10.15	0	0	0	0	0	0	0	0	0	1
Transporters	2.A.3.10.16	0	0	0	0	0	0	0	0	0	1
Transporters	2.A.3.10.17	4	3	1	1	1	1	3	7	1	0
Transporters	2.A.3.10.18	4	4	3	1	2	2	0	5	3	0
Transporters	2.A.3.10.19	7	5	5	3	6	4	0	0	3	1
Transporters	2.A.3.10.2	3	2	2	1	1	2	0	0	2	2
Transporters	2.A.3.10.20	1	0	0	0	0	1	0	0	1	0
Transporters	2.A.3.10.21	4	3	3	2	2	2	0	0	2	0
Transporters	2.A.3.10.22	2	0	2	1	3	2	0	0	0	0
Transporters	2.A.3.10.3	1	3	3	5	2	3	0	0	2	1
Transporters	2.A.3.10.4	3	2	1	2	1	1	0	0	1	3
Transporters	2.A.3.10.5	0	0	0	0	0	0	0	0	0	1
Transporters	2.A.3.10.6	0	0	0	0	0	0	0	0	0	3
Transporters	2.A.3.10.7	0	0	0	0	0	0	0	0	0	1
Transporters	2.A.3.10.8	0	0	1	0	0	0	0	0	0	1
Transporters	2.A.3.4.1	9	5	7	5	5	3	2	4	4	1
Transporters	2.A.3.4.2	7	5	8	4	7	7	2	2	7	0
Transporters	2.A.3.4.3	4	5	3	2	1	3	6	6	7	1
Transporters	2.A.3.4.4	0	0	0	0	0	0	0	0	0	1
Transporters	2.A.3.4.5	0	0	0	1	2	1	0	0	0	1
Transporters	2.A.3.4.6	1	3	1	0	2	1	1	1	3	0
Transporters	2.A.3.8.12	1	0	0	0	0	0	0	0	0	0
Transporters	2.A.3.8.13	0	0	0	0	1	0	0	0	0	0
Transporters	2.A.3.8.15	0	0	0	0	0	0	0	1	0	0
Transporters	2.A.3.8.2	1	1	0	0	1	0	0	0	0	0
Transporters	2.A.3.8.4	6	3	6	4	6	4	3	2	5	2
Transporters	2.A.3.8.5	0	0	0	1	0	0	0	0	0	0
Transporters	2.A.3.8.7	1	1	1	1	1	1	1	0	1	0
Transporters	2.A.30.2.1	1	1	0	1	0	0	0	0	0	0
Transporters	2.A.30.3.2	1	0	0	1	0	0	0	0	1	1
Transporters	2.A.31.3.2	2	3	3	1	1	3	1	1	2	1
Transporters	2.A.36.1.12	1	1	1	1	1	1	1	1	1	1
Transporters	2.A.36.4.1	0	0	1	1	1	1	0	0	1	0
Transporters	2.A.36.4.2	1	0	2	1	1	1	0	0	3	1
Transporters	2.A.36.4.4	1	3	2	1	1	2	3	2	0	0
Transporters	2.A.37.1.2	0	0	0	1	0	0	0	0	0	0
Transporters	2.A.37.2.1	0	0	0	0	0	0	0	1	0	0
Transporters	2.A.37.2.2	0	0	1	0	0	1	0	0	0	0
Transporters	2.A.37.2.3	0	0	0	0	0	0	0	1	0	0
Transporters	2.A.37.2.4	0	0	0	0	0	0	0	0	1	0
Transporters	2.A.37.4.1	1	1	1	1	1	1	4	2	1	1
Transporters	2.A.38.2.1	0	0	0	0	1	0	0	0	0	2
Transporters	2.A.38.2.2	1	0	1	1	1	1	0	0	0	0
Transporters	2.A.38.2.3	0	1	0	0	0	0	0	0	2	0
Transporters	2.A.38.2.4	0	0	1	1	0	0	0	0	0	0
Transporters	2.A.38.2.5	1	1	2	1	1	2	3	4	0	0
Transporters	2.A.38.4.5	1	1	0	2	1	1	0	0	1	0
Transporters	2.A.39.2.1	1	1	0	0	0	0	0	0	0	2
Transporters	2.A.39.2.2	1	1	0	0	1	0	0	0	1	1
Transporters	2.A.39.2.3	3	0	0	0	1	0	0	0	0	1
Transporters	2.A.39.2.4	6	6	3	3	2	3	4	2	3	0
Transporters	2.A.39.3.1	14	8	6	5	4	2	2	4	3	1
Transporters	2.A.39.3.2	8	1	1	2	1	1	0	1	0	1
Transporters	2.A.39.3.3	3	2	2	1	1	1	0	0	1	1
Transporters	2.A.39.4.1	3	2	3	1	0	1	0	2	0	1
Transporters	2.A.39.4.2	2	0	1	1	1	0	0	0	0	2
Transporters	2.A.4.2.1	1	0	0	1	1	0	0	0	0	2
Transporters	2.A.4.2.2	1	1	1	1	1	2	2	1	2	2
Transporters	2.A.4.3.3	1	0	0	0	0	0	0	0	1	0
Transporters	2.A.4.4.1	1	1	1	1	2	1	0	0	1	2
Transporters	2.A.4.4.3	1	0	0	1	1	0	1	1	1	0
Transporters	2.A.4.5.1	4	2	5	5	6	4	1	3	3	0
Transporters	2.A.40.4.1	2	2	2	0	1	1	0	0	0	0
Transporters	2.A.40.4.4	1	0	0	1	1	0	1	1	1	0
Transporters	2.A.40.7.1	3	1	2	2	2	2	1	2	2	0
Transporters	2.A.41.2.7	1	1	1	1	1	1	1	1	0	0
Transporters	2.A.41.3.1	2	1	1	1	1	1	0	4	3	0
Transporters	2.A.43.1.1	1	0	1	0	2	0	0	0	1	0
Transporters	2.A.43.1.3	0	0	0	0	0	0	0	0	0	1
Transporters	2.A.43.3.1	1	1	1	1	1	1	1	1	1	0
Transporters	2.A.45.1.1	0	0	0	0	0	0	1	0	0	0
Transporters	2.A.47.2.1	0	0	0	0	0	0	0	0	0	2
Transporters	2.A.47.2.2	1	1	1	1	1	1	1	1	1	1
Transporters	2.A.49.1.1	0	0	0	0	0	0	0	0	0	1
Transporters	2.A.49.1.2	0	0	1	1	0	1	0	1	1	0
Transporters	2.A.49.1.3	1	1	0	0	1	1	1	0	0	0
Transporters	2.A.49.2.2	0	0	0	0	1	1	0	1	0	0
Transporters	2.A.49.2.3	3	3	3	2	2	1	2	1	2	0
Transporters	2.A.49.6.1	0	0	0	0	0	0	0	0	0	2
Transporters	2.A.5.1.1	5	3	4	3	4	4	1	2	5	2
Transporters	2.A.5.1.2	1	0	0	0	0	0	0	0	0	0
Transporters	2.A.5.1.4	0	0	0	1	0	0	0	0	0	0
Transporters	2.A.5.1.5	0	0	0	0	0	0	1	0	0	0
Transporters	2.A.5.2.1	0	0	0	0	0	0	0	0	0	1
Transporters	2.A.5.4.3	0	0	0	0	0	0	0	1	0	0
Transporters	2.A.5.4.4	1	1	1	1	1	1	1	0	1	1
Transporters	2.A.5.5.1	1	1	0	1	1	1	0	0	1	1
Transporters	2.A.5.6.1	1	1	1	0	1	1	1	1	1	0
Transporters	2.A.50.1.1	1	0	1	1	1	1	1	1	1	2
Transporters	2.A.51.1.2	1	1	0	0	0	0	0	0	0	0
Transporters	2.A.51.1.5	0	0	0	1	0	0	0	0	0	0
Transporters	2.A.52.1.1	0	0	0	0	0	0	1	0	0	0
Transporters	2.A.52.1.3	1	1	1	1	1	1	0	1	1	0
Transporters	2.A.53.1.1	1	0	0	1	2	0	1	1	0	2
Transporters	2.A.53.1.2	4	1	3	3	1	2	0	0	2	0
Transporters	2.A.53.1.3	0	1	1	1	1	1	1	1	0	0
Transporters	2.A.53.1.7	0	0	0	0	0	0	0	0	0	1
Transporters	2.A.53.1.8	1	0	0	0	0	0	0	0	1	0
Transporters	2.A.53.3.7	1	1	1	1	1	1	1	1	1	1
Transporters	2.A.53.3.8	3	1	1	2	2	1	1	3	2	1
Transporters	2.A.53.5.1	1	1	1	1	1	1	0	0	0	0
Transporters	2.A.54.1.1	1	1	1	1	1	1	0	0	1	1
Transporters	2.A.55.1.1	2	1	1	1	1	1	0	2	1	1
Transporters	2.A.55.1.2	0	0	1	0	0	0	2	0	0	1
Transporters	2.A.55.1.3	0	0	0	0	0	0	0	0	0	1
Transporters	2.A.56.1.5	0	1	0	2	0	0	0	0	1	0
Transporters	2.A.57.1.3	0	0	0	0	0	0	1	1	0	0
Transporters	2.A.57.3.1	1	0	1	1	1	1	0	0	1	1
Transporters	2.A.59.1.1	0	0	0	0	0	0	0	0	0	1
Transporters	2.A.59.1.2	1	0	1	1	0	1	0	1	1	0
Transporters	2.A.6.2.23	0	0	0	1	1	0	0	0	0	0
Transporters	2.A.6.6.1	1	0	0	0	0	1	1	1	0	0
Transporters	2.A.6.6.3	0	1	1	1	1	0	0	0	1	1
Transporters	2.A.6.6.4	3	2	2	3	3	4	7	6	4	4
Transporters	2.A.6.6.5	1	1	2	1	1	1	1	1	1	2
Transporters	2.A.66.1.16	2	1	1	0	0	1	1	1	1	0
Transporters	2.A.66.1.18	0	1	0	0	0	0	0	0	0	0
Transporters	2.A.66.1.19	0	0	0	0	1	0	0	0	0	0
Transporters	2.A.66.1.20	0	0	0	1	0	0	0	0	0	0
Transporters	2.A.66.1.5	5	2	1	2	2	1	0	1	1	2
Transporters	2.A.66.3.1	0	1	1	1	1	1	1	2	0	1
Transporters	2.A.66.3.2	0	0	0	0	0	0	0	0	1	0
Transporters	2.A.66.6.2	0	2	0	0	1	0	0	0	0	0
Transporters	2.A.67.1.1	2	3	2	4	3	2	2	3	1	0
Transporters	2.A.67.1.2	8	5	3	2	5	2	1	4	3	0
Transporters	2.A.67.1.3	1	0	1	0	2	0	1	0	0	0
Transporters	2.A.67.1.4	3	1	1	2	0	1	0	0	0	1
Transporters	2.A.67.1.5	1	2	4	2	4	4	3	5	6	1
Transporters	2.A.67.1.6	1	1	0	1	1	0	1	5	1	0
Transporters	2.A.67.2.6	3	2	2	3	4	2	1	3	1	1
Transporters	2.A.69.4.5	0	1	1	1	0	0	0	0	1	0
Transporters	2.A.7.10.1	1	1	1	1	1	1	2	1	1	1
Transporters	2.A.7.10.2	0	0	0	0	0	0	0	1	0	0
Transporters	2.A.7.11.1	1	0	1	1	0	1	0	0	1	0
Transporters	2.A.7.11.4	0	1	0	0	1	0	1	1	0	1
Transporters	2.A.7.12.11	1	0	0	0	0	0	0	0	0	0
Transporters	2.A.7.12.13	1	1	1	1	1	1	1	1	1	0
Transporters	2.A.7.12.5	0	0	0	0	0	0	0	1	0	0
Transporters	2.A.7.12.6	0	0	0	0	0	0	0	1	0	0
Transporters	2.A.7.12.7	0	1	0	0	0	0	0	0	0	0
Transporters	2.A.7.12.8	0	0	0	0	0	0	2	0	0	0
Transporters	2.A.7.12.9	1	0	1	1	2	1	0	0	0	0
Transporters	2.A.7.13.1	0	0	0	0	0	0	0	0	0	3
Transporters	2.A.7.13.2	2	1	1	2	2	1	1	1	1	0
Transporters	2.A.7.16.1	1	0	1	0	0	1	2	2	0	0
Transporters	2.A.7.16.2	0	0	0	0	0	0	1	0	0	0
Transporters	2.A.7.22.2	1	1	1	1	1	1	1	1	1	0
Transporters	2.A.7.24.1	0	1	1	0	0	1	1	0	1	2
Transporters	2.A.7.24.2	1	1	1	1	1	1	0	0	1	0
Transporters	2.A.7.24.6	1	0	0	1	1	0	0	1	0	0
Transporters	2.A.7.25.5	0	0	1	0	0	0	1	0	0	0
Transporters	2.A.7.25.6	1	1	1	0	1	0	2	2	1	0
Transporters	2.A.7.25.7	1	2	2	2	2	2	2	3	0	0
Transporters	2.A.7.27.1	0	0	0	0	0	0	0	0	0	1
Transporters	2.A.7.9.1	0	0	0	1	1	0	0	0	0	0
Transporters	2.A.7.9.11	1	1	0	1	0	0	0	0	1	0
Transporters	2.A.7.9.2	0	1	0	0	0	0	0	0	0	0
Transporters	2.A.7.9.3	2	0	2	1	4	2	1	1	1	0
Transporters	2.A.7.9.4	0	1	1	1	1	1	1	1	0	2
Transporters	2.A.72.2.1	0	0	0	0	0	0	0	3	0	0
Transporters	2.A.72.3.2	2	1	3	1	1	2	0	0	1	0
Transporters	2.A.85.3.1	1	4	0	1	1	1	2	2	1	1
Transporters	2.A.89.1.1	1	2	0	0	0	0	1	0	1	1
Transporters	2.A.89.1.2	2	0	1	0	1	1	0	1	0	0
Transporters	2.A.9.1.1	1	0	1	1	1	1	0	0	0	1
Transporters	2.A.9.1.2	0	1	1	1	0	1	1	1	2	0
Transporters	2.A.9.4.1	0	0	0	0	0	0	0	0	0	1
Transporters	2.A.92.1.2	1	1	1	1	1	1	1	1	0	1
Transporters	2.A.93.1.1	1	0	1	0	1	1	0	0	0	1
Transporters	2.A.94.1.1	1	1	1	1	1	1	1	1	1	1
Transporters	2.A.94.1.2	2	1	2	2	2	2	1	1	2	1
Transporters	2.A.96.1.2	0	0	0	0	0	0	1	0	0	0
Transporters	2.A.96.1.3	1	1	1	1	1	1	0	0	2	0
Transporters	2.A.96.1.4	0	0	0	0	0	1	0	2	1	3
Transporters	2.A.96.2.1	2	1	1	1	2	1	1	2	0	0
Transporters	2.A.97.1.1	0	0	0	0	0	0	1	1	0	0
Transporters	2.A.97.1.2	0	0	0	0	0	0	0	0	0	1
Transporters	2.A.97.1.3	0	0	0	0	0	0	1	1	0	0
Transporters	2.A.97.1.4	1	1	1	1	1	1	0	0	1	1
Transporters	2.C.1.2.1	1	0	1	1	1	1	0	1	1	0
Transporters	3.A.1.10.3	0	0	0	0	0	0	1	0	0	0
Transporters	3.A.1.106.1	0	0	0	0	0	0	0	2	0	0
Transporters	3.A.1.106.2	0	0	0	0	0	0	2	0	0	0
Transporters	3.A.1.106.7	0	0	0	0	0	0	1	1	0	0
Transporters	3.A.1.106.8	0	0	1	0	0	0	0	0	0	0
Transporters	3.A.1.114.1	0	0	0	0	1	0	0	0	0	0
Transporters	3.A.1.120.2	0	0	0	0	0	0	0	0	1	0
Transporters	3.A.1.120.6	2	2	2	3	3	2	2	3	2	3
Transporters	3.A.1.121.2	0	0	0	0	0	0	0	0	1	0
Transporters	3.A.1.121.3	0	0	0	0	0	0	0	0	1	0
Transporters	3.A.1.121.4	3	2	2	2	2	2	2	2	1	2
Transporters	3.A.1.128.2	0	1	0	0	0	0	0	0	0	0
Transporters	3.A.1.132.3	3	3	3	3	3	3	3	3	3	2
Transporters	3.A.1.134.5	0	0	0	0	0	0	1	0	0	0
Transporters	3.A.1.139.1	0	0	0	0	0	0	1	3	0	0
Transporters	3.A.1.141.1	1	0	0	0	0	0	0	0	0	0
Transporters	3.A.1.141.2	0	0	0	0	0	0	0	0	1	0
Transporters	3.A.1.15.4	0	0	0	0	0	0	0	0	0	1
Transporters	3.A.1.17.3	1	0	1	1	1	0	0	0	0	0
Transporters	3.A.1.17.6	0	0	0	0	0	1	0	0	1	4
Transporters	3.A.1.201.1	0	0	3	3	2	0	2	1	3	0
Transporters	3.A.1.201.10	8	2	1	2	4	4	1	1	4	0
Transporters	3.A.1.201.11	0	2	1	1	1	1	0	0	1	0
Transporters	3.A.1.201.2	0	0	0	0	0	1	1	0	0	0
Transporters	3.A.1.201.3	0	0	1	2	0	0	0	0	0	0
Transporters	3.A.1.201.5	0	0	0	0	0	0	1	0	1	0
Transporters	3.A.1.201.6	0	0	1	0	0	0	0	0	0	0
Transporters	3.A.1.201.7	0	0	0	0	0	0	1	0	0	0
Transporters	3.A.1.201.9	0	0	1	0	0	0	0	0	0	0
Transporters	3.A.1.202.1	0	0	0	0	1	0	0	0	0	0
Transporters	3.A.1.203.2	0	0	0	0	0	0	0	0	0	1
Transporters	3.A.1.203.3	1	0	1	2	0	1	1	1	1	0
Transporters	3.A.1.203.6	1	1	1	0	1	1	0	0	1	1
Transporters	3.A.1.203.7	0	1	0	0	1	0	1	1	0	0
Transporters	3.A.1.204.2	0	0	1	1	1	0	1	1	2	0
Transporters	3.A.1.204.4	0	0	0	0	1	0	0	0	0	0
Transporters	3.A.1.204.5	0	0	0	0	0	0	0	0	1	0
Transporters	3.A.1.204.8	1	1	1	1	0	2	1	0	0	0
Transporters	3.A.1.204.9	1	1	1	1	1	1	1	1	1	1
Transporters	3.A.1.205.1	3	1	1	0	0	1	1	0	1	1
Transporters	3.A.1.205.10	1	0	0	0	0	0	0	0	0	0
Transporters	3.A.1.205.11	1	2	2	0	1	1	0	1	2	0
Transporters	3.A.1.205.12	2	0	3	1	1	1	0	0	1	2
Transporters	3.A.1.205.13	1	0	0	2	0	1	1	0	1	2
Transporters	3.A.1.205.2	0	0	2	0	0	2	0	1	2	0
Transporters	3.A.1.205.3	0	0	2	0	0	1	1	0	0	0
Transporters	3.A.1.205.4	4	0	3	1	2	1	0	0	1	0
Transporters	3.A.1.205.5	0	1	3	0	2	1	0	0	1	1
Transporters	3.A.1.205.6	1	1	0	1	0	1	0	0	2	0
Transporters	3.A.1.205.7	2	1	1	3	2	2	0	1	0	2
Transporters	3.A.1.205.8	0	0	0	0	1	0	0	2	1	1
Transporters	3.A.1.206.1	1	1	1	1	0	1	0	0	0	1
Transporters	3.A.1.208.1	0	0	0	0	0	0	0	0	1	0
Transporters	3.A.1.208.10	0	0	0	0	1	0	0	0	0	1
Transporters	3.A.1.208.11	3	1	1	0	1	0	0	2	2	0
Transporters	3.A.1.208.12	2	4	1	5	3	2	7	13	5	2
Transporters	3.A.1.208.13	0	1	0	1	0	0	0	1	0	0
Transporters	3.A.1.208.14	1	0	1	0	0	0	0	0	0	0
Transporters	3.A.1.208.15	0	0	0	0	0	1	0	0	0	0
Transporters	3.A.1.208.16	0	0	0	1	1	1	0	2	0	1
Transporters	3.A.1.208.17	1	0	0	0	0	0	1	0	0	0
Transporters	3.A.1.208.18	0	1	0	0	0	0	0	0	1	0
Transporters	3.A.1.208.2	2	1	1	3	0	0	0	0	3	0
Transporters	3.A.1.208.20	1	0	0	0	2	1	0	1	0	0
Transporters	3.A.1.208.21	0	0	0	2	0	0	0	0	0	1
Transporters	3.A.1.208.3	2	1	1	0	1	1	0	2	2	0
Transporters	3.A.1.208.4	0	0	1	0	0	0	0	0	0	0
Transporters	3.A.1.208.5	1	0	1	1	2	1	2	1	0	1
Transporters	3.A.1.208.7	3	0	0	0	1	0	0	1	0	1
Transporters	3.A.1.208.8	5	2	1	4	1	0	1	1	3	0
Transporters	3.A.1.208.9	0	0	0	0	1	0	1	0	1	0
Transporters	3.A.1.210.1	1	0	1	1	1	0	0	0	1	0
Transporters	3.A.1.210.2	2	2	2	4	3	3	1	1	2	0
Transporters	3.A.1.210.4	0	1	0	0	0	0	1	1	0	0
Transporters	3.A.1.210.6	0	0	0	0	1	0	0	1	0	0
Transporters	3.A.1.210.8	0	0	0	0	1	1	0	0	0	0
Transporters	3.A.1.210.9	0	0	0	0	0	0	0	0	0	1
Transporters	3.A.1.211.2	0	1	0	2	1	0	0	0	0	0
Transporters	3.A.1.211.3	1	0	0	0	0	0	0	0	0	0
Transporters	3.A.1.211.5	0	0	1	0	0	1	1	1	2	0
Transporters	3.A.1.212.1	1	1	1	0	1	0	1	1	1	1
Transporters	3.A.1.212.2	0	0	0	1	0	1	1	0	0	1
Transporters	3.A.1.23.2	0	1	1	1	1	1	0	0	1	1
Transporters	3.A.1.3.10	0	0	0	0	0	0	0	1	0	0
Transporters	3.A.1.3.15	1	0	0	0	0	0	0	0	0	0
Transporters	3.A.1.31.1	1	1	1	1	1	1	0	0	1	1
Transporters	3.A.1.6.1	1	0	0	0	0	0	0	0	0	0
Transporters	3.A.1.6.2	0	0	0	0	0	0	0	1	1	0
Transporters	3.A.1.6.4	0	0	1	0	0	0	0	0	0	0
Transporters	3.A.16.1.1	12	11	12	12	7	14	14	14	9	6
Transporters	3.A.16.1.2	12	9	13	18	16	14	13	10	12	16
Transporters	3.A.17.1.1	0	0	1	0	1	1	1	1	1	1
Transporters	3.A.18.1.1	42	34	42	38	38	37	38	45	41	34
Transporters	3.A.19.1.1	1	1	1	1	1	1	1	1	1	0
Transporters	3.A.2.1.1	2	1	0	1	1	1	0	1	1	0
Transporters	3.A.2.1.2	0	1	1	1	0	0	0	0	0	1
Transporters	3.A.2.1.3	6	6	8	8	7	8	7	6	5	11
Transporters	3.A.2.2.3	10	9	9	9	7	7	4	5	8	13
Transporters	3.A.2.2.4	2	3	4	4	5	3	6	5	6	1
Transporters	3.A.2.2.5	1	0	1	1	0	1	1	2	0	1
Transporters	3.A.2.3.1	1	1	0	0	0	2	0	0	0	0
Transporters	3.A.20.1.1	39	37	44	38	46	40	110	78	40	40
Transporters	3.A.20.1.2	17	16	18	21	13	18	27	19	24	17
Transporters	3.A.20.1.5	0	0	1	1	1	1	1	0	0	2
Transporters	3.A.21.1.1	0	0	0	0	0	0	0	0	0	1
Transporters	3.A.23.1.1	2	1	1	2	1	1	1	0	1	0
Transporters	3.A.23.2.1	1	2	1	1	2	1	2	2	1	2
Transporters	3.A.24.1.1	0	0	3	2	2	1	0	2	3	0
Transporters	3.A.24.4.1	0	0	0	1	1	0	0	0	0	1
Transporters	3.A.3.1.1	0	0	0	0	0	0	2	1	0	0
Transporters	3.A.3.1.7	1	1	1	1	1	1	0	0	2	0
Transporters	3.A.3.10.3	1	1	1	1	1	1	1	1	1	1
Transporters	3.A.3.10.7	1	0	0	0	0	0	0	0	0	1
Transporters	3.A.3.10.8	0	1	0	1	1	0	0	0	2	0
Transporters	3.A.3.10.9	0	0	1	0	0	1	1	1	0	0
Transporters	3.A.3.2.1	0	0	0	0	0	0	1	0	0	0
Transporters	3.A.3.2.11	0	0	0	0	0	0	0	1	0	0
Transporters	3.A.3.2.13	0	1	0	0	0	0	1	0	1	0
Transporters	3.A.3.2.14	0	0	0	1	1	0	0	0	0	0
Transporters	3.A.3.2.17	3	1	1	1	1	1	0	1	1	0
Transporters	3.A.3.2.19	1	0	0	0	1	1	0	0	0	0
Transporters	3.A.3.2.2	3	1	1	1	2	1	1	0	0	1
Transporters	3.A.3.2.3	0	0	1	0	0	0	0	0	0	0
Transporters	3.A.3.2.5	0	1	0	0	0	1	1	0	0	0
Transporters	3.A.3.2.6	1	0	1	1	1	0	0	1	1	0
Transporters	3.A.3.2.7	0	0	1	1	0	0	0	1	0	0
Transporters	3.A.3.2.9	0	0	0	0	0	0	0	0	0	1
Transporters	3.A.3.3.1	2	1	0	0	2	0	0	0	2	1
Transporters	3.A.3.3.6	0	1	2	3	1	2	0	1	0	1
Transporters	3.A.3.3.7	0	0	0	0	0	0	0	1	0	0
Transporters	3.A.3.3.8	0	0	0	0	0	0	1	0	0	0
Transporters	3.A.3.5.10	0	0	1	0	0	0	0	0	0	0
Transporters	3.A.3.5.14	1	1	3	1	1	2	0	1	1	1
Transporters	3.A.3.5.17	0	0	1	0	0	0	0	0	0	0
Transporters	3.A.3.5.19	0	0	1	0	0	0	0	0	0	0
Transporters	3.A.3.5.23	0	1	0	0	0	0	0	0	0	0
Transporters	3.A.3.5.28	0	0	1	0	0	0	0	0	0	0
Transporters	3.A.3.5.29	0	1	0	1	0	0	0	1	0	0
Transporters	3.A.3.5.3	0	0	0	0	0	1	0	0	1	0
Transporters	3.A.3.5.5	1	0	0	1	0	0	0	0	0	0
Transporters	3.A.3.5.6	1	0	0	0	0	0	1	0	0	0
Transporters	3.A.3.5.7	1	0	0	0	0	0	0	0	0	0
Transporters	3.A.3.5.8	1	0	0	0	1	0	0	0	0	1
Transporters	3.A.3.5.9	2	1	1	1	1	1	1	1	1	0
Transporters	3.A.3.6.16	0	0	0	0	1	1	0	0	0	0
Transporters	3.A.3.8.1	1	0	2	1	0	2	0	0	1	2
Transporters	3.A.3.8.10	1	1	0	0	0	0	1	0	0	0
Transporters	3.A.3.8.2	0	1	1	1	2	1	0	1	1	2
Transporters	3.A.3.8.4	0	0	0	0	0	0	1	1	0	1
Transporters	3.A.3.8.5	2	0	0	1	1	0	0	1	0	0
Transporters	3.A.3.8.6	0	0	1	1	0	0	1	0	1	0
Transporters	3.A.3.8.7	0	1	0	0	2	0	0	0	1	0
Transporters	3.A.3.8.8	1	0	1	0	0	0	0	1	0	0
Transporters	3.A.3.8.9	0	1	0	1	1	1	1	1	1	0
Transporters	3.A.3.9.1	1	0	0	1	0	0	0	0	0	0
Transporters	3.A.3.9.2	0	0	1	0	1	1	0	0	0	2
Transporters	3.A.3.9.3	0	0	2	0	0	0	0	0	2	0
Transporters	3.A.3.9.5	1	1	0	1	1	3	0	0	1	1
Transporters	3.A.3.9.6	1	0	0	1	1	0	0	0	0	0
Transporters	3.A.4.1.1	0	0	0	0	1	0	0	1	0	0
Transporters	3.A.5.1.2	0	1	0	1	0	0	0	0	0	0
Transporters	3.A.5.8.1	16	13	16	13	11	12	15	13	12	18
Transporters	3.A.5.9.1	9	12	5	9	12	9	11	11	14	8
Transporters	3.A.7.13.1	0	0	0	0	0	1	0	0	0	1
Transporters	3.A.7.7.1	1	0	1	0	1	1	1	1	1	1
Transporters	3.A.8.1.1	20	17	19	19	21	21	20	18	20	31
Transporters	3.A.9.1.1	20	10	14	17	13	9	10	17	10	8
Transporters	3.B.1.1.1	3	3	1	2	1	1	1	2	1	2
Transporters	3.B.1.1.2	1	1	3	1	1	3	1	2	2	1
Transporters	3.B.1.1.3	0	0	0	0	1	0	0	0	0	0
Transporters	3.B.1.1.5	3	2	2	1	2	1	1	0	3	1
Transporters	3.D.1.2.1	0	0	0	0	1	0	0	1	0	0
Transporters	3.D.1.6.1	0	0	1	2	1	0	2	3	0	0
Transporters	3.D.1.6.2	21	19	22	20	20	23	18	18	19	1
Transporters	3.D.1.6.3	1	2	1	0	1	1	3	3	0	0
Transporters	3.D.1.6.4	0	1	1	1	1	1	3	2	1	0
Transporters	3.D.10.1.1	4	4	4	3	3	5	3	3	4	4
Transporters	3.D.2.3.1	1	1	0	1	1	0	1	1	1	0
Transporters	3.D.3.3.1	1	1	1	1	1	1	1	1	1	5
Transporters	3.D.3.5.1	1	0	0	0	0	1	0	0	0	0
Transporters	3.D.4.11.1	0	0	0	0	0	0	0	0	0	1
Transporters	3.D.4.4.1	0	0	0	0	0	0	2	0	0	0
Transporters	3.D.4.5.1	0	0	0	0	0	0	0	0	0	1
Transporters	3.D.4.6.1	1	1	1	1	1	1	1	1	1	2
Transporters	3.D.4.8.1	9	4	8	7	8	8	10	10	8	19
Transporters	3.D.5.1.1	2	2	2	3	1	3	2	3	4	3
Transporters	3.E.1.4.1	0	0	0	0	0	0	0	0	0	1
Transporters	3.E.1.4.2	1	0	0	0	0	0	0	0	0	0
Transporters	3.E.1.4.3	0	1	1	1	1	1	0	0	1	0
Transporters	3.E.1.4.6	0	0	0	0	0	0	0	0	0	2
Transporters	3.E.1.5.1	2	1	1	3	2	1	0	3	1	0
Transporters	4.C.1.1.1	0	1	1	0	0	0	0	0	0	0
Transporters	4.C.1.1.2	1	1	2	0	1	2	0	1	2	1
Transporters	4.C.1.1.3	1	0	2	1	1	0	1	0	0	0
Transporters	4.C.1.1.4	8	12	21	11	13	11	9	4	18	3
Transporters	4.C.1.1.5	1	0	0	4	2	1	0	1	1	0
Transporters	4.C.1.1.6	6	3	4	5	3	2	0	2	3	1
Transporters	4.C.1.1.7	12	7	13	7	12	11	8	9	9	4
Transporters	4.C.1.1.8	0	1	0	0	0	0	0	1	0	0
Transporters	4.C.2.1.1	3	2	2	3	2	2	4	4	3	2
Transporters	4.C.2.1.2	1	0	0	1	0	0	0	1	0	1
Transporters	4.C.3.1.2	0	0	1	0	0	0	0	0	0	0
Transporters	4.D.1.1.1	0	1	0	0	0	0	0	0	0	0
Transporters	4.D.1.1.3	2	0	0	0	0	0	0	0	2	1
Transporters	4.D.1.1.4	2	1	1	1	0	1	0	3	2	0
Transporters	5.B.1.1.1	1	1	2	2	2	3	1	3	0	0
Transporters	5.B.1.1.3	1	1	1	0	0	0	1	0	2	0
Transporters	5.B.1.1.4	1	0	1	0	1	0	0	0	0	0
Transporters	5.B.1.1.5	1	1	1	1	1	0	0	0	1	1
Transporters	5.B.1.2.1	0	1	0	0	1	0	1	1	0	0
Transporters	5.B.1.2.2	1	2	2	1	2	3	1	1	1	1
Transporters	5.B.1.3.1	0	1	0	0	0	0	0	0	0	0
Transporters	5.B.1.4.1	0	2	1	0	1	0	1	1	1	1
Transporters	5.B.1.4.2	0	0	0	0	0	0	0	1	0	0
Transporters	5.B.1.5.1	3	4	5	8	5	5	5	7	6	2
Transporters	5.B.1.7.1	3	0	1	4	2	1	1	0	2	5
Transporters	5.B.2.1.3	0	0	0	1	0	0	0	0	0	0
Transporters	8.A.11.1.1	1	0	0	0	1	0	1	1	1	1
Transporters	8.A.13.1.1	1	1	1	1	1	1	1	1	1	1
Transporters	8.A.15.1.1	1	2	1	1	1	0	1	1	2	2
Transporters	8.A.21.1.1	1	1	1	1	1	1	1	1	0	0
Transporters	8.A.21.2.1	1	1	1	1	1	1	1	1	1	1
Transporters	8.A.27.1.1	0	0	0	0	0	0	0	0	0	1
Transporters	8.A.27.1.2	1	1	1	1	1	1	0	2	1	2
Transporters	8.A.28.1.1	28	14	11	32	17	12	6	15	34	2
Transporters	8.A.30.1.1	8	7	8	7	6	8	6	5	9	6
Transporters	8.A.30.2.1	1	1	1	1	1	0	2	2	1	1
Transporters	8.A.32.1.1	6	2	5	6	6	3	17	14	4	3
Transporters	8.A.34.1.1	6	6	6	5	5	6	4	6	8	5
Transporters	8.A.34.2.1	2	2	2	1	2	2	2	2	1	2
Transporters	8.A.41.1.1	0	0	0	0	0	0	0	1	0	1
Transporters	8.A.41.1.6	1	1	1	1	1	1	1	0	1	0
Transporters	8.A.5.1.1	15	4	8	15	10	8	11	20	6	2
Transporters	8.A.5.1.2	3	1	1	0	0	1	3	0	1	0
Transporters	8.A.5.1.3	22	8	14	12	13	9	27	15	12	5
Transporters	8.A.6.1.1	1	1	2	1	1	2	1	1	1	1
Transporters	8.A.9.1.1	4	3	2	2	3	2	0	1	1	7
Transporters	8.B.9.1.1	1	1	4	1	1	3	1	2	2	2
Transporters	8.B.9.1.2	1	1	1	0	2	0	0	1	0	1
Transporters	9.A.1.1.1	6	6	6	4	6	6	11	10	5	6
Transporters	9.A.14.1.1	0	1	0	0	1	0	0	0	0	1
Transporters	9.A.15.1.1	1	1	1	1	1	1	1	1	1	1
Transporters	9.A.17.1.1	1	1	1	1	1	1	1	1	1	0
Transporters	9.A.17.1.2	2	2	1	1	1	1	1	2	2	0
Transporters	9.A.2.1.2	1	1	2	2	1	2	1	1	2	3
Transporters	9.A.2.1.3	1	1	0	0	1	0	0	0	0	0
Transporters	9.A.26.1.1	9	0	10	9	3	10	2	2	8	2
Transporters	9.A.26.1.2	12	4	6	6	4	3	2	5	5	1
Transporters	9.A.26.1.3	1	0	4	1	0	2	0	0	3	1
Transporters	9.A.27.1.1	1	0	1	1	1	1	0	0	1	2
Transporters	9.A.27.1.2	1	1	0	0	0	0	0	0	1	1
Transporters	9.A.36.1.2	0	0	0	0	0	1	0	1	0	1
[truncated: 41 more rows]
