# Supplementary material for: Distinctive expansion of gene families associated with plant cell wall degradation, secondary metabolism, and nutrient uptake in the genomes of grapevine trunk pathogens
Source: BMC Genomics. 2015 Jun 19;16(1):469. doi: 10.1186/s12864-015-1624-z (PMC4472170; doi:10.1186/s12864-015-1624-z)
Supplement: Additional file 16: Table S9. — Results of CAFE analysis. [file 12864_2015_1624_MOESM16_ESM.xlsx]

## Sheet: Table S9
Table S9. Results of CAFE analysis
Gene family (TribeMCL)	CAFE P-value	Root state	Da	Da P-value	Node 1	Node 1 P-value	Tm	Tm P-value	Node 3	Node 3 P-value	El	El P-value	Node 5	Node 5 P-value	Bc	Bc P-value	Node 7	Node 7 P-value	Ds	Bo P-value	Node 9	Node 9 P-value	Np	Np P-value	Node 11	Node 11 P-value	Pc	Pc P-value	Node 13	Node 13 P-value	Sc	Sc P-value	Fm	Fm P-value	Node 17	Node 17 P-value	Sh	Sh P-value
0	0	4	42	5.3e-05	57	0.234227	84	0	54	0.135804	56	0.621615	50	0.249755	46	0.472892	47	0.010977	48	0.011727	54	0.144156	63	0.000579	47	0.897456	40	0.21526	35	0.565867	27	0.283462	19	0.208664	23	0.062038	24	0.67248
1	0	1	67	0.001848	55	0.785953	43	0.001201	56	0.002146	85	0	47	0.01159	43	0.458979	40	1.2e-05	46	0	61	4.2e-05	95	0	40	0.887936	15	0	21	0.879533	0	0	20	0.203819	17	0.488966	13	0.144834
2	0	2	44	0.022893	52	0.212144	69	1.6e-05	49	2.2e-05	70	1.9e-05	37	0.077131	21	0.000121	33	0.00531	41	0.204221	44	0.010531	51	0.003033	33	0.875056	20	0.002955	22	0.882663	1	0	24	0.578776	26	0.324	30	0.180678
4	0	3	15	0.386089	17	0.623642	16	0.708034	18	0.659403	18	0.923337	19	0.884032	22	0.309649	19	0.014737	16	0.830778	16	0.564125	16	0.830778	18	0.540139	14	0.262796	29	0.056289	16	0.025839	124	0	77	0	60	0.001364
5	0	2	37	0.933279	37	0.303563	39	0.453425	35	0.914129	32	0.45281	35	0.164957	45	0.026747	32	0.01169	36	0.178353	39	0.077656	44	0.023741	32	0.872821	24	0.067343	22	0.882663	8	0.003492	9	7e-06	21	0.958476	34	9.5e-05
6	0	8	29	0.000339	40	0.585108	59	0	39	0.077474	46	0.083612	35	0.003207	42	0.098435	28	0.005505	21	0.051233	24	0.461829	27	0.091487	27	0.61869	21	0.163142	18	0.868355	6	0.004781	11	0.121558	15	0.603818	18	0.176656
7	0	0	21	0.000884	14	0.843437	10	0.027375	14	0.11465	18	0.108836	12	0.848393	4	0.00059	12	0.222282	10	6.6e-05	16	0.091034	26	0	12	0.772046	6	0.024681	16	0.017549	0	1e-06	49	0.001856	64	0	112	0
9	0	9	29	0.005264	22	0.666661	14	0.000453	23	0.496938	30	0.025264	22	0.077761	25	0.345632	19	0.475506	18	0.03934	21	0.285555	26	0.003587	18	0.540139	7	0.000262	17	0.284882	0	0	29	0.191253	34	0.00348	48	0.000409
10	0	9	45	0.000178	33	0.725543	20	4e-06	34	0.009074	56	0	28	0.000168	32	0.275782	20	0.000166	12	0	21	0.470939	32	0	19	0.551169	9	0.001533	9	0.800313	0	0.000446	5	0.6051	6	0.457207	7	0.394051
11	0	7	23	0.476237	25	0.070398	35	0.000431	22	0.48656	18	0.197667	21	0.890325	17	0.266212	21	0.317553	20	0.012863	24	0.503593	28	0.024837	22	0.343824	26	0.251484	18	0.412763	18	0.876002	8	0.053113	12	0.261084	14	0.290512
12	0	2	17	3.2e-05	28	0.08698	61	0	25	0.011439	27	0.465601	20	0.476551	9	0.000349	19	0.013339	22	0.621474	23	0.175931	24	0.414141	19	0.826308	18	0.826715	12	0.832183	3	0.009654	9	0.38857	11	0.943135	13	0.269577
13	0	8	14	0.000453	22	0.095371	51	0	19	0.451428	13	0.023359	18	0.880439	13	0.130013	18	0.000384	31	0.150804	34	0.000156	42	0.000216	20	0.085486	21	0.72282	8	0.786001	0	0.001658	5	0.844607	5	0.429196	3	0.203662
15	0	4	25	0.010224	19	0.416996	16	0.203002	18	0.659403	15	0.293679	19	0.186726	28	0.011771	17	0.125931	20	0.047181	23	0.054783	29	0.000927	17	0.814176	8	0.003554	13	0.582371	0	1.5e-05	20	0.790253	21	0.078705	26	0.097983
17	0	5	38	3.8e-05	26	0.075882	22	0.140088	23	0.037226	26	0.273179	19	0.100538	16	0.389872	16	1.1e-05	19	0.002699	24	0.008807	37	0	16	0.80726	9	0.023776	5	0.725049	0	0.022368	0	0.5	0	0.007663	0	0.5
18	0	0	17	0.027734	22	0.452832	33	5e-05	21	0.028799	25	0.136297	17	0.162109	14	0.362901	15	0.052456	17	0.573381	18	0.241665	19	0.356987	15	0.799682	10	0.122042	10	0.812538	0	0.000191	18	0.009957	12	0.389775	9	0.200296
22	0	8	25	0.002452	18	0.865252	12	0.004692	18	0.017763	27	0.002527	14	0.123257	10	0.17348	12	0.086011	17	0.035574	20	0.004864	28	1.1e-05	12	0.772046	1	2e-06	8	0.786001	0	0.001658	14	0.117431	11	0.254202	9	0.38857
25	0	9	0	0.5	0	0.093385	0	0.5	1	0.572043	1	0.649703	1	0.575744	1	0.692725	1	0.0174	0	0.073746	1	0.686748	1	0.549595	1	0.540617	0	0.30367	5	0.001419	0	0.022368	100	0	48	0	33	0.000371
30	0	7	11	0.003791	17	0.126355	41	0	15	0.127178	14	0.750811	13	0.109985	11	0.505159	11	0.066643	10	0.464549	11	0.915492	13	0.116154	11	0.760821	9	0.499054	7	0.769121	0	0.003901	7	0.872588	7	0.775575	8	0.431372
31	0	0	11	0.652382	12	0.828064	13	0.454793	12	0.089496	23	3.6e-05	10	0.303349	7	0.234312	9	0.912588	6	0.005111	9	0.906073	11	0.088134	9	0.734476	7	0.453152	9	0.510146	1	0.004606	13	0.049921	18	0.025744	28	0.000812
34	0	7	14	0.371474	16	0.04895	29	0	13	0.356488	11	0.427446	12	0.848393	7	0.04254	12	0.022147	12	0.156323	14	0.361316	17	0.03392	12	0.772046	15	0.231883	7	0.769121	1	0.024128	4	0.243485	6	0.924231	7	0.394051
35	0	5	17	0.066354	21	0.003425	46	0	16	0.00154	16	0.918487	11	0.083453	6	0.034559	9	0.031712	8	0.417842	9	0.906073	11	0.088134	9	0.734476	7	0.453152	5	0.725049	4	0.916836	1	0.650254	1	0.061902	1	0.650254
36	0	5	14	0.888357	14	0.588433	11	0.140849	15	0.009201	39	0	11	0.083453	10	0.754382	9	0.031712	10	0.013349	13	0.084562	19	7.3e-05	9	0.734476	2	0.000965	5	0.725049	0	0.022368	6	0.349816	5	0.731353	4	0.567907
37	0	5	17	0.716284	18	0.865252	19	0.54478	18	0.002795	29	0.000248	13	0.109985	8	0.050964	11	0.003714	13	0.808075	13	0.339789	14	0.284122	11	0.760821	8	0.29023	5	0.725049	0	0.022368	0	0.007159	3	0.569959	4	0.234438
40	0	8	15	0.027783	11	0.541832	6	0.003186	12	0.843111	15	0.13186	12	0.096681	18	0.026305	10	0.29244	10	0.464549	11	0.575543	12	0.249539	10	0.748355	5	0.038272	8	0.786001	0	0.001658	6	0.003112	12	0.137076	23	3.7e-05
41	0	9	10	0.864723	10	0.807984	10	0.864723	10	0.824729	15	0.018647	10	0.303349	10	0.91329	9	0.556387	8	0.048243	10	0.553858	14	0.001994	9	0.734476	5	0.114686	8	0.486221	0	0.001658	27	0.000228	16	0.028735	11	0.038163
42	0	6	17	0.086167	14	0.843437	11	0.140849	14	0.000738	27	1e-05	9	0.118066	6	0.210154	7	0.492505	7	0.390516	8	0.498574	10	0.07421	7	0.701647	1	0.001127	6	0.749061	0	0.009276	13	0.909313	13	0.012927	16	0.147729
43	0	9	6	0.81602	6	0.157071	6	0.81602	5	0.739666	4	0.566944	5	0.747139	3	0.276974	5	0.37984	4	0.287228	5	0.870192	6	0.124359	5	0.660335	3	0.309497	7	0.131781	1	0.024128	24	0.069191	30	2e-06	50	1e-06
46	0	7	7	0.00435	12	0.072356	30	0	10	0.291288	10	0.895331	9	0.819473	4	0.020492	9	0.259652	5	0.000484	9	0.906073	13	0.001413	9	0.734476	12	0.167366	7	0.769121	6	0.931154	2	0.0271	5	0.635625	7	0.111575
48	0	6	14	0.888357	14	0.341021	15	0.490121	13	0.005105	19	0.012558	9	0.277655	4	0.020492	8	0.223086	11	0.788105	11	0.1119	13	0.116154	8	0.718983	5	0.2144	6	0.749061	3	0.402183	1	0.01565	4	0.606704	7	0.033505
50	0	6	10	0.302022	12	0.303281	19	0.000906	11	0.314654	11	0.900596	10	0.830674	5	0.027159	10	0.048204	8	0.048243	10	0.911159	11	0.230944	10	0.748355	15	0.05867	6	0.749061	0	0.009276	3	0.04073	6	0.7564	9	0.075421
52	0	4	6	0.037834	9	0.15965	8	0.598976	11	0.834603	19	0.000947	11	0.083453	21	0.000651	9	0.008233	18	0.005713	14	0.030393	12	0.156323	9	0.734476	3	0.006003	4	0.696102	1	0.298008	1	0.650254	1	0.166702	1	0.650254
53	0	5	11	0.140849	14	0.341021	20	0.003604	13	0.005105	21	0.002025	9	0.118066	7	0.420355	7	0.182712	6	0.359991	7	0.892484	8	0.169697	7	0.701647	2	0.008364	5	0.725049	0	0.022368	0	1.7e-05	6	0.426371	15	3.7e-05
56	0	4	17	0.086167	14	0.843437	12	0.339156	14	0.047161	18	0.108836	11	0.002803	12	0.602925	7	0.074605	6	0.032963	8	0.498574	12	0.000956	7	0.701647	1	0.001127	4	0.696102	0	0.055059	0	0.007159	3	0.896889	7	0.003042
59	0	7	9	0.856028	9	0.236809	11	0.135738	8	0.239056	9	0.462042	7	0.790212	6	0.690512	7	0.900158	5	0.025953	7	0.892484	9	0.060555	7	0.701647	5	0.392689	7	0.769121	4	0.440742	2	7.4e-05	9	0.301133	20	1.1e-05
60	0	5	6	0.037834	9	0.236809	20	0	8	0.799496	5	0.120018	8	0.806173	9	0.538137	8	0.11044	7	0.040423	9	0.528556	12	0.012603	8	0.718983	9	0.567466	5	0.725049	1	0.128247	4	0.567907	5	0.731353	6	0.349816
65	0	5	4	0.005606	8	0.781026	12	0.012188	8	0.239056	13	0.009869	7	0.790212	4	0.156833	7	0.182712	9	0.056345	11	0.051428	17	3.4e-05	7	0.701647	5	0.392689	5	0.725049	0	0.022368	7	0.394051	6	0.426371	5	0.6051
68	0	4	9	0.358845	8	0.781026	8	0.845487	8	0.799496	7	0.65746	8	0.095508	21	5e-06	6	0.13926	3	0.013707	5	0.657613	7	0.03497	6	0.6822	4	0.354615	4	0.696102	0	0.055059	3	0.203662	5	0.370367	10	0.005029
73	0	3	14	0.099475	11	0.818726	10	0.636954	11	0.00235	17	0.007443	7	0.21992	3	0.033218	6	0.04125	7	0.729653	7	0.462428	8	0.169697	6	0.6822	5	0.687671	3	0.660965	0	0.140342	0	0.024342	2	0.879149	3	0.161178
75	0	5	2	0.00215	6	0.743818	10	0.005374	6	0.763544	7	0.39294	6	0.770857	8	0.20466	6	0.448871	10	0.464549	11	0.010303	14	0.020112	6	0.6822	1	0.004711	5	0.725049	3	0.605127	4	0.567907	5	0.731353	7	0.111575
77	0	2	7	0.832459	7	0.450002	4	0.021509	8	0.799496	10	0.196148	8	0.249882	13	0.025162	7	0.001237	13	0.808075	13	0.008209	16	0.029026	7	0.701647	3	0.045448	2	0.618036	0	0.386556	0	0.5	0	0.199973	0	0.5
78	0	2	12	0.434414	11	0.818726	11	0.872024	11	0.00017	25	1e-06	6	0.051294	4	0.321164	4	0.108463	3	0.243682	4	0.852064	4	0.659361	4	0.635693	3	0.615297	2	0.618036	0	0.386556	0	0.218686	1	0.852133	2	0.079631
79	0	4	5	0.029275	8	0.211746	19	0	7	0.209995	8	0.430263	6	0.770857	2	0.02258	6	0.13926	7	0.729653	7	0.462428	7	0.729653	6	0.6822	5	0.687671	4	0.696102	1	0.298008	2	0.159752	4	0.696807	6	0.082334
86	0	3	7	0.832459	7	0.450002	3	0.003628	8	0.799496	13	0.009869	8	0.249882	12	0.073585	7	0.009405	4	0.000305	8	0.498574	13	8.9e-05	7	0.701647	5	0.392689	3	0.660965	0	0.140342	1	0.650254	1	0.455114	1	0.650254
89	0	4	5	0.182348	7	0.763979	10	0.044044	7	0.209995	11	0.026642	6	0.051294	8	0.20466	4	0.863673	0	0.000145	3	0.579762	5	0.01389	4	0.635693	2	0.255688	4	0.696102	0	0.055059	2	0.009018	6	0.250237	14	9.2e-05
99	0	3	3	0.003628	7	0.763979	16	2e-06	7	0.067108	9	0.16884	5	0.153253	4	0.632393	4	0.320781	1	0.004678	3	0.579762	5	0.01389	4	0.635693	3	0.615297	3	0.660965	0	0.140342	1	0.01565	4	0.300098	10	0.000329
102	0	3	7	0.292622	6	0.743818	5	0.5129	6	0.046891	18	0	4	0.717777	2	0.225441	4	0.320781	6	0.709468	6	0.119336	7	0.14746	4	0.635693	1	0.045203	3	0.660965	3	0.67524	1	0.650254	1	0.455114	1	0.650254
121	0	2	7	0.292622	6	0.418874	3	0.014726	7	0.209995	15	0.000221	6	0.051294	10	0.040156	4	0.108463	3	0.628202	3	0.579762	3	0.628202	4	0.635693	2	0.255688	2	0.618036	0	0.386556	0	0.218686	1	0.852133	2	0.079631
122	0	2	1	0.00046	5	0.38315	5	0.79482	6	0.763544	9	0.074802	6	0.002406	18	4e-06	3	0.226257	1	0.138035	2	0.516923	3	0.050778	3	0.607859	0	0.023167	2	0.618036	0	0.386556	0	0.007159	3	0.341872	8	0.000678
124	0	1	0	0.5	0	0.5	0	0.5	0	0.106665	0	0.5	1	0.575744	39	0	1	0.704606	0	0.073746	1	0.686748	1	0.549595	1	0.540617	0	0.30367	1	0.56526	0	0.800628	4	0.057888	2	0.153636	1	0.35878
152	0	1	8	0.598976	9	0.088991	18	1.1e-05	7	0.000183	7	0.872228	3	0.078472	1	0.166052	2	0.109493	1	0.138035	2	0.776516	3	0.050778	2	0.576353	1	0.462663	1	0.56526	0	0.800628	0	0.5	0	0.402686	0	0.5
198	0	2	2	0.353014	3	0.656369	6	0.006094	3	0.074514	3	0.788206	2	0.634737	1	0.432164	2	0.793857	3	0.243682	4	0.090018	6	0.02366	2	0.576353	1	0.462663	2	0.618036	0	0.386556	0	0.007159	3	0.341872	11	6e-06
210	0	2	2	0.353014	3	0.656369	4	0.161768	3	0.074514	10	2.9e-05	2	0.634737	1	0.432164	2	0.793857	2	0.008718	4	0.090018	10	1e-06	2	0.576353	0	0.056823	2	0.618036	1	0.85585	1	0.650254	1	0.852133	1	0.650254
232	0	1	2	0.677276	2	0.014399	1	0.26715	4	0.710376	14	1e-06	4	0.116722	5	0.372909	3	0.025334	1	0.004678	3	0.824091	4	0.075882	3	0.607859	3	0.8438	1	0.56526	0	0.800628	0	0.5	0	0.402686	0	0.5
295	0	1	1	0.604355	1	0.562963	2	0.054554	1	0.572043	0	0.217914	1	0.575744	3	0.022253	1	0.704606	0	0.5	0	0.269256	0	0.5	1	0.540617	2	0.113603	1	0.56526	0	0.800628	0	0.000893	4	0.018845	18	0
372	0	1	2	0.677276	2	0.614295	4	0.027718	2	0.037212	2	0.735973	1	0.575744	0	0.277417	1	0.704606	0	0.073746	1	0.686748	1	0.549595	1	0.540617	0	0.30367	1	0.56526	0	0.800628	0	0.007159	3	0.053808	13	0
14	0.001	6	19	0.236053	22	0.87999	26	0.072427	22	0.070768	31	0.003667	19	0.884032	12	0.025957	19	0.288592	19	0.239184	21	0.470939	24	0.073284	19	0.826308	19	0.942167	16	0.858907	8	0.069855	14	0.281024	17	0.667736	21	0.100104
61	0.001	6	5	0.029275	8	0.781026	14	0.000914	8	0.239056	12	0.036593	7	0.21992	7	0.89517	6	0.891491	3	0.243682	4	0.624318	4	0.659361	5	0.281408	3	0.309497	6	0.749061	1	0.055494	13	0.909313	13	0.012927	16	0.147729
67	0.001	6	8	0.3276	7	0.763979	7	0.832459	7	0.783187	8	0.430263	7	0.21992	7	0.89517	6	0.891491	4	0.019496	6	0.882938	7	0.14746	6	0.6822	3	0.153053	6	0.749061	0	0.009276	9	0.062505	13	0.012927	22	0.000556
69	0.001	5	7	0.832459	7	0.763979	9	0.097664	7	0.783187	4	0.055305	7	0.21992	11	0.056285	6	0.448871	4	0.287228	5	0.657613	6	0.124359	6	0.6822	6	0.894773	5	0.725049	0	0.022368	7	0.162043	10	0.036101	18	0.000624
81	0.001	3	8	0.598976	9	0.795541	9	0.856028	9	0.813165	11	0.221896	9	0.014145	16	0.00625	6	0.04125	6	0.359991	7	0.462428	8	0.169697	6	0.6822	1	0.004711	3	0.660965	0	0.140342	1	0.650254	1	0.455114	1	0.650254
103	0.001	2	6	0.546925	7	0.450002	7	0.832459	8	0.239056	16	0.000225	7	0.073027	9	0.239909	5	0.016172	2	0.008718	4	0.624318	4	0.659361	5	0.660335	6	0.461429	2	0.618036	0	0.386556	0	0.5	0	0.199973	0	0.5
108	0.001	2	3	0.003628	7	0.763979	9	0.097664	7	0.783187	10	0.097456	7	0.21992	7	0.89517	6	0.004543	5	0.025953	7	0.462428	10	0.006768	6	0.6822	5	0.687671	2	0.618036	0	0.386556	0	0.5	0	0.199973	0	0.5
117	0.001	2	4	0.766864	4	0.341887	4	0.766864	5	0.739666	11	0.00073	5	0.747139	7	0.166347	5	0.016172	5	0.025953	7	0.158275	11	0.000611	5	0.660335	4	0.656895	2	0.618036	0	0.386556	0	0.5	0	0.199973	0	0.5
137	0.001	1	9	0.031925	6	0.743818	4	0.153373	6	0.046891	9	0.074802	4	0.717777	3	0.588537	4	0.005861	8	0.747247	8	0.013422	9	0.191031	4	0.635693	0	0.004911	1	0.56526	0	0.800628	0	0.5	0	0.402686	0	0.5
151	0.001	3	3	0.060309	5	0.719816	5	0.79482	5	0.145829	15	2e-06	4	0.116722	4	0.856136	3	0.838304	2	0.591939	2	0.516923	2	0.591939	3	0.607859	1	0.191826	3	0.660965	1	0.489353	1	0.053314	3	0.645547	5	0.111033
155	0.001	1	7	0.012508	4	0.691053	3	0.419188	4	0.11092	5	0.296093	3	0.681067	2	0.526392	3	0.025334	8	0.417842	9	0.000514	12	0.012603	3	0.607859	1	0.191826	1	0.56526	0	0.800628	0	0.5	0	0.402686	0	0.5
165	0.001	2	4	0.766864	4	0.691053	2	0.041191	4	0.710376	9	0.002066	4	0.717777	4	0.856136	4	0.108463	4	0.287228	5	0.362542	6	0.124359	4	0.635693	2	0.255688	2	0.618036	0	0.386556	0	0.024342	2	0.563352	5	0.006582
212	0.001	2	4	0.161768	3	0.656369	3	0.729177	3	0.074514	3	0.788206	2	0.634737	1	0.432164	2	0.793857	1	0.138035	2	0.776516	2	0.591939	2	0.576353	1	0.462663	2	0.618036	1	0.85585	15	2e-06	5	0.042802	1	0.002374
215	0.001	2	7	0.012508	4	0.691053	3	0.419188	4	0.11092	6	0.081815	3	0.681067	2	0.526392	3	0.226257	3	0.243682	4	0.292387	7	0.001526	3	0.607859	1	0.191826	2	0.618036	0	0.386556	0	0.218686	1	0.852133	2	0.079631
216	0.001	2	4	0.766864	4	0.691053	3	0.419188	4	0.710376	5	0.296093	4	0.116722	4	0.856136	3	0.226257	4	0.287228	5	0.080831	10	1.6e-05	3	0.607859	0	0.023167	2	0.618036	0	0.386556	0	0.218686	1	0.852133	1	0.650254
236	0.001	2	1	0.604355	1	0.562963	1	0.604355	1	0.572043	1	0.649703	1	0.575744	2	0.10299	1	0.451023	1	0.549595	1	0.686748	1	0.549595	1	0.540617	1	0.712147	2	0.618036	2	0.588878	19	0	6	0.017777	1	0.000718
251	0.001	1	2	0.677276	2	0.614295	3	0.109521	2	0.628912	1	0.357761	2	0.634737	1	0.432164	2	0.109493	7	0.390516	8	0.000186	13	8.9e-05	2	0.576353	1	0.462663	1	0.56526	0	0.800628	0	0.5	0	0.402686	0	0.5
279	0.001	1	5	0.057167	3	0.656369	0	0.002004	3	0.674133	1	0.052891	3	0.681067	5	0.085477	3	0.025334	5	0.325761	6	0.031923	8	0.047383	3	0.607859	3	0.8438	1	0.56526	0	0.800628	0	0.5	0	0.402686	0	0.5
292	0.001	2	2	0.677276	2	0.614295	1	0.26715	2	0.628912	10	2e-06	2	0.634737	0	0.044859	2	0.793857	5	0.686225	5	0.012421	6	0.124359	2	0.576353	0	0.056823	2	0.618036	0	0.386556	2	0.736624	2	0.563352	1	0.35878
293	0.001	2	3	0.729177	3	0.656369	6	0.006094	3	0.674133	3	0.788206	3	0.681067	2	0.526392	3	0.226257	1	0.000414	4	0.292387	8	9.8e-05	3	0.607859	2	0.555539	2	0.618036	0	0.386556	0	0.218686	1	0.852133	1	0.650254
376	0.001	1	7	0.000767	3	0.656369	2	0.353014	3	0.074514	4	0.233564	2	0.634737	1	0.432164	2	0.109493	1	0.138035	2	0.776516	4	0.006206	2	0.576353	0	0.056823	1	0.56526	0	0.800628	0	0.218686	1	0.788901	2	0.079631
387	0.001	2	1	0.02399	3	0.656369	5	0.057167	3	0.674133	3	0.788206	3	0.078472	3	0.829047	2	0.793857	3	0.050778	2	0.776516	1	0.138035	2	0.576353	0	0.056823	2	0.618036	0	0.386556	0	0.024342	2	0.563352	5	0.006582
472	0.001	1	0	0.153483	1	0.562963	1	0.604355	1	0.572043	6	5.6e-05	1	0.575744	1	0.692725	1	0.704606	0	0.5	0	0.269256	0	0.5	1	0.540617	0	0.30367	1	0.56526	0	0.800628	1	0.053314	3	0.053808	10	3e-05
54	0.002	7	8	0.056637	11	0.282515	19	9.9e-05	10	0.291288	10	0.895331	9	0.819473	5	0.058248	9	0.259652	9	0.442398	10	0.553858	12	0.102159	9	0.734476	9	0.91511	7	0.769121	6	0.931154	3	0.519199	4	0.396718	5	0.297109
55	0.002	6	7	0.23528	9	0.795541	13	0.016734	9	0.266126	13	0.047575	8	0.806173	5	0.184303	8	0.223086	11	0.484604	12	0.06768	16	0.003564	8	0.718983	7	0.73067	6	0.749061	1	0.055494	5	0.6051	6	0.7564	7	0.394051
116	0.002	3	5	0.79482	5	0.719816	4	0.47121	5	0.145829	8	0.052965	4	0.717777	4	0.856136	4	0.320781	5	0.325761	6	0.119336	7	0.14746	4	0.635693	2	0.255688	3	0.660965	0	0.140342	1	0.01565	4	0.300098	10	0.000329
118	0.002	3	3	0.014726	6	0.743818	12	0.00024	6	0.046891	8	0.140241	4	0.717777	3	0.588537	4	0.320781	4	0.659361	4	0.852064	5	0.100463	4	0.635693	4	0.868112	3	0.660965	0	0.140342	3	0.788812	3	0.645547	4	0.234438
157	0.002	2	5	0.209903	4	0.691053	4	0.766864	4	0.11092	8	0.006152	3	0.681067	2	0.526392	3	0.226257	4	0.659361	4	0.292387	6	0.02366	3	0.607859	2	0.555539	2	0.618036	0	0.386556	0	0.024342	2	0.563352	6	0.001321
172	0.002	3	0	0.5	0	0.093385	0	0.5	1	0.572043	2	0.079328	1	0.575744	0	0.277417	1	0.451023	0	0.073746	1	0.686748	1	0.549595	1	0.540617	0	0.30367	2	0.244937	0	0.386556	12	0.732738	13	0.00019	21	0.002067
265	0.002	2	2	0.041191	4	0.691053	6	0.089751	4	0.11092	6	0.081815	3	0.681067	0	0.016773	3	0.226257	3	0.243682	4	0.292387	6	0.02366	3	0.607859	2	0.555539	2	0.618036	0	0.386556	1	0.35878	2	0.563352	2	0.736624
291	0.002	2	2	0.041191	4	0.691053	10	4.2e-05	4	0.013143	6	0.081815	2	0.634737	1	0.432164	2	0.793857	1	0.138035	2	0.776516	2	0.591939	2	0.576353	1	0.462663	2	0.618036	0	0.386556	2	0.736624	2	0.563352	2	0.736624
574	0.002	1	0	0.010041	2	0.614295	3	0.109521	2	0.628912	3	0.160543	2	0.634737	0	0.044859	2	0.109493	1	0.138035	2	0.776516	5	0.000243	2	0.576353	4	0.116808	1	0.56526	1	0.420502	0	0.5	0	0.402686	0	0.5
763	0.002	1	0	0.153483	1	0.562963	5	7.4e-05	1	0.572043	1	0.649703	1	0.575744	0	0.277417	1	0.704606	1	0.138035	2	0.099709	4	0.006206	1	0.540617	3	0.027406	1	0.56526	0	0.800628	0	0.5	0	0.402686	0	0.5
858	0.002	1	0	0.153483	1	0.562963	2	0.054554	1	0.572043	3	0.012929	1	0.575744	0	0.277417	1	0.704606	0	0.5	0	0.269256	0	0.5	1	0.540617	0	0.30367	1	0.56526	0	0.800628	0	0.024342	2	0.153636	8	4.8e-05
28	0.003	0	12	0.339156	14	0.843437	17	0.086167	14	0.37521	18	0.108836	13	0.369383	14	0.6336	12	0.348085	12	0.156323	14	0.361316	16	0.080946	12	0.772046	8	0.170125	10	0.812538	2	0.010423	12	0.251197	15	0.103405	20	0.051268
72	0.003	5	13	0.016734	9	0.236809	7	0.23528	8	0.239056	8	0.881578	7	0.790212	6	0.690512	7	0.182712	8	0.417842	9	0.229975	11	0.088134	7	0.701647	4	0.184779	5	0.725049	0	0.022368	5	0.6051	6	0.426371	8	0.141036
327	0.003	1	2	0.353014	3	0.656369	5	0.057167	3	0.074514	5	0.110309	2	0.634737	2	0.782474	2	0.109493	2	0.194284	3	0.204298	7	4.3e-05	2	0.576353	1	0.462663	1	0.56526	0	0.800628	0	0.5	0	0.402686	0	0.5
730	0.003	1	0	0.5	0	0.093385	0	0.5	1	0.572043	2	0.079328	1	0.575744	1	0.692725	1	0.704606	0	0.5	0	0.269256	0	0.5	1	0.540617	0	0.30367	1	0.56526	0	0.800628	0	0.007159	3	0.053808	11	6e-06
429	0.004	1	0	0.5	0	0.5	0	0.5	0	0.106665	0	0.5	1	0.575744	5	0.001039	1	0.704606	6	0.709468	6	0.000188	9	0.004544	1	0.540617	0	0.30367	1	0.56526	0	0.800628	0	0.5	0	0.402686	0	0.5
536	0.004	1	2	0.054554	1	0.562963	0	0.153483	1	0.193763	0	0.217914	2	0.634737	4	0.095989	2	0.109493	3	0.243682	4	0.090018	7	0.001526	2	0.576353	1	0.462663	1	0.56526	0	0.800628	0	0.5	0	0.402686	0	0.5
44	0.005	7	12	0.666023	13	0.836236	14	0.47328	13	0.356488	17	0.096373	12	0.349064	12	0.921153	11	0.066643	13	0.51945	14	0.171903	16	0.080946	11	0.760821	7	0.152197	7	0.769121	0	0.003901	6	0.63445	7	0.775575	9	0.169738
112	0.005	2	5	0.79482	5	0.719816	5	0.79482	5	0.739666	8	0.052965	5	0.747139	3	0.276974	5	0.016172	6	0.359991	7	0.158275	10	0.006768	5	0.660335	8	0.070901	2	0.618036	0	0.386556	0	0.218686	1	0.852133	2	0.079631
160	0.005	1	5	0.209903	4	0.691053	4	0.766864	4	0.710376	5	0.296093	4	0.717777	5	0.372909	4	0.005861	5	0.025953	7	0.059089	11	0.000611	4	0.635693	2	0.255688	1	0.56526	0	0.800628	0	0.5	0	0.402686	0	0.5
180	0.005	2	2	0.041191	4	0.691053	10	4.2e-05	4	0.11092	5	0.296093	3	0.681067	2	0.526392	3	0.226257	4	0.075882	3	0.824091	3	0.628202	3	0.607859	3	0.8438	2	0.618036	0	0.386556	2	0.452923	3	0.341872	4	0.234438
185	0.005	2	3	0.729177	3	0.656369	3	0.729177	3	0.674133	8	0.000666	3	0.681067	3	0.829047	3	0.226257	4	0.659361	4	0.292387	6	0.02366	3	0.607859	2	0.555539	2	0.618036	0	0.386556	0	0.024342	2	0.563352	5	0.006582
259	0.005	2	3	0.419188	4	0.09671	9	0.000408	3	0.674133	3	0.788206	3	0.681067	1	0.166052	3	0.226257	2	0.591939	2	0.516923	2	0.591939	3	0.607859	5	0.101345	2	0.618036	0	0.386556	0	0.024342	2	0.563352	3	0.161178
337	0.005	2	5	0.002241	2	0.614295	2	0.677276	2	0.628912	1	0.357761	2	0.634737	3	0.211578	2	0.793857	1	0.138035	2	0.776516	2	0.591939	2	0.576353	2	0.800775	2	0.618036	0	0.386556	0	0.007159	3	0.341872	7	0.003042
489	0.005	1	3	0.109521	2	0.614295	0	0.010041	2	0.628912	3	0.160543	2	0.634737	0	0.044859	2	0.109493	6	0.709468	6	0.003156	7	0.14746	2	0.576353	0	0.056823	1	0.56526	0	0.800628	0	0.5	0	0.402686	0	0.5
537	0.005	2	0	0.010041	2	0.614295	3	0.109521	2	0.628912	5	0.006512	2	0.634737	2	0.782474	2	0.793857	0	0.073746	1	0.422419	1	0.549595	2	0.576353	2	0.800775	2	0.618036	0	0.386556	0	0.024342	2	0.563352	4	0.057888
76	0.006	5	7	0.832459	7	0.185163	9	0.097664	6	0.763544	3	0.040332	6	0.770857	6	0.885936	6	0.448871	8	0.417842	9	0.071473	12	0.012603	6	0.6822	5	0.687671	5	0.725049	0	0.022368	8	0.881903	8	0.143854	8	0.881903
167	0.006	2	3	0.419188	4	0.691053	11	7e-06	4	0.710376	4	0.82159	4	0.116722	4	0.856136	3	0.226257	4	0.659361	4	0.292387	5	0.100463	3	0.607859	2	0.555539	2	0.618036	0	0.386556	1	0.35878	2	0.563352	2	0.736624
206	0.006	2	7	0.000767	3	0.656369	3	0.729177	3	0.674133	3	0.788206	3	0.681067	3	0.829047	3	0.226257	3	0.243682	4	0.292387	5	0.100463	3	0.607859	3	0.8438	2	0.618036	0	0.386556	0	0.024342	2	0.563352	5	0.006582
88	0.007	4	8	0.3276	7	0.763979	6	0.546925	7	0.209995	9	0.16884	6	0.770857	3	0.128027	6	0.13926	9	0.762644	9	0.071473	9	0.762644	6	0.6822	4	0.354615	4	0.696102	0	0.055059	2	0.159752	4	0.696807	8	0.006233
147	0.007	3	4	0.47121	5	0.719816	9	0.003148	5	0.739666	5	0.844146	5	0.747139	3	0.276974	5	0.095041	2	0.008718	4	0.624318	5	0.100463	5	0.660335	7	0.193314	3	0.660965	0	0.140342	3	0.788812	3	0.645547	2	0.452923
200	0.007	3	4	0.161768	3	0.656369	2	0.353014	3	0.674133	5	0.110309	3	0.681067	2	0.526392	3	0.838304	2	0.008718	4	0.292387	7	0.001526	3	0.607859	2	0.555539	3	0.660965	2	0.887454	2	0.452923	3	0.645547	5	0.111033
624	0.007	1	7	1e-06	1	0.562963	0	0.153483	1	0.572043	1	0.649703	1	0.575744	0	0.277417	1	0.704606	3	0.628202	3	0.020787	3	0.628202	1	0.540617	2	0.113603	1	0.56526	0	0.800628	0	0.5	0	0.402686	0	0.5
47	0.008	8	8	0.056637	11	0.818726	17	0.00148	11	0.077059	14	0.116643	9	0.819473	5	0.058248	9	0.556387	11	0.788105	11	0.290162	12	0.249539	9	0.734476	5	0.114686	8	0.786001	5	0.472983	8	0.881903	8	0.790848	8	0.881903
205	0.008	1	9	0.003148	5	0.719816	3	0.060309	5	0.145829	8	0.052965	4	0.116722	4	0.856136	3	0.025334	4	0.075882	3	0.824091	3	0.628202	3	0.607859	1	0.191826	1	0.56526	0	0.800628	0	0.5	0	0.402686	0	0.5
266	0.008	1	3	0.729177	3	0.656369	4	0.161768	3	0.674133	2	0.451865	3	0.681067	4	0.301888	3	0.025334	5	0.325761	6	0.031923	9	0.004544	3	0.607859	0	0.023167	1	0.56526	0	0.800628	0	0.5	0	0.402686	0	0.5
347	0.008	1	4	0.161768	3	0.064856	3	0.729177	2	0.628912	1	0.357761	2	0.634737	1	0.432164	2	0.109493	3	0.243682	4	0.090018	8	9.8e-05	2	0.576353	3	0.235734	1	0.56526	0	0.800628	0	0.5	0	0.402686	0	0.5
24	0.009	2	15	0.699022	16	0.374251	21	0.020216	15	0.39263	16	0.596972	14	0.123257	17	0.235762	12	0.924726	7	0.729653	7	0.118064	7	0.729653	11	0.435715	10	0.771207	12	0.832183	7	0.275952	12	0.133294	16	0.228063	24	0.004974
388	0.009	1	6	0.000306	2	0.614295	1	0.26715	2	0.628912	2	0.735973	2	0.634737	2	0.782474	2	0.109493	4	0.659361	4	0.090018	6	0.02366	2	0.576353	0	0.056823	1	0.56526	0	0.800628	0	0.5	0	0.402686	0	0.5
1343	0.009	1	1	0.26715	2	0.614295	7	4e-05	2	0.037212	2	0.735973	1	0.575744	0	0.277417	1	0.704606	0	0.073746	1	0.686748	1	0.549595	1	0.540617	0	0.30367	1	0.56526	0	0.800628	0	0.5	0	0.402686	0	0.5
133	0.01	3	5	0.79482	5	0.127537	6	0.253496	4	0.11092	4	0.82159	3	0.681067	2	0.526392	3	0.838304	4	0.287228	5	0.080831	8	0.002799	3	0.607859	1	0.191826	3	0.660965	0	0.140342	6	0.860621	6	0.109236	7	0.394051
527	0.01	1	2	0.054554	1	0.562963	0	0.153483	1	0.572043	4	0.002107	1	0.575744	1	0.692725	1	0.704606	0	0.5	0	0.269256	0	0.5	1	0.540617	0	0.30367	1	0.56526	0	0.800628	2	0.159752	4	0.018845	9	0.0021
123	0.011	4	4	-	5	-	11	-	4	-	3	-	4	-	4	-	4	-	2	-	3	-	3	-	4	-	8	-	4	-	4	-	4	-	3	-	2	-
171	0.011	3	3	-	4	-	10	-	4	-	4	-	4	-	3	-	4	-	3	-	3	-	2	-	4	-	5	-	3	-	0	-	2	-	3	-	4	-
204	0.011	2	3	-	4	-	5	-	4	-	4	-	4	-	4	-	3	-	4	-	5	-	9	-	3	-	1	-	2	-	0	-	1	-	1	-	1	-
283	0.011	2	3	-	2	-	2	-	2	-	0	-	3	-	5	-	3	-	8	-	5	-	4	-	3	-	3	-	2	-	0	-	1	-	1	-	1	-
403	0.011	1	1	-	1	-	8	-	1	-	1	-	1	-	1	-	1	-	3	-	3	-	3	-	1	-	1	-	1	-	0	-	1	-	1	-	2	-
477	0.011	1	5	-	1	-	1	-	1	-	0	-	1	-	1	-	1	-	1	-	1	-	1	-	1	-	6	-	1	-	0	-	1	-	2	-	3	-
607	0.011	2	0	-	2	-	2	-	2	-	2	-	2	-	2	-	2	-	1	-	2	-	4	-	2	-	0	-	2	-	0	-	1	-	2	-	4	-
132	0.012	2	8	-	6	-	6	-	5	-	4	-	4	-	3	-	4	-	7	-	6	-	6	-	4	-	4	-	2	-	0	-	5	-	2	-	0	-
339	0.013	1	6	-	3	-	2	-	3	-	2	-	3	-	5	-	2	-	2	-	3	-	5	-	2	-	1	-	1	-	0	-	0	-	0	-	0	-
361	0.013	1	2	-	4	-	5	-	4	-	5	-	4	-	6	-	2	-	1	-	2	-	3	-	2	-	0	-	1	-	0	-	0	-	0	-	0	-
1113	0.013	1	0	-	2	-	4	-	2	-	2	-	2	-	2	-	1	-	0	-	1	-	2	-	1	-	0	-	1	-	0	-	0	-	1	-	1	-
175	0.014	2	3	-	4	-	7	-	4	-	4	-	4	-	7	-	3	-	3	-	4	-	6	-	3	-	2	-	2	-	0	-	1	-	2	-	2	-
313	0.014	2	6	-	3	-	1	-	3	-	2	-	3	-	5	-	3	-	4	-	4	-	4	-	3	-	1	-	2	-	0	-	0	-	1	-	2	-
87	0.015	3	8	-	9	-	11	-	9	-	13	-	7	-	4	-	6	-	7	-	7	-	8	-	6	-	5	-	3	-	0	-	1	-	1	-	1	-
156	0.015	3	1	-	1	-	2	-	1	-	1	-	1	-	0	-	1	-	0	-	1	-	1	-	1	-	0	-	2	-	0	-	19	-	14	-	14	-
335	0.015	2	1	-	3	-	5	-	3	-	3	-	3	-	1	-	3	-	1	-	3	-	4	-	3	-	4	-	2	-	0	-	2	-	2	-	2	-
370	0.015	2	3	-	3	-	1	-	3	-	4	-	3	-	1	-	3	-	2	-	3	-	5	-	3	-	4	-	2	-	0	-	0	-	1	-	2	-
100	0.016	3	9	-	7	-	7	-	6	-	7	-	5	-	5	-	4	-	5	-	4	-	4	-	4	-	3	-	3	-	0	-	2	-	4	-	9	-
109	0.016	4	6	-	6	-	7	-	6	-	10	-	5	-	3	-	5	-	3	-	3	-	2	-	5	-	5	-	4	-	0	-	9	-	6	-	4	-
130	0.016	4	4	-	5	-	5	-	5	-	7	-	5	-	4	-	5	-	2	-	4	-	6	-	5	-	6	-	4	-	3	-	1	-	3	-	5	-
288	0.016	2	2	-	4	-	6	-	4	-	5	-	3	-	3	-	3	-	3	-	4	-	5	-	3	-	0	-	2	-	0	-	2	-	2	-	1	-
626	0.016	1	1	-	1	-	5	-	1	-	0	-	1	-	0	-	1	-	4	-	4	-	5	-	1	-	1	-	1	-	0	-	0	-	0	-	0	-
33	0.017	0	12	-	14	-	17	-	13	-	11	-	13	-	15	-	12	-	14	-	16	-	20	-	12	-	7	-	10	-	10	-	6	-	7	-	7	-
166	0.017	1	2	-	3	-	3	-	4	-	8	-	4	-	10	-	4	-	5	-	5	-	5	-	4	-	3	-	1	-	0	-	0	-	0	-	0	-
247	0.017	2	2	-	1	-	1	-	1	-	1	-	1	-	0	-	1	-	1	-	1	-	1	-	1	-	0	-	2	-	0	-	17	-	8	-	6	-
311	0.017	2	2	-	4	-	6	-	4	-	5	-	3	-	1	-	3	-	1	-	2	-	3	-	3	-	4	-	2	-	0	-	1	-	2	-	2	-
481	0.017	1	4	-	1	-	1	-	1	-	1	-	1	-	1	-	1	-	4	-	4	-	4	-	1	-	0	-	1	-	0	-	0	-	1	-	4	-
246	0.018	1	8	-	4	-	3	-	4	-	6	-	3	-	2	-	3	-	4	-	4	-	5	-	3	-	1	-	1	-	0	-	0	-	0	-	0	-
257	0.018	2	4	-	3	-	2	-	3	-	4	-	3	-	5	-	3	-	2	-	3	-	5	-	3	-	0	-	2	-	0	-	3	-	3	-	3	-
486	0.021	1	3	-	3	-	9	-	2	-	2	-	1	-	1	-	1	-	1	-	1	-	2	-	1	-	1	-	1	-	0	-	0	-	0	-	0	-
593	0.021	1	0	-	2	-	4	-	2	-	5	-	2	-	1	-	2	-	2	-	2	-	3	-	2	-	1	-	1	-	0	-	0	-	0	-	0	-
649	0.021	1	0	-	2	-	4	-	2	-	3	-	2	-	1	-	2	-	3	-	3	-	4	-	2	-	0	-	1	-	0	-	0	-	0	-	0	-
744	0.021	1	2	-	2	-	2	-	2	-	7	-	1	-	1	-	1	-	2	-	1	-	0	-	1	-	0	-	1	-	0	-	0	-	0	-	0	-
806	0.021	1	1	-	2	-	6	-	2	-	3	-	2	-	2	-	1	-	0	-	1	-	1	-	1	-	0	-	1	-	0	-	0	-	0	-	0	-
2720	0.021	1	3	-	1	-	0	-	1	-	0	-	1	-	0	-	1	-	2	-	2	-	4	-	1	-	0	-	1	-	0	-	0	-	0	-	0	-
3170	0.021	1	0	-	2	-	6	-	2	-	2	-	1	-	0	-	1	-	0	-	0	-	0	-	1	-	0	-	1	-	0	-	0	-	0	-	0	-
416	0.024	1	1	-	2	-	3	-	2	-	6	-	2	-	1	-	2	-	3	-	3	-	5	-	2	-	1	-	1	-	0	-	0	-	0	-	0	-
466	0.025	1	1	-	2	-	3	-	2	-	5	-	1	-	1	-	1	-	2	-	2	-	4	-	1	-	0	-	1	-	0	-	2	-	1	-	1	-
585	0.025	1	1	-	2	-	6	-	2	-	1	-	2	-	2	-	2	-	1	-	2	-	3	-	2	-	1	-	1	-	1	-	0	-	0	-	0	-
275	0.026	1	3	-	3	-	3	-	3	-	8	-	3	-	4	-	3	-	4	-	4	-	5	-	3	-	0	-	1	-	0	-	0	-	0	-	0	-
2024	0.026	1	1	-	1	-	0	-	1	-	1	-	1	-	1	-	1	-	1	-	2	-	5	-	1	-	0	-	1	-	0	-	1	-	1	-	0	-
153	0.027	3	2	-	3	-	4	-	3	-	3	-	3	-	3	-	3	-	2	-	3	-	6	-	3	-	1	-	3	-	1	-	7	-	7	-	9	-
233	0.027	1	4	-	5	-	6	-	5	-	8	-	4	-	5	-	3	-	3	-	3	-	4	-	3	-	0	-	1	-	0	-	0	-	0	-	0	-
139	0.028	3	6	-	5	-	4	-	5	-	12	-	4	-	3	-	4	-	4	-	4	-	4	-	4	-	1	-	3	-	1	-	4	-	3	-	3	-
188	0.028	2	3	-	4	-	10	-	4	-	4	-	4	-	5	-	3	-	4	-	3	-	3	-	3	-	3	-	2	-	1	-	0	-	0	-	0	-
528	0.028	1	6	-	4	-	4	-	4	-	5	-	1	-	0	-	1	-	1	-	1	-	2	-	1	-	0	-	1	-	0	-	0	-	0	-	0	-
1233	0.028	1	1	-	1	-	7	-	1	-	1	-	1	-	2	-	1	-	0	-	0	-	0	-	1	-	0	-	1	-	0	-	0	-	0	-	0	-
2707	0.028	1	3	-	1	-	0	-	1	-	2	-	1	-	0	-	1	-	1	-	1	-	3	-	1	-	0	-	1	-	0	-	0	-	0	-	0	-
484	0.029	1	0	-	1	-	1	-	1	-	1	-	1	-	1	-	1	-	7	-	7	-	8	-	1	-	0	-	1	-	0	-	0	-	1	-	1	-
2190	0.029	1	2	-	1	-	0	-	1	-	0	-	1	-	0	-	1	-	5	-	3	-	3	-	1	-	0	-	1	-	0	-	0	-	0	-	0	-
39	0.03	9	15	-	14	-	15	-	13	-	11	-	12	-	11	-	11	-	9	-	10	-	11	-	11	-	11	-	9	-	2	-	8	-	11	-	17	-
871	0.033	1	4	-	1	-	0	-	1	-	1	-	1	-	2	-	1	-	1	-	1	-	1	-	1	-	0	-	1	-	0	-	0	-	1	-	3	-
987	0.033	1	4	-	2	-	1	-	2	-	5	-	1	-	1	-	1	-	1	-	1	-	0	-	1	-	0	-	1	-	0	-	0	-	0	-	0	-
1356	0.033	1	0	-	1	-	4	-	1	-	2	-	1	-	0	-	1	-	1	-	1	-	2	-	1	-	1	-	1	-	0	-	0	-	1	-	1	-
325	0.034	1	8	-	4	-	3	-	4	-	5	-	2	-	1	-	2	-	2	-	2	-	3	-	2	-	1	-	1	-	1	-	0	-	0	-	0	-
21	0.035	3	18	-	17	-	21	-	15	-	14	-	14	-	14	-	13	-	14	-	13	-	11	-	13	-	9	-	12	-	6	-	16	-	18	-	23	-
168	0.035	1	4	-	5	-	9	-	5	-	6	-	5	-	6	-	4	-	2	-	3	-	3	-	4	-	6	-	1	-	0	-	0	-	0	-	0	-
214	0.036	2	2	-	4	-	4	-	4	-	5	-	4	-	6	-	3	-	3	-	3	-	4	-	3	-	1	-	2	-	0	-	5	-	2	-	1	-
1425	0.036	1	0	-	1	-	5	-	1	-	2	-	1	-	1	-	1	-	0	-	1	-	1	-	1	-	1	-	1	-	0	-	0	-	0	-	0	-
161	0.037	3	7	-	5	-	5	-	4	-	3	-	4	-	4	-	4	-	4	-	5	-	7	-	4	-	1	-	3	-	0	-	3	-	3	-	3	-
114	0.038	4	5	-	5	-	4	-	5	-	8	-	5	-	6	-	5	-	4	-	6	-	8	-	5	-	2	-	4	-	3	-	2	-	3	-	4	-
440	0.038	1	5	-	3	-	1	-	3	-	5	-	2	-	1	-	2	-	3	-	3	-	3	-	2	-	0	-	1	-	0	-	1	-	1	-	1	-
273	0.039	2	5	-	3	-	1	-	3	-	1	-	3	-	5	-	3	-	2	-	2	-	2	-	3	-	6	-	2	-	0	-	2	-	2	-	3	-
444	0.04	2	3	-	3	-	4	-	3	-	3	-	2	-	0	-	2	-	1	-	2	-	4	-	2	-	2	-	2	-	0	-	1	-	2	-	2	-
458	0.04	1	2	-	2	-	3	-	2	-	2	-	1	-	1	-	1	-	1	-	1	-	1	-	1	-	1	-	1	-	0	-	0	-	2	-	8	-
70	0.041	6	5	-	5	-	5	-	5	-	4	-	6	-	8	-	6	-	6	-	6	-	7	-	6	-	7	-	6	-	0	-	18	-	13	-	11	-
143	0.041	3	3	-	3	-	4	-	3	-	3	-	3	-	1	-	3	-	2	-	3	-	5	-	3	-	3	-	3	-	0	-	9	-	9	-	11	-
211	0.041	2	5	-	4	-	2	-	4	-	4	-	4	-	8	-	4	-	4	-	4	-	3	-	4	-	4	-	2	-	0	-	0	-	1	-	2	-
751	0.041	1	1	-	2	-	4	-	2	-	2	-	2	-	1	-	2	-	1	-	2	-	4	-	2	-	1	-	1	-	0	-	0	-	0	-	0	-
2752	0.041	1	0	-	2	-	3	-	2	-	5	-	1	-	0	-	1	-	0	-	0	-	0	-	1	-	1	-	1	-	0	-	0	-	0	-	0	-
3921	0.041	1	0	-	1	-	1	-	1	-	5	-	1	-	0	-	1	-	1	-	1	-	0	-	1	-	0	-	1	-	0	-	0	-	0	-	0	-
625	0.043	1	1	-	2	-	4	-	2	-	3	-	1	-	0	-	1	-	0	-	1	-	1	-	1	-	0	-	1	-	0	-	4	-	3	-	3	-
174	0.044	3	5	-	5	-	5	-	4	-	5	-	3	-	2	-	3	-	2	-	3	-	5	-	3	-	1	-	3	-	0	-	4	-	5	-	6	-
916	0.044	1	4	-	2	-	0	-	2	-	2	-	2	-	3	-	1	-	1	-	1	-	2	-	1	-	0	-	1	-	0	-	0	-	0	-	0	-
248	0.046	2	3	-	3	-	3	-	3	-	3	-	2	-	0	-	2	-	1	-	1	-	1	-	2	-	2	-	2	-	1	-	3	-	5	-	12	-
317	0.047	2	3	-	3	-	4	-	3	-	3	-	3	-	4	-	3	-	5	-	3	-	2	-	3	-	1	-	2	-	0	-	0	-	1	-	2	-
2188	0.047	1	3	-	1	-	1	-	1	-	0	-	1	-	0	-	1	-	2	-	2	-	4	-	1	-	0	-	1	-	0	-	0	-	0	-	0	-
411	0.05	2	6	-	3	-	1	-	3	-	4	-	2	-	2	-	2	-	2	-	2	-	2	-	2	-	0	-	2	-	0	-	1	-	2	-	2	-
572	0.05	1	2	-	2	-	0	-	2	-	4	-	2	-	0	-	2	-	4	-	4	-	4	-	2	-	2	-	1	-	0	-	0	-	1	-	1	-
207	0.051	2	3	-	4	-	8	-	4	-	4	-	3	-	3	-	3	-	2	-	3	-	3	-	3	-	2	-	2	-	0	-	5	-	3	-	2	-
2698	0.052	1	1	-	2	-	6	-	2	-	2	-	1	-	0	-	1	-	0	-	0	-	0	-	1	-	0	-	1	-	0	-	0	-	0	-	0	-
3923	0.053	1	0	-	1	-	1	-	1	-	6	-	1	-	0	-	1	-	0	-	0	-	0	-	1	-	0	-	1	-	0	-	0	-	0	-	0	-
972	0.054	1	3	-	2	-	0	-	2	-	4	-	2	-	2	-	1	-	1	-	1	-	2	-	1	-	0	-	1	-	0	-	0	-	0	-	0	-
74	0.055	6	6	-	8	-	10	-	8	-	11	-	7	-	4	-	7	-	7	-	8	-	10	-	7	-	5	-	6	-	4	-	4	-	5	-	6	-
415	0.055	1	1	-	2	-	3	-	2	-	2	-	2	-	2	-	2	-	5	-	5	-	7	-	2	-	0	-	1	-	0	-	0	-	0	-	0	-
1016	0.055	1	1	-	1	-	0	-	1	-	0	-	1	-	0	-	1	-	6	-	5	-	5	-	1	-	0	-	1	-	0	-	0	-	0	-	0	-
274	0.057	2	6	-	3	-	2	-	3	-	2	-	3	-	5	-	2	-	3	-	2	-	2	-	2	-	1	-	2	-	0	-	2	-	3	-	4	-
1309	0.058	1	3	-	2	-	2	-	2	-	2	-	1	-	1	-	1	-	0	-	1	-	3	-	1	-	0	-	1	-	0	-	0	-	0	-	0	-
245	0.059	2	3	-	4	-	5	-	4	-	5	-	3	-	3	-	3	-	4	-	4	-	5	-	3	-	1	-	2	-	0	-	0	-	2	-	3	-
471	0.059	1	4	-	3	-	2	-	3	-	4	-	2	-	2	-	2	-	2	-	3	-	4	-	2	-	0	-	1	-	0	-	0	-	1	-	1	-
517	0.059	2	3	-	2	-	0	-	2	-	4	-	2	-	1	-	2	-	1	-	2	-	2	-	2	-	1	-	2	-	0	-	2	-	3	-	4	-
529	0.059	1	2	-	2	-	3	-	2	-	3	-	1	-	0	-	1	-	1	-	1	-	3	-	1	-	0	-	1	-	0	-	4	-	2	-	2	-
559	0.059	1	1	-	1	-	1	-	1	-	1	-	1	-	2	-	1	-	1	-	1	-	1	-	1	-	1	-	1	-	0	-	0	-	2	-	9	-
4479	0.06	1	1	-	1	-	0	-	1	-	0	-	1	-	1	-	1	-	0	-	1	-	3	-	1	-	0	-	1	-	0	-	0	-	0	-	0	-
1019	0.062	1	0	-	1	-	1	-	1	-	0	-	1	-	0	-	1	-	5	-	5	-	5	-	1	-	0	-	1	-	0	-	1	-	1	-	0	-
98	0.063	4	4	-	6	-	11	-	6	-	7	-	6	-	8	-	5	-	5	-	5	-	5	-	5	-	4	-	4	-	2	-	2	-	3	-	4	-
4407	0.063	1	0	-	1	-	5	-	1	-	1	-	1	-	0	-	1	-	0	-	0	-	0	-	1	-	0	-	1	-	0	-	0	-	0	-	0	-
1637	0.066	1	2	-	2	-	0	-	2	-	6	-	1	-	1	-	1	-	0	-	0	-	0	-	1	-	1	-	1	-	0	-	0	-	0	-	0	-
2699	0.066	1	3	-	2	-	1	-	2	-	4	-	1	-	0	-	1	-	0	-	1	-	1	-	1	-	0	-	1	-	0	-	0	-	0	-	0	-
1674	0.067	1	0	-	0	-	0	-	0	-	0	-	1	-	1	-	1	-	0	-	0	-	0	-	1	-	1	-	1	-	0	-	0	-	2	-	8	-
5519	0.067	1	0	-	1	-	3	-	1	-	0	-	1	-	0	-	1	-	1	-	1	-	0	-	1	-	0	-	1	-	0	-	0	-	0	-	0	-
241	0.068	2	4	-	4	-	3	-	4	-	9	-	3	-	2	-	2	-	1	-	1	-	1	-	2	-	1	-	2	-	0	-	3	-	3	-	5	-
382	0.068	1	1	-	1	-	1	-	2	-	4	-	2	-	2	-	2	-	4	-	4	-	7	-	2	-	2	-	1	-	0	-	0	-	0	-	0	-
3168	0.068	1	0	-	0	-	0	-	0	-	0	-	0	-	0	-	1	-	2	-	3	-	6	-	1	-	0	-	1	-	0	-	0	-	0	-	0	-
107	0.07	4	7	-	6	-	5	-	6	-	8	-	5	-	5	-	5	-	5	-	6	-	7	-	5	-	2	-	4	-	0	-	4	-	5	-	6	-
191	0.07	3	4	-	4	-	4	-	3	-	1	-	3	-	5	-	3	-	3	-	3	-	4	-	3	-	3	-	3	-	0	-	2	-	4	-	7	-
666	0.071	1	4	-	2	-	1	-	2	-	4	-	1	-	1	-	1	-	2	-	2	-	3	-	1	-	0	-	1	-	0	-	0	-	0	-	0	-
500	0.072	1	2	-	2	-	3	-	1	-	0	-	1	-	1	-	1	-	3	-	3	-	5	-	1	-	0	-	1	-	0	-	2	-	2	-	2	-
294	0.073	2	5	-	2	-	2	-	2	-	1	-	2	-	4	-	2	-	3	-	3	-	4	-	2	-	1	-	2	-	0	-	2	-	3	-	4	-
5491	0.073	1	1	-	1	-	0	-	1	-	0	-	1	-	0	-	1	-	0	-	1	-	2	-	1	-	0	-	1	-	0	-	0	-	1	-	1	-
23	0.074	1	15	-	16	-	18	-	15	-	12	-	15	-	18	-	15	-	14	-	16	-	18	-	15	-	15	-	11	-	4	-	10	-	11	-	13	-
286	0.075	2	3	-	3	-	3	-	3	-	6	-	3	-	3	-	3	-	3	-	4	-	6	-	3	-	1	-	2	-	0	-	1	-	1	-	1	-
308	0.075	2	3	-	3	-	2	-	3	-	6	-	3	-	3	-	3	-	2	-	3	-	5	-	3	-	2	-	2	-	0	-	1	-	1	-	1	-
396	0.075	2	4	-	2	-	2	-	2	-	2	-	2	-	1	-	2	-	1	-	2	-	3	-	2	-	1	-	2	-	1	-	1	-	2	-	5	-
713	0.075	1	2	-	1	-	1	-	1	-	0	-	1	-	1	-	1	-	1	-	1	-	1	-	1	-	1	-	1	-	0	-	0	-	2	-	7	-
3171	0.075	1	0	-	0	-	0	-	1	-	2	-	1	-	0	-	1	-	0	-	0	-	0	-	1	-	6	-	1	-	0	-	0	-	0	-	0	-
595	0.08	1	2	-	2	-	2	-	1	-	1	-	1	-	1	-	1	-	0	-	1	-	2	-	1	-	0	-	1	-	0	-	2	-	3	-	6	-
4389	0.081	1	0	-	0	-	0	-	0	-	0	-	0	-	0	-	1	-	5	-	2	-	1	-	1	-	0	-	1	-	0	-	0	-	0	-	0	-
4402	0.081	1	0	-	0	-	0	-	0	-	0	-	0	-	0	-	1	-	5	-	2	-	1	-	1	-	0	-	1	-	0	-	0	-	0	-	0	-
692	0.083	1	2	-	2	-	2	-	2	-	3	-	1	-	0	-	1	-	2	-	2	-	3	-	1	-	0	-	1	-	0	-	0	-	1	-	3	-
80	0.084	5	8	-	8	-	9	-	8	-	10	-	7	-	5	-	6	-	4	-	5	-	5	-	6	-	5	-	5	-	0	-	10	-	7	-	6	-
237	0.085	3	2	-	3	-	5	-	3	-	3	-	3	-	2	-	3	-	3	-	3	-	4	-	3	-	2	-	3	-	0	-	2	-	4	-	7	-
1010	0.085	1	1	-	2	-	4	-	2	-	2	-	1	-	0	-	1	-	2	-	2	-	3	-	1	-	0	-	1	-	0	-	0	-	0	-	0	-
144	0.086	2	8	-	7	-	9	-	5	-	5	-	4	-	4	-	3	-	3	-	3	-	4	-	3	-	1	-	2	-	0	-	4	-	3	-	3	-
1009	0.086	1	2	-	2	-	6	-	2	-	3	-	1	-	0	-	1	-	0	-	0	-	0	-	1	-	1	-	1	-	0	-	0	-	0	-	0	-
4403	0.087	1	0	-	1	-	1	-	1	-	4	-	1	-	0	-	1	-	1	-	1	-	0	-	1	-	0	-	1	-	0	-	0	-	0	-	0	-
341	0.088	2	3	-	2	-	2	-	2	-	3	-	2	-	3	-	2	-	1	-	2	-	2	-	2	-	0	-	2	-	0	-	2	-	3	-	7	-
853	0.091	1	2	-	1	-	1	-	1	-	3	-	1	-	0	-	1	-	3	-	2	-	2	-	1	-	0	-	1	-	0	-	0	-	1	-	2	-
90	0.092	4	7	-	7	-	9	-	6	-	5	-	6	-	5	-	6	-	9	-	9	-	10	-	6	-	6	-	4	-	0	-	4	-	3	-	2	-
417	0.092	2	3	-	2	-	1	-	2	-	3	-	2	-	3	-	2	-	2	-	2	-	3	-	2	-	0	-	2	-	0	-	1	-	2	-	4	-
556	0.092	1	4	-	3	-	2	-	3	-	5	-	2	-	1	-	2	-	2	-	2	-	3	-	2	-	0	-	1	-	0	-	0	-	0	-	0	-
2205	0.092	1	2	-	1	-	1	-	1	-	3	-	1	-	0	-	1	-	0	-	0	-	0	-	1	-	0	-	1	-	0	-	0	-	1	-	4	-
2192	0.093	1	1	-	1	-	2	-	1	-	1	-	1	-	0	-	1	-	0	-	0	-	0	-	1	-	0	-	1	-	0	-	0	-	2	-	6	-
262	0.095	2	5	-	3	-	2	-	3	-	5	-	2	-	2	-	2	-	1	-	2	-	2	-	2	-	2	-	2	-	0	-	3	-	4	-	6	-
2372	0.095	1	0	-	0	-	0	-	1	-	2	-	1	-	1	-	1	-	0	-	1	-	2	-	1	-	0	-	1	-	0	-	1	-	2	-	3	-
194	0.096	2	7	-	3	-	3	-	3	-	3	-	3	-	3	-	3	-	5	-	5	-	7	-	3	-	2	-	2	-	1	-	1	-	1	-	1	-
4869	0.096	1	1	-	1	-	1	-	1	-	0	-	1	-	0	-	1	-	0	-	1	-	3	-	1	-	0	-	1	-	0	-	0	-	0	-	0	-
96	0.097	3	7	-	8	-	12	-	7	-	8	-	6	-	5	-	6	-	6	-	6	-	6	-	6	-	6	-	3	-	0	-	2	-	2	-	2	-
110	0.097	4	4	-	5	-	9	-	5	-	5	-	5	-	3	-	5	-	8	-	8	-	8	-	5	-	4	-	4	-	3	-	1	-	2	-	3	-
1124	0.099	1	0	-	1	-	2	-	1	-	0	-	1	-	2	-	1	-	1	-	1	-	1	-	1	-	1	-	1	-	0	-	0	-	1	-	4	-
1353	0.11	1	3	-	1	-	1	-	1	-	1	-	1	-	0	-	1	-	1	-	1	-	0	-	1	-	0	-	1	-	0	-	4	-	2	-	1	-
2709	0.111	1	3	-	2	-	1	-	2	-	5	-	1	-	0	-	1	-	0	-	0	-	0	-	1	-	0	-	1	-	0	-	0	-	0	-	0	-
6133	0.115	1	1	-	1	-	0	-	1	-	0	-	1	-	0	-	1	-	0	-	1	-	1	-	1	-	0	-	1	-	0	-	0	-	1	-	1	-
190	0.118	1	5	-	6	-	8	-	6	-	7	-	5	-	5	-	3	-	3	-	3	-	2	-	3	-	3	-	1	-	0	-	0	-	0	-	0	-
3922	0.118	1	0	-	1	-	1	-	1	-	3	-	1	-	0	-	1	-	0	-	0	-	0	-	1	-	0	-	1	-	0	-	0	-	1	-	3	-
203	0.119	2	6	-	4	-	2	-	4	-	6	-	4	-	4	-	4	-	4	-	4	-	5	-	4	-	3	-	2	-	0	-	1	-	1	-	1	-
674	0.119	1	5	-	3	-	3	-	1	-	0	-	1	-	1	-	1	-	1	-	1	-	2	-	1	-	1	-	1	-	0	-	1	-	1	-	1	-
1229	0.119	1	2	-	1	-	0	-	1	-	0	-	1	-	1	-	1	-	2	-	2	-	3	-	1	-	1	-	1	-	0	-	0	-	1	-	2	-
2723	0.119	1	1	-	1	-	4	-	1	-	1	-	1	-	0	-	1	-	1	-	1	-	0	-	1	-	1	-	1	-	0	-	0	-	1	-	1	-
2795	0.12	1	2	-	1	-	0	-	1	-	5	-	1	-	1	-	1	-	0	-	0	-	0	-	1	-	0	-	1	-	0	-	0	-	0	-	0	-
452	0.121	2	2	-	2	-	4	-	2	-	0	-	2	-	5	-	2	-	2	-	2	-	2	-	2	-	0	-	2	-	2	-	1	-	1	-	1	-
128	0.122	3	5	-	6	-	8	-	6	-	9	-	4	-	3	-	4	-	5	-	5	-	5	-	4	-	2	-	3	-	1	-	4	-	3	-	2	-
226	0.122	2	2	-	3	-	6	-	3	-	4	-	3	-	1	-	3	-	4	-	4	-	4	-	3	-	5	-	2	-	0	-	2	-	2	-	3	-
2885	0.122	1	0	-	1	-	5	-	1	-	1	-	1	-	1	-	1	-	0	-	0	-	0	-	1	-	1	-	1	-	0	-	0	-	0	-	0	-
182	0.125	3	6	-	6	-	9	-	4	-	4	-	3	-	2	-	3	-	1	-	1	-	1	-	3	-	3	-	3	-	0	-	4	-	4	-	4	-
1474	0.127	1	2	-	2	-	5	-	1	-	0	-	1	-	1	-	1	-	0	-	0	-	0	-	1	-	2	-	1	-	0	-	0	-	0	-	0	-
91	0.128	6	4	-	5	-	8	-	5	-	6	-	4	-	2	-	4	-	5	-	5	-	5	-	4	-	1	-	6	-	7	-	11	-	9	-	8	-
379	0.131	1	1	-	3	-	4	-	3	-	5	-	3	-	4	-	2	-	3	-	2	-	2	-	2	-	2	-	1	-	0	-	0	-	0	-	0	-
896	0.131	1	3	-	2	-	2	-	2	-	5	-	1	-	1	-	1	-	0	-	1	-	1	-	1	-	0	-	1	-	0	-	0	-	0	-	0	-
1344	0.132	1	1	-	1	-	4	-	1	-	1	-	1	-	0	-	1	-	1	-	1	-	2	-	1	-	1	-	1	-	0	-	0	-	1	-	1	-
2790	0.132	1	1	-	1	-	0	-	1	-	0	-	1	-	4	-	1	-	1	-	1	-	2	-	1	-	0	-	1	-	0	-	0	-	0	-	0	-
394	0.135	1	2	-	2	-	3	-	2	-	2	-	2	-	2	-	2	-	4	-	4	-	7	-	2	-	1	-	1	-	0	-	0	-	0	-	0	-
4320	0.136	1	2	-	1	-	0	-	1	-	4	-	1	-	0	-	1	-	0	-	0	-	0	-	1	-	0	-	1	-	0	-	0	-	0	-	0	-
4406	0.136	1	0	-	1	-	2	-	1	-	4	-	1	-	0	-	1	-	0	-	0	-	0	-	1	-	0	-	1	-	0	-	0	-	0	-	0	-
515	0.138	1	3	-	2	-	1	-	2	-	2	-	2	-	1	-	2	-	6	-	4	-	4	-	2	-	1	-	1	-	0	-	0	-	0	-	0	-
1008	0.14	1	3	-	3	-	6	-	2	-	2	-	1	-	0	-	1	-	0	-	0	-	0	-	1	-	1	-	1	-	0	-	0	-	0	-	0	-
3857	0.14	1	1	-	1	-	2	-	1	-	2	-	1	-	0	-	1	-	0	-	1	-	2	-	1	-	0	-	1	-	0	-	0	-	0	-	0	-
4858	0.14	1	1	-	1	-	0	-	1	-	1	-	1	-	0	-	1	-	0	-	1	-	2	-	1	-	0	-	1	-	0	-	0	-	1	-	1	-
177	0.141	1	7	-	6	-	7	-	5	-	5	-	4	-	3	-	3	-	6	-	5	-	5	-	3	-	2	-	1	-	0	-	0	-	0	-	0	-
3151	0.144	1	1	-	1	-	3	-	1	-	1	-	1	-	0	-	1	-	0	-	1	-	2	-	1	-	1	-	1	-	0	-	0	-	0	-	0	-
3885	0.145	1	1	-	1	-	0	-	1	-	2	-	1	-	0	-	1	-	0	-	0	-	0	-	1	-	0	-	1	-	0	-	0	-	1	-	4	-
612	0.148	1	2	-	2	-	5	-	2	-	3	-	1	-	1	-	1	-	0	-	1	-	1	-	1	-	1	-	1	-	0	-	2	-	1	-	1	-
1012	0.148	1	2	-	2	-	3	-	2	-	2	-	1	-	0	-	1	-	2	-	1	-	1	-	1	-	0	-	1	-	0	-	0	-	1	-	2	-
5372	0.148	1	1	-	1	-	0	-	1	-	0	-	1	-	0	-	1	-	1	-	1	-	0	-	1	-	1	-	1	-	0	-	0	-	1	-	1	-
5651	0.148	1	0	-	1	-	1	-	1	-	0	-	1	-	0	-	1	-	0	-	1	-	1	-	1	-	1	-	1	-	0	-	0	-	1	-	1	-
315	0.149	2	3	-	2	-	2	-	2	-	4	-	2	-	2	-	2	-	2	-	2	-	3	-	2	-	2	-	2	-	0	-	1	-	3	-	6	-
360	0.151	2	4	-	2	-	1	-	2	-	2	-	2	-	3	-	2	-	1	-	2	-	3	-	2	-	2	-	2	-	0	-	3	-	3	-	3	-
1506	0.151	1	2	-	2	-	4	-	1	-	1	-	1	-	1	-	1	-	1	-	1	-	0	-	1	-	0	-	1	-	0	-	0	-	1	-	1	-
712	0.152	1	0	-	2	-	3	-	2	-	3	-	2	-	1	-	2	-	3	-	2	-	2	-	2	-	2	-	1	-	0	-	0	-	0	-	0	-
2481	0.152	1	4	-	2	-	2	-	1	-	0	-	1	-	3	-	1	-	0	-	0	-	0	-	1	-	0	-	1	-	0	-	0	-	0	-	0	-
344	0.154	2	3	-	2	-	2	-	2	-	4	-	2	-	1	-	2	-	4	-	3	-	2	-	2	-	1	-	2	-	0	-	4	-	3	-	2	-
127	0.155	4	5	-	5	-	7	-	5	-	5	-	4	-	3	-	4	-	4	-	5	-	6	-	4	-	2	-	4	-	0	-	6	-	6	-	6	-
380	0.155	2	2	-	2	-	1	-	2	-	0	-	2	-	4	-	2	-	1	-	2	-	2	-	2	-	3	-	2	-	0	-	5	-	3	-	3	-
4884	0.156	1	0	-	1	-	1	-	1	-	0	-	1	-	0	-	1	-	1	-	1	-	3	-	1	-	0	-	1	-	0	-	0	-	0	-	0	-
342	0.157	2	3	-	3	-	1	-	3	-	5	-	3	-	2	-	3	-	3	-	4	-	5	-	3	-	2	-	2	-	2	-	0	-	0	-	0	-
365	0.157	2	6	-	2	-	2	-	2	-	1	-	2	-	2	-	2	-	2	-	2	-	3	-	2	-	2	-	2	-	0	-	2	-	2	-	2	-
197	0.159	2	8	-	6	-	8	-	4	-	3	-	3	-	3	-	2	-	2	-	2	-	2	-	2	-	2	-	2	-	0	-	2	-	2	-	3	-
912	0.165	1	4	-	1	-	1	-	1	-	1	-	1	-	1	-	1	-	2	-	2	-	3	-	1	-	0	-	1	-	0	-	0	-	0	-	0	-
2280	0.165	1	0	-	0	-	0	-	1	-	2	-	1	-	1	-	1	-	4	-	2	-	2	-	1	-	0	-	1	-	0	-	0	-	0	-	0	-
3157	0.165	1	4	-	2	-	1	-	2	-	3	-	1	-	0	-	1	-	0	-	0	-	0	-	1	-	0	-	1	-	0	-	0	-	0	-	0	-
3851	0.165	1	5	-	1	-	1	-	1	-	1	-	1	-	0	-	1	-	0	-	0	-	0	-	1	-	0	-	1	-	0	-	0	-	0	-	0	-
97	0.166	3	10	-	8	-	7	-	8	-	9	-	7	-	6	-	6	-	8	-	7	-	7	-	6	-	4	-	3	-	2	-	0	-	0	-	0	-
184	0.166	3	6	-	4	-	3	-	4	-	3	-	4	-	6	-	4	-	6	-	5	-	5	-	4	-	2	-	3	-	2	-	0	-	1	-	1	-
6135	0.173	1	2	-	1	-	0	-	1	-	0	-	1	-	0	-	1	-	0	-	1	-	1	-	1	-	0	-	1	-	0	-	0	-	0	-	0	-
6709	0.173	1	0	-	1	-	2	-	1	-	0	-	1	-	0	-	1	-	0	-	1	-	1	-	1	-	0	-	1	-	0	-	0	-	0	-	0	-
6710	0.173	1	0	-	1	-	2	-	1	-	0	-	1	-	0	-	1	-	0	-	1	-	1	-	1	-	0	-	1	-	0	-	0	-	0	-	0	-
1350	0.177	1	1	-	1	-	1	-	1	-	5	-	1	-	0	-	1	-	2	-	2	-	2	-	1	-	0	-	1	-	0	-	0	-	0	-	0	-
2209	0.177	1	1	-	1	-	1	-	1	-	1	-	1	-	0	-	1	-	2	-	2	-	5	-	1	-	0	-	1	-	0	-	0	-	0	-	0	-
2302	0.178	1	1	-	1	-	1	-	1	-	0	-	1	-	3	-	1	-	1	-	1	-	3	-	1	-	0	-	1	-	0	-	0	-	0	-	0	-
4813	0.179	1	2	-	1	-	0	-	1	-	1	-	1	-	0	-	1	-	1	-	1	-	0	-	1	-	0	-	1	-	0	-	0	-	1	-	1	-
5488	0.179	1	1	-	1	-	0	-	1	-	1	-	1	-	0	-	1	-	0	-	1	-	1	-	1	-	0	-	1	-	0	-	0	-	1	-	1	-
5492	0.179	1	1	-	1	-	0	-	1	-	1	-	1	-	0	-	1	-	0	-	1	-	1	-	1	-	0	-	1	-	0	-	0	-	1	-	1	-
5509	0.179	1	0	-	1	-	1	-	1	-	1	-	1	-	0	-	1	-	1	-	1	-	0	-	1	-	0	-	1	-	0	-	1	-	1	-	0	-
5553	0.179	1	0	-	1	-	1	-	1	-	1	-	1	-	0	-	1	-	0	-	1	-	1	-	1	-	0	-	1	-	0	-	0	-	1	-	1	-
1007	0.18	1	3	-	3	-	4	-	2	-	2	-	1	-	0	-	1	-	1	-	1	-	0	-	1	-	2	-	1	-	0	-	0	-	0	-	0	-
2189	0.18	1	2	-	2	-	4	-	2	-	4	-	1	-	0	-	1	-	0	-	0	-	0	-	1	-	0	-	1	-	0	-	0	-	0	-	0	-
2853	0.18	1	2	-	1	-	0	-	1	-	0	-	1	-	4	-	1	-	0	-	0	-	0	-	1	-	1	-	1	-	1	-	0	-	0	-	0	-
4824	0.182	1	2	-	1	-	0	-	1	-	0	-	1	-	0	-	1	-	0	-	0	-	0	-	1	-	3	-	1	-	0	-	0	-	0	-	0	-
714	0.183	1	2	-	2	-	1	-	2	-	4	-	1	-	1	-	1	-	1	-	1	-	2	-	1	-	1	-	1	-	0	-	0	-	1	-	2	-
410	0.184	1	4	-	4	-	5	-	3	-	2	-	3	-	5	-	2	-	1	-	2	-	2	-	2	-	1	-	1	-	0	-	0	-	0	-	0	-
329	0.185	1	3	-	1	-	1	-	1	-	1	-	1	-	1	-	1	-	1	-	1	-	1	-	1	-	1	-	1	-	0	-	11	-	5	-	4	-
856	0.188	1	2	-	2	-	3	-	1	-	1	-	1	-	0	-	1	-	1	-	1	-	2	-	1	-	2	-	1	-	0	-	0	-	1	-	2	-
3916	0.192	1	0	-	1	-	2	-	1	-	2	-	1	-	0	-	1	-	1	-	1	-	2	-	1	-	0	-	1	-	0	-	0	-	0	-	0	-
405	0.193	2	3	-	1	-	0	-	1	-	2	-	1	-	1	-	1	-	1	-	1	-	1	-	1	-	1	-	2	-	1	-	3	-	4	-	8	-
173	0.194	2	5	-	5	-	6	-	4	-	3	-	4	-	3	-	4	-	4	-	5	-	6	-	4	-	6	-	2	-	0	-	1	-	1	-	1	-
309	0.194	2	5	-	5	-	5	-	4	-	5	-	3	-	1	-	3	-	2	-	2	-	1	-	3	-	4	-	2	-	0	-	1	-	1	-	1	-
1187	0.194	1	4	-	2	-	1	-	2	-	2	-	1	-	1	-	1	-	1	-	1	-	2	-	1	-	0	-	1	-	0	-	0	-	0	-	0	-
106	0.195	4	3	-	3	-	2	-	3	-	3	-	3	-	4	-	3	-	5	-	5	-	5	-	3	-	3	-	4	-	0	-	15	-	11	-	10	-
1472	0.195	1	1	-	1	-	3	-	1	-	0	-	1	-	1	-	1	-	2	-	2	-	3	-	1	-	0	-	1	-	0	-	0	-	0	-	0	-
3910	0.195	1	1	-	1	-	1	-	1	-	4	-	1	-	0	-	1	-	1	-	1	-	0	-	1	-	0	-	1	-	0	-	0	-	0	-	0	-
644	0.196	1	4	-	3	-	3	-	2	-	1	-	2	-	5	-	1	-	1	-	1	-	1	-	1	-	0	-	1	-	0	-	0	-	0	-	0	-
3914	0.196	1	0	-	0	-	0	-	1	-	2	-	1	-	0	-	1	-	1	-	1	-	3	-	1	-	1	-	1	-	0	-	0	-	0	-	0	-
3917	0.197	1	0	-	0	-	0	-	0	-	0	-	0	-	0	-	1	-	2	-	2	-	5	-	1	-	0	-	1	-	0	-	0	-	0	-	0	-
4014	0.2	1	0	-	1	-	1	-	1	-	1	-	1	-	2	-	1	-	0	-	1	-	2	-	1	-	0	-	1	-	0	-	0	-	0	-	0	-
1347	0.204	1	1	-	1	-	0	-	1	-	2	-	1	-	0	-	1	-	2	-	1	-	1	-	1	-	1	-	1	-	2	-	0	-	1	-	2	-
3960	0.206	1	0	-	0	-	0	-	1	-	1	-	1	-	2	-	1	-	1	-	1	-	0	-	1	-	0	-	1	-	0	-	0	-	1	-	2	-
4786	0.208	1	3	-	1	-	0	-	1	-	2	-	1	-	0	-	1	-	0	-	0	-	0	-	1	-	0	-	1	-	0	-	0	-	0	-	0	-
1285	0.209	1	2	-	1	-	0	-	1	-	1	-	1	-	3	-	1	-	1	-	1	-	2	-	1	-	1	-	1	-	0	-	0	-	1	-	1	-
1345	0.209	1	2	-	1	-	0	-	1	-	3	-	1	-	0	-	1	-	2	-	2	-	2	-	1	-	0	-	1	-	0	-	1	-	1	-	1	-
1352	0.21	1	2	-	1	-	0	-	1	-	1	-	1	-	0	-	1	-	4	-	3	-	3	-	1	-	1	-	1	-	0	-	0	-	0	-	0	-
1825	0.21	1	0	-	1	-	1	-	1	-	0	-	1	-	3	-	1	-	3	-	3	-	3	-	1	-	0	-	1	-	0	-	0	-	0	-	0	-
105	0.211	4	5	-	5	-	6	-	5	-	6	-	4	-	2	-	4	-	6	-	6	-	6	-	4	-	3	-	4	-	2	-	4	-	6	-	10	-
148	0.211	3	5	-	4	-	4	-	4	-	4	-	4	-	2	-	4	-	4	-	5	-	6	-	4	-	8	-	3	-	1	-	2	-	3	-	4	-
587	0.212	1	1	-	2	-	4	-	2	-	3	-	1	-	1	-	1	-	1	-	1	-	2	-	1	-	1	-	1	-	0	-	2	-	1	-	1	-
7137	0.212	1	1	-	1	-	0	-	1	-	0	-	1	-	0	-	1	-	0	-	1	-	1	-	1	-	0	-	1	-	0	-	0	-	0	-	0	-
7153	0.212	1	1	-	1	-	0	-	1	-	0	-	1	-	0	-	1	-	0	-	1	-	1	-	1	-	0	-	1	-	0	-	0	-	0	-	0	-
7160	0.212	1	1	-	1	-	0	-	1	-	0	-	1	-	0	-	1	-	1	-	1	-	0	-	1	-	0	-	1	-	0	-	0	-	0	-	0	-
7161	0.212	1	1	-	1	-	0	-	1	-	0	-	1	-	0	-	1	-	0	-	1	-	1	-	1	-	0	-	1	-	0	-	0	-	0	-	0	-
7167	0.212	1	1	-	1	-	0	-	1	-	0	-	1	-	0	-	1	-	0	-	1	-	1	-	1	-	0	-	1	-	0	-	0	-	0	-	0	-
7191	0.212	1	1	-	1	-	0	-	1	-	0	-	1	-	0	-	1	-	0	-	1	-	1	-	1	-	0	-	1	-	0	-	0	-	0	-	0	-
7207	0.212	1	1	-	1	-	0	-	1	-	0	-	1	-	0	-	1	-	1	-	1	-	0	-	1	-	0	-	1	-	0	-	0	-	0	-	0	-
7213	0.212	1	1	-	1	-	0	-	1	-	0	-	1	-	0	-	1	-	0	-	1	-	1	-	1	-	0	-	1	-	0	-	0	-	0	-	0	-
7244	0.212	1	1	-	1	-	0	-	1	-	0	-	1	-	0	-	1	-	0	-	1	-	1	-	1	-	0	-	1	-	0	-	0	-	0	-	0	-
7281	0.212	1	1	-	1	-	0	-	1	-	0	-	1	-	0	-	1	-	0	-	1	-	1	-	1	-	0	-	1	-	0	-	0	-	0	-	0	-
7326	0.212	1	1	-	1	-	0	-	1	-	0	-	1	-	0	-	1	-	0	-	1	-	1	-	1	-	0	-	1	-	0	-	0	-	0	-	0	-
7330	0.212	1	1	-	1	-	0	-	1	-	0	-	1	-	0	-	1	-	0	-	1	-	1	-	1	-	0	-	1	-	0	-	0	-	0	-	0	-
7349	0.212	1	1	-	1	-	0	-	1	-	0	-	1	-	0	-	1	-	0	-	1	-	1	-	1	-	0	-	1	-	0	-	0	-	0	-	0	-
7355	0.212	1	1	-	1	-	0	-	1	-	0	-	1	-	0	-	1	-	0	-	1	-	1	-	1	-	0	-	1	-	0	-	0	-	0	-	0	-
7365	0.212	1	1	-	1	-	0	-	1	-	0	-	1	-	0	-	1	-	0	-	1	-	1	-	1	-	0	-	1	-	0	-	0	-	0	-	0	-
7375	0.212	1	1	-	1	-	0	-	1	-	0	-	1	-	0	-	1	-	0	-	1	-	1	-	1	-	0	-	1	-	0	-	0	-	0	-	0	-
7389	0.212	1	1	-	1	-	0	-	1	-	0	-	1	-	0	-	1	-	0	-	1	-	1	-	1	-	0	-	1	-	0	-	0	-	0	-	0	-
7397	0.212	1	1	-	1	-	0	-	1	-	0	-	1	-	0	-	1	-	0	-	1	-	1	-	1	-	0	-	1	-	0	-	0	-	0	-	0	-
7398	0.212	1	1	-	1	-	0	-	1	-	0	-	1	-	0	-	1	-	1	-	1	-	0	-	1	-	0	-	1	-	0	-	0	-	0	-	0	-
7402	0.212	1	1	-	1	-	0	-	1	-	0	-	1	-	0	-	1	-	1	-	1	-	0	-	1	-	0	-	1	-	0	-	0	-	0	-	0	-
7423	0.212	1	1	-	1	-	0	-	1	-	0	-	1	-	0	-	1	-	0	-	1	-	1	-	1	-	0	-	1	-	0	-	0	-	0	-	0	-
7433	0.212	1	1	-	1	-	0	-	1	-	0	-	1	-	0	-	1	-	0	-	1	-	1	-	1	-	0	-	1	-	0	-	0	-	0	-	0	-
7461	0.212	1	1	-	1	-	0	-	1	-	0	-	1	-	0	-	1	-	1	-	1	-	0	-	1	-	0	-	1	-	0	-	0	-	0	-	0	-
7484	0.212	1	1	-	1	-	0	-	1	-	0	-	1	-	0	-	1	-	1	-	1	-	0	-	1	-	0	-	1	-	0	-	0	-	0	-	0	-
7486	0.212	1	1	-	1	-	0	-	1	-	0	-	1	-	0	-	1	-	0	-	1	-	1	-	1	-	0	-	1	-	0	-	0	-	0	-	0	-
7497	0.212	1	1	-	1	-	0	-	1	-	0	-	1	-	0	-	1	-	0	-	1	-	1	-	1	-	0	-	1	-	0	-	0	-	0	-	0	-
7525	0.212	1	1	-	1	-	0	-	1	-	0	-	1	-	0	-	1	-	1	-	1	-	0	-	1	-	0	-	1	-	0	-	0	-	0	-	0	-
7748	0.212	1	0	-	1	-	1	-	1	-	0	-	1	-	0	-	1	-	1	-	1	-	0	-	1	-	0	-	1	-	0	-	0	-	0	-	0	-
7774	0.212	1	0	-	1	-	1	-	1	-	0	-	1	-	0	-	1	-	1	-	1	-	0	-	1	-	0	-	1	-	0	-	0	-	0	-	0	-
7846	0.212	1	0	-	1	-	1	-	1	-	0	-	1	-	0	-	1	-	1	-	1	-	0	-	1	-	0	-	1	-	0	-	0	-	0	-	0	-
7941	0.212	1	0	-	1	-	1	-	1	-	0	-	1	-	0	-	1	-	1	-	1	-	0	-	1	-	0	-	1	-	0	-	0	-	0	-	0	-
7980	0.212	1	0	-	1	-	1	-	1	-	0	-	1	-	0	-	1	-	1	-	1	-	0	-	1	-	0	-	1	-	0	-	0	-	0	-	0	-
8125	0.212	1	0	-	1	-	1	-	1	-	0	-	1	-	0	-	1	-	1	-	1	-	0	-	1	-	0	-	1	-	0	-	0	-	0	-	0	-
8338	0.212	1	0	-	1	-	1	-	1	-	0	-	1	-	0	-	1	-	1	-	1	-	0	-	1	-	0	-	1	-	0	-	0	-	0	-	0	-
8664	0.212	1	0	-	1	-	1	-	1	-	0	-	1	-	0	-	1	-	1	-	1	-	0	-	1	-	0	-	1	-	0	-	0	-	0	-	0	-
10386	0.212	1	0	-	1	-	1	-	1	-	0	-	1	-	0	-	1	-	0	-	1	-	1	-	1	-	0	-	1	-	0	-	0	-	0	-	0	-
10390	0.212	1	0	-	1	-	1	-	1	-	0	-	1	-	0	-	1	-	0	-	1	-	1	-	1	-	0	-	1	-	0	-	0	-	0	-	0	-
10409	0.212	1	0	-	1	-	1	-	1	-	0	-	1	-	0	-	1	-	0	-	1	-	1	-	1	-	0	-	1	-	0	-	0	-	0	-	0	-
10416	0.212	1	0	-	1	-	1	-	1	-	0	-	1	-	0	-	1	-	0	-	1	-	1	-	1	-	0	-	1	-	0	-	0	-	0	-	0	-
10418	0.212	1	0	-	1	-	1	-	1	-	0	-	1	-	0	-	1	-	0	-	1	-	1	-	1	-	0	-	1	-	0	-	0	-	0	-	0	-
10422	0.212	1	0	-	1	-	1	-	1	-	0	-	1	-	0	-	1	-	0	-	1	-	1	-	1	-	0	-	1	-	0	-	0	-	0	-	0	-
10423	0.212	1	0	-	1	-	1	-	1	-	0	-	1	-	0	-	1	-	0	-	1	-	1	-	1	-	0	-	1	-	0	-	0	-	0	-	0	-
10424	0.212	1	0	-	1	-	1	-	1	-	0	-	1	-	0	-	1	-	0	-	1	-	1	-	1	-	0	-	1	-	0	-	0	-	0	-	0	-
2370	0.213	1	1	-	1	-	1	-	1	-	4	-	1	-	2	-	1	-	1	-	1	-	0	-	1	-	0	-	1	-	0	-	0	-	0	-	0	-
136	0.214	3	8	-	8	-	10	-	7	-	8	-	5	-	4	-	4	-	2	-	2	-	2	-	4	-	4	-	3	-	4	-	0	-	0	-	0	-
1084	0.214	1	0	-	0	-	0	-	0	-	0	-	1	-	1	-	1	-	1	-	1	-	2	-	1	-	0	-	1	-	0	-	6	-	2	-	1	-
5378	0.214	1	3	-	1	-	0	-	1	-	0	-	1	-	0	-	1	-	0	-	0	-	0	-	1	-	1	-	1	-	0	-	0	-	0	-	0	-
201	0.216	3	5	-	3	-	2	-	3	-	1	-	3	-	6	-	3	-	3	-	3	-	3	-	3	-	3	-	3	-	1	-	3	-	4	-	5	-
2729	0.221	1	1	-	1	-	3	-	1	-	2	-	1	-	0	-	1	-	2	-	1	-	1	-	1	-	0	-	1	-	0	-	0	-	0	-	0	-
6389	0.221	1	0	-	0	-	0	-	1	-	1	-	1	-	0	-	1	-	2	-	1	-	0	-	1	-	0	-	1	-	0	-	0	-	0	-	0	-
6490	0.221	1	0	-	0	-	0	-	1	-	1	-	1	-	0	-	1	-	0	-	1	-	2	-	1	-	0	-	1	-	0	-	0	-	0	-	0	-
6529	0.221	1	0	-	0	-	0	-	1	-	1	-	1	-	0	-	1	-	0	-	1	-	2	-	1	-	0	-	1	-	0	-	0	-	0	-	0	-
493	0.224	2	3	-	2	-	1	-	2	-	1	-	2	-	5	-	2	-	2	-	2	-	2	-	2	-	0	-	2	-	0	-	2	-	2	-	2	-
1421	0.226	1	1	-	1	-	0	-	1	-	4	-	1	-	1	-	1	-	1	-	1	-	2	-	1	-	1	-	1	-	0	-	0	-	0	-	0	-
1760	0.227	1	1	-	2	-	4	-	2	-	2	-	1	-	1	-	1	-	0	-	1	-	1	-	1	-	1	-	1	-	0	-	0	-	0	-	0	-
5649	0.227	1	0	-	1	-	2	-	1	-	0	-	1	-	0	-	1	-	0	-	1	-	1	-	1	-	1	-	1	-	0	-	0	-	0	-	0	-
5650	0.227	1	0	-	1	-	2	-	1	-	0	-	1	-	0	-	1	-	0	-	1	-	1	-	1	-	1	-	1	-	0	-	0	-	0	-	0	-
4903	0.229	1	0	-	0	-	0	-	1	-	3	-	1	-	0	-	1	-	0	-	1	-	1	-	1	-	1	-	1	-	0	-	0	-	0	-	0	-
2562	0.231	1	2	-	2	-	4	-	1	-	1	-	1	-	1	-	1	-	0	-	1	-	1	-	1	-	0	-	1	-	0	-	0	-	0	-	0	-
651	0.232	1	2	-	3	-	5	-	3	-	4	-	2	-	3	-	1	-	0	-	0	-	0	-	1	-	1	-	1	-	0	-	0	-	0	-	0	-
4898	0.233	1	0	-	1	-	1	-	1	-	4	-	1	-	0	-	1	-	0	-	0	-	0	-	1	-	0	-	1	-	0	-	0	-	0	-	0	-
608	0.236	1	4	-	3	-	3	-	3	-	5	-	1	-	1	-	1	-	1	-	1	-	1	-	1	-	0	-	1	-	0	-	0	-	1	-	1	-
331	0.237	2	4	-	4	-	4	-	3	-	4	-	2	-	0	-	2	-	2	-	2	-	3	-	2	-	2	-	2	-	1	-	1	-	2	-	3	-
841	0.238	1	2	-	1	-	0	-	1	-	0	-	1	-	1	-	1	-	3	-	3	-	4	-	1	-	1	-	1	-	0	-	1	-	1	-	1	-
1346	0.238	1	2	-	1	-	1	-	1	-	2	-	1	-	0	-	1	-	1	-	1	-	2	-	1	-	1	-	1	-	0	-	0	-	1	-	2	-
4785	0.238	1	2	-	1	-	0	-	1	-	3	-	1	-	0	-	1	-	0	-	0	-	0	-	1	-	0	-	1	-	0	-	0	-	0	-	0	-
4901	0.238	1	0	-	1	-	2	-	1	-	3	-	1	-	0	-	1	-	0	-	0	-	0	-	1	-	0	-	1	-	0	-	0	-	0	-	0	-
4774	0.241	1	1	-	1	-	0	-	1	-	1	-	1	-	0	-	1	-	0	-	1	-	1	-	1	-	1	-	1	-	0	-	1	-	1	-	0	-
1239	0.243	1	0	-	0	-	0	-	1	-	1	-	1	-	2	-	1	-	0	-	1	-	1	-	1	-	2	-	1	-	0	-	1	-	2	-	4	-
991	0.245	1	3	-	2	-	1	-	2	-	2	-	2	-	1	-	2	-	1	-	2	-	3	-	2	-	1	-	1	-	0	-	0	-	0	-	0	-
1348	0.245	1	2	-	2	-	3	-	2	-	3	-	1	-	0	-	1	-	0	-	1	-	1	-	1	-	2	-	1	-	0	-	0	-	0	-	0	-
285	0.246	2	3	-	3	-	5	-	3	-	4	-	3	-	2	-	3	-	4	-	3	-	2	-	3	-	2	-	2	-	0	-	3	-	2	-	2	-
483	0.246	1	4	-	2	-	1	-	2	-	4	-	2	-	1	-	2	-	3	-	3	-	3	-	2	-	3	-	1	-	0	-	0	-	0	-	0	-
3853	0.246	1	1	-	2	-	4	-	2	-	2	-	1	-	0	-	1	-	0	-	0	-	0	-	1	-	0	-	1	-	0	-	0	-	0	-	0	-
3901	0.246	1	1	-	2	-	4	-	2	-	2	-	1	-	0	-	1	-	0	-	0	-	0	-	1	-	0	-	1	-	0	-	0	-	0	-	0	-
4094	0.246	1	0	-	1	-	1	-	1	-	1	-	1	-	1	-	1	-	1	-	1	-	0	-	1	-	0	-	1	-	1	-	1	-	1	-	0	-
66	0.248	6	7	-	8	-	10	-	8	-	10	-	7	-	5	-	7	-	10	-	9	-	9	-	7	-	5	-	6	-	2	-	8	-	8	-	9	-
459	0.251	1	1	-	2	-	2	-	2	-	3	-	2	-	2	-	2	-	3	-	3	-	5	-	2	-	2	-	1	-	0	-	0	-	1	-	1	-
158	0.252	2	7	-	7	-	8	-	6	-	6	-	5	-	5	-	4	-	2	-	3	-	3	-	4	-	4	-	2	-	0	-	1	-	1	-	1	-
2828	0.252	1	0	-	1	-	1	-	1	-	3	-	1	-	1	-	1	-	0	-	1	-	1	-	1	-	2	-	1	-	0	-	0	-	0	-	0	-
3201	0.252	1	0	-	0	-	0	-	0	-	0	-	1	-	5	-	1	-	0	-	0	-	0	-	1	-	1	-	1	-	0	-	1	-	1	-	0	-
2461	0.253	1	0	-	1	-	2	-	1	-	1	-	1	-	1	-	1	-	1	-	1	-	3	-	1	-	1	-	1	-	0	-	0	-	0	-	0	-
2712	0.253	1	1	-	1	-	2	-	1	-	3	-	1	-	0	-	1	-	1	-	1	-	2	-	1	-	0	-	1	-	0	-	0	-	0	-	0	-
4734	0.254	1	1	-	1	-	0	-	1	-	1	-	1	-	1	-	1	-	1	-	1	-	0	-	1	-	0	-	1	-	0	-	0	-	1	-	1	-
2726	0.255	1	2	-	1	-	0	-	1	-	1	-	1	-	0	-	1	-	3	-	3	-	3	-	1	-	0	-	1	-	0	-	0	-	0	-	0	-
4144	0.256	1	0	-	1	-	2	-	1	-	1	-	1	-	2	-	1	-	0	-	1	-	1	-	1	-	0	-	1	-	0	-	0	-	0	-	0	-
621	0.261	1	1	-	2	-	3	-	2	-	2	-	2	-	1	-	2	-	1	-	2	-	3	-	2	-	3	-	1	-	0	-	1	-	1	-	1	-
3564	0.261	1	2	-	1	-	0	-	1	-	0	-	1	-	2	-	1	-	1	-	1	-	1	-	1	-	0	-	1	-	0	-	0	-	1	-	1	-
532	0.262	1	0	-	1	-	1	-	1	-	2	-	1	-	4	-	1	-	1	-	1	-	1	-	1	-	0	-	1	-	0	-	5	-	3	-	3	-
111	0.263	4	7	-	5	-	3	-	5	-	8	-	5	-	5	-	5	-	7	-	6	-	6	-	5	-	3	-	4	-	3	-	3	-	3	-	3	-
690	0.264	1	2	-	2	-	6	-	2	-	2	-	2	-	1	-	2	-	1	-	1	-	1	-	2	-	2	-	1	-	0	-	0	-	0	-	0	-
2741	0.267	1	3	-	2	-	2	-	1	-	0	-	1	-	0	-	1	-	2	-	2	-	2	-	1	-	0	-	1	-	0	-	0	-	0	-	0	-
469	0.27	2	2	-	2	-	1	-	2	-	1	-	2	-	2	-	2	-	2	-	3	-	4	-	2	-	1	-	2	-	1	-	1	-	2	-	4	-
773	0.27	1	1	-	2	-	3	-	2	-	0	-	2	-	2	-	2	-	2	-	2	-	3	-	2	-	2	-	1	-	0	-	0	-	0	-	0	-
4362	0.27	1	2	-	1	-	0	-	1	-	0	-	1	-	0	-	1	-	2	-	2	-	2	-	1	-	0	-	1	-	0	-	0	-	0	-	0	-
326	0.273	2	4	-	3	-	3	-	3	-	2	-	3	-	4	-	2	-	2	-	2	-	2	-	2	-	1	-	2	-	0	-	1	-	2	-	5	-
584	0.273	1	4	-	2	-	2	-	2	-	4	-	1	-	1	-	1	-	1	-	1	-	1	-	1	-	1	-	1	-	0	-	0	-	1	-	2	-
706	0.273	1	1	-	1	-	1	-	2	-	4	-	2	-	3	-	2	-	2	-	2	-	2	-	2	-	0	-	1	-	0	-	1	-	1	-	0	-
345	0.276	2	2	-	2	-	7	-	2	-	2	-	2	-	2	-	2	-	2	-	2	-	2	-	2	-	1	-	2	-	1	-	2	-	2	-	2	-
721	0.277	1	3	-	3	-	5	-	3	-	4	-	2	-	2	-	1	-	0	-	0	-	0	-	1	-	0	-	1	-	0	-	0	-	0	-	0	-
3729	0.277	1	2	-	1	-	0	-	1	-	0	-	1	-	1	-	1	-	1	-	1	-	1	-	1	-	0	-	1	-	0	-	0	-	1	-	2	-
1351	0.279	1	3	-	2	-	3	-	1	-	1	-	1	-	0	-	1	-	1	-	1	-	1	-	1	-	0	-	1	-	0	-	2	-	1	-	0	-
2782	0.279	1	0	-	0	-	0	-	0	-	0	-	1	-	2	-	1	-	0	-	1	-	1	-	1	-	0	-	1	-	0	-	1	-	2	-	4	-
549	0.282	2	3	-	2	-	0	-	2	-	2	-	2	-	3	-	2	-	1	-	2	-	2	-	2	-	3	-	2	-	1	-	1	-	1	-	1	-
678	0.282	1	1	-	2	-	3	-	2	-	2	-	2	-	3	-	2	-	3	-	2	-	1	-	2	-	1	-	1	-	1	-	0	-	0	-	0	-
4336	0.285	1	1	-	1	-	0	-	1	-	1	-	1	-	0	-	1	-	0	-	0	-	0	-	1	-	0	-	1	-	0	-	0	-	1	-	4	-
5450	0.285	1	1	-	1	-	0	-	1	-	0	-	1	-	0	-	1	-	1	-	1	-	1	-	1	-	0	-	1	-	0	-	0	-	1	-	1	-
5457	0.285	1	1	-	1	-	0	-	1	-	0	-	1	-	0	-	1	-	1	-	1	-	1	-	1	-	0	-	1	-	0	-	0	-	1	-	1	-
5469	0.285	1	1	-	1	-	0	-	1	-	0	-	1	-	0	-	1	-	1	-	1	-	1	-	1	-	0	-	1	-	0	-	0	-	1	-	1	-
5528	0.285	1	0	-	1	-	1	-	1	-	0	-	1	-	0	-	1	-	1	-	1	-	1	-	1	-	0	-	1	-	0	-	0	-	1	-	1	-
5532	0.285	1	0	-	1	-	1	-	1	-	0	-	1	-	0	-	1	-	1	-	1	-	1	-	1	-	0	-	1	-	0	-	0	-	1	-	1	-
5550	0.285	1	0	-	1	-	1	-	1	-	0	-	1	-	0	-	1	-	1	-	1	-	1	-	1	-	0	-	1	-	0	-	0	-	1	-	1	-
6101	0.285	1	1	-	1	-	0	-	1	-	0	-	1	-	0	-	1	-	0	-	1	-	1	-	1	-	1	-	1	-	0	-	0	-	0	-	0	-
6125	0.285	1	1	-	1	-	0	-	1	-	0	-	1	-	0	-	1	-	0	-	1	-	1	-	1	-	1	-	1	-	0	-	0	-	0	-	0	-
6143	0.285	1	1	-	1	-	0	-	1	-	0	-	1	-	0	-	1	-	0	-	1	-	1	-	1	-	1	-	1	-	0	-	0	-	0	-	0	-
6221	0.285	1	1	-	1	-	0	-	1	-	0	-	1	-	0	-	1	-	0	-	1	-	1	-	1	-	1	-	1	-	0	-	0	-	0	-	0	-
6298	0.285	1	1	-	1	-	0	-	1	-	0	-	1	-	0	-	1	-	0	-	1	-	1	-	1	-	1	-	1	-	0	-	0	-	0	-	0	-
6361	0.285	1	0	-	1	-	1	-	1	-	0	-	1	-	0	-	1	-	1	-	1	-	0	-	1	-	1	-	1	-	0	-	0	-	0	-	0	-
6413	0.285	1	0	-	1	-	1	-	1	-	0	-	1	-	0	-	1	-	1	-	1	-	0	-	1	-	1	-	1	-	0	-	0	-	0	-	0	-
6482	0.285	1	0	-	1	-	1	-	1	-	0	-	1	-	0	-	1	-	1	-	1	-	0	-	1	-	1	-	1	-	0	-	0	-	0	-	0	-
6708	0.285	1	0	-	1	-	1	-	1	-	0	-	1	-	0	-	1	-	0	-	1	-	1	-	1	-	1	-	1	-	0	-	0	-	0	-	0	-
700	0.287	1	1	-	1	-	2	-	1	-	1	-	1	-	3	-	1	-	1	-	1	-	1	-	1	-	1	-	1	-	0	-	0	-	1	-	4	-
3310	0.287	1	0	-	0	-	0	-	1	-	3	-	1	-	1	-	1	-	1	-	1	-	2	-	1	-	0	-	1	-	0	-	0	-	0	-	0	-
4857	0.287	1	2	-	2	-	2	-	1	-	0	-	1	-	0	-	1	-	1	-	1	-	0	-	1	-	0	-	1	-	0	-	0	-	0	-	0	-
5182	0.288	1	0	-	1	-	1	-	1	-	0	-	1	-	1	-	1	-	1	-	1	-	0	-	1	-	0	-	1	-	1	-	0	-	0	-	0	-
476	0.289	1	4	-	3	-	3	-	2	-	2	-	2	-	3	-	1	-	1	-	1	-	1	-	1	-	0	-	1	-	0	-	1	-	2	-	4	-
4763	0.292	1	1	-	1	-	1	-	1	-	0	-	1	-	1	-	1	-	0	-	1	-	1	-	1	-	0	-	1	-	0	-	0	-	1	-	1	-
149	0.293	3	3	-	3	-	2	-	3	-	4	-	3	-	4	-	3	-	5	-	4	-	3	-	3	-	3	-	3	-	0	-	7	-	7	-	8	-
5716	0.293	1	1	-	1	-	0	-	1	-	0	-	1	-	1	-	1	-	0	-	1	-	1	-	1	-	0	-	1	-	0	-	0	-	0	-	0	-
5729	0.293	1	1	-	1	-	0	-	1	-	0	-	1	-	1	-	1	-	1	-	1	-	0	-	1	-	0	-	1	-	0	-	0	-	0	-	0	-
5731	0.293	1	1	-	1	-	0	-	1	-	0	-	1	-	1	-	1	-	1	-	1	-	0	-	1	-	0	-	1	-	0	-	0	-	0	-	0	-
5743	0.293	1	1	-	1	-	0	-	1	-	0	-	1	-	1	-	1	-	0	-	1	-	1	-	1	-	0	-	1	-	0	-	0	-	0	-	0	-
5753	0.293	1	1	-	1	-	0	-	1	-	0	-	1	-	1	-	1	-	0	-	1	-	1	-	1	-	0	-	1	-	0	-	0	-	0	-	0	-
5766	0.293	1	0	-	1	-	1	-	1	-	0	-	1	-	1	-	1	-	0	-	1	-	1	-	1	-	0	-	1	-	0	-	0	-	0	-	0	-
5797	0.293	1	1	-	1	-	0	-	1	-	0	-	1	-	1	-	1	-	0	-	1	-	1	-	1	-	0	-	1	-	0	-	0	-	0	-	0	-
5872	0.293	1	0	-	1	-	1	-	1	-	0	-	1	-	1	-	1	-	1	-	1	-	0	-	1	-	0	-	1	-	0	-	0	-	0	-	0	-
5898	0.293	1	0	-	1	-	1	-	1	-	0	-	1	-	1	-	1	-	0	-	1	-	1	-	1	-	0	-	1	-	0	-	0	-	0	-	0	-
5899	0.293	1	0	-	1	-	1	-	1	-	0	-	1	-	1	-	1	-	1	-	1	-	0	-	1	-	0	-	1	-	0	-	0	-	0	-	0	-
5906	0.293	1	1	-	1	-	0	-	1	-	0	-	1	-	1	-	1	-	0	-	1	-	1	-	1	-	0	-	1	-	0	-	0	-	0	-	0	-
5922	0.293	1	0	-	1	-	1	-	1	-	0	-	1	-	1	-	1	-	1	-	1	-	0	-	1	-	0	-	1	-	0	-	0	-	0	-	0	-
5928	0.293	1	0	-	1	-	1	-	1	-	0	-	1	-	1	-	1	-	0	-	1	-	1	-	1	-	0	-	1	-	0	-	0	-	0	-	0	-
5952	0.293	1	0	-	1	-	1	-	1	-	0	-	1	-	1	-	1	-	0	-	1	-	1	-	1	-	0	-	1	-	0	-	0	-	0	-	0	-
5963	0.293	1	0	-	1	-	1	-	1	-	0	-	1	-	1	-	1	-	0	-	1	-	1	-	1	-	0	-	1	-	0	-	0	-	0	-	0	-
2241	0.295	1	0	-	0	-	0	-	1	-	1	-	1	-	4	-	1	-	0	-	0	-	0	-	1	-	0	-	1	-	0	-	1	-	2	-	3	-
5529	0.295	1	0	-	1	-	2	-	1	-	1	-	1	-	0	-	1	-	1	-	1	-	0	-	1	-	0	-	1	-	0	-	0	-	0	-	0	-
290	0.297	2	2	-	2	-	2	-	2	-	3	-	2	-	3	-	2	-	2	-	2	-	3	-	2	-	1	-	2	-	0	-	3	-	4	-	8	-
2193	0.297	1	2	-	1	-	0	-	1	-	2	-	1	-	0	-	1	-	1	-	1	-	2	-	1	-	1	-	1	-	0	-	1	-	1	-	1	-
5063	0.297	1	0	-	1	-	3	-	1	-	0	-	1	-	1	-	1	-	0	-	0	-	0	-	1	-	0	-	1	-	0	-	0	-	0	-	0	-
5919	0.299	1	0	-	0	-	0	-	0	-	0	-	1	-	1	-	1	-	0	-	1	-	1	-	1	-	0	-	1	-	0	-	0	-	1	-	1	-
316	0.302	1	5	-	4	-	4	-	4	-	7	-	3	-	4	-	2	-	2	-	2	-	2	-	2	-	1	-	1	-	0	-	0	-	0	-	0	-
708	0.302	2	2	-	2	-	1	-	2	-	0	-	2	-	2	-	2	-	2	-	2	-	2	-	2	-	2	-	2	-	0	-	0	-	2	-	3	-
1323	0.304	1	2	-	2	-	4	-	2	-	4	-	1	-	1	-	1	-	0	-	0	-	0	-	1	-	0	-	1	-	0	-	0	-	0	-	0	-
2832	0.304	1	0	-	1	-	2	-	1	-	1	-	1	-	2	-	1	-	1	-	1	-	2	-	1	-	0	-	1	-	0	-	0	-	0	-	0	-
4726	0.304	1	0	-	0	-	0	-	1	-	2	-	1	-	1	-	1	-	1	-	1	-	0	-	1	-	0	-	1	-	0	-	0	-	1	-	1	-
2700	0.306	1	2	-	1	-	0	-	1	-	3	-	1	-	0	-	1	-	1	-	1	-	1	-	1	-	0	-	1	-	0	-	1	-	1	-	1	-
473	0.308	1	4	-	2	-	2	-	2	-	1	-	2	-	3	-	2	-	4	-	4	-	4	-	2	-	1	-	1	-	0	-	0	-	0	-	0	-
547	0.312	2	2	-	2	-	3	-	2	-	2	-	2	-	2	-	2	-	1	-	1	-	0	-	2	-	2	-	2	-	0	-	4	-	2	-	1	-
1179	0.312	1	0	-	0	-	0	-	1	-	1	-	1	-	4	-	1	-	1	-	1	-	1	-	1	-	4	-	1	-	0	-	0	-	0	-	0	-
3369	0.315	1	1	-	1	-	0	-	1	-	1	-	1	-	1	-	1	-	1	-	1	-	0	-	1	-	1	-	1	-	1	-	0	-	1	-	1	-
3889	0.315	1	3	-	2	-	1	-	2	-	3	-	1	-	0	-	1	-	0	-	0	-	0	-	1	-	0	-	1	-	0	-	0	-	0	-	0	-
3891	0.315	1	1	-	2	-	3	-	2	-	3	-	1	-	0	-	1	-	0	-	0	-	0	-	1	-	0	-	1	-	0	-	0	-	0	-	0	-
3909	0.315	1	1	-	2	-	3	-	2	-	3	-	1	-	0	-	1	-	0	-	0	-	0	-	1	-	0	-	1	-	0	-	0	-	0	-	0	-
3973	0.315	1	3	-	1	-	0	-	1	-	1	-	1	-	2	-	1	-	0	-	0	-	0	-	1	-	0	-	1	-	0	-	0	-	0	-	0	-
558	0.316	2	0	-	1	-	2	-	1	-	0	-	1	-	1	-	1	-	0	-	0	-	0	-	1	-	0	-	2	-	0	-	7	-	6	-	7	-
2352	0.317	1	1	-	1	-	1	-	1	-	0	-	1	-	2	-	1	-	0	-	1	-	2	-	1	-	2	-	1	-	1	-	0	-	0	-	0	-
3874	0.317	1	2	-	2	-	2	-	1	-	1	-	1	-	0	-	1	-	0	-	1	-	1	-	1	-	0	-	1	-	0	-	0	-	1	-	1	-
4863	0.317	1	1	-	1	-	0	-	1	-	1	-	1	-	0	-	1	-	0	-	1	-	2	-	1	-	1	-	1	-	0	-	0	-	0	-	0	-
5505	0.317	1	0	-	0	-	0	-	1	-	1	-	1	-	0	-	1	-	2	-	1	-	0	-	1	-	1	-	1	-	0	-	0	-	0	-	0	-
531	0.318	2	3	-	2	-	2	-	2	-	3	-	2	-	2	-	2	-	2	-	2	-	1	-	2	-	0	-	2	-	0	-	3	-	2	-	1	-
5143	0.32	1	1	-	1	-	0	-	1	-	0	-	1	-	2	-	1	-	0	-	1	-	1	-	1	-	0	-	1	-	0	-	0	-	0	-	0	-
3883	0.321	1	1	-	2	-	2	-	2	-	4	-	1	-	0	-	1	-	0	-	0	-	0	-	1	-	0	-	1	-	0	-	0	-	0	-	0	-
4712	0.321	1	0	-	0	-	0	-	1	-	1	-	1	-	1	-	1	-	0	-	1	-	1	-	1	-	1	-	1	-	0	-	1	-	1	-	0	-
2191	0.322	1	1	-	1	-	2	-	1	-	2	-	1	-	0	-	1	-	2	-	2	-	3	-	1	-	0	-	1	-	0	-	0	-	0	-	0	-
3154	0.322	1	1	-	1	-	2	-	1	-	1	-	1	-	0	-	1	-	1	-	1	-	0	-	1	-	1	-	1	-	0	-	0	-	1	-	2	-
3629	0.322	1	0	-	1	-	1	-	1	-	0	-	1	-	1	-	1	-	1	-	1	-	3	-	1	-	1	-	1	-	0	-	0	-	0	-	0	-
5441	0.322	1	1	-	1	-	0	-	1	-	0	-	1	-	0	-	1	-	0	-	1	-	1	-	1	-	2	-	1	-	0	-	0	-	0	-	0	-
6384	0.322	1	0	-	0	-	0	-	1	-	2	-	1	-	0	-	1	-	1	-	1	-	0	-	1	-	0	-	1	-	0	-	0	-	0	-	0	-
6516	0.322	1	0	-	0	-	0	-	1	-	2	-	1	-	0	-	1	-	0	-	1	-	1	-	1	-	0	-	1	-	0	-	0	-	0	-	0	-
420	0.323	1	5	-	4	-	4	-	3	-	3	-	2	-	2	-	2	-	3	-	3	-	3	-	2	-	0	-	1	-	0	-	0	-	0	-	0	-
849	0.323	1	1	-	1	-	1	-	1	-	1	-	1	-	1	-	1	-	2	-	1	-	1	-	1	-	1	-	1	-	0	-	0	-	1	-	5	-
225	0.324	3	3	-	3	-	6	-	2	-	2	-	2	-	1	-	2	-	1	-	1	-	1	-	2	-	1	-	3	-	1	-	7	-	7	-	8	-
3169	0.324	1	0	-	0	-	0	-	0	-	0	-	0	-	0	-	1	-	3	-	3	-	5	-	1	-	0	-	1	-	0	-	0	-	0	-	0	-
193	0.325	2	5	-	4	-	4	-	4	-	5	-	4	-	2	-	4	-	4	-	4	-	5	-	4	-	4	-	2	-	0	-	1	-	2	-	3	-
268	0.325	2	3	-	3	-	6	-	3	-	3	-	3	-	3	-	3	-	1	-	2	-	2	-	3	-	3	-	2	-	0	-	3	-	3	-	3	-
6003	0.325	1	1	-	1	-	0	-	1	-	1	-	1	-	0	-	1	-	0	-	1	-	1	-	1	-	0	-	1	-	0	-	0	-	0	-	0	-
6126	0.325	1	1	-	1	-	0	-	1	-	1	-	1	-	0	-	1	-	0	-	1	-	1	-	1	-	0	-	1	-	0	-	0	-	0	-	0	-
6201	0.325	1	1	-	1	-	0	-	1	-	1	-	1	-	0	-	1	-	1	-	1	-	0	-	1	-	0	-	1	-	0	-	0	-	0	-	0	-
6211	0.325	1	1	-	1	-	0	-	1	-	1	-	1	-	0	-	1	-	0	-	1	-	1	-	1	-	0	-	1	-	0	-	0	-	0	-	0	-
6220	0.325	1	1	-	1	-	0	-	1	-	1	-	1	-	0	-	1	-	1	-	1	-	0	-	1	-	0	-	1	-	0	-	0	-	0	-	0	-
6244	0.325	1	1	-	1	-	0	-	1	-	1	-	1	-	0	-	1	-	0	-	1	-	1	-	1	-	0	-	1	-	0	-	0	-	0	-	0	-
6275	0.325	1	1	-	1	-	0	-	1	-	1	-	1	-	0	-	1	-	0	-	1	-	1	-	1	-	0	-	1	-	0	-	0	-	0	-	0	-
6309	0.325	1	1	-	1	-	0	-	1	-	1	-	1	-	0	-	1	-	0	-	1	-	1	-	1	-	0	-	1	-	0	-	0	-	0	-	0	-
6350	0.325	1	0	-	1	-	1	-	1	-	1	-	1	-	0	-	1	-	1	-	1	-	0	-	1	-	0	-	1	-	0	-	0	-	0	-	0	-
6492	0.325	1	0	-	1	-	1	-	1	-	1	-	1	-	0	-	1	-	0	-	1	-	1	-	1	-	0	-	1	-	0	-	0	-	0	-	0	-
6498	0.325	1	0	-	1	-	1	-	1	-	1	-	1	-	0	-	1	-	0	-	1	-	1	-	1	-	0	-	1	-	0	-	0	-	0	-	0	-
6504	0.325	1	0	-	1	-	1	-	1	-	1	-	1	-	0	-	1	-	0	-	1	-	1	-	1	-	0	-	1	-	0	-	0	-	0	-	0	-
6511	0.325	1	0	-	1	-	1	-	1	-	1	-	1	-	0	-	1	-	0	-	1	-	1	-	1	-	0	-	1	-	0	-	0	-	0	-	0	-
6526	0.325	1	0	-	1	-	1	-	1	-	1	-	1	-	0	-	1	-	0	-	1	-	1	-	1	-	0	-	1	-	0	-	0	-	0	-	0	-
7593	0.325	1	0	-	0	-	0	-	1	-	1	-	1	-	0	-	1	-	1	-	1	-	0	-	1	-	0	-	1	-	0	-	0	-	0	-	0	-
7622	0.325	1	0	-	0	-	0	-	1	-	1	-	1	-	0	-	1	-	1	-	1	-	0	-	1	-	0	-	1	-	0	-	0	-	0	-	0	-
7680	0.325	1	0	-	0	-	0	-	1	-	1	-	1	-	0	-	1	-	1	-	1	-	0	-	1	-	0	-	1	-	0	-	0	-	0	-	0	-
7837	0.325	1	0	-	0	-	0	-	1	-	1	-	1	-	0	-	1	-	1	-	1	-	0	-	1	-	0	-	1	-	0	-	0	-	0	-	0	-
7979	0.325	1	0	-	0	-	0	-	1	-	1	-	1	-	0	-	1	-	1	-	1	-	0	-	1	-	0	-	1	-	0	-	0	-	0	-	0	-
8256	0.325	1	0	-	0	-	0	-	1	-	1	-	1	-	0	-	1	-	1	-	1	-	0	-	1	-	0	-	1	-	0	-	0	-	0	-	0	-
8568	0.325	1	0	-	0	-	0	-	1	-	1	-	1	-	0	-	1	-	1	-	1	-	0	-	1	-	0	-	1	-	0	-	0	-	0	-	0	-
8812	0.325	1	0	-	0	-	0	-	1	-	1	-	1	-	0	-	1	-	0	-	1	-	1	-	1	-	0	-	1	-	0	-	0	-	0	-	0	-
8814	0.325	1	0	-	0	-	0	-	1	-	1	-	1	-	0	-	1	-	0	-	1	-	1	-	1	-	0	-	1	-	0	-	0	-	0	-	0	-
8820	0.325	1	0	-	0	-	0	-	1	-	1	-	1	-	0	-	1	-	0	-	1	-	1	-	1	-	0	-	1	-	0	-	0	-	0	-	0	-
8833	0.325	1	0	-	0	-	0	-	1	-	1	-	1	-	0	-	1	-	0	-	1	-	1	-	1	-	0	-	1	-	0	-	0	-	0	-	0	-
8883	0.325	1	0	-	0	-	0	-	1	-	1	-	1	-	0	-	1	-	0	-	1	-	1	-	1	-	0	-	1	-	0	-	0	-	0	-	0	-
8890	0.325	1	0	-	0	-	0	-	1	-	1	-	1	-	0	-	1	-	0	-	1	-	1	-	1	-	0	-	1	-	0	-	0	-	0	-	0	-
8896	0.325	1	0	-	0	-	0	-	1	-	1	-	1	-	0	-	1	-	0	-	1	-	1	-	1	-	0	-	1	-	0	-	0	-	0	-	0	-
8937	0.325	1	0	-	0	-	0	-	1	-	1	-	1	-	0	-	1	-	0	-	1	-	1	-	1	-	0	-	1	-	0	-	0	-	0	-	0	-
8959	0.325	1	0	-	0	-	0	-	1	-	1	-	1	-	0	-	1	-	0	-	1	-	1	-	1	-	0	-	1	-	0	-	0	-	0	-	0	-
8970	0.325	1	0	-	0	-	0	-	1	-	1	-	1	-	0	-	1	-	0	-	1	-	1	-	1	-	0	-	1	-	0	-	0	-	0	-	0	-
8982	0.325	1	0	-	0	-	0	-	1	-	1	-	1	-	0	-	1	-	0	-	1	-	1	-	1	-	0	-	1	-	0	-	0	-	0	-	0	-
8996	0.325	1	0	-	0	-	0	-	1	-	1	-	1	-	0	-	1	-	0	-	1	-	1	-	1	-	0	-	1	-	0	-	0	-	0	-	0	-
8998	0.325	1	0	-	0	-	0	-	1	-	1	-	1	-	0	-	1	-	0	-	1	-	1	-	1	-	0	-	1	-	0	-	0	-	0	-	0	-
9010	0.325	1	0	-	0	-	0	-	1	-	1	-	1	-	0	-	1	-	0	-	1	-	1	-	1	-	0	-	1	-	0	-	0	-	0	-	0	-
504	0.327	2	4	-	2	-	1	-	2	-	1	-	2	-	2	-	2	-	3	-	3	-	3	-	2	-	1	-	2	-	0	-	1	-	2	-	2	-
5430	0.327	1	1	-	1	-	0	-	1	-	2	-	1	-	0	-	1	-	0	-	1	-	1	-	1	-	0	-	1	-	0	-	0	-	0	-	0	-
5454	0.327	1	1	-	1	-	0	-	1	-	2	-	1	-	0	-	1	-	0	-	1	-	1	-	1	-	0	-	1	-	0	-	0	-	0	-	0	-
5526	0.327	1	0	-	1	-	1	-	1	-	2	-	1	-	0	-	1	-	1	-	1	-	0	-	1	-	0	-	1	-	0	-	0	-	0	-	0	-
5534	0.327	1	0	-	1	-	1	-	1	-	2	-	1	-	0	-	1	-	1	-	1	-	0	-	1	-	0	-	1	-	0	-	0	-	0	-	0	-
4491	0.331	1	0	-	0	-	0	-	1	-	4	-	1	-	1	-	1	-	0	-	0	-	0	-	1	-	0	-	1	-	0	-	0	-	0	-	0	-
5396	0.332	1	3	-	1	-	0	-	1	-	1	-	1	-	0	-	1	-	0	-	0	-	0	-	1	-	0	-	1	-	0	-	0	-	0	-	0	-
5447	0.332	1	3	-	1	-	0	-	1	-	1	-	1	-	0	-	1	-	0	-	0	-	0	-	1	-	0	-	1	-	0	-	0	-	0	-	0	-
5561	0.332	1	0	-	1	-	3	-	1	-	1	-	1	-	0	-	1	-	0	-	0	-	0	-	1	-	0	-	1	-	0	-	0	-	0	-	0	-
145	0.333	3	5	-	5	-	6	-	4	-	4	-	4	-	5	-	4	-	5	-	5	-	6	-	4	-	2	-	3	-	0	-	5	-	4	-	3	-
186	0.333	3	4	-	4	-	7	-	4	-	4	-	3	-	1	-	3	-	3	-	3	-	3	-	3	-	1	-	3	-	3	-	3	-	4	-	5	-
885	0.333	1	1	-	1	-	0	-	1	-	1	-	1	-	2	-	1	-	4	-	4	-	4	-	1	-	0	-	1	-	0	-	0	-	0	-	0	-
4369	0.333	1	1	-	1	-	4	-	1	-	1	-	1	-	0	-	1	-	0	-	0	-	0	-	1	-	0	-	1	-	0	-	0	-	0	-	0	-
5087	0.335	1	0	-	1	-	1	-	1	-	0	-	1	-	1	-	1	-	0	-	0	-	0	-	1	-	0	-	1	-	1	-	1	-	1	-	0	-
5093	0.335	1	1	-	1	-	0	-	1	-	0	-	1	-	1	-	1	-	0	-	0	-	0	-	1	-	0	-	1	-	1	-	0	-	1	-	1	-
1015	0.336	1	2	-	1	-	1	-	1	-	2	-	1	-	0	-	1	-	1	-	1	-	1	-	1	-	2	-	1	-	0	-	0	-	1	-	3	-
5376	0.336	1	2	-	1	-	1	-	1	-	0	-	1	-	0	-	1	-	1	-	1	-	0	-	1	-	0	-	1	-	0	-	0	-	0	-	0	-
5418	0.336	1	1	-	1	-	2	-	1	-	0	-	1	-	0	-	1	-	0	-	1	-	1	-	1	-	0	-	1	-	0	-	0	-	0	-	0	-
4587	0.338	1	0	-	0	-	0	-	1	-	1	-	1	-	1	-	1	-	0	-	1	-	1	-	1	-	0	-	1	-	0	-	0	-	1	-	2	-
5774	0.338	1	0	-	1	-	1	-	1	-	0	-	1	-	1	-	1	-	0	-	0	-	0	-	1	-	0	-	1	-	0	-	0	-	1	-	1	-
5833	0.338	1	0	-	1	-	1	-	1	-	0	-	1	-	1	-	1	-	0	-	0	-	0	-	1	-	0	-	1	-	0	-	1	-	1	-	0	-
5943	0.338	1	1	-	1	-	0	-	1	-	0	-	1	-	1	-	1	-	0	-	0	-	0	-	1	-	0	-	1	-	0	-	0	-	1	-	1	-
2255	0.341	1	0	-	1	-	1	-	1	-	1	-	1	-	2	-	1	-	1	-	1	-	3	-	1	-	1	-	1	-	0	-	0	-	0	-	0	-
641	0.343	1	1	-	1	-	1	-	2	-	3	-	2	-	2	-	2	-	4	-	4	-	4	-	2	-	0	-	1	-	0	-	0	-	0	-	0	-
3507	0.345	1	1	-	1	-	1	-	1	-	0	-	1	-	1	-	1	-	1	-	1	-	0	-	1	-	1	-	1	-	1	-	0	-	1	-	1	-
3642	0.345	1	1	-	1	-	1	-	1	-	0	-	1	-	1	-	1	-	1	-	1	-	0	-	1	-	1	-	1	-	1	-	0	-	1	-	1	-
4052	0.346	1	1	-	1	-	0	-	1	-	0	-	1	-	2	-	1	-	2	-	1	-	1	-	1	-	0	-	1	-	0	-	0	-	0	-	0	-
4229	0.346	1	1	-	1	-	0	-	1	-	0	-	1	-	2	-	1	-	1	-	1	-	2	-	1	-	0	-	1	-	0	-	0	-	0	-	0	-
707	0.348	1	2	-	2	-	1	-	2	-	4	-	2	-	3	-	2	-	2	-	2	-	1	-	2	-	1	-	1	-	0	-	0	-	0	-	0	-
1326	0.349	1	1	-	1	-	2	-	1	-	2	-	1	-	1	-	1	-	0	-	0	-	0	-	1	-	2	-	1	-	0	-	0	-	1	-	3	-
4012	0.349	1	0	-	1	-	1	-	1	-	0	-	1	-	1	-	1	-	1	-	1	-	1	-	1	-	0	-	1	-	1	-	1	-	1	-	0	-
600	0.35	1	1	-	2	-	2	-	2	-	0	-	2	-	3	-	2	-	4	-	4	-	4	-	2	-	2	-	1	-	0	-	0	-	0	-	0	-
5461	0.351	1	1	-	1	-	1	-	1	-	0	-	1	-	0	-	1	-	0	-	1	-	1	-	1	-	0	-	1	-	1	-	0	-	0	-	0	-
3517	0.352	1	0	-	1	-	1	-	1	-	1	-	1	-	1	-	1	-	0	-	1	-	1	-	1	-	0	-	1	-	1	-	1	-	1	-	1	-
4008	0.352	1	1	-	1	-	1	-	1	-	0	-	1	-	1	-	1	-	1	-	1	-	0	-	1	-	1	-	1	-	0	-	0	-	1	-	1	-
4044	0.352	1	1	-	1	-	1	-	1	-	0	-	1	-	1	-	1	-	0	-	1	-	1	-	1	-	1	-	1	-	0	-	1	-	1	-	0	-
5047	0.353	1	0	-	1	-	1	-	1	-	0	-	1	-	1	-	1	-	0	-	0	-	0	-	1	-	1	-	1	-	0	-	0	-	1	-	1	-
4468	0.355	1	0	-	1	-	1	-	1	-	0	-	1	-	1	-	1	-	1	-	1	-	1	-	1	-	0	-	1	-	0	-	0	-	1	-	1	-
5012	0.355	1	0	-	1	-	1	-	1	-	0	-	1	-	1	-	1	-	1	-	1	-	0	-	1	-	1	-	1	-	0	-	0	-	0	-	0	-
5120	0.355	1	1	-	1	-	0	-	1	-	0	-	1	-	1	-	1	-	0	-	1	-	1	-	1	-	1	-	1	-	0	-	0	-	0	-	0	-
5209	0.355	1	1	-	1	-	0	-	1	-	0	-	1	-	1	-	1	-	1	-	1	-	0	-	1	-	1	-	1	-	0	-	0	-	0	-	0	-
5274	0.355	1	1	-	1	-	0	-	1	-	0	-	1	-	1	-	1	-	0	-	1	-	1	-	1	-	1	-	1	-	0	-	0	-	0	-	0	-
230	0.356	3	5	-	3	-	2	-	3	-	3	-	3	-	4	-	3	-	2	-	3	-	3	-	3	-	2	-	3	-	0	-	5	-	4	-	4	-
6055	0.359	1	1	-	1	-	1	-	1	-	0	-	1	-	0	-	1	-	0	-	1	-	1	-	1	-	0	-	1	-	0	-	0	-	0	-	0	-
6118	0.359	1	1	-	1	-	1	-	1	-	0	-	1	-	0	-	1	-	0	-	1	-	1	-	1	-	0	-	1	-	0	-	0	-	0	-	0	-
6170	0.359	1	1	-	1	-	1	-	1	-	0	-	1	-	0	-	1	-	1	-	1	-	0	-	1	-	0	-	1	-	0	-	0	-	0	-	0	-
6178	0.359	1	1	-	1	-	1	-	1	-	0	-	1	-	0	-	1	-	0	-	1	-	1	-	1	-	0	-	1	-	0	-	0	-	0	-	0	-
6214	0.359	1	1	-	1	-	1	-	1	-	0	-	1	-	0	-	1	-	1	-	1	-	0	-	1	-	0	-	1	-	0	-	0	-	0	-	0	-
6233	0.359	1	1	-	1	-	1	-	1	-	0	-	1	-	0	-	1	-	0	-	1	-	1	-	1	-	0	-	1	-	0	-	0	-	0	-	0	-
6237	0.359	1	1	-	1	-	1	-	1	-	0	-	1	-	0	-	1	-	0	-	1	-	1	-	1	-	0	-	1	-	0	-	0	-	0	-	0	-
6267	0.359	1	1	-	1	-	1	-	1	-	0	-	1	-	0	-	1	-	1	-	1	-	0	-	1	-	0	-	1	-	0	-	0	-	0	-	0	-
71	0.36	5	8	-	8	-	7	-	8	-	12	-	7	-	7	-	7	-	10	-	9	-	9	-	7	-	6	-	5	-	2	-	4	-	5	-	5	-
5259	0.361	1	0	-	0	-	0	-	0	-	0	-	1	-	1	-	1	-	0	-	1	-	1	-	1	-	1	-	1	-	0	-	0	-	1	-	1	-
4354	0.362	1	1	-	1	-	2	-	1	-	1	-	1	-	0	-	1	-	1	-	1	-	0	-	1	-	0	-	1	-	0	-	0	-	1	-	1	-
4315	0.363	1	2	-	1	-	1	-	1	-	2	-	1	-	0	-	1	-	0	-	1	-	1	-	1	-	0	-	1	-	0	-	0	-	0	-	0	-
2710	0.364	1	2	-	2	-	2	-	1	-	1	-	1	-	0	-	1	-	0	-	1	-	1	-	1	-	0	-	1	-	0	-	2	-	1	-	1	-
583	0.365	1	2	-	2	-	4	-	2	-	1	-	2	-	2	-	2	-	2	-	2	-	2	-	2	-	1	-	1	-	0	-	0	-	1	-	2	-
3147	0.366	1	1	-	1	-	3	-	1	-	2	-	1	-	0	-	1	-	0	-	0	-	0	-	1	-	2	-	1	-	0	-	0	-	0	-	0	-
3281	0.367	1	0	-	1	-	1	-	1	-	1	-	1	-	1	-	1	-	1	-	1	-	3	-	1	-	0	-	1	-	0	-	0	-	0	-	0	-
3675	0.367	1	1	-	1	-	0	-	1	-	1	-	1	-	1	-	1	-	1	-	1	-	3	-	1	-	0	-	1	-	0	-	0	-	0	-	0	-
5966	0.367	1	1	-	1	-	0	-	1	-	1	-	1	-	0	-	1	-	0	-	0	-	0	-	1	-	0	-	1	-	0	-	0	-	1	-	1	-
6120	0.367	1	1	-	1	-	0	-	1	-	1	-	1	-	0	-	1	-	0	-	0	-	0	-	1	-	0	-	1	-	0	-	0	-	1	-	1	-
6493	0.367	1	0	-	1	-	1	-	1	-	1	-	1	-	0	-	1	-	0	-	0	-	0	-	1	-	0	-	1	-	0	-	1	-	1	-	0	-
6517	0.367	1	0	-	1	-	1	-	1	-	1	-	1	-	0	-	1	-	0	-	0	-	0	-	1	-	0	-	1	-	0	-	0	-	1	-	1	-
6522	0.367	1	0	-	1	-	1	-	1	-	1	-	1	-	0	-	1	-	0	-	0	-	0	-	1	-	0	-	1	-	0	-	0	-	1	-	1	-
4322	0.368	1	1	-	1	-	2	-	1	-	0	-	1	-	0	-	1	-	1	-	1	-	2	-	1	-	0	-	1	-	0	-	0	-	0	-	0	-
389	0.37	2	4	-	3	-	3	-	2	-	2	-	2	-	1	-	2	-	3	-	3	-	4	-	2	-	1	-	2	-	0	-	2	-	2	-	1	-
534	0.371	1	2	-	2	-	2	-	2	-	4	-	2	-	2	-	2	-	3	-	3	-	3	-	2	-	0	-	1	-	0	-	0	-	1	-	1	-
2627	0.371	1	1	-	1	-	0	-	1	-	2	-	1	-	1	-	1	-	2	-	2	-	3	-	1	-	0	-	1	-	0	-	0	-	0	-	0	-
2659	0.371	1	1	-	1	-	0	-	1	-	2	-	1	-	1	-	1	-	2	-	2	-	3	-	1	-	0	-	1	-	0	-	0	-	0	-	0	-
4002	0.371	1	0	-	1	-	2	-	1	-	1	-	1	-	3	-	1	-	0	-	0	-	0	-	1	-	0	-	1	-	0	-	0	-	0	-	0	-
4031	0.371	1	2	-	1	-	0	-	1	-	1	-	1	-	3	-	1	-	0	-	0	-	0	-	1	-	0	-	1	-	0	-	0	-	0	-	0	-
1491	0.372	1	0	-	2	-	2	-	2	-	2	-	2	-	2	-	2	-	1	-	2	-	2	-	2	-	1	-	1	-	0	-	0	-	0	-	0	-
2194	0.373	1	2	-	2	-	3	-	2	-	2	-	1	-	0	-	1	-	0	-	0	-	0	-	1	-	3	-	1	-	0	-	0	-	0	-	0	-
781	0.374	1	0	-	1	-	2	-	1	-	1	-	1	-	2	-	1	-	2	-	1	-	1	-	1	-	3	-	1	-	0	-	1	-	1	-	1	-
944	0.375	1	3	-	1	-	0	-	1	-	1	-	1	-	3	-	1	-	1	-	1	-	1	-	1	-	1	-	1	-	0	-	1	-	1	-	1	-
2244	0.375	1	2	-	2	-	3	-	1	-	0	-	1	-	2	-	1	-	0	-	0	-	0	-	1	-	2	-	1	-	0	-	0	-	0	-	0	-
4875	0.375	1	0	-	1	-	2	-	1	-	1	-	1	-	0	-	1	-	1	-	1	-	0	-	1	-	1	-	1	-	0	-	0	-	0	-	0	-
2679	0.377	1	3	-	1	-	1	-	1	-	1	-	1	-	1	-	1	-	1	-	1	-	0	-	1	-	2	-	1	-	0	-	0	-	0	-	0	-
4478	0.378	1	1	-	1	-	1	-	1	-	0	-	1	-	1	-	1	-	0	-	1	-	2	-	1	-	0	-	1	-	0	-	0	-	0	-	0	-
4650	0.378	1	1	-	1	-	1	-	1	-	0	-	1	-	1	-	1	-	0	-	1	-	2	-	1	-	0	-	1	-	0	-	0	-	0	-	0	-
5401	0.379	1	1	-	1	-	0	-	1	-	0	-	1	-	0	-	1	-	1	-	1	-	2	-	1	-	0	-	1	-	0	-	0	-	0	-	0	-
5436	0.379	1	1	-	1	-	0	-	1	-	0	-	1	-	0	-	1	-	1	-	1	-	2	-	1	-	0	-	1	-	0	-	0	-	0	-	0	-
5513	0.379	1	0	-	1	-	1	-	1	-	0	-	1	-	0	-	1	-	2	-	1	-	1	-	1	-	0	-	1	-	0	-	0	-	0	-	0	-
307	0.38	2	1	-	2	-	4	-	2	-	2	-	2	-	3	-	2	-	3	-	3	-	4	-	2	-	2	-	2	-	2	-	1	-	2	-	3	-
1202	0.38	1	2	-	2	-	0	-	2	-	2	-	2	-	2	-	2	-	2	-	2	-	1	-	2	-	2	-	1	-	0	-	0	-	0	-	0	-
2229	0.382	1	2	-	1	-	1	-	1	-	1	-	1	-	2	-	1	-	0	-	0	-	0	-	1	-	0	-	1	-	0	-	0	-	1	-	3	-
4358	0.383	1	1	-	1	-	1	-	1	-	1	-	1	-	0	-	1	-	0	-	1	-	1	-	1	-	1	-	1	-	0	-	0	-	1	-	1	-
4372	0.383	1	1	-	1	-	1	-	1	-	1	-	1	-	0	-	1	-	0	-	1	-	1	-	1	-	1	-	1	-	0	-	0	-	1	-	1	-
5460	0.383	1	1	-	1	-	0	-	1	-	1	-	1	-	0	-	1	-	0	-	0	-	0	-	1	-	1	-	1	-	0	-	0	-	1	-	1	-
5472	0.383	1	1	-	1	-	0	-	1	-	1	-	1	-	0	-	1	-	0	-	1	-	1	-	1	-	1	-	1	-	0	-	0	-	0	-	0	-
5494	0.383	1	1	-	1	-	0	-	1	-	1	-	1	-	0	-	1	-	1	-	1	-	0	-	1	-	1	-	1	-	0	-	0	-	0	-	0	-
5560	0.383	1	0	-	1	-	1	-	1	-	1	-	1	-	0	-	1	-	0	-	1	-	1	-	1	-	1	-	1	-	0	-	0	-	0	-	0	-
6518	0.383	1	0	-	0	-	0	-	1	-	1	-	1	-	0	-	1	-	0	-	1	-	1	-	1	-	1	-	1	-	0	-	0	-	0	-	0	-
4811	0.384	1	1	-	1	-	0	-	1	-	1	-	1	-	0	-	1	-	1	-	1	-	1	-	1	-	0	-	1	-	0	-	0	-	1	-	1	-
4886	0.384	1	0	-	1	-	1	-	1	-	0	-	1	-	0	-	1	-	1	-	1	-	1	-	1	-	0	-	1	-	0	-	1	-	1	-	1	-
573	0.385	1	3	-	3	-	3	-	3	-	3	-	2	-	0	-	2	-	1	-	2	-	2	-	2	-	3	-	1	-	0	-	1	-	1	-	1	-
3359	0.385	1	1	-	1	-	0	-	1	-	0	-	1	-	1	-	1	-	2	-	2	-	3	-	1	-	0	-	1	-	0	-	0	-	0	-	0	-
3423	0.385	1	1	-	1	-	0	-	1	-	0	-	1	-	1	-	1	-	2	-	2	-	3	-	1	-	0	-	1	-	0	-	0	-	0	-	0	-
3843	0.385	1	1	-	1	-	0	-	1	-	0	-	1	-	1	-	1	-	2	-	2	-	3	-	1	-	0	-	1	-	0	-	0	-	0	-	0	-
3410	0.387	1	1	-	1	-	1	-	1	-	1	-	1	-	1	-	1	-	1	-	1	-	0	-	1	-	0	-	1	-	1	-	1	-	1	-	0	-
2201	0.388	1	1	-	1	-	1	-	1	-	2	-	1	-	0	-	1	-	1	-	1	-	2	-	1	-	1	-	1	-	0	-	0	-	1	-	2	-
5727	0.389	1	0	-	0	-	0	-	0	-	0	-	1	-	1	-	1	-	2	-	1	-	0	-	1	-	0	-	1	-	0	-	0	-	0	-	0	-
2802	0.392	1	0	-	0	-	0	-	1	-	3	-	1	-	1	-	1	-	2	-	2	-	2	-	1	-	0	-	1	-	0	-	0	-	0	-	0	-
479	0.393	1	5	-	3	-	3	-	3	-	3	-	2	-	1	-	2	-	2	-	2	-	1	-	2	-	2	-	1	-	0	-	1	-	1	-	1	-
796	0.394	1	4	-	3	-	3	-	2	-	2	-	2	-	1	-	2	-	0	-	0	-	0	-	2	-	3	-	1	-	0	-	0	-	0	-	0	-
4130	0.394	1	1	-	1	-	1	-	1	-	1	-	1	-	1	-	1	-	1	-	1	-	0	-	1	-	0	-	1	-	0	-	0	-	1	-	1	-
5785	0.395	1	0	-	0	-	0	-	1	-	1	-	1	-	1	-	1	-	1	-	1	-	0	-	1	-	0	-	1	-	0	-	0	-	0	-	0	-
5846	0.395	1	0	-	0	-	0	-	1	-	1	-	1	-	1	-	1	-	0	-	1	-	1	-	1	-	0	-	1	-	0	-	0	-	0	-	0	-
5855	0.395	1	0	-	0	-	0	-	1	-	1	-	1	-	1	-	1	-	0	-	1	-	1	-	1	-	0	-	1	-	0	-	0	-	0	-	0	-
5856	0.395	1	0	-	0	-	0	-	1	-	1	-	1	-	1	-	1	-	0	-	1	-	1	-	1	-	0	-	1	-	0	-	0	-	0	-	0	-
2008	0.396	1	2	-	1	-	1	-	1	-	2	-	1	-	1	-	1	-	2	-	1	-	1	-	1	-	0	-	1	-	0	-	0	-	1	-	1	-
822	0.397	1	2	-	1	-	0	-	1	-	0	-	1	-	1	-	1	-	3	-	3	-	3	-	1	-	2	-	1	-	0	-	1	-	1	-	1	-
4689	0.397	1	0	-	0	-	0	-	0	-	0	-	1	-	1	-	1	-	0	-	1	-	1	-	1	-	0	-	1	-	1	-	1	-	1	-	1	-
5058	0.397	1	1	-	1	-	0	-	1	-	1	-	1	-	1	-	1	-	1	-	1	-	0	-	1	-	0	-	1	-	0	-	0	-	0	-	0	-
5071	0.397	1	1	-	1	-	0	-	1	-	1	-	1	-	1	-	1	-	0	-	1	-	1	-	1	-	0	-	1	-	0	-	0	-	0	-	0	-
5103	0.397	1	1	-	1	-	0	-	1	-	1	-	1	-	1	-	1	-	0	-	1	-	1	-	1	-	0	-	1	-	0	-	0	-	0	-	0	-
5117	0.397	1	0	-	1	-	1	-	1	-	1	-	1	-	1	-	1	-	0	-	1	-	1	-	1	-	0	-	1	-	0	-	0	-	0	-	0	-
5140	0.397	1	1	-	1	-	0	-	1	-	1	-	1	-	1	-	1	-	0	-	1	-	1	-	1	-	0	-	1	-	0	-	0	-	0	-	0	-
5214	0.397	1	0	-	1	-	1	-	1	-	1	-	1	-	1	-	1	-	0	-	1	-	1	-	1	-	0	-	1	-	0	-	0	-	0	-	0	-
5338	0.397	1	0	-	1	-	1	-	1	-	1	-	1	-	1	-	1	-	0	-	1	-	1	-	1	-	0	-	1	-	0	-	0	-	0	-	0	-
5352	0.397	1	1	-	1	-	0	-	1	-	1	-	1	-	1	-	1	-	1	-	1	-	0	-	1	-	0	-	1	-	0	-	0	-	0	-	0	-
4475	0.398	1	0	-	1	-	2	-	1	-	1	-	1	-	1	-	1	-	0	-	1	-	1	-	1	-	0	-	1	-	0	-	0	-	0	-	0	-
4568	0.398	1	0	-	1	-	2	-	1	-	1	-	1	-	1	-	1	-	1	-	1	-	0	-	1	-	0	-	1	-	0	-	0	-	0	-	0	-
4711	0.398	1	0	-	1	-	2	-	1	-	1	-	1	-	1	-	1	-	0	-	1	-	1	-	1	-	0	-	1	-	0	-	0	-	0	-	0	-
4733	0.398	1	2	-	1	-	0	-	1	-	1	-	1	-	1	-	1	-	0	-	1	-	1	-	1	-	0	-	1	-	0	-	0	-	0	-	0	-
697	0.399	1	2	-	2	-	3	-	2	-	4	-	1	-	1	-	1	-	2	-	1	-	1	-	1	-	1	-	1	-	0	-	0	-	0	-	0	-
2750	0.399	1	0	-	0	-	0	-	0	-	0	-	0	-	0	-	1	-	1	-	1	-	2	-	1	-	0	-	1	-	0	-	1	-	2	-	5	-
3683	0.399	1	1	-	1	-	1	-	1	-	1	-	1	-	1	-	1	-	0	-	1	-	2	-	1	-	0	-	1	-	0	-	0	-	1	-	1	-
3149	0.403	1	1	-	1	-	2	-	1	-	2	-	1	-	0	-	1	-	2	-	1	-	1	-	1	-	0	-	1	-	0	-	0	-	0	-	0	-
5374	0.403	1	2	-	1	-	0	-	1	-	2	-	1	-	0	-	1	-	0	-	0	-	0	-	1	-	0	-	1	-	0	-	0	-	0	-	0	-
5384	0.403	1	2	-	1	-	0	-	1	-	2	-	1	-	0	-	1	-	0	-	0	-	0	-	1	-	0	-	1	-	0	-	0	-	0	-	0	-
5387	0.403	1	2	-	1	-	0	-	1	-	2	-	1	-	0	-	1	-	0	-	0	-	0	-	1	-	0	-	1	-	0	-	0	-	0	-	0	-
5425	0.403	1	2	-	1	-	0	-	1	-	2	-	1	-	0	-	1	-	0	-	0	-	0	-	1	-	0	-	1	-	0	-	0	-	0	-	0	-
5984	0.403	1	1	-	1	-	1	-	1	-	0	-	1	-	0	-	1	-	0	-	0	-	0	-	1	-	0	-	1	-	0	-	1	-	1	-	0	-
6019	0.403	1	1	-	1	-	1	-	1	-	0	-	1	-	0	-	1	-	0	-	0	-	0	-	1	-	0	-	1	-	0	-	0	-	1	-	1	-
6183	0.403	1	1	-	1	-	1	-	1	-	0	-	1	-	0	-	1	-	0	-	0	-	0	-	1	-	0	-	1	-	0	-	0	-	1	-	1	-
599	0.411	1	4	-	2	-	2	-	2	-	2	-	2	-	2	-	2	-	1	-	2	-	2	-	2	-	2	-	1	-	0	-	0	-	1	-	1	-
852	0.411	1	3	-	2	-	2	-	2	-	2	-	1	-	0	-	1	-	2	-	2	-	3	-	1	-	1	-	1	-	0	-	0	-	0	-	0	-
1088	0.411	1	2	-	1	-	0	-	1	-	2	-	1	-	2	-	1	-	0	-	0	-	0	-	1	-	0	-	1	-	0	-	2	-	2	-	3	-
3568	0.411	1	3	-	1	-	1	-	1	-	0	-	1	-	2	-	1	-	0	-	0	-	0	-	1	-	1	-	1	-	0	-	0	-	0	-	0	-
734	0.412	1	1	-	1	-	0	-	2	-	2	-	2	-	2	-	2	-	4	-	4	-	4	-	2	-	1	-	1	-	0	-	0	-	0	-	0	-
2799	0.413	1	1	-	1	-	0	-	1	-	1	-	1	-	1	-	1	-	1	-	1	-	0	-	1	-	1	-	1	-	1	-	1	-	1	-	1	-
3101	0.413	1	0	-	1	-	1	-	1	-	1	-	1	-	1	-	1	-	1	-	1	-	0	-	1	-	1	-	1	-	1	-	1	-	1	-	1	-
3854	0.416	1	1	-	1	-	1	-	1	-	1	-	1	-	0	-	1	-	1	-	1	-	0	-	1	-	0	-	1	-	1	-	1	-	1	-	1	-
2513	0.419	1	3	-	1	-	1	-	1	-	2	-	1	-	1	-	1	-	0	-	1	-	1	-	1	-	1	-	1	-	0	-	0	-	0	-	0	-
3665	0.419	1	0	-	1	-	1	-	1	-	1	-	1	-	1	-	1	-	0	-	1	-	1	-	1	-	1	-	1	-	0	-	1	-	1	-	1	-
3896	0.419	1	1	-	1	-	1	-	1	-	0	-	1	-	0	-	1	-	1	-	1	-	3	-	1	-	1	-	1	-	0	-	0	-	0	-	0	-
3919	0.419	1	0	-	1	-	2	-	1	-	1	-	1	-	0	-	1	-	1	-	1	-	2	-	1	-	1	-	1	-	0	-	0	-	0	-	0	-
4453	0.419	1	0	-	1	-	1	-	1	-	0	-	1	-	2	-	1	-	1	-	1	-	0	-	1	-	1	-	1	-	0	-	0	-	0	-	0	-
4784	0.419	1	1	-	1	-	1	-	1	-	0	-	1	-	0	-	1	-	1	-	1	-	1	-	1	-	0	-	1	-	0	-	0	-	1	-	1	-
5464	0.419	1	1	-	1	-	1	-	1	-	0	-	1	-	0	-	1	-	0	-	1	-	1	-	1	-	1	-	1	-	0	-	0	-	0	-	0	-
5967	0.419	1	1	-	1	-	0	-	1	-	0	-	1	-	0	-	1	-	1	-	1	-	1	-	1	-	0	-	1	-	0	-	0	-	0	-	0	-
5983	0.419	1	1	-	1	-	0	-	1	-	0	-	1	-	0	-	1	-	1	-	1	-	1	-	1	-	0	-	1	-	0	-	0	-	0	-	0	-
5995	0.419	1	1	-	1	-	0	-	1	-	0	-	1	-	0	-	1	-	1	-	1	-	1	-	1	-	0	-	1	-	0	-	0	-	0	-	0	-
5999	0.419	1	1	-	1	-	0	-	1	-	0	-	1	-	0	-	1	-	1	-	1	-	1	-	1	-	0	-	1	-	0	-	0	-	0	-	0	-
6000	0.419	1	1	-	1	-	0	-	1	-	0	-	1	-	0	-	1	-	1	-	1	-	1	-	1	-	0	-	1	-	0	-	0	-	0	-	0	-
6008	0.419	1	1	-	1	-	0	-	1	-	0	-	1	-	0	-	1	-	1	-	1	-	1	-	1	-	0	-	1	-	0	-	0	-	0	-	0	-
6060	0.419	1	1	-	1	-	0	-	1	-	0	-	1	-	0	-	1	-	1	-	1	-	1	-	1	-	0	-	1	-	0	-	0	-	0	-	0	-
6061	0.419	1	1	-	1	-	0	-	1	-	0	-	1	-	0	-	1	-	1	-	1	-	1	-	1	-	0	-	1	-	0	-	0	-	0	-	0	-
6062	0.419	1	1	-	1	-	0	-	1	-	0	-	1	-	0	-	1	-	1	-	1	-	1	-	1	-	0	-	1	-	0	-	0	-	0	-	0	-
6094	0.419	1	1	-	1	-	0	-	1	-	0	-	1	-	0	-	1	-	1	-	1	-	1	-	1	-	0	-	1	-	0	-	0	-	0	-	0	-
6098	0.419	1	1	-	1	-	0	-	1	-	0	-	1	-	0	-	1	-	1	-	1	-	1	-	1	-	0	-	1	-	0	-	0	-	0	-	0	-
6099	0.419	1	1	-	1	-	0	-	1	-	0	-	1	-	0	-	1	-	1	-	1	-	1	-	1	-	0	-	1	-	0	-	0	-	0	-	0	-
6102	0.419	1	1	-	1	-	0	-	1	-	0	-	1	-	0	-	1	-	1	-	1	-	1	-	1	-	0	-	1	-	0	-	0	-	0	-	0	-
6156	0.419	1	1	-	1	-	0	-	1	-	0	-	1	-	0	-	1	-	1	-	1	-	1	-	1	-	0	-	1	-	0	-	0	-	0	-	0	-
6185	0.419	1	1	-	1	-	0	-	1	-	0	-	1	-	0	-	1	-	1	-	1	-	1	-	1	-	0	-	1	-	0	-	0	-	0	-	0	-
6186	0.419	1	1	-	1	-	0	-	1	-	0	-	1	-	0	-	1	-	1	-	1	-	1	-	1	-	0	-	1	-	0	-	0	-	0	-	0	-
6193	0.419	1	1	-	1	-	0	-	1	-	0	-	1	-	0	-	1	-	1	-	1	-	1	-	1	-	0	-	1	-	0	-	0	-	0	-	0	-
6205	0.419	1	1	-	1	-	0	-	1	-	0	-	1	-	0	-	1	-	1	-	1	-	1	-	1	-	0	-	1	-	0	-	0	-	0	-	0	-
6229	0.419	1	1	-	1	-	0	-	1	-	0	-	1	-	0	-	1	-	1	-	1	-	1	-	1	-	0	-	1	-	0	-	0	-	0	-	0	-
6231	0.419	1	1	-	1	-	0	-	1	-	0	-	1	-	0	-	1	-	1	-	1	-	1	-	1	-	0	-	1	-	0	-	0	-	0	-	0	-
6286	0.419	1	1	-	1	-	0	-	1	-	0	-	1	-	0	-	1	-	1	-	1	-	1	-	1	-	0	-	1	-	0	-	0	-	0	-	0	-
6300	0.419	1	1	-	1	-	0	-	1	-	0	-	1	-	0	-	1	-	1	-	1	-	1	-	1	-	0	-	1	-	0	-	0	-	0	-	0	-
6301	0.419	1	1	-	1	-	0	-	1	-	0	-	1	-	0	-	1	-	1	-	1	-	1	-	1	-	0	-	1	-	0	-	0	-	0	-	0	-
6306	0.419	1	1	-	1	-	0	-	1	-	0	-	1	-	0	-	1	-	1	-	1	-	1	-	1	-	0	-	1	-	0	-	0	-	0	-	0	-
6325	0.419	1	1	-	1	-	0	-	1	-	0	-	1	-	0	-	1	-	1	-	1	-	1	-	1	-	0	-	1	-	0	-	0	-	0	-	0	-
6329	0.419	1	0	-	1	-	1	-	1	-	0	-	1	-	0	-	1	-	1	-	1	-	1	-	1	-	0	-	1	-	0	-	0	-	0	-	0	-
6351	0.419	1	0	-	1	-	1	-	1	-	0	-	1	-	0	-	1	-	1	-	1	-	1	-	1	-	0	-	1	-	0	-	0	-	0	-	0	-
6375	0.419	1	0	-	1	-	1	-	1	-	0	-	1	-	0	-	1	-	1	-	1	-	1	-	1	-	0	-	1	-	0	-	0	-	0	-	0	-
6376	0.419	1	0	-	1	-	1	-	1	-	0	-	1	-	0	-	1	-	1	-	1	-	1	-	1	-	0	-	1	-	0	-	0	-	0	-	0	-
6379	0.419	1	0	-	1	-	1	-	1	-	0	-	1	-	0	-	1	-	1	-	1	-	1	-	1	-	0	-	1	-	0	-	0	-	0	-	0	-
6405	0.419	1	0	-	1	-	1	-	1	-	0	-	1	-	0	-	1	-	1	-	1	-	1	-	1	-	0	-	1	-	0	-	0	-	0	-	0	-
6422	0.419	1	0	-	1	-	1	-	1	-	0	-	1	-	0	-	1	-	1	-	1	-	1	-	1	-	0	-	1	-	0	-	0	-	0	-	0	-
6424	0.419	1	0	-	1	-	1	-	1	-	0	-	1	-	0	-	1	-	1	-	1	-	1	-	1	-	0	-	1	-	0	-	0	-	0	-	0	-
6430	0.419	1	0	-	1	-	1	-	1	-	0	-	1	-	0	-	1	-	1	-	1	-	1	-	1	-	0	-	1	-	0	-	0	-	0	-	0	-
6443	0.419	1	0	-	1	-	1	-	1	-	0	-	1	-	0	-	1	-	1	-	1	-	1	-	1	-	0	-	1	-	0	-	0	-	0	-	0	-
6447	0.419	1	0	-	1	-	1	-	1	-	0	-	1	-	0	-	1	-	1	-	1	-	1	-	1	-	0	-	1	-	0	-	0	-	0	-	0	-
6450	0.419	1	0	-	1	-	1	-	1	-	0	-	1	-	0	-	1	-	1	-	1	-	1	-	1	-	0	-	1	-	0	-	0	-	0	-	0	-
6453	0.419	1	0	-	1	-	1	-	1	-	0	-	1	-	0	-	1	-	1	-	1	-	1	-	1	-	0	-	1	-	0	-	0	-	0	-	0	-
6454	0.419	1	0	-	1	-	1	-	1	-	0	-	1	-	0	-	1	-	1	-	1	-	1	-	1	-	0	-	1	-	0	-	0	-	0	-	0	-
6457	0.419	1	0	-	1	-	1	-	1	-	0	-	1	-	0	-	1	-	1	-	1	-	1	-	1	-	0	-	1	-	0	-	0	-	0	-	0	-
6470	0.419	1	0	-	1	-	1	-	1	-	0	-	1	-	0	-	1	-	1	-	1	-	1	-	1	-	0	-	1	-	0	-	0	-	0	-	0	-
6471	0.419	1	0	-	1	-	1	-	1	-	0	-	1	-	0	-	1	-	1	-	1	-	1	-	1	-	0	-	1	-	0	-	0	-	0	-	0	-
6476	0.419	1	0	-	1	-	1	-	1	-	0	-	1	-	0	-	1	-	1	-	1	-	1	-	1	-	0	-	1	-	0	-	0	-	0	-	0	-
7155	0.419	1	1	-	1	-	0	-	1	-	0	-	1	-	0	-	1	-	0	-	0	-	0	-	1	-	1	-	1	-	0	-	0	-	0	-	0	-
7278	0.419	1	1	-	1	-	0	-	1	-	0	-	1	-	0	-	1	-	0	-	0	-	0	-	1	-	1	-	1	-	0	-	0	-	0	-	0	-
7308	0.419	1	1	-	1	-	0	-	1	-	0	-	1	-	0	-	1	-	0	-	0	-	0	-	1	-	1	-	1	-	0	-	0	-	0	-	0	-
7353	0.419	1	1	-	1	-	0	-	1	-	0	-	1	-	0	-	1	-	0	-	0	-	0	-	1	-	1	-	1	-	0	-	0	-	0	-	0	-
7478	0.419	1	1	-	1	-	0	-	1	-	0	-	1	-	0	-	1	-	0	-	0	-	0	-	1	-	1	-	1	-	0	-	0	-	0	-	0	-
7536	0.419	1	1	-	1	-	0	-	1	-	0	-	1	-	0	-	1	-	0	-	0	-	0	-	1	-	1	-	1	-	0	-	0	-	0	-	0	-
10425	0.419	1	0	-	1	-	1	-	1	-	0	-	1	-	0	-	1	-	0	-	0	-	0	-	1	-	1	-	1	-	0	-	0	-	0	-	0	-
10427	0.419	1	0	-	1	-	1	-	1	-	0	-	1	-	0	-	1	-	0	-	0	-	0	-	1	-	1	-	1	-	0	-	0	-	0	-	0	-
10432	0.419	1	0	-	1	-	1	-	1	-	0	-	1	-	0	-	1	-	0	-	0	-	0	-	1	-	1	-	1	-	0	-	0	-	0	-	0	-
10441	0.419	1	0	-	1	-	1	-	1	-	0	-	1	-	0	-	1	-	0	-	0	-	0	-	1	-	1	-	1	-	0	-	0	-	0	-	0	-
10446	0.419	1	0	-	1	-	1	-	1	-	0	-	1	-	0	-	1	-	0	-	0	-	0	-	1	-	1	-	1	-	0	-	0	-	0	-	0	-
10457	0.419	1	0	-	1	-	1	-	1	-	0	-	1	-	0	-	1	-	0	-	0	-	0	-	1	-	1	-	1	-	0	-	0	-	0	-	0	-
10460	0.419	1	0	-	1	-	1	-	1	-	0	-	1	-	0	-	1	-	0	-	0	-	0	-	1	-	1	-	1	-	0	-	0	-	0	-	0	-
10466	0.419	1	0	-	1	-	1	-	1	-	0	-	1	-	0	-	1	-	0	-	0	-	0	-	1	-	1	-	1	-	0	-	0	-	0	-	0	-
10468	0.419	1	0	-	1	-	1	-	1	-	0	-	1	-	0	-	1	-	0	-	0	-	0	-	1	-	1	-	1	-	0	-	0	-	0	-	0	-
10471	0.419	1	0	-	1	-	1	-	1	-	0	-	1	-	0	-	1	-	0	-	0	-	0	-	1	-	1	-	1	-	0	-	0	-	0	-	0	-
10475	0.419	1	0	-	1	-	1	-	1	-	0	-	1	-	0	-	1	-	0	-	0	-	0	-	1	-	1	-	1	-	0	-	0	-	0	-	0	-
10476	0.419	1	0	-	1	-	1	-	1	-	0	-	1	-	0	-	1	-	0	-	0	-	0	-	1	-	1	-	1	-	0	-	0	-	0	-	0	-
10477	0.419	1	0	-	1	-	1	-	1	-	0	-	1	-	0	-	1	-	0	-	0	-	0	-	1	-	1	-	1	-	0	-	0	-	0	-	0	-
10480	0.419	1	0	-	1	-	1	-	1	-	0	-	1	-	0	-	1	-	0	-	0	-	0	-	1	-	1	-	1	-	0	-	0	-	0	-	0	-
10481	0.419	1	0	-	1	-	1	-	1	-	0	-	1	-	0	-	1	-	0	-	0	-	0	-	1	-	1	-	1	-	0	-	0	-	0	-	0	-
10483	0.419	1	0	-	1	-	1	-	1	-	0	-	1	-	0	-	1	-	0	-	0	-	0	-	1	-	1	-	1	-	0	-	0	-	0	-	0	-
10484	0.419	1	0	-	1	-	1	-	1	-	0	-	1	-	0	-	1	-	0	-	0	-	0	-	1	-	1	-	1	-	0	-	0	-	0	-	0	-
10486	0.419	1	0	-	1	-	1	-	1	-	0	-	1	-	0	-	1	-	0	-	0	-	0	-	1	-	1	-	1	-	0	-	0	-	0	-	0	-
338	0.42	2	2	-	3	-	5	-	3	-	4	-	2	-	2	-	2	-	2	-	2	-	3	-	2	-	1	-	2	-	2	-	1	-	1	-	1	-
5389	0.42	1	1	-	1	-	0	-	1	-	3	-	1	-	0	-	1	-	0	-	0	-	0	-	1	-	0	-	1	-	0	-	0	-	0	-	0	-
5415	0.42	1	1	-	1	-	0	-	1	-	3	-	1	-	0	-	1	-	0	-	0	-	0	-	1	-	0	-	1	-	0	-	0	-	0	-	0	-
5555	0.42	1	0	-	1	-	1	-	1	-	3	-	1	-	0	-	1	-	0	-	0	-	0	-	1	-	0	-	1	-	0	-	0	-	0	-	0	-
5557	0.42	1	0	-	1	-	1	-	1	-	3	-	1	-	0	-	1	-	0	-	0	-	0	-	1	-	0	-	1	-	0	-	0	-	0	-	0	-
252	0.421	2	3	-	4	-	4	-	4	-	7	-	3	-	3	-	3	-	3	-	3	-	3	-	3	-	1	-	2	-	1	-	2	-	2	-	1	-
3012	0.424	1	2	-	1	-	1	-	1	-	1	-	1	-	1	-	1	-	0	-	1	-	2	-	1	-	1	-	1	-	0	-	0	-	0	-	0	-
4321	0.424	1	1	-	1	-	1	-	1	-	1	-	1	-	0	-	1	-	0	-	1	-	1	-	1	-	0	-	1	-	0	-	1	-	1	-	1	-
4377	0.424	1	1	-	1	-	1	-	1	-	1	-	1	-	0	-	1	-	1	-	1	-	0	-	1	-	0	-	1	-	0	-	1	-	1	-	1	-
4379	0.424	1	1	-	1	-	1	-	1	-	1	-	1	-	0	-	1	-	1	-	1	-	0	-	1	-	0	-	1	-	0	-	1	-	1	-	1	-
4808	0.424	1	1	-	1	-	0	-	1	-	2	-	1	-	0	-	1	-	1	-	1	-	0	-	1	-	1	-	1	-	0	-	0	-	0	-	0	-
3899	0.426	1	2	-	2	-	2	-	2	-	2	-	1	-	0	-	1	-	0	-	1	-	1	-	1	-	0	-	1	-	0	-	0	-	0	-	0	-
4216	0.426	1	0	-	0	-	0	-	1	-	3	-	1	-	2	-	1	-	0	-	0	-	0	-	1	-	1	-	1	-	0	-	0	-	0	-	0	-
4393	0.427	1	0	-	1	-	1	-	1	-	1	-	1	-	0	-	1	-	1	-	1	-	0	-	1	-	0	-	1	-	0	-	1	-	1	-	2	-
1349	0.43	1	3	-	1	-	1	-	1	-	1	-	1	-	0	-	1	-	0	-	0	-	0	-	1	-	0	-	1	-	0	-	4	-	2	-	2	-
3913	0.43	1	1	-	1	-	0	-	1	-	1	-	1	-	0	-	1	-	3	-	2	-	2	-	1	-	0	-	1	-	0	-	0	-	0	-	0	-
520	0.431	2	0	-	0	-	0	-	0	-	0	-	1	-	1	-	1	-	0	-	1	-	1	-	1	-	0	-	2	-	0	-	9	-	7	-	7	-
1190	0.431	1	3	-	2	-	2	-	2	-	3	-	1	-	1	-	1	-	0	-	1	-	1	-	1	-	1	-	1	-	0	-	0	-	0	-	0	-
4298	0.431	1	2	-	1	-	0	-	1	-	2	-	1	-	0	-	1	-	1	-	1	-	1	-	1	-	0	-	1	-	0	-	0	-	0	-	0	-
4531	0.431	1	0	-	1	-	1	-	1	-	0	-	1	-	1	-	1	-	0	-	1	-	1	-	1	-	2	-	1	-	0	-	0	-	0	-	0	-
6292	0.431	1	2	-	1	-	0	-	1	-	0	-	1	-	0	-	1	-	0	-	0	-	0	-	1	-	1	-	1	-	0	-	0	-	0	-	0	-
645	0.432	1	2	-	2	-	4	-	1	-	1	-	1	-	1	-	1	-	3	-	3	-	3	-	1	-	1	-	1	-	0	-	0	-	0	-	0	-
5180	0.432	1	0	-	0	-	0	-	1	-	2	-	1	-	1	-	1	-	1	-	1	-	0	-	1	-	0	-	1	-	0	-	0	-	0	-	0	-
5388	0.432	1	2	-	1	-	0	-	1	-	0	-	1	-	0	-	1	-	1	-	1	-	1	-	1	-	0	-	1	-	0	-	0	-	0	-	0	-
5542	0.432	1	0	-	1	-	2	-	1	-	0	-	1	-	0	-	1	-	1	-	1	-	1	-	1	-	0	-	1	-	0	-	0	-	0	-	0	-
5544	0.432	1	0	-	1	-	2	-	1	-	0	-	1	-	0	-	1	-	1	-	1	-	1	-	1	-	0	-	1	-	0	-	0	-	0	-	0	-
5551	0.432	1	0	-	1	-	2	-	1	-	0	-	1	-	0	-	1	-	1	-	1	-	1	-	1	-	0	-	1	-	0	-	0	-	0	-	0	-
5015	0.436	1	1	-	1	-	1	-	1	-	0	-	1	-	1	-	1	-	1	-	1	-	0	-	1	-	0	-	1	-	0	-	0	-	0	-	0	-
5026	0.436	1	1	-	1	-	1	-	1	-	0	-	1	-	1	-	1	-	0	-	1	-	1	-	1	-	0	-	1	-	0	-	0	-	0	-	0	-
5082	0.436	1	1	-	1	-	1	-	1	-	0	-	1	-	1	-	1	-	1	-	1	-	0	-	1	-	0	-	1	-	0	-	0	-	0	-	0	-
5121	0.436	1	1	-	1	-	1	-	1	-	0	-	1	-	1	-	1	-	1	-	1	-	0	-	1	-	0	-	1	-	0	-	0	-	0	-	0	-
5170	0.436	1	1	-	1	-	1	-	1	-	0	-	1	-	1	-	1	-	0	-	1	-	1	-	1	-	0	-	1	-	0	-	0	-	0	-	0	-
5174	0.436	1	1	-	1	-	1	-	1	-	0	-	1	-	1	-	1	-	0	-	1	-	1	-	1	-	0	-	1	-	0	-	0	-	0	-	0	-
5203	0.436	1	1	-	1	-	1	-	1	-	0	-	1	-	1	-	1	-	0	-	1	-	1	-	1	-	0	-	1	-	0	-	0	-	0	-	0	-
5268	0.436	1	1	-	1	-	1	-	1	-	0	-	1	-	1	-	1	-	0	-	1	-	1	-	1	-	0	-	1	-	0	-	0	-	0	-	0	-
5271	0.436	1	1	-	1	-	1	-	1	-	0	-	1	-	1	-	1	-	1	-	1	-	0	-	1	-	0	-	1	-	0	-	0	-	0	-	0	-
5301	0.436	1	1	-	1	-	1	-	1	-	0	-	1	-	1	-	1	-	1	-	1	-	0	-	1	-	0	-	1	-	0	-	0	-	0	-	0	-
5329	0.436	1	1	-	1	-	1	-	1	-	0	-	1	-	1	-	1	-	0	-	1	-	1	-	1	-	0	-	1	-	0	-	0	-	0	-	0	-
5340	0.436	1	1	-	1	-	1	-	1	-	0	-	1	-	1	-	1	-	0	-	1	-	1	-	1	-	0	-	1	-	0	-	0	-	0	-	0	-
5884	0.436	1	0	-	0	-	0	-	0	-	0	-	1	-	1	-	1	-	0	-	1	-	1	-	1	-	0	-	1	-	1	-	0	-	0	-	0	-
5932	0.436	1	0	-	0	-	0	-	0	-	0	-	1	-	1	-	1	-	0	-	1	-	1	-	1	-	0	-	1	-	1	-	0	-	0	-	0	-
4326	0.437	1	1	-	1	-	1	-	1	-	4	-	1	-	0	-	1	-	0	-	0	-	0	-	1	-	0	-	1	-	0	-	0	-	0	-	0	-
1129	0.438	1	0	-	1	-	2	-	1	-	1	-	1	-	1	-	1	-	1	-	1	-	2	-	1	-	1	-	1	-	0	-	1	-	1	-	2	-
4349	0.438	1	3	-	1	-	1	-	1	-	2	-	1	-	0	-	1	-	0	-	0	-	0	-	1	-	0	-	1	-	0	-	0	-	0	-	0	-
4657	0.441	1	0	-	1	-	3	-	1	-	1	-	1	-	1	-	1	-	0	-	0	-	0	-	1	-	0	-	1	-	0	-	0	-	0	-	0	-
5728	0.441	1	0	-	0	-	0	-	1	-	1	-	1	-	1	-	1	-	0	-	0	-	0	-	1	-	0	-	1	-	0	-	0	-	1	-	1	-
6864	0.441	1	0	-	0	-	0	-	0	-	0	-	1	-	1	-	1	-	0	-	1	-	1	-	1	-	0	-	1	-	0	-	0	-	0	-	0	-
6880	0.441	1	0	-	0	-	0	-	0	-	0	-	1	-	1	-	1	-	1	-	1	-	0	-	1	-	0	-	1	-	0	-	0	-	0	-	0	-
6898	0.441	1	0	-	0	-	0	-	0	-	0	-	1	-	1	-	1	-	1	-	1	-	0	-	1	-	0	-	1	-	0	-	0	-	0	-	0	-
6901	0.441	1	0	-	0	-	0	-	0	-	0	-	1	-	1	-	1	-	0	-	1	-	1	-	1	-	0	-	1	-	0	-	0	-	0	-	0	-
6904	0.441	1	0	-	0	-	0	-	0	-	0	-	1	-	1	-	1	-	0	-	1	-	1	-	1	-	0	-	1	-	0	-	0	-	0	-	0	-
6905	0.441	1	0	-	0	-	0	-	0	-	0	-	1	-	1	-	1	-	0	-	1	-	1	-	1	-	0	-	1	-	0	-	0	-	0	-	0	-
6907	0.441	1	0	-	0	-	0	-	0	-	0	-	1	-	1	-	1	-	1	-	1	-	0	-	1	-	0	-	1	-	0	-	0	-	0	-	0	-
6909	0.441	1	0	-	0	-	0	-	0	-	0	-	1	-	1	-	1	-	1	-	1	-	0	-	1	-	0	-	1	-	0	-	0	-	0	-	0	-
6914	0.441	1	0	-	0	-	0	-	0	-	0	-	1	-	1	-	1	-	0	-	1	-	1	-	1	-	0	-	1	-	0	-	0	-	0	-	0	-
6928	0.441	1	0	-	0	-	0	-	0	-	0	-	1	-	1	-	1	-	0	-	1	-	1	-	1	-	0	-	1	-	0	-	0	-	0	-	0	-
6950	0.441	1	0	-	0	-	0	-	0	-	0	-	1	-	1	-	1	-	1	-	1	-	0	-	1	-	0	-	1	-	0	-	0	-	0	-	0	-
6953	0.441	1	0	-	0	-	0	-	0	-	0	-	1	-	1	-	1	-	1	-	1	-	0	-	1	-	0	-	1	-	0	-	0	-	0	-	0	-
6960	0.441	1	0	-	0	-	0	-	0	-	0	-	1	-	1	-	1	-	1	-	1	-	0	-	1	-	0	-	1	-	0	-	0	-	0	-	0	-
6964	0.441	1	0	-	0	-	0	-	0	-	0	-	1	-	1	-	1	-	0	-	1	-	1	-	1	-	0	-	1	-	0	-	0	-	0	-	0	-
6975	0.441	1	0	-	0	-	0	-	0	-	0	-	1	-	1	-	1	-	0	-	1	-	1	-	1	-	0	-	1	-	0	-	0	-	0	-	0	-
6976	0.441	1	0	-	0	-	0	-	0	-	0	-	1	-	1	-	1	-	0	-	1	-	1	-	1	-	0	-	1	-	0	-	0	-	0	-	0	-
6981	0.441	1	0	-	0	-	0	-	0	-	0	-	1	-	1	-	1	-	1	-	1	-	0	-	1	-	0	-	1	-	0	-	0	-	0	-	0	-
6985	0.441	1	0	-	0	-	0	-	0	-	0	-	1	-	1	-	1	-	0	-	1	-	1	-	1	-	0	-	1	-	0	-	0	-	0	-	0	-
6987	0.441	1	0	-	0	-	0	-	0	-	0	-	1	-	1	-	1	-	1	-	1	-	0	-	1	-	0	-	1	-	0	-	0	-	0	-	0	-
7008	0.441	1	0	-	0	-	0	-	0	-	0	-	1	-	1	-	1	-	0	-	1	-	1	-	1	-	0	-	1	-	0	-	0	-	0	-	0	-
7027	0.441	1	0	-	0	-	0	-	0	-	0	-	1	-	1	-	1	-	0	-	1	-	1	-	1	-	0	-	1	-	0	-	0	-	0	-	0	-
7030	0.441	1	0	-	0	-	0	-	0	-	0	-	1	-	1	-	1	-	0	-	1	-	1	-	1	-	0	-	1	-	0	-	0	-	0	-	0	-
7051	0.441	1	0	-	0	-	0	-	0	-	0	-	1	-	1	-	1	-	0	-	1	-	1	-	1	-	0	-	1	-	0	-	0	-	0	-	0	-
7063	0.441	1	0	-	0	-	0	-	0	-	0	-	1	-	1	-	1	-	0	-	1	-	1	-	1	-	0	-	1	-	0	-	0	-	0	-	0	-
7072	0.441	1	0	-	0	-	0	-	0	-	0	-	1	-	1	-	1	-	0	-	1	-	1	-	1	-	0	-	1	-	0	-	0	-	0	-	0	-
7077	0.441	1	0	-	0	-	0	-	0	-	0	-	1	-	1	-	1	-	0	-	1	-	1	-	1	-	0	-	1	-	0	-	0	-	0	-	0	-
7079	0.441	1	0	-	0	-	0	-	0	-	0	-	1	-	1	-	1	-	0	-	1	-	1	-	1	-	0	-	1	-	0	-	0	-	0	-	0	-
7081	0.441	1	0	-	0	-	0	-	0	-	0	-	1	-	1	-	1	-	1	-	1	-	0	-	1	-	0	-	1	-	0	-	0	-	0	-	0	-
7101	0.441	1	0	-	0	-	0	-	0	-	0	-	1	-	1	-	1	-	1	-	1	-	0	-	1	-	0	-	1	-	0	-	0	-	0	-	0	-
7105	0.441	1	0	-	0	-	0	-	0	-	0	-	1	-	1	-	1	-	1	-	1	-	0	-	1	-	0	-	1	-	0	-	0	-	0	-	0	-
7107	0.441	1	0	-	0	-	0	-	0	-	0	-	1	-	1	-	1	-	0	-	1	-	1	-	1	-	0	-	1	-	0	-	0	-	0	-	0	-
3902	0.442	1	1	-	1	-	1	-	1	-	3	-	1	-	0	-	1	-	0	-	1	-	1	-	1	-	1	-	1	-	0	-	0	-	0	-	0	-
4346	0.442	1	2	-	2	-	2	-	1	-	1	-	1	-	0	-	1	-	0	-	1	-	1	-	1	-	0	-	1	-	0	-	0	-	0	-	0	-
302	0.443	1	5	-	4	-	4	-	4	-	6	-	3	-	2	-	3	-	3	-	3	-	3	-	3	-	3	-	1	-	0	-	0	-	0	-	0	-
662	0.444	1	1	-	2	-	4	-	2	-	3	-	2	-	2	-	2	-	2	-	2	-	2	-	2	-	1	-	1	-	0	-	0	-	0	-	0	-
2083	0.444	1	1	-	1	-	3	-	1	-	1	-	1	-	1	-	1	-	0	-	1	-	1	-	1	-	2	-	1	-	1	-	0	-	0	-	0	-
5321	0.444	1	0	-	1	-	1	-	1	-	1	-	1	-	1	-	1	-	0	-	0	-	0	-	1	-	0	-	1	-	0	-	0	-	1	-	1	-
3	0.445	0	30	-	29	-	29	-	28	-	25	-	29	-	29	-	30	-	28	-	27	-	26	-	29	-	28	-	39	-	46	-	50	-	51	-	57	-
4343	0.446	1	2	-	1	-	0	-	1	-	1	-	1	-	0	-	1	-	1	-	1	-	1	-	1	-	0	-	1	-	0	-	0	-	1	-	1	-
4387	0.446	1	0	-	1	-	2	-	1	-	1	-	1	-	0	-	1	-	1	-	1	-	1	-	1	-	0	-	1	-	0	-	0	-	1	-	1	-
1011	0.449	1	3	-	2	-	2	-	2	-	4	-	1	-	0	-	1	-	1	-	1	-	1	-	1	-	1	-	1	-	0	-	0	-	0	-	0	-
691	0.45	1	3	-	2	-	1	-	2	-	3	-	2	-	1	-	2	-	3	-	3	-	3	-	2	-	1	-	1	-	0	-	0	-	0	-	0	-
4725	0.451	1	2	-	1	-	1	-	1	-	0	-	1	-	1	-	1	-	1	-	1	-	0	-	1	-	0	-	1	-	0	-	0	-	0	-	0	-
4765	0.451	1	2	-	1	-	1	-	1	-	0	-	1	-	1	-	1	-	0	-	1	-	1	-	1	-	0	-	1	-	0	-	0	-	0	-	0	-
2902	0.454	1	1	-	1	-	1	-	1	-	1	-	1	-	1	-	1	-	1	-	1	-	0	-	1	-	1	-	1	-	1	-	0	-	1	-	1	-
2946	0.454	1	1	-	1	-	1	-	1	-	1	-	1	-	1	-	1	-	0	-	1	-	1	-	1	-	1	-	1	-	1	-	1	-	1	-	0	-
3117	0.454	1	1	-	1	-	1	-	1	-	1	-	1	-	1	-	1	-	0	-	1	-	1	-	1	-	1	-	1	-	1	-	0	-	1	-	1	-
540	0.455	1	2	-	2	-	1	-	2	-	2	-	2	-	5	-	2	-	3	-	3	-	3	-	2	-	1	-	1	-	0	-	0	-	0	-	0	-
318	0.456	1	4	-	4	-	4	-	3	-	3	-	3	-	5	-	2	-	2	-	2	-	3	-	2	-	1	-	1	-	0	-	1	-	1	-	1	-
3872	0.457	1	1	-	1	-	3	-	1	-	1	-	1	-	0	-	1	-	0	-	0	-	0	-	1	-	1	-	1	-	0	-	0	-	1	-	1	-
451	0.458	1	4	-	3	-	3	-	3	-	4	-	2	-	2	-	2	-	2	-	2	-	3	-	2	-	1	-	1	-	0	-	0	-	0	-	0	-
728	0.458	1	1	-	1	-	2	-	1	-	1	-	1	-	2	-	1	-	3	-	2	-	2	-	1	-	0	-	1	-	0	-	2	-	1	-	1	-
3890	0.458	1	2	-	1	-	1	-	1	-	2	-	1	-	0	-	1	-	0	-	1	-	1	-	1	-	1	-	1	-	0	-	0	-	0	-	0	-
2906	0.459	1	1	-	1	-	1	-	1	-	0	-	1	-	1	-	1	-	0	-	1	-	1	-	1	-	1	-	1	-	1	-	1	-	1	-	1	-
2947	0.459	1	1	-	1	-	1	-	1	-	0	-	1	-	1	-	1	-	1	-	1	-	0	-	1	-	1	-	1	-	1	-	1	-	1	-	1	-
3072	0.459	1	1	-	1	-	1	-	1	-	0	-	1	-	1	-	1	-	1	-	1	-	0	-	1	-	1	-	1	-	1	-	1	-	1	-	1	-
119	0.46	4	8	-	6	-	6	-	5	-	4	-	5	-	2	-	5	-	6	-	5	-	5	-	5	-	5	-	4	-	3	-	4	-	4	-	3	-
699	0.46	2	1	-	1	-	1	-	2	-	2	-	2	-	2	-	2	-	2	-	2	-	1	-	2	-	2	-	2	-	1	-	0	-	1	-	2	-
3210	0.46	1	0	-	1	-	1	-	1	-	1	-	1	-	1	-	1	-	1	-	1	-	1	-	1	-	0	-	1	-	1	-	0	-	1	-	1	-
3494	0.462	1	1	-	1	-	0	-	1	-	0	-	1	-	2	-	1	-	2	-	2	-	2	-	1	-	0	-	1	-	0	-	0	-	0	-	0	-
1013	0.463	1	3	-	2	-	2	-	2	-	2	-	1	-	0	-	1	-	1	-	1	-	1	-	1	-	1	-	1	-	0	-	0	-	1	-	2	-
4783	0.463	1	1	-	1	-	1	-	1	-	1	-	1	-	0	-	1	-	1	-	1	-	0	-	1	-	0	-	1	-	1	-	0	-	0	-	0	-
611	0.464	1	4	-	3	-	4	-	2	-	2	-	1	-	1	-	1	-	1	-	1	-	1	-	1	-	0	-	1	-	0	-	2	-	1	-	1	-
4691	0.464	1	1	-	1	-	0	-	1	-	1	-	1	-	2	-	1	-	0	-	1	-	1	-	1	-	0	-	1	-	0	-	0	-	0	-	0	-
5548	0.464	1	0	-	0	-	0	-	1	-	1	-	1	-	0	-	1	-	1	-	1	-	0	-	1	-	2	-	1	-	0	-	0	-	0	-	0	-
5549	0.464	1	0	-	0	-	0	-	1	-	1	-	1	-	0	-	1	-	1	-	1	-	0	-	1	-	2	-	1	-	0	-	0	-	0	-	0	-
4831	0.465	1	1	-	1	-	0	-	1	-	1	-	1	-	0	-	1	-	1	-	1	-	0	-	1	-	2	-	1	-	0	-	0	-	0	-	0	-
3137	0.466	1	1	-	1	-	2	-	1	-	0	-	1	-	0	-	1	-	1	-	1	-	1	-	1	-	2	-	1	-	0	-	0	-	1	-	1	-
3295	0.467	1	1	-	1	-	1	-	1	-	1	-	1	-	1	-	1	-	0	-	1	-	1	-	1	-	1	-	1	-	0	-	1	-	1	-	0	-
3506	0.467	1	1	-	1	-	1	-	1	-	1	-	1	-	1	-	1	-	0	-	1	-	1	-	1	-	1	-	1	-	0	-	1	-	1	-	0	-
3518	0.467	1	1	-	1	-	1	-	1	-	1	-	1	-	1	-	1	-	1	-	1	-	0	-	1	-	1	-	1	-	0	-	1	-	1	-	0	-
3581	0.467	1	1	-	1	-	1	-	1	-	1	-	1	-	1	-	1	-	0	-	1	-	1	-	1	-	1	-	1	-	0	-	0	-	1	-	1	-
3687	0.467	1	1	-	1	-	1	-	1	-	1	-	1	-	1	-	1	-	0	-	1	-	1	-	1	-	1	-	1	-	0	-	1	-	1	-	0	-
3734	0.467	1	1	-	1	-	1	-	1	-	1	-	1	-	1	-	1	-	0	-	1	-	1	-	1	-	1	-	1	-	0	-	1	-	1	-	0	-
3823	0.467	1	1	-	1	-	1	-	1	-	1	-	1	-	1	-	1	-	0	-	1	-	1	-	1	-	1	-	1	-	0	-	1	-	1	-	0	-
4504	0.468	1	0	-	1	-	1	-	1	-	1	-	1	-	1	-	1	-	0	-	0	-	0	-	1	-	1	-	1	-	0	-	0	-	1	-	1	-
4567	0.468	1	1	-	1	-	0	-	1	-	1	-	1	-	1	-	1	-	0	-	0	-	0	-	1	-	1	-	1	-	0	-	1	-	1	-	0	-
397	0.469	1	4	-	3	-	2	-	3	-	3	-	3	-	2	-	3	-	3	-	3	-	4	-	3	-	3	-	1	-	0	-	0	-	0	-	0	-
495	0.469	2	3	-	2	-	1	-	2	-	3	-	2	-	2	-	2	-	2	-	2	-	2	-	2	-	0	-	2	-	0	-	3	-	2	-	2	-
3813	0.469	1	1	-	1	-	1	-	1	-	0	-	1	-	1	-	1	-	0	-	1	-	1	-	1	-	1	-	1	-	0	-	1	-	1	-	1	-
3848	0.469	1	1	-	1	-	1	-	1	-	0	-	1	-	1	-	1	-	1	-	1	-	0	-	1	-	1	-	1	-	0	-	1	-	1	-	1	-
4500	0.469	1	1	-	1	-	0	-	1	-	1	-	1	-	1	-	1	-	1	-	1	-	0	-	1	-	1	-	1	-	0	-	0	-	0	-	0	-
4512	0.469	1	1	-	1	-	0	-	1	-	1	-	1	-	1	-	1	-	1	-	1	-	0	-	1	-	1	-	1	-	0	-	0	-	0	-	0	-
4594	0.469	1	0	-	1	-	1	-	1	-	1	-	1	-	1	-	1	-	1	-	1	-	0	-	1	-	1	-	1	-	0	-	0	-	0	-	0	-
4633	0.469	1	1	-	1	-	0	-	1	-	1	-	1	-	1	-	1	-	0	-	1	-	1	-	1	-	1	-	1	-	0	-	0	-	0	-	0	-
4654	0.469	1	0	-	1	-	1	-	1	-	1	-	1	-	1	-	1	-	0	-	1	-	1	-	1	-	1	-	1	-	0	-	0	-	0	-	0	-
4730	0.469	1	0	-	1	-	1	-	1	-	1	-	1	-	1	-	1	-	0	-	1	-	1	-	1	-	1	-	1	-	0	-	0	-	0	-	0	-
4767	0.469	1	0	-	1	-	1	-	1	-	1	-	1	-	1	-	1	-	1	-	1	-	0	-	1	-	1	-	1	-	0	-	0	-	0	-	0	-
3886	0.47	1	2	-	1	-	1	-	1	-	0	-	1	-	0	-	1	-	2	-	2	-	2	-	1	-	0	-	1	-	0	-	0	-	0	-	0	-
3992	0.47	1	1	-	1	-	0	-	1	-	0	-	1	-	1	-	1	-	1	-	1	-	1	-	1	-	0	-	1	-	0	-	1	-	1	-	1	-
4139	0.47	1	1	-	1	-	0	-	1	-	0	-	1	-	1	-	1	-	1	-	1	-	1	-	1	-	0	-	1	-	0	-	1	-	1	-	1	-
4244	0.47	1	1	-	1	-	0	-	1	-	1	-	1	-	1	-	1	-	1	-	1	-	1	-	1	-	0	-	1	-	0	-	0	-	1	-	1	-
4260	0.47	1	1	-	1	-	0	-	1	-	1	-	1	-	1	-	1	-	1	-	1	-	1	-	1	-	0	-	1	-	0	-	0	-	1	-	1	-
546	0.471	1	2	-	2	-	3	-	2	-	3	-	2	-	1	-	2	-	2	-	2	-	3	-	2	-	2	-	1	-	0	-	1	-	1	-	0	-
3121	0.471	1	3	-	1	-	1	-	1	-	2	-	1	-	0	-	1	-	1	-	1	-	1	-	1	-	0	-	1	-	0	-	0	-	0	-	0	-
4465	0.471	1	0	-	1	-	1	-	1	-	0	-	1	-	2	-	1	-	0	-	0	-	0	-	1	-	1	-	1	-	0	-	0	-	1	-	1	-
4220	0.472	1	1	-	1	-	0	-	1	-	0	-	1	-	2	-	1	-	1	-	1	-	1	-	1	-	0	-	1	-	0	-	0	-	1	-	1	-
5373	0.472	1	1	-	1	-	1	-	1	-	1	-	1	-	0	-	1	-	1	-	1	-	0	-	1	-	0	-	1	-	0	-	0	-	0	-	0	-
5383	0.472	1	2	-	1	-	1	-	1	-	0	-	1	-	0	-	1	-	0	-	0	-	0	-	1	-	0	-	1	-	0	-	0	-	1	-	1	-
5409	0.472	1	1	-	1	-	1	-	1	-	1	-	1	-	0	-	1	-	1	-	1	-	0	-	1	-	0	-	1	-	0	-	0	-	0	-	0	-
5438	0.472	1	1	-	1	-	1	-	1	-	1	-	1	-	0	-	1	-	1	-	1	-	0	-	1	-	0	-	1	-	0	-	0	-	0	-	0	-
5439	0.472	1	1	-	1	-	2	-	1	-	0	-	1	-	0	-	1	-	0	-	0	-	0	-	1	-	0	-	1	-	0	-	0	-	1	-	1	-
5440	0.472	1	1	-	1	-	1	-	1	-	1	-	1	-	0	-	1	-	0	-	1	-	1	-	1	-	0	-	1	-	0	-	0	-	0	-	0	-
5459	0.472	1	1	-	1	-	1	-	1	-	1	-	1	-	0	-	1	-	1	-	1	-	0	-	1	-	0	-	1	-	0	-	0	-	0	-	0	-
5463	0.472	1	1	-	1	-	1	-	1	-	1	-	1	-	0	-	1	-	1	-	1	-	0	-	1	-	0	-	1	-	0	-	0	-	0	-	0	-
5468	0.472	1	1	-	1	-	1	-	1	-	1	-	1	-	0	-	1	-	0	-	1	-	1	-	1	-	0	-	1	-	0	-	0	-	0	-	0	-
5473	0.472	1	1	-	1	-	1	-	1	-	1	-	1	-	0	-	1	-	1	-	1	-	0	-	1	-	0	-	1	-	0	-	0	-	0	-	0	-
5478	0.472	1	1	-	1	-	1	-	1	-	1	-	1	-	0	-	1	-	1	-	1	-	0	-	1	-	0	-	1	-	0	-	0	-	0	-	0	-
5479	0.472	1	1	-	1	-	1	-	1	-	1	-	1	-	0	-	1	-	1	-	1	-	0	-	1	-	0	-	1	-	0	-	0	-	0	-	0	-
5482	0.472	1	1	-	1	-	1	-	1	-	1	-	1	-	0	-	1	-	0	-	1	-	1	-	1	-	0	-	1	-	0	-	0	-	0	-	0	-
5483	0.472	1	1	-	1	-	1	-	1	-	1	-	1	-	0	-	1	-	0	-	1	-	1	-	1	-	0	-	1	-	0	-	0	-	0	-	0	-
5490	0.472	1	1	-	1	-	1	-	1	-	1	-	1	-	0	-	1	-	0	-	1	-	1	-	1	-	0	-	1	-	0	-	0	-	0	-	0	-
1092	0.473	1	2	-	2	-	4	-	1	-	1	-	1	-	2	-	1	-	1	-	1	-	1	-	1	-	0	-	1	-	0	-	0	-	0	-	0	-
2261	0.473	1	3	-	2	-	1	-	2	-	3	-	1	-	1	-	1	-	0	-	0	-	0	-	1	-	1	-	1	-	0	-	0	-	0	-	0	-
2317	0.474	1	1	-	1	-	2	-	1	-	0	-	1	-	2	-	1	-	2	-	2	-	2	-	1	-	0	-	1	-	0	-	0	-	0	-	0	-
785	0.475	1	1	-	1	-	1	-	1	-	1	-	1	-	1	-	1	-	1	-	1	-	1	-	1	-	2	-	1	-	0	-	0	-	1	-	5	-
1663	0.475	1	1	-	2	-	3	-	2	-	3	-	1	-	1	-	1	-	1	-	1	-	1	-	1	-	0	-	1	-	0	-	0	-	0	-	0	-
314	0.476	2	3	-	3	-	5	-	2	-	2	-	2	-	1	-	2	-	2	-	2	-	2	-	2	-	2	-	2	-	7	-	0	-	1	-	1	-
138	0.477	3	3	-	3	-	5	-	3	-	4	-	3	-	3	-	3	-	3	-	3	-	4	-	3	-	2	-	3	-	1	-	10	-	7	-	7	-
715	0.478	1	4	-	2	-	2	-	2	-	4	-	1	-	1	-	1	-	1	-	1	-	1	-	1	-	1	-	1	-	0	-	0	-	0	-	0	-
140	0.479	4	4	-	5	-	8	-	5	-	5	-	5	-	4	-	5	-	3	-	4	-	4	-	5	-	6	-	4	-	3	-	2	-	2	-	2	-
1085	0.479	1	1	-	1	-	4	-	1	-	1	-	1	-	2	-	1	-	1	-	1	-	1	-	1	-	1	-	1	-	0	-	0	-	0	-	0	-
1218	0.479	1	1	-	1	-	3	-	1	-	1	-	1	-	2	-	1	-	2	-	2	-	2	-	1	-	0	-	1	-	0	-	0	-	0	-	0	-
343	0.481	2	1	-	2	-	3	-	2	-	2	-	2	-	2	-	2	-	3	-	2	-	1	-	2	-	2	-	2	-	1	-	4	-	4	-	4	-
2745	0.482	1	1	-	1	-	2	-	1	-	1	-	1	-	0	-	1	-	1	-	1	-	2	-	1	-	1	-	1	-	0	-	0	-	1	-	1	-
3142	0.482	1	3	-	3	-	3	-	2	-	2	-	1	-	0	-	1	-	0	-	0	-	0	-	1	-	0	-	1	-	0	-	0	-	0	-	0	-
4796	0.482	1	1	-	1	-	0	-	1	-	0	-	1	-	0	-	1	-	2	-	2	-	2	-	1	-	0	-	1	-	0	-	0	-	0	-	0	-
4850	0.482	1	1	-	1	-	0	-	1	-	0	-	1	-	0	-	1	-	2	-	2	-	2	-	1	-	0	-	1	-	0	-	0	-	0	-	0	-
4877	0.482	1	0	-	1	-	1	-	1	-	0	-	1	-	0	-	1	-	2	-	2	-	2	-	1	-	0	-	1	-	0	-	0	-	0	-	0	-
4043	0.484	1	2	-	1	-	0	-	1	-	1	-	1	-	1	-	1	-	1	-	1	-	0	-	1	-	1	-	1	-	0	-	0	-	0	-	0	-
5427	0.484	1	1	-	1	-	0	-	1	-	1	-	1	-	0	-	1	-	0	-	0	-	0	-	1	-	0	-	1	-	0	-	1	-	1	-	1	-
4686	0.485	1	1	-	1	-	0	-	1	-	0	-	1	-	1	-	1	-	1	-	1	-	2	-	1	-	0	-	1	-	0	-	0	-	0	-	0	-
4324	0.487	1	2	-	1	-	1	-	1	-	2	-	1	-	0	-	1	-	0	-	0	-	0	-	1	-	0	-	1	-	0	-	0	-	1	-	1	-
5830	0.487	1	1	-	1	-	0	-	1	-	0	-	1	-	1	-	1	-	0	-	0	-	0	-	1	-	0	-	1	-	1	-	0	-	0	-	0	-
5835	0.487	1	0	-	1	-	1	-	1	-	0	-	1	-	1	-	1	-	0	-	0	-	0	-	1	-	0	-	1	-	1	-	0	-	0	-	0	-
5915	0.487	1	1	-	1	-	0	-	1	-	0	-	1	-	1	-	1	-	0	-	0	-	0	-	1	-	0	-	1	-	1	-	0	-	0	-	0	-
62	0.488	6	8	-	8	-	8	-	8	-	10	-	8	-	9	-	7	-	6	-	6	-	6	-	7	-	7	-	6	-	1	-	10	-	10	-	12	-
2987	0.488	1	1	-	1	-	1	-	1	-	0	-	1	-	1	-	1	-	0	-	1	-	2	-	1	-	1	-	1	-	0	-	1	-	1	-	1	-
4381	0.49	1	1	-	1	-	2	-	1	-	1	-	1	-	0	-	1	-	0	-	0	-	0	-	1	-	0	-	1	-	0	-	0	-	1	-	2	-
463	0.491	2	1	-	1	-	0	-	1	-	0	-	1	-	1	-	1	-	0	-	0	-	0	-	1	-	0	-	2	-	0	-	9	-	7	-	8	-
164	0.492	2	5	-	4	-	4	-	4	-	5	-	4	-	3	-	4	-	7	-	7	-	7	-	4	-	2	-	2	-	1	-	1	-	1	-	1	-
224	0.492	2	2	-	3	-	3	-	3	-	2	-	3	-	5	-	3	-	3	-	3	-	4	-	3	-	5	-	2	-	0	-	3	-	3	-	4	-
3395	0.492	1	1	-	1	-	0	-	1	-	1	-	1	-	2	-	1	-	1	-	1	-	2	-	1	-	0	-	1	-	0	-	0	-	0	-	0	-
3449	0.492	1	1	-	1	-	0	-	1	-	1	-	1	-	2	-	1	-	1	-	1	-	2	-	1	-	0	-	1	-	0	-	0	-	0	-	0	-
4111	0.492	1	2	-	2	-	3	-	1	-	0	-	1	-	1	-	1	-	0	-	0	-	0	-	1	-	0	-	1	-	0	-	0	-	0	-	0	-
4230	0.492	1	3	-	2	-	2	-	1	-	0	-	1	-	1	-	1	-	0	-	0	-	0	-	1	-	0	-	1	-	0	-	0	-	0	-	0	-
4870	0.493	1	0	-	1	-	1	-	1	-	0	-	1	-	0	-	1	-	1	-	1	-	1	-	1	-	1	-	1	-	1	-	0	-	0	-	0	-
5498	0.493	1	0	-	0	-	0	-	0	-	0	-	0	-	0	-	1	-	1	-	1	-	3	-	1	-	0	-	1	-	0	-	0	-	0	-	0	-
5537	0.493	1	0	-	0	-	0	-	0	-	0	-	0	-	0	-	1	-	1	-	1	-	3	-	1	-	0	-	1	-	0	-	0	-	0	-	0	-
6855	0.493	1	0	-	1	-	1	-	1	-	0	-	1	-	1	-	1	-	0	-	0	-	0	-	1	-	0	-	1	-	0	-	0	-	0	-	0	-
6865	0.493	1	0	-	1	-	1	-	1	-	0	-	1	-	1	-	1	-	0	-	0	-	0	-	1	-	0	-	1	-	0	-	0	-	0	-	0	-
6866	0.493	1	1	-	1	-	0	-	1	-	0	-	1	-	1	-	1	-	0	-	0	-	0	-	1	-	0	-	1	-	0	-	0	-	0	-	0	-
6867	0.493	1	0	-	1	-	1	-	1	-	0	-	1	-	1	-	1	-	0	-	0	-	0	-	1	-	0	-	1	-	0	-	0	-	0	-	0	-
6871	0.493	1	1	-	1	-	0	-	1	-	0	-	1	-	1	-	1	-	0	-	0	-	0	-	1	-	0	-	1	-	0	-	0	-	0	-	0	-
6872	0.493	1	0	-	1	-	1	-	1	-	0	-	1	-	1	-	1	-	0	-	0	-	0	-	1	-	0	-	1	-	0	-	0	-	0	-	0	-
6881	0.493	1	0	-	1	-	1	-	1	-	0	-	1	-	1	-	1	-	0	-	0	-	0	-	1	-	0	-	1	-	0	-	0	-	0	-	0	-
6882	0.493	1	1	-	1	-	0	-	1	-	0	-	1	-	1	-	1	-	0	-	0	-	0	-	1	-	0	-	1	-	0	-	0	-	0	-	0	-
6891	0.493	1	0	-	1	-	1	-	1	-	0	-	1	-	1	-	1	-	0	-	0	-	0	-	1	-	0	-	1	-	0	-	0	-	0	-	0	-
6892	0.493	1	1	-	1	-	0	-	1	-	0	-	1	-	1	-	1	-	0	-	0	-	0	-	1	-	0	-	1	-	0	-	0	-	0	-	0	-
6893	0.493	1	1	-	1	-	0	-	1	-	0	-	1	-	1	-	1	-	0	-	0	-	0	-	1	-	0	-	1	-	0	-	0	-	0	-	0	-
6900	0.493	1	1	-	1	-	0	-	1	-	0	-	1	-	1	-	1	-	0	-	0	-	0	-	1	-	0	-	1	-	0	-	0	-	0	-	0	-
6903	0.493	1	0	-	1	-	1	-	1	-	0	-	1	-	1	-	1	-	0	-	0	-	0	-	1	-	0	-	1	-	0	-	0	-	0	-	0	-
6912	0.493	1	1	-	1	-	0	-	1	-	0	-	1	-	1	-	1	-	0	-	0	-	0	-	1	-	0	-	1	-	0	-	0	-	0	-	0	-
6920	0.493	1	0	-	1	-	1	-	1	-	0	-	1	-	1	-	1	-	0	-	0	-	0	-	1	-	0	-	1	-	0	-	0	-	0	-	0	-
6924	0.493	1	0	-	1	-	1	-	1	-	0	-	1	-	1	-	1	-	0	-	0	-	0	-	1	-	0	-	1	-	0	-	0	-	0	-	0	-
6931	0.493	1	0	-	1	-	1	-	1	-	0	-	1	-	1	-	1	-	0	-	0	-	0	-	1	-	0	-	1	-	0	-	0	-	0	-	0	-
6932	0.493	1	0	-	1	-	1	-	1	-	0	-	1	-	1	-	1	-	0	-	0	-	0	-	1	-	0	-	1	-	0	-	0	-	0	-	0	-
6934	0.493	1	0	-	1	-	1	-	1	-	0	-	1	-	1	-	1	-	0	-	0	-	0	-	1	-	0	-	1	-	0	-	0	-	0	-	0	-
6938	0.493	1	0	-	1	-	1	-	1	-	0	-	1	-	1	-	1	-	0	-	0	-	0	-	1	-	0	-	1	-	0	-	0	-	0	-	0	-
6941	0.493	1	1	-	1	-	0	-	1	-	0	-	1	-	1	-	1	-	0	-	0	-	0	-	1	-	0	-	1	-	0	-	0	-	0	-	0	-
6942	0.493	1	1	-	1	-	0	-	1	-	0	-	1	-	1	-	1	-	0	-	0	-	0	-	1	-	0	-	1	-	0	-	0	-	0	-	0	-
6946	0.493	1	1	-	1	-	0	-	1	-	0	-	1	-	1	-	1	-	0	-	0	-	0	-	1	-	0	-	1	-	0	-	0	-	0	-	0	-
6947	0.493	1	1	-	1	-	0	-	1	-	0	-	1	-	1	-	1	-	0	-	0	-	0	-	1	-	0	-	1	-	0	-	0	-	0	-	0	-
6967	0.493	1	0	-	1	-	1	-	1	-	0	-	1	-	1	-	1	-	0	-	0	-	0	-	1	-	0	-	1	-	0	-	0	-	0	-	0	-
6970	0.493	1	0	-	1	-	1	-	1	-	0	-	1	-	1	-	1	-	0	-	0	-	0	-	1	-	0	-	1	-	0	-	0	-	0	-	0	-
6973	0.493	1	0	-	1	-	1	-	1	-	0	-	1	-	1	-	1	-	0	-	0	-	0	-	1	-	0	-	1	-	0	-	0	-	0	-	0	-
6977	0.493	1	0	-	1	-	1	-	1	-	0	-	1	-	1	-	1	-	0	-	0	-	0	-	1	-	0	-	1	-	0	-	0	-	0	-	0	-
6979	0.493	1	1	-	1	-	0	-	1	-	0	-	1	-	1	-	1	-	0	-	0	-	0	-	1	-	0	-	1	-	0	-	0	-	0	-	0	-
6980	0.493	1	0	-	1	-	1	-	1	-	0	-	1	-	1	-	1	-	0	-	0	-	0	-	1	-	0	-	1	-	0	-	0	-	0	-	0	-
6988	0.493	1	0	-	1	-	1	-	1	-	0	-	1	-	1	-	1	-	0	-	0	-	0	-	1	-	0	-	1	-	0	-	0	-	0	-	0	-
6991	0.493	1	1	-	1	-	0	-	1	-	0	-	1	-	1	-	1	-	0	-	0	-	0	-	1	-	0	-	1	-	0	-	0	-	0	-	0	-
6992	0.493	1	1	-	1	-	0	-	1	-	0	-	1	-	1	-	1	-	0	-	0	-	0	-	1	-	0	-	1	-	0	-	0	-	0	-	0	-
6994	0.493	1	0	-	1	-	1	-	1	-	0	-	1	-	1	-	1	-	0	-	0	-	0	-	1	-	0	-	1	-	0	-	0	-	0	-	0	-
6995	0.493	1	1	-	1	-	0	-	1	-	0	-	1	-	1	-	1	-	0	-	0	-	0	-	1	-	0	-	1	-	0	-	0	-	0	-	0	-
6998	0.493	1	0	-	1	-	1	-	1	-	0	-	1	-	1	-	1	-	0	-	0	-	0	-	1	-	0	-	1	-	0	-	0	-	0	-	0	-
6999	0.493	1	1	-	1	-	0	-	1	-	0	-	1	-	1	-	1	-	0	-	0	-	0	-	1	-	0	-	1	-	0	-	0	-	0	-	0	-
7000	0.493	1	0	-	1	-	1	-	1	-	0	-	1	-	1	-	1	-	0	-	0	-	0	-	1	-	0	-	1	-	0	-	0	-	0	-	0	-
7002	0.493	1	0	-	1	-	1	-	1	-	0	-	1	-	1	-	1	-	0	-	0	-	0	-	1	-	0	-	1	-	0	-	0	-	0	-	0	-
7005	0.493	1	1	-	1	-	0	-	1	-	0	-	1	-	1	-	1	-	0	-	0	-	0	-	1	-	0	-	1	-	0	-	0	-	0	-	0	-
7011	0.493	1	1	-	1	-	0	-	1	-	0	-	1	-	1	-	1	-	0	-	0	-	0	-	1	-	0	-	1	-	0	-	0	-	0	-	0	-
7014	0.493	1	1	-	1	-	0	-	1	-	0	-	1	-	1	-	1	-	0	-	0	-	0	-	1	-	0	-	1	-	0	-	0	-	0	-	0	-
7015	0.493	1	0	-	1	-	1	-	1	-	0	-	1	-	1	-	1	-	0	-	0	-	0	-	1	-	0	-	1	-	0	-	0	-	0	-	0	-
7016	0.493	1	1	-	1	-	0	-	1	-	0	-	1	-	1	-	1	-	0	-	0	-	0	-	1	-	0	-	1	-	0	-	0	-	0	-	0	-
7018	0.493	1	1	-	1	-	0	-	1	-	0	-	1	-	1	-	1	-	0	-	0	-	0	-	1	-	0	-	1	-	0	-	0	-	0	-	0	-
7026	0.493	1	0	-	1	-	1	-	1	-	0	-	1	-	1	-	1	-	0	-	0	-	0	-	1	-	0	-	1	-	0	-	0	-	0	-	0	-
7031	0.493	1	0	-	1	-	1	-	1	-	0	-	1	-	1	-	1	-	0	-	0	-	0	-	1	-	0	-	1	-	0	-	0	-	0	-	0	-
7037	0.493	1	1	-	1	-	0	-	1	-	0	-	1	-	1	-	1	-	0	-	0	-	0	-	1	-	0	-	1	-	0	-	0	-	0	-	0	-
7039	0.493	1	0	-	1	-	1	-	1	-	0	-	1	-	1	-	1	-	0	-	0	-	0	-	1	-	0	-	1	-	0	-	0	-	0	-	0	-
7041	0.493	1	1	-	1	-	0	-	1	-	0	-	1	-	1	-	1	-	0	-	0	-	0	-	1	-	0	-	1	-	0	-	0	-	0	-	0	-
7043	0.493	1	0	-	1	-	1	-	1	-	0	-	1	-	1	-	1	-	0	-	0	-	0	-	1	-	0	-	1	-	0	-	0	-	0	-	0	-
7049	0.493	1	1	-	1	-	0	-	1	-	0	-	1	-	1	-	1	-	0	-	0	-	0	-	1	-	0	-	1	-	0	-	0	-	0	-	0	-
7050	0.493	1	0	-	1	-	1	-	1	-	0	-	1	-	1	-	1	-	0	-	0	-	0	-	1	-	0	-	1	-	0	-	0	-	0	-	0	-
7056	0.493	1	0	-	1	-	1	-	1	-	0	-	1	-	1	-	1	-	0	-	0	-	0	-	1	-	0	-	1	-	0	-	0	-	0	-	0	-
7058	0.493	1	1	-	1	-	0	-	1	-	0	-	1	-	1	-	1	-	0	-	0	-	0	-	1	-	0	-	1	-	0	-	0	-	0	-	0	-
7064	0.493	1	0	-	1	-	1	-	1	-	0	-	1	-	1	-	1	-	0	-	0	-	0	-	1	-	0	-	1	-	0	-	0	-	0	-	0	-
7065	0.493	1	1	-	1	-	0	-	1	-	0	-	1	-	1	-	1	-	0	-	0	-	0	-	1	-	0	-	1	-	0	-	0	-	0	-	0	-
7066	0.493	1	0	-	1	-	1	-	1	-	0	-	1	-	1	-	1	-	0	-	0	-	0	-	1	-	0	-	1	-	0	-	0	-	0	-	0	-
7067	0.493	1	1	-	1	-	0	-	1	-	0	-	1	-	1	-	1	-	0	-	0	-	0	-	1	-	0	-	1	-	0	-	0	-	0	-	0	-
7069	0.493	1	0	-	1	-	1	-	1	-	0	-	1	-	1	-	1	-	0	-	0	-	0	-	1	-	0	-	1	-	0	-	0	-	0	-	0	-
7087	0.493	1	0	-	1	-	1	-	1	-	0	-	1	-	1	-	1	-	0	-	0	-	0	-	1	-	0	-	1	-	0	-	0	-	0	-	0	-
7088	0.493	1	0	-	1	-	1	-	1	-	0	-	1	-	1	-	1	-	0	-	0	-	0	-	1	-	0	-	1	-	0	-	0	-	0	-	0	-
7098	0.493	1	0	-	1	-	1	-	1	-	0	-	1	-	1	-	1	-	0	-	0	-	0	-	1	-	0	-	1	-	0	-	0	-	0	-	0	-
7102	0.493	1	0	-	1	-	1	-	1	-	0	-	1	-	1	-	1	-	0	-	0	-	0	-	1	-	0	-	1	-	0	-	0	-	0	-	0	-
7108	0.493	1	1	-	1	-	0	-	1	-	0	-	1	-	1	-	1	-	0	-	0	-	0	-	1	-	0	-	1	-	0	-	0	-	0	-	0	-
7110	0.493	1	0	-	1	-	1	-	1	-	0	-	1	-	1	-	1	-	0	-	0	-	0	-	1	-	0	-	1	-	0	-	0	-	0	-	0	-
7115	0.493	1	1	-	1	-	0	-	1	-	0	-	1	-	1	-	1	-	0	-	0	-	0	-	1	-	0	-	1	-	0	-	0	-	0	-	0	-
7120	0.493	1	1	-	1	-	0	-	1	-	0	-	1	-	1	-	1	-	0	-	0	-	0	-	1	-	0	-	1	-	0	-	0	-	0	-	0	-
4773	0.495	1	1	-	1	-	2	-	1	-	0	-	1	-	0	-	1	-	0	-	0	-	0	-	1	-	1	-	1	-	0	-	0	-	1	-	1	-
988	0.497	1	0	-	1	-	1	-	1	-	3	-	1	-	1	-	1	-	1	-	1	-	1	-	1	-	0	-	1	-	5	-	0	-	0	-	0	-
1105	0.497	1	2	-	1	-	1	-	1	-	2	-	1	-	1	-	1	-	1	-	1	-	0	-	1	-	1	-	1	-	0	-	1	-	1	-	2	-
4569	0.497	1	1	-	1	-	3	-	1	-	0	-	1	-	1	-	1	-	0	-	0	-	0	-	1	-	0	-	1	-	0	-	0	-	0	-	0	-
299	0.498	1	4	-	3	-	3	-	3	-	5	-	3	-	2	-	3	-	4	-	4	-	4	-	3	-	4	-	1	-	0	-	0	-	0	-	0	-
3397	0.498	1	1	-	1	-	1	-	1	-	2	-	1	-	1	-	1	-	0	-	1	-	1	-	1	-	0	-	1	-	0	-	0	-	1	-	1	-
3128	0.5	1	3	-	2	-	2	-	1	-	0	-	1	-	0	-	1	-	1	-	1	-	1	-	1	-	1	-	1	-	0	-	0	-	0	-	0	-
3918	0.5	1	0	-	1	-	1	-	1	-	1	-	1	-	0	-	1	-	1	-	1	-	1	-	1	-	0	-	1	-	1	-	1	-	1	-	1	-
281	0.501	2	3	-	3	-	7	-	2	-	2	-	2	-	2	-	2	-	2	-	2	-	2	-	2	-	3	-	2	-	2	-	2	-	2	-	2	-
5402	0.501	1	1	-	1	-	0	-	1	-	0	-	1	-	0	-	1	-	1	-	1	-	1	-	1	-	1	-	1	-	0	-	0	-	0	-	0	-
5420	0.501	1	1	-	1	-	0	-	1	-	0	-	1	-	0	-	1	-	1	-	1	-	1	-	1	-	1	-	1	-	0	-	0	-	0	-	0	-
5456	0.501	1	1	-	1	-	0	-	1	-	0	-	1	-	0	-	1	-	1	-	1	-	1	-	1	-	1	-	1	-	0	-	0	-	0	-	0	-
5467	0.501	1	1	-	1	-	0	-	1	-	0	-	1	-	0	-	1	-	1	-	1	-	1	-	1	-	1	-	1	-	0	-	0	-	0	-	0	-
5507	0.501	1	0	-	1	-	1	-	1	-	0	-	1	-	0	-	1	-	1	-	1	-	1	-	1	-	1	-	1	-	0	-	0	-	0	-	0	-
5511	0.501	1	0	-	1	-	1	-	1	-	0	-	1	-	0	-	1	-	1	-	1	-	1	-	1	-	1	-	1	-	0	-	0	-	0	-	0	-
5518	0.501	1	0	-	1	-	1	-	1	-	0	-	1	-	0	-	1	-	1	-	1	-	1	-	1	-	1	-	1	-	0	-	0	-	0	-	0	-
5533	0.501	1	0	-	1	-	1	-	1	-	0	-	1	-	0	-	1	-	1	-	1	-	1	-	1	-	1	-	1	-	0	-	0	-	0	-	0	-
5535	0.501	1	0	-	1	-	1	-	1	-	0	-	1	-	0	-	1	-	1	-	1	-	1	-	1	-	1	-	1	-	0	-	0	-	0	-	0	-
5545	0.501	1	0	-	1	-	1	-	1	-	0	-	1	-	0	-	1	-	1	-	1	-	1	-	1	-	1	-	1	-	0	-	0	-	0	-	0	-
5730	0.501	1	0	-	1	-	2	-	1	-	0	-	1	-	1	-	1	-	0	-	0	-	0	-	1	-	0	-	1	-	0	-	0	-	0	-	0	-
5829	0.501	1	0	-	1	-	2	-	1	-	0	-	1	-	1	-	1	-	0	-	0	-	0	-	1	-	0	-	1	-	0	-	0	-	0	-	0	-
959	0.502	1	1	-	2	-	3	-	2	-	3	-	1	-	1	-	1	-	1	-	1	-	1	-	1	-	1	-	1	-	0	-	1	-	1	-	0	-
5989	0.504	1	1	-	1	-	0	-	1	-	0	-	1	-	0	-	1	-	0	-	0	-	0	-	1	-	2	-	1	-	0	-	0	-	0	-	0	-
6714	0.504	1	0	-	1	-	1	-	1	-	0	-	1	-	0	-	1	-	0	-	0	-	0	-	1	-	2	-	1	-	0	-	0	-	0	-	0	-
6716	0.504	1	0	-	1	-	1	-	1	-	0	-	1	-	0	-	1	-	0	-	0	-	0	-	1	-	2	-	1	-	0	-	0	-	0	-	0	-
800	0.506	1	1	-	1	-	0	-	1	-	1	-	1	-	2	-	1	-	1	-	1	-	2	-	1	-	2	-	1	-	0	-	2	-	2	-	2	-
3858	0.506	1	1	-	1	-	1	-	1	-	1	-	1	-	0	-	1	-	0	-	1	-	1	-	1	-	1	-	1	-	0	-	1	-	1	-	1	-
3868	0.506	1	1	-	1	-	1	-	1	-	1	-	1	-	0	-	1	-	1	-	1	-	0	-	1	-	1	-	1	-	0	-	1	-	1	-	1	-
3869	0.506	1	1	-	1	-	1	-	1	-	1	-	1	-	0	-	1	-	1	-	1	-	0	-	1	-	1	-	1	-	0	-	1	-	1	-	1	-
3878	0.506	1	1	-	1	-	1	-	1	-	1	-	1	-	0	-	1	-	1	-	1	-	0	-	1	-	1	-	1	-	0	-	1	-	1	-	1	-
4510	0.506	1	2	-	1	-	0	-	1	-	2	-	1	-	1	-	1	-	0	-	0	-	0	-	1	-	0	-	1	-	0	-	0	-	0	-	0	-
5130	0.508	1	0	-	0	-	0	-	1	-	3	-	1	-	1	-	1	-	0	-	0	-	0	-	1	-	0	-	1	-	0	-	0	-	0	-	0	-
3276	0.509	1	1	-	1	-	1	-	1	-	0	-	1	-	1	-	1	-	1	-	1	-	1	-	1	-	0	-	1	-	1	-	0	-	1	-	1	-
4308	0.509	1	1	-	1	-	0	-	1	-	1	-	1	-	0	-	1	-	1	-	1	-	1	-	1	-	0	-	1	-	0	-	1	-	1	-	1	-
4380	0.509	1	1	-	1	-	0	-	1	-	1	-	1	-	0	-	1	-	1	-	1	-	1	-	1	-	0	-	1	-	0	-	1	-	1	-	1	-
4401	0.509	1	0	-	1	-	1	-	1	-	1	-	1	-	0	-	1	-	1	-	1	-	1	-	1	-	0	-	1	-	0	-	1	-	1	-	1	-
4878	0.51	1	0	-	1	-	2	-	1	-	0	-	1	-	0	-	1	-	1	-	1	-	1	-	1	-	1	-	1	-	0	-	0	-	0	-	0	-
488	0.511	1	1	-	1	-	1	-	1	-	1	-	1	-	1	-	2	-	5	-	5	-	5	-	3	-	5	-	1	-	0	-	0	-	0	-	0	-
2862	0.511	1	1	-	1	-	1	-	1	-	0	-	1	-	1	-	1	-	3	-	1	-	1	-	1	-	1	-	1	-	0	-	0	-	0	-	0	-
521	0.512	2	2	-	2	-	3	-	2	-	3	-	2	-	2	-	2	-	1	-	2	-	3	-	2	-	1	-	2	-	1	-	1	-	1	-	1	-
533	0.512	1	3	-	2	-	2	-	2	-	4	-	2	-	1	-	2	-	3	-	3	-	3	-	2	-	1	-	1	-	0	-	0	-	0	-	0	-
1191	0.512	1	1	-	1	-	2	-	1	-	2	-	1	-	1	-	1	-	2	-	2	-	2	-	1	-	0	-	1	-	0	-	0	-	1	-	1	-
3707	0.512	1	0	-	1	-	2	-	1	-	1	-	1	-	1	-	1	-	1	-	1	-	0	-	1	-	1	-	1	-	1	-	0	-	0	-	0	-
3887	0.512	1	1	-	1	-	2	-	1	-	1	-	1	-	0	-	1	-	1	-	1	-	2	-	1	-	0	-	1	-	0	-	0	-	0	-	0	-
4570	0.512	1	0	-	1	-	1	-	1	-	3	-	1	-	1	-	1	-	0	-	0	-	0	-	1	-	0	-	1	-	0	-	0	-	0	-	0	-
4683	0.512	1	1	-	1	-	0	-	1	-	3	-	1	-	1	-	1	-	0	-	0	-	0	-	1	-	0	-	1	-	0	-	0	-	0	-	0	-
5844	0.512	1	0	-	0	-	0	-	0	-	0	-	1	-	2	-	1	-	0	-	1	-	1	-	1	-	0	-	1	-	0	-	0	-	0	-	0	-
2402	0.513	1	1	-	1	-	2	-	1	-	2	-	1	-	1	-	1	-	1	-	1	-	2	-	1	-	0	-	1	-	0	-	0	-	0	-	0	-
570	0.514	1	3	-	1	-	1	-	1	-	1	-	1	-	1	-	1	-	4	-	3	-	3	-	1	-	1	-	1	-	1	-	1	-	1	-	1	-
5524	0.514	1	0	-	0	-	0	-	1	-	1	-	1	-	0	-	1	-	1	-	1	-	2	-	1	-	0	-	1	-	0	-	0	-	0	-	0	-
5559	0.514	1	0	-	0	-	0	-	1	-	1	-	1	-	0	-	1	-	0	-	0	-	0	-	1	-	1	-	1	-	0	-	0	-	1	-	2	-
4192	0.515	1	1	-	1	-	1	-	1	-	1	-	1	-	1	-	1	-	0	-	1	-	2	-	1	-	0	-	1	-	0	-	0	-	0	-	0	-
305	0.516	2	5	-	3	-	3	-	2	-	2	-	2	-	2	-	2	-	3	-	2	-	2	-	2	-	2	-	2	-	0	-	3	-	3	-	3	-
2786	0.516	1	1	-	1	-	1	-	1	-	1	-	1	-	1	-	1	-	0	-	1	-	1	-	1	-	0	-	1	-	1	-	1	-	1	-	1	-
4776	0.516	1	1	-	1	-	0	-	1	-	1	-	1	-	0	-	1	-	1	-	1	-	2	-	1	-	0	-	1	-	0	-	0	-	0	-	0	-
4822	0.516	1	1	-	1	-	0	-	1	-	1	-	1	-	0	-	1	-	1	-	1	-	2	-	1	-	0	-	1	-	0	-	0	-	0	-	0	-
4495	0.517	1	1	-	1	-	1	-	1	-	0	-	1	-	1	-	1	-	0	-	0	-	0	-	1	-	1	-	1	-	0	-	1	-	1	-	0	-
4741	0.517	1	1	-	1	-	1	-	1	-	0	-	1	-	1	-	1	-	0	-	0	-	0	-	1	-	1	-	1	-	0	-	0	-	1	-	1	-
4016	0.519	1	1	-	1	-	1	-	1	-	0	-	1	-	1	-	1	-	1	-	1	-	1	-	1	-	0	-	1	-	0	-	0	-	1	-	1	-
4455	0.519	1	1	-	1	-	1	-	1	-	0	-	1	-	1	-	1	-	1	-	1	-	0	-	1	-	1	-	1	-	0	-	0	-	0	-	0	-
4463	0.519	1	1	-	1	-	1	-	1	-	0	-	1	-	1	-	1	-	0	-	1	-	1	-	1	-	1	-	1	-	0	-	0	-	0	-	0	-
4493	0.519	1	1	-	1	-	1	-	1	-	0	-	1	-	1	-	1	-	0	-	1	-	1	-	1	-	1	-	1	-	0	-	0	-	0	-	0	-
4507	0.519	1	1	-	1	-	1	-	1	-	0	-	1	-	1	-	1	-	1	-	1	-	0	-	1	-	1	-	1	-	0	-	0	-	0	-	0	-
4527	0.519	1	1	-	1	-	1	-	1	-	0	-	1	-	1	-	1	-	1	-	1	-	0	-	1	-	1	-	1	-	0	-	0	-	0	-	0	-
4564	0.519	1	1	-	1	-	1	-	1	-	0	-	1	-	1	-	1	-	0	-	1	-	1	-	1	-	1	-	1	-	0	-	0	-	0	-	0	-
4591	0.519	1	1	-	1	-	1	-	1	-	0	-	1	-	1	-	1	-	1	-	1	-	0	-	1	-	1	-	1	-	0	-	0	-	0	-	0	-
4597	0.519	1	1	-	1	-	1	-	1	-	0	-	1	-	1	-	1	-	0	-	1	-	1	-	1	-	1	-	1	-	0	-	0	-	0	-	0	-
4618	0.519	1	1	-	1	-	1	-	1	-	0	-	1	-	1	-	1	-	0	-	1	-	1	-	1	-	1	-	1	-	0	-	0	-	0	-	0	-
4626	0.519	1	1	-	1	-	1	-	1	-	0	-	1	-	1	-	1	-	1	-	1	-	0	-	1	-	1	-	1	-	0	-	0	-	0	-	0	-
4670	0.519	1	1	-	1	-	1	-	1	-	0	-	1	-	1	-	1	-	0	-	1	-	1	-	1	-	1	-	1	-	0	-	0	-	0	-	0	-
4673	0.519	1	1	-	1	-	1	-	1	-	0	-	1	-	1	-	1	-	0	-	1	-	1	-	1	-	1	-	1	-	0	-	0	-	0	-	0	-
4679	0.519	1	1	-	1	-	1	-	1	-	0	-	1	-	1	-	1	-	0	-	1	-	1	-	1	-	1	-	1	-	0	-	0	-	0	-	0	-
4681	0.519	1	1	-	1	-	1	-	1	-	0	-	1	-	1	-	1	-	1	-	1	-	0	-	1	-	1	-	1	-	0	-	0	-	0	-	0	-
4698	0.519	1	1	-	1	-	1	-	1	-	0	-	1	-	1	-	1	-	0	-	1	-	1	-	1	-	1	-	1	-	0	-	0	-	0	-	0	-
4701	0.519	1	1	-	1	-	1	-	1	-	0	-	1	-	1	-	1	-	1	-	1	-	0	-	1	-	1	-	1	-	0	-	0	-	0	-	0	-
4713	0.519	1	1	-	1	-	1	-	1	-	0	-	1	-	1	-	1	-	0	-	1	-	1	-	1	-	1	-	1	-	0	-	0	-	0	-	0	-
4728	0.519	1	1	-	1	-	1	-	1	-	0	-	1	-	1	-	1	-	0	-	1	-	1	-	1	-	1	-	1	-	0	-	0	-	0	-	0	-
4742	0.519	1	1	-	1	-	1	-	1	-	0	-	1	-	1	-	1	-	1	-	1	-	0	-	1	-	1	-	1	-	0	-	0	-	0	-	0	-
4751	0.519	1	1	-	1	-	1	-	1	-	0	-	1	-	1	-	1	-	0	-	1	-	1	-	1	-	1	-	1	-	0	-	0	-	0	-	0	-
5021	0.519	1	1	-	1	-	0	-	1	-	0	-	1	-	1	-	1	-	1	-	1	-	1	-	1	-	0	-	1	-	0	-	0	-	0	-	0	-
5030	0.519	1	1	-	1	-	0	-	1	-	0	-	1	-	1	-	1	-	1	-	1	-	1	-	1	-	0	-	1	-	0	-	0	-	0	-	0	-
5032	0.519	1	0	-	1	-	1	-	1	-	0	-	1	-	1	-	1	-	1	-	1	-	1	-	1	-	0	-	1	-	0	-	0	-	0	-	0	-
5041	0.519	1	0	-	1	-	1	-	1	-	0	-	1	-	1	-	1	-	1	-	1	-	1	-	1	-	0	-	1	-	0	-	0	-	0	-	0	-
5068	0.519	1	1	-	1	-	0	-	1	-	0	-	1	-	1	-	1	-	1	-	1	-	1	-	1	-	0	-	1	-	0	-	0	-	0	-	0	-
5099	0.519	1	1	-	1	-	0	-	1	-	0	-	1	-	1	-	1	-	1	-	1	-	1	-	1	-	0	-	1	-	0	-	0	-	0	-	0	-
5101	0.519	1	1	-	1	-	0	-	1	-	0	-	1	-	1	-	1	-	1	-	1	-	1	-	1	-	0	-	1	-	0	-	0	-	0	-	0	-
5105	0.519	1	1	-	1	-	0	-	1	-	0	-	1	-	1	-	1	-	1	-	1	-	1	-	1	-	0	-	1	-	0	-	0	-	0	-	0	-
5109	0.519	1	0	-	1	-	1	-	1	-	0	-	1	-	1	-	1	-	1	-	1	-	1	-	1	-	0	-	1	-	0	-	0	-	0	-	0	-
5113	0.519	1	0	-	1	-	1	-	1	-	0	-	1	-	1	-	1	-	1	-	1	-	1	-	1	-	0	-	1	-	0	-	0	-	0	-	0	-
5114	0.519	1	0	-	1	-	1	-	1	-	0	-	1	-	1	-	1	-	1	-	1	-	1	-	1	-	0	-	1	-	0	-	0	-	0	-	0	-
5123	0.519	1	0	-	1	-	1	-	1	-	0	-	1	-	1	-	1	-	1	-	1	-	1	-	1	-	0	-	1	-	0	-	0	-	0	-	0	-
5131	0.519	1	1	-	1	-	0	-	1	-	0	-	1	-	1	-	1	-	1	-	1	-	1	-	1	-	0	-	1	-	0	-	0	-	0	-	0	-
5137	0.519	1	1	-	1	-	0	-	1	-	0	-	1	-	1	-	1	-	1	-	1	-	1	-	1	-	0	-	1	-	0	-	0	-	0	-	0	-
5141	0.519	1	1	-	1	-	0	-	1	-	0	-	1	-	1	-	1	-	1	-	1	-	1	-	1	-	0	-	1	-	0	-	0	-	0	-	0	-
5157	0.519	1	1	-	1	-	0	-	1	-	0	-	1	-	1	-	1	-	1	-	1	-	1	-	1	-	0	-	1	-	0	-	0	-	0	-	0	-
5168	0.519	1	0	-	1	-	1	-	1	-	0	-	1	-	1	-	1	-	1	-	1	-	1	-	1	-	0	-	1	-	0	-	0	-	0	-	0	-
5177	0.519	1	0	-	1	-	1	-	1	-	0	-	1	-	1	-	1	-	1	-	1	-	1	-	1	-	0	-	1	-	0	-	0	-	0	-	0	-
5206	0.519	1	1	-	1	-	0	-	1	-	0	-	1	-	1	-	1	-	1	-	1	-	1	-	1	-	0	-	1	-	0	-	0	-	0	-	0	-
5226	0.519	1	1	-	1	-	0	-	1	-	0	-	1	-	1	-	1	-	1	-	1	-	1	-	1	-	0	-	1	-	0	-	0	-	0	-	0	-
5281	0.519	1	1	-	1	-	0	-	1	-	0	-	1	-	1	-	1	-	1	-	1	-	1	-	1	-	0	-	1	-	0	-	0	-	0	-	0	-
5287	0.519	1	0	-	1	-	1	-	1	-	0	-	1	-	1	-	1	-	1	-	1	-	1	-	1	-	0	-	1	-	0	-	0	-	0	-	0	-
5328	0.519	1	0	-	1	-	1	-	1	-	0	-	1	-	1	-	1	-	1	-	1	-	1	-	1	-	0	-	1	-	0	-	0	-	0	-	0	-
5733	0.519	1	0	-	1	-	1	-	1	-	0	-	1	-	1	-	1	-	0	-	0	-	0	-	1	-	1	-	1	-	0	-	0	-	0	-	0	-
5740	0.519	1	0	-	1	-	1	-	1	-	0	-	1	-	1	-	1	-	0	-	0	-	0	-	1	-	1	-	1	-	0	-	0	-	0	-	0	-
5744	0.519	1	1	-	1	-	0	-	1	-	0	-	1	-	1	-	1	-	0	-	0	-	0	-	1	-	1	-	1	-	0	-	0	-	0	-	0	-
5745	0.519	1	0	-	1	-	1	-	1	-	0	-	1	-	1	-	1	-	0	-	0	-	0	-	1	-	1	-	1	-	0	-	0	-	0	-	0	-
5758	0.519	1	0	-	1	-	1	-	1	-	0	-	1	-	1	-	1	-	0	-	0	-	0	-	1	-	1	-	1	-	0	-	0	-	0	-	0	-
5773	0.519	1	1	-	1	-	0	-	1	-	0	-	1	-	1	-	1	-	0	-	0	-	0	-	1	-	1	-	1	-	0	-	0	-	0	-	0	-
5792	0.519	1	0	-	1	-	1	-	1	-	0	-	1	-	1	-	1	-	0	-	0	-	0	-	1	-	1	-	1	-	0	-	0	-	0	-	0	-
5837	0.519	1	0	-	1	-	1	-	1	-	0	-	1	-	1	-	1	-	0	-	0	-	0	-	1	-	1	-	1	-	0	-	0	-	0	-	0	-
5852	0.519	1	1	-	1	-	0	-	1	-	0	-	1	-	1	-	1	-	0	-	0	-	0	-	1	-	1	-	1	-	0	-	0	-	0	-	0	-
5868	0.519	1	1	-	1	-	0	-	1	-	0	-	1	-	1	-	1	-	0	-	0	-	0	-	1	-	1	-	1	-	0	-	0	-	0	-	0	-
5911	0.519	1	0	-	1	-	1	-	1	-	0	-	1	-	1	-	1	-	0	-	0	-	0	-	1	-	1	-	1	-	0	-	0	-	0	-	0	-
5929	0.519	1	1	-	1	-	0	-	1	-	0	-	1	-	1	-	1	-	0	-	0	-	0	-	1	-	1	-	1	-	0	-	0	-	0	-	0	-
5930	0.519	1	1	-	1	-	0	-	1	-	0	-	1	-	1	-	1	-	0	-	0	-	0	-	1	-	1	-	1	-	0	-	0	-	0	-	0	-
5941	0.519	1	0	-	1	-	1	-	1	-	0	-	1	-	1	-	1	-	0	-	0	-	0	-	1	-	1	-	1	-	0	-	0	-	0	-	0	-
5948	0.519	1	0	-	1	-	1	-	1	-	0	-	1	-	1	-	1	-	0	-	0	-	0	-	1	-	1	-	1	-	0	-	0	-	0	-	0	-
5955	0.519	1	1	-	1	-	0	-	1	-	0	-	1	-	1	-	1	-	0	-	0	-	0	-	1	-	1	-	1	-	0	-	0	-	0	-	0	-
3859	0.52	1	3	-	2	-	2	-	2	-	2	-	1	-	0	-	1	-	0	-	0	-	0	-	1	-	0	-	1	-	0	-	0	-	0	-	0	-
5009	0.521	1	0	-	1	-	2	-	1	-	0	-	1	-	1	-	1	-	0	-	0	-	0	-	1	-	1	-	1	-	0	-	0	-	0	-	0	-
1176	0.522	1	1	-	2	-	4	-	2	-	2	-	1	-	1	-	1	-	1	-	1	-	1	-	1	-	1	-	1	-	0	-	0	-	0	-	0	-
650	0.523	1	3	-	3	-	3	-	2	-	1	-	2	-	2	-	2	-	2	-	2	-	3	-	2	-	1	-	1	-	0	-	0	-	0	-	0	-
3328	0.523	1	1	-	1	-	1	-	1	-	1	-	1	-	1	-	1	-	0	-	1	-	1	-	1	-	0	-	1	-	0	-	1	-	1	-	1	-
3705	0.523	1	1	-	1	-	1	-	1	-	1	-	1	-	1	-	1	-	0	-	1	-	1	-	1	-	0	-	1	-	0	-	1	-	1	-	1	-
3798	0.523	1	1	-	1	-	1	-	1	-	1	-	1	-	1	-	1	-	0	-	1	-	1	-	1	-	0	-	1	-	0	-	1	-	1	-	1	-
3816	0.523	1	1	-	1	-	1	-	1	-	1	-	1	-	1	-	1	-	1	-	1	-	0	-	1	-	0	-	1	-	0	-	1	-	1	-	1	-
304	0.524	2	4	-	4	-	4	-	3	-	2	-	3	-	3	-	2	-	2	-	2	-	2	-	2	-	0	-	2	-	0	-	4	-	4	-	4	-
4664	0.524	1	2	-	1	-	0	-	1	-	0	-	1	-	1	-	1	-	1	-	1	-	1	-	1	-	0	-	1	-	0	-	0	-	0	-	0	-
609	0.525	1	2	-	1	-	1	-	1	-	1	-	1	-	2	-	1	-	3	-	2	-	2	-	1	-	1	-	1	-	0	-	1	-	2	-	3	-
1006	0.525	1	2	-	2	-	2	-	1	-	1	-	1	-	0	-	1	-	0	-	1	-	1	-	1	-	1	-	1	-	0	-	3	-	2	-	2	-
508	0.526	1	3	-	2	-	2	-	2	-	2	-	2	-	3	-	2	-	3	-	3	-	4	-	2	-	1	-	1	-	0	-	0	-	0	-	0	-
1282	0.526	1	0	-	1	-	1	-	1	-	1	-	1	-	1	-	1	-	2	-	2	-	3	-	1	-	2	-	1	-	0	-	0	-	1	-	1	-
3862	0.526	1	1	-	1	-	0	-	1	-	1	-	1	-	0	-	1	-	0	-	0	-	0	-	1	-	0	-	1	-	0	-	4	-	2	-	1	-
445	0.528	2	2	-	2	-	2	-	2	-	3	-	2	-	0	-	2	-	4	-	4	-	4	-	2	-	1	-	2	-	1	-	1	-	2	-	2	-
6006	0.528	1	1	-	1	-	0	-	1	-	1	-	1	-	0	-	1	-	0	-	0	-	0	-	1	-	0	-	1	-	1	-	0	-	0	-	0	-
5066	0.529	1	0	-	0	-	0	-	0	-	0	-	1	-	1	-	1	-	1	-	1	-	1	-	1	-	0	-	1	-	0	-	0	-	1	-	1	-
5266	0.529	1	0	-	0	-	0	-	0	-	0	-	1	-	1	-	1	-	1	-	1	-	1	-	1	-	0	-	1	-	0	-	0	-	1	-	1	-
5770	0.529	1	0	-	0	-	0	-	0	-	0	-	1	-	1	-	1	-	0	-	1	-	1	-	1	-	1	-	1	-	0	-	0	-	0	-	0	-
5937	0.529	1	0	-	0	-	0	-	0	-	0	-	1	-	1	-	1	-	1	-	1	-	0	-	1	-	1	-	1	-	0	-	0	-	0	-	0	-
5945	0.529	1	0	-	0	-	0	-	0	-	0	-	1	-	1	-	1	-	0	-	1	-	1	-	1	-	1	-	1	-	0	-	0	-	0	-	0	-
5960	0.529	1	0	-	0	-	0	-	0	-	0	-	1	-	1	-	1	-	0	-	1	-	1	-	1	-	1	-	1	-	0	-	0	-	0	-	0	-
4179	0.53	1	0	-	0	-	0	-	1	-	3	-	1	-	1	-	1	-	1	-	1	-	1	-	1	-	0	-	1	-	0	-	0	-	0	-	0	-
5421	0.53	1	1	-	1	-	1	-	1	-	1	-	1	-	0	-	1	-	0	-	0	-	0	-	1	-	0	-	1	-	0	-	0	-	1	-	1	-
5446	0.53	1	1	-	1	-	1	-	1	-	1	-	1	-	0	-	1	-	0	-	0	-	0	-	1	-	0	-	1	-	0	-	1	-	1	-	0	-
5465	0.53	1	1	-	1	-	1	-	1	-	1	-	1	-	0	-	1	-	0	-	0	-	0	-	1	-	0	-	1	-	0	-	0	-	1	-	1	-
5487	0.53	1	1	-	1	-	1	-	1	-	1	-	1	-	0	-	1	-	0	-	0	-	0	-	1	-	0	-	1	-	0	-	0	-	1	-	1	-
5392	0.531	1	2	-	2	-	2	-	1	-	0	-	1	-	0	-	1	-	0	-	0	-	0	-	1	-	0	-	1	-	0	-	0	-	0	-	0	-
5404	0.531	1	2	-	2	-	2	-	1	-	0	-	1	-	0	-	1	-	0	-	0	-	0	-	1	-	0	-	1	-	0	-	0	-	0	-	0	-
654	0.532	1	3	-	3	-	3	-	2	-	2	-	2	-	2	-	2	-	2	-	2	-	1	-	2	-	1	-	1	-	0	-	0	-	1	-	1	-
3839	0.533	1	1	-	1	-	1	-	1	-	1	-	1	-	1	-	1	-	0	-	1	-	1	-	1	-	0	-	1	-	0	-	0	-	1	-	2	-
7125	0.533	1	1	-	1	-	0	-	1	-	1	-	1	-	0	-	1	-	0	-	0	-	0	-	1	-	0	-	1	-	0	-	0	-	0	-	0	-
7128	0.533	1	1	-	1	-	0	-	1	-	1	-	1	-	0	-	1	-	0	-	0	-	0	-	1	-	0	-	1	-	0	-	0	-	0	-	0	-
7131	0.533	1	1	-	1	-	0	-	1	-	1	-	1	-	0	-	1	-	0	-	0	-	0	-	1	-	0	-	1	-	0	-	0	-	0	-	0	-
7132	0.533	1	1	-	1	-	0	-	1	-	1	-	1	-	0	-	1	-	0	-	0	-	0	-	1	-	0	-	1	-	0	-	0	-	0	-	0	-
7135	0.533	1	1	-	1	-	0	-	1	-	1	-	1	-	0	-	1	-	0	-	0	-	0	-	1	-	0	-	1	-	0	-	0	-	0	-	0	-
7136	0.533	1	1	-	1	-	0	-	1	-	1	-	1	-	0	-	1	-	0	-	0	-	0	-	1	-	0	-	1	-	0	-	0	-	0	-	0	-
7138	0.533	1	1	-	1	-	0	-	1	-	1	-	1	-	0	-	1	-	0	-	0	-	0	-	1	-	0	-	1	-	0	-	0	-	0	-	0	-
7139	0.533	1	1	-	1	-	0	-	1	-	1	-	1	-	0	-	1	-	0	-	0	-	0	-	1	-	0	-	1	-	0	-	0	-	0	-	0	-
7141	0.533	1	1	-	1	-	0	-	1	-	1	-	1	-	0	-	1	-	0	-	0	-	0	-	1	-	0	-	1	-	0	-	0	-	0	-	0	-
7142	0.533	1	1	-	1	-	0	-	1	-	1	-	1	-	0	-	1	-	0	-	0	-	0	-	1	-	0	-	1	-	0	-	0	-	0	-	0	-
7145	0.533	1	1	-	1	-	0	-	1	-	1	-	1	-	0	-	1	-	0	-	0	-	0	-	1	-	0	-	1	-	0	-	0	-	0	-	0	-
7148	0.533	1	1	-	1	-	0	-	1	-	1	-	1	-	0	-	1	-	0	-	0	-	0	-	1	-	0	-	1	-	0	-	0	-	0	-	0	-
7159	0.533	1	1	-	1	-	0	-	1	-	1	-	1	-	0	-	1	-	0	-	0	-	0	-	1	-	0	-	1	-	0	-	0	-	0	-	0	-
7162	0.533	1	1	-	1	-	0	-	1	-	1	-	1	-	0	-	1	-	0	-	0	-	0	-	1	-	0	-	1	-	0	-	0	-	0	-	0	-
7168	0.533	1	1	-	1	-	0	-	1	-	1	-	1	-	0	-	1	-	0	-	0	-	0	-	1	-	0	-	1	-	0	-	0	-	0	-	0	-
7177	0.533	1	1	-	1	-	0	-	1	-	1	-	1	-	0	-	1	-	0	-	0	-	0	-	1	-	0	-	1	-	0	-	0	-	0	-	0	-
7195	0.533	1	1	-	1	-	0	-	1	-	1	-	1	-	0	-	1	-	0	-	0	-	0	-	1	-	0	-	1	-	0	-	0	-	0	-	0	-
7203	0.533	1	1	-	1	-	0	-	1	-	1	-	1	-	0	-	1	-	0	-	0	-	0	-	1	-	0	-	1	-	0	-	0	-	0	-	0	-
7209	0.533	1	1	-	1	-	0	-	1	-	1	-	1	-	0	-	1	-	0	-	0	-	0	-	1	-	0	-	1	-	0	-	0	-	0	-	0	-
7210	0.533	1	1	-	1	-	0	-	1	-	1	-	1	-	0	-	1	-	0	-	0	-	0	-	1	-	0	-	1	-	0	-	0	-	0	-	0	-
7217	0.533	1	1	-	1	-	0	-	1	-	1	-	1	-	0	-	1	-	0	-	0	-	0	-	1	-	0	-	1	-	0	-	0	-	0	-	0	-
7224	0.533	1	1	-	1	-	0	-	1	-	1	-	1	-	0	-	1	-	0	-	0	-	0	-	1	-	0	-	1	-	0	-	0	-	0	-	0	-
7233	0.533	1	1	-	1	-	0	-	1	-	1	-	1	-	0	-	1	-	0	-	0	-	0	-	1	-	0	-	1	-	0	-	0	-	0	-	0	-
7241	0.533	1	1	-	1	-	0	-	1	-	1	-	1	-	0	-	1	-	0	-	0	-	0	-	1	-	0	-	1	-	0	-	0	-	0	-	0	-
7243	0.533	1	1	-	1	-	0	-	1	-	1	-	1	-	0	-	1	-	0	-	0	-	0	-	1	-	0	-	1	-	0	-	0	-	0	-	0	-
7245	0.533	1	1	-	1	-	0	-	1	-	1	-	1	-	0	-	1	-	0	-	0	-	0	-	1	-	0	-	1	-	0	-	0	-	0	-	0	-
7247	0.533	1	1	-	1	-	0	-	1	-	1	-	1	-	0	-	1	-	0	-	0	-	0	-	1	-	0	-	1	-	0	-	0	-	0	-	0	-
7253	0.533	1	1	-	1	-	0	-	1	-	1	-	1	-	0	-	1	-	0	-	0	-	0	-	1	-	0	-	1	-	0	-	0	-	0	-	0	-
7257	0.533	1	1	-	1	-	0	-	1	-	1	-	1	-	0	-	1	-	0	-	0	-	0	-	1	-	0	-	1	-	0	-	0	-	0	-	0	-
7262	0.533	1	1	-	1	-	0	-	1	-	1	-	1	-	0	-	1	-	0	-	0	-	0	-	1	-	0	-	1	-	0	-	0	-	0	-	0	-
7264	0.533	1	1	-	1	-	0	-	1	-	1	-	1	-	0	-	1	-	0	-	0	-	0	-	1	-	0	-	1	-	0	-	0	-	0	-	0	-
7266	0.533	1	1	-	1	-	0	-	1	-	1	-	1	-	0	-	1	-	0	-	0	-	0	-	1	-	0	-	1	-	0	-	0	-	0	-	0	-
7270	0.533	1	1	-	1	-	0	-	1	-	1	-	1	-	0	-	1	-	0	-	0	-	0	-	1	-	0	-	1	-	0	-	0	-	0	-	0	-
7272	0.533	1	1	-	1	-	0	-	1	-	1	-	1	-	0	-	1	-	0	-	0	-	0	-	1	-	0	-	1	-	0	-	0	-	0	-	0	-
7273	0.533	1	1	-	1	-	0	-	1	-	1	-	1	-	0	-	1	-	0	-	0	-	0	-	1	-	0	-	1	-	0	-	0	-	0	-	0	-
7279	0.533	1	1	-	1	-	0	-	1	-	1	-	1	-	0	-	1	-	0	-	0	-	0	-	1	-	0	-	1	-	0	-	0	-	0	-	0	-
7289	0.533	1	1	-	1	-	0	-	1	-	1	-	1	-	0	-	1	-	0	-	0	-	0	-	1	-	0	-	1	-	0	-	0	-	0	-	0	-
7293	0.533	1	1	-	1	-	0	-	1	-	1	-	1	-	0	-	1	-	0	-	0	-	0	-	1	-	0	-	1	-	0	-	0	-	0	-	0	-
7294	0.533	1	1	-	1	-	0	-	1	-	1	-	1	-	0	-	1	-	0	-	0	-	0	-	1	-	0	-	1	-	0	-	0	-	0	-	0	-
7295	0.533	1	1	-	1	-	0	-	1	-	1	-	1	-	0	-	1	-	0	-	0	-	0	-	1	-	0	-	1	-	0	-	0	-	0	-	0	-
7298	0.533	1	1	-	1	-	0	-	1	-	1	-	1	-	0	-	1	-	0	-	0	-	0	-	1	-	0	-	1	-	0	-	0	-	0	-	0	-
7299	0.533	1	1	-	1	-	0	-	1	-	1	-	1	-	0	-	1	-	0	-	0	-	0	-	1	-	0	-	1	-	0	-	0	-	0	-	0	-
7307	0.533	1	1	-	1	-	0	-	1	-	1	-	1	-	0	-	1	-	0	-	0	-	0	-	1	-	0	-	1	-	0	-	0	-	0	-	0	-
7309	0.533	1	1	-	1	-	0	-	1	-	1	-	1	-	0	-	1	-	0	-	0	-	0	-	1	-	0	-	1	-	0	-	0	-	0	-	0	-
7316	0.533	1	1	-	1	-	0	-	1	-	1	-	1	-	0	-	1	-	0	-	0	-	0	-	1	-	0	-	1	-	0	-	0	-	0	-	0	-
7318	0.533	1	1	-	1	-	0	-	1	-	1	-	1	-	0	-	1	-	0	-	0	-	0	-	1	-	0	-	1	-	0	-	0	-	0	-	0	-
7319	0.533	1	1	-	1	-	0	-	1	-	1	-	1	-	0	-	1	-	0	-	0	-	0	-	1	-	0	-	1	-	0	-	0	-	0	-	0	-
7320	0.533	1	1	-	1	-	0	-	1	-	1	-	1	-	0	-	1	-	0	-	0	-	0	-	1	-	0	-	1	-	0	-	0	-	0	-	0	-
7329	0.533	1	1	-	1	-	0	-	1	-	1	-	1	-	0	-	1	-	0	-	0	-	0	-	1	-	0	-	1	-	0	-	0	-	0	-	0	-
7333	0.533	1	1	-	1	-	0	-	1	-	1	-	1	-	0	-	1	-	0	-	0	-	0	-	1	-	0	-	1	-	0	-	0	-	0	-	0	-
7335	0.533	1	1	-	1	-	0	-	1	-	1	-	1	-	0	-	1	-	0	-	0	-	0	-	1	-	0	-	1	-	0	-	0	-	0	-	0	-
7336	0.533	1	1	-	1	-	0	-	1	-	1	-	1	-	0	-	1	-	0	-	0	-	0	-	1	-	0	-	1	-	0	-	0	-	0	-	0	-
7341	0.533	1	1	-	1	-	0	-	1	-	1	-	1	-	0	-	1	-	0	-	0	-	0	-	1	-	0	-	1	-	0	-	0	-	0	-	0	-
7348	0.533	1	1	-	1	-	0	-	1	-	1	-	1	-	0	-	1	-	0	-	0	-	0	-	1	-	0	-	1	-	0	-	0	-	0	-	0	-
7350	0.533	1	1	-	1	-	0	-	1	-	1	-	1	-	0	-	1	-	0	-	0	-	0	-	1	-	0	-	1	-	0	-	0	-	0	-	0	-
7351	0.533	1	1	-	1	-	0	-	1	-	1	-	1	-	0	-	1	-	0	-	0	-	0	-	1	-	0	-	1	-	0	-	0	-	0	-	0	-
7359	0.533	1	1	-	1	-	0	-	1	-	1	-	1	-	0	-	1	-	0	-	0	-	0	-	1	-	0	-	1	-	0	-	0	-	0	-	0	-
7364	0.533	1	1	-	1	-	0	-	1	-	1	-	1	-	0	-	1	-	0	-	0	-	0	-	1	-	0	-	1	-	0	-	0	-	0	-	0	-
7370	0.533	1	1	-	1	-	0	-	1	-	1	-	1	-	0	-	1	-	0	-	0	-	0	-	1	-	0	-	1	-	0	-	0	-	0	-	0	-
7371	0.533	1	1	-	1	-	0	-	1	-	1	-	1	-	0	-	1	-	0	-	0	-	0	-	1	-	0	-	1	-	0	-	0	-	0	-	0	-
7377	0.533	1	1	-	1	-	0	-	1	-	1	-	1	-	0	-	1	-	0	-	0	-	0	-	1	-	0	-	1	-	0	-	0	-	0	-	0	-
7379	0.533	1	1	-	1	-	0	-	1	-	1	-	1	-	0	-	1	-	0	-	0	-	0	-	1	-	0	-	1	-	0	-	0	-	0	-	0	-
7383	0.533	1	1	-	1	-	0	-	1	-	1	-	1	-	0	-	1	-	0	-	0	-	0	-	1	-	0	-	1	-	0	-	0	-	0	-	0	-
7385	0.533	1	1	-	1	-	0	-	1	-	1	-	1	-	0	-	1	-	0	-	0	-	0	-	1	-	0	-	1	-	0	-	0	-	0	-	0	-
7388	0.533	1	1	-	1	-	0	-	1	-	1	-	1	-	0	-	1	-	0	-	0	-	0	-	1	-	0	-	1	-	0	-	0	-	0	-	0	-
7391	0.533	1	1	-	1	-	0	-	1	-	1	-	1	-	0	-	1	-	0	-	0	-	0	-	1	-	0	-	1	-	0	-	0	-	0	-	0	-
7407	0.533	1	1	-	1	-	0	-	1	-	1	-	1	-	0	-	1	-	0	-	0	-	0	-	1	-	0	-	1	-	0	-	0	-	0	-	0	-
7417	0.533	1	1	-	1	-	0	-	1	-	1	-	1	-	0	-	1	-	0	-	0	-	0	-	1	-	0	-	1	-	0	-	0	-	0	-	0	-
7424	0.533	1	1	-	1	-	0	-	1	-	1	-	1	-	0	-	1	-	0	-	0	-	0	-	1	-	0	-	1	-	0	-	0	-	0	-	0	-
7429	0.533	1	1	-	1	-	0	-	1	-	1	-	1	-	0	-	1	-	0	-	0	-	0	-	1	-	0	-	1	-	0	-	0	-	0	-	0	-
7431	0.533	1	1	-	1	-	0	-	1	-	1	-	1	-	0	-	1	-	0	-	0	-	0	-	1	-	0	-	1	-	0	-	0	-	0	-	0	-
7432	0.533	1	1	-	1	-	0	-	1	-	1	-	1	-	0	-	1	-	0	-	0	-	0	-	1	-	0	-	1	-	0	-	0	-	0	-	0	-
7437	0.533	1	1	-	1	-	0	-	1	-	1	-	1	-	0	-	1	-	0	-	0	-	0	-	1	-	0	-	1	-	0	-	0	-	0	-	0	-
7443	0.533	1	1	-	1	-	0	-	1	-	1	-	1	-	0	-	1	-	0	-	0	-	0	-	1	-	0	-	1	-	0	-	0	-	0	-	0	-
7449	0.533	1	1	-	1	-	0	-	1	-	1	-	1	-	0	-	1	-	0	-	0	-	0	-	1	-	0	-	1	-	0	-	0	-	0	-	0	-
7451	0.533	1	1	-	1	-	0	-	1	-	1	-	1	-	0	-	1	-	0	-	0	-	0	-	1	-	0	-	1	-	0	-	0	-	0	-	0	-
7453	0.533	1	1	-	1	-	0	-	1	-	1	-	1	-	0	-	1	-	0	-	0	-	0	-	1	-	0	-	1	-	0	-	0	-	0	-	0	-
7457	0.533	1	1	-	1	-	0	-	1	-	1	-	1	-	0	-	1	-	0	-	0	-	0	-	1	-	0	-	1	-	0	-	0	-	0	-	0	-
7458	0.533	1	1	-	1	-	0	-	1	-	1	-	1	-	0	-	1	-	0	-	0	-	0	-	1	-	0	-	1	-	0	-	0	-	0	-	0	-
7460	0.533	1	1	-	1	-	0	-	1	-	1	-	1	-	0	-	1	-	0	-	0	-	0	-	1	-	0	-	1	-	0	-	0	-	0	-	0	-
7469	0.533	1	1	-	1	-	0	-	1	-	1	-	1	-	0	-	1	-	0	-	0	-	0	-	1	-	0	-	1	-	0	-	0	-	0	-	0	-
7476	0.533	1	1	-	1	-	0	-	1	-	1	-	1	-	0	-	1	-	0	-	0	-	0	-	1	-	0	-	1	-	0	-	0	-	0	-	0	-
7482	0.533	1	1	-	1	-	0	-	1	-	1	-	1	-	0	-	1	-	0	-	0	-	0	-	1	-	0	-	1	-	0	-	0	-	0	-	0	-
7489	0.533	1	1	-	1	-	0	-	1	-	1	-	1	-	0	-	1	-	0	-	0	-	0	-	1	-	0	-	1	-	0	-	0	-	0	-	0	-
7490	0.533	1	1	-	1	-	0	-	1	-	1	-	1	-	0	-	1	-	0	-	0	-	0	-	1	-	0	-	1	-	0	-	0	-	0	-	0	-
7493	0.533	1	1	-	1	-	0	-	1	-	1	-	1	-	0	-	1	-	0	-	0	-	0	-	1	-	0	-	1	-	0	-	0	-	0	-	0	-
7494	0.533	1	1	-	1	-	0	-	1	-	1	-	1	-	0	-	1	-	0	-	0	-	0	-	1	-	0	-	1	-	0	-	0	-	0	-	0	-
7499	0.533	1	1	-	1	-	0	-	1	-	1	-	1	-	0	-	1	-	0	-	0	-	0	-	1	-	0	-	1	-	0	-	0	-	0	-	0	-
7501	0.533	1	1	-	1	-	0	-	1	-	1	-	1	-	0	-	1	-	0	-	0	-	0	-	1	-	0	-	1	-	0	-	0	-	0	-	0	-
7504	0.533	1	1	-	1	-	0	-	1	-	1	-	1	-	0	-	1	-	0	-	0	-	0	-	1	-	0	-	1	-	0	-	0	-	0	-	0	-
7509	0.533	1	1	-	1	-	0	-	1	-	1	-	1	-	0	-	1	-	0	-	0	-	0	-	1	-	0	-	1	-	0	-	0	-	0	-	0	-
7511	0.533	1	1	-	1	-	0	-	1	-	1	-	1	-	0	-	1	-	0	-	0	-	0	-	1	-	0	-	1	-	0	-	0	-	0	-	0	-
7512	0.533	1	1	-	1	-	0	-	1	-	1	-	1	-	0	-	1	-	0	-	0	-	0	-	1	-	0	-	1	-	0	-	0	-	0	-	0	-
7513	0.533	1	1	-	1	-	0	-	1	-	1	-	1	-	0	-	1	-	0	-	0	-	0	-	1	-	0	-	1	-	0	-	0	-	0	-	0	-
7514	0.533	1	1	-	1	-	0	-	1	-	1	-	1	-	0	-	1	-	0	-	0	-	0	-	1	-	0	-	1	-	0	-	0	-	0	-	0	-
7515	0.533	1	1	-	1	-	0	-	1	-	1	-	1	-	0	-	1	-	0	-	0	-	0	-	1	-	0	-	1	-	0	-	0	-	0	-	0	-
7517	0.533	1	1	-	1	-	0	-	1	-	1	-	1	-	0	-	1	-	0	-	0	-	0	-	1	-	0	-	1	-	0	-	0	-	0	-	0	-
7518	0.533	1	1	-	1	-	0	-	1	-	1	-	1	-	0	-	1	-	0	-	0	-	0	-	1	-	0	-	1	-	0	-	0	-	0	-	0	-
7521	0.533	1	1	-	1	-	0	-	1	-	1	-	1	-	0	-	1	-	0	-	0	-	0	-	1	-	0	-	1	-	0	-	0	-	0	-	0	-
7533	0.533	1	1	-	1	-	0	-	1	-	1	-	1	-	0	-	1	-	0	-	0	-	0	-	1	-	0	-	1	-	0	-	0	-	0	-	0	-
7534	0.533	1	1	-	1	-	0	-	1	-	1	-	1	-	0	-	1	-	0	-	0	-	0	-	1	-	0	-	1	-	0	-	0	-	0	-	0	-
7535	0.533	1	1	-	1	-	0	-	1	-	1	-	1	-	0	-	1	-	0	-	0	-	0	-	1	-	0	-	1	-	0	-	0	-	0	-	0	-
7540	0.533	1	1	-	1	-	0	-	1	-	1	-	1	-	0	-	1	-	0	-	0	-	0	-	1	-	0	-	1	-	0	-	0	-	0	-	0	-
7544	0.533	1	1	-	1	-	0	-	1	-	1	-	1	-	0	-	1	-	0	-	0	-	0	-	1	-	0	-	1	-	0	-	0	-	0	-	0	-
7545	0.533	1	1	-	1	-	0	-	1	-	1	-	1	-	0	-	1	-	0	-	0	-	0	-	1	-	0	-	1	-	0	-	0	-	0	-	0	-
7546	0.533	1	1	-	1	-	0	-	1	-	1	-	1	-	0	-	1	-	0	-	0	-	0	-	1	-	0	-	1	-	0	-	0	-	0	-	0	-
7548	0.533	1	1	-	1	-	0	-	1	-	1	-	1	-	0	-	1	-	0	-	0	-	0	-	1	-	0	-	1	-	0	-	0	-	0	-	0	-
7557	0.533	1	1	-	1	-	0	-	1	-	1	-	1	-	0	-	1	-	0	-	0	-	0	-	1	-	0	-	1	-	0	-	0	-	0	-	0	-
7559	0.533	1	1	-	1	-	0	-	1	-	1	-	1	-	0	-	1	-	0	-	0	-	0	-	1	-	0	-	1	-	0	-	0	-	0	-	0	-
7560	0.533	1	1	-	1	-	0	-	1	-	1	-	1	-	0	-	1	-	0	-	0	-	0	-	1	-	0	-	1	-	0	-	0	-	0	-	0	-
7562	0.533	1	1	-	1	-	0	-	1	-	1	-	1	-	0	-	1	-	0	-	0	-	0	-	1	-	0	-	1	-	0	-	0	-	0	-	0	-
7565	0.533	1	1	-	1	-	0	-	1	-	1	-	1	-	0	-	1	-	0	-	0	-	0	-	1	-	0	-	1	-	0	-	0	-	0	-	0	-
7568	0.533	1	1	-	1	-	0	-	1	-	1	-	1	-	0	-	1	-	0	-	0	-	0	-	1	-	0	-	1	-	0	-	0	-	0	-	0	-
7575	0.533	1	1	-	1	-	0	-	1	-	1	-	1	-	0	-	1	-	0	-	0	-	0	-	1	-	0	-	1	-	0	-	0	-	0	-	0	-
8805	0.533	1	0	-	1	-	1	-	1	-	1	-	1	-	0	-	1	-	0	-	0	-	0	-	1	-	0	-	1	-	0	-	0	-	0	-	0	-
8807	0.533	1	0	-	1	-	1	-	1	-	1	-	1	-	0	-	1	-	0	-	0	-	0	-	1	-	0	-	1	-	0	-	0	-	0	-	0	-
8809	0.533	1	0	-	1	-	1	-	1	-	1	-	1	-	0	-	1	-	0	-	0	-	0	-	1	-	0	-	1	-	0	-	0	-	0	-	0	-
8813	0.533	1	0	-	1	-	1	-	1	-	1	-	1	-	0	-	1	-	0	-	0	-	0	-	1	-	0	-	1	-	0	-	0	-	0	-	0	-
8817	0.533	1	0	-	1	-	1	-	1	-	1	-	1	-	0	-	1	-	0	-	0	-	0	-	1	-	0	-	1	-	0	-	0	-	0	-	0	-
8819	0.533	1	0	-	1	-	1	-	1	-	1	-	1	-	0	-	1	-	0	-	0	-	0	-	1	-	0	-	1	-	0	-	0	-	0	-	0	-
8822	0.533	1	0	-	1	-	1	-	1	-	1	-	1	-	0	-	1	-	0	-	0	-	0	-	1	-	0	-	1	-	0	-	0	-	0	-	0	-
8823	0.533	1	0	-	1	-	1	-	1	-	1	-	1	-	0	-	1	-	0	-	0	-	0	-	1	-	0	-	1	-	0	-	0	-	0	-	0	-
8824	0.533	1	0	-	1	-	1	-	1	-	1	-	1	-	0	-	1	-	0	-	0	-	0	-	1	-	0	-	1	-	0	-	0	-	0	-	0	-
8825	0.533	1	0	-	1	-	1	-	1	-	1	-	1	-	0	-	1	-	0	-	0	-	0	-	1	-	0	-	1	-	0	-	0	-	0	-	0	-
8826	0.533	1	0	-	1	-	1	-	1	-	1	-	1	-	0	-	1	-	0	-	0	-	0	-	1	-	0	-	1	-	0	-	0	-	0	-	0	-
8828	0.533	1	0	-	1	-	1	-	1	-	1	-	1	-	0	-	1	-	0	-	0	-	0	-	1	-	0	-	1	-	0	-	0	-	0	-	0	-
8835	0.533	1	0	-	1	-	1	-	1	-	1	-	1	-	0	-	1	-	0	-	0	-	0	-	1	-	0	-	1	-	0	-	0	-	0	-	0	-
8836	0.533	1	0	-	1	-	1	-	1	-	1	-	1	-	0	-	1	-	0	-	0	-	0	-	1	-	0	-	1	-	0	-	0	-	0	-	0	-
8840	0.533	1	0	-	1	-	1	-	1	-	1	-	1	-	0	-	1	-	0	-	0	-	0	-	1	-	0	-	1	-	0	-	0	-	0	-	0	-
8842	0.533	1	0	-	1	-	1	-	1	-	1	-	1	-	0	-	1	-	0	-	0	-	0	-	1	-	0	-	1	-	0	-	0	-	0	-	0	-
8843	0.533	1	0	-	1	-	1	-	1	-	1	-	1	-	0	-	1	-	0	-	0	-	0	-	1	-	0	-	1	-	0	-	0	-	0	-	0	-
8845	0.533	1	0	-	1	-	1	-	1	-	1	-	1	-	0	-	1	-	0	-	0	-	0	-	1	-	0	-	1	-	0	-	0	-	0	-	0	-
8846	0.533	1	0	-	1	-	1	-	1	-	1	-	1	-	0	-	1	-	0	-	0	-	0	-	1	-	0	-	1	-	0	-	0	-	0	-	0	-
8847	0.533	1	0	-	1	-	1	-	1	-	1	-	1	-	0	-	1	-	0	-	0	-	0	-	1	-	0	-	1	-	0	-	0	-	0	-	0	-
8849	0.533	1	0	-	1	-	1	-	1	-	1	-	1	-	0	-	1	-	0	-	0	-	0	-	1	-	0	-	1	-	0	-	0	-	0	-	0	-
8851	0.533	1	0	-	1	-	1	-	1	-	1	-	1	-	0	-	1	-	0	-	0	-	0	-	1	-	0	-	1	-	0	-	0	-	0	-	0	-
8852	0.533	1	0	-	1	-	1	-	1	-	1	-	1	-	0	-	1	-	0	-	0	-	0	-	1	-	0	-	1	-	0	-	0	-	0	-	0	-
8853	0.533	1	0	-	1	-	1	-	1	-	1	-	1	-	0	-	1	-	0	-	0	-	0	-	1	-	0	-	1	-	0	-	0	-	0	-	0	-
8858	0.533	1	0	-	1	-	1	-	1	-	1	-	1	-	0	-	1	-	0	-	0	-	0	-	1	-	0	-	1	-	0	-	0	-	0	-	0	-
8860	0.533	1	0	-	1	-	1	-	1	-	1	-	1	-	0	-	1	-	0	-	0	-	0	-	1	-	0	-	1	-	0	-	0	-	0	-	0	-
8862	0.533	1	0	-	1	-	1	-	1	-	1	-	1	-	0	-	1	-	0	-	0	-	0	-	1	-	0	-	1	-	0	-	0	-	0	-	0	-
8863	0.533	1	0	-	1	-	1	-	1	-	1	-	1	-	0	-	1	-	0	-	0	-	0	-	1	-	0	-	1	-	0	-	0	-	0	-	0	-
8865	0.533	1	0	-	1	-	1	-	1	-	1	-	1	-	0	-	1	-	0	-	0	-	0	-	1	-	0	-	1	-	0	-	0	-	0	-	0	-
8866	0.533	1	0	-	1	-	1	-	1	-	1	-	1	-	0	-	1	-	0	-	0	-	0	-	1	-	0	-	1	-	0	-	0	-	0	-	0	-
8867	0.533	1	0	-	1	-	1	-	1	-	1	-	1	-	0	-	1	-	0	-	0	-	0	-	1	-	0	-	1	-	0	-	0	-	0	-	0	-
8868	0.533	1	0	-	1	-	1	-	1	-	1	-	1	-	0	-	1	-	0	-	0	-	0	-	1	-	0	-	1	-	0	-	0	-	0	-	0	-
8869	0.533	1	0	-	1	-	1	-	1	-	1	-	1	-	0	-	1	-	0	-	0	-	0	-	1	-	0	-	1	-	0	-	0	-	0	-	0	-
8870	0.533	1	0	-	1	-	1	-	1	-	1	-	1	-	0	-	1	-	0	-	0	-	0	-	1	-	0	-	1	-	0	-	0	-	0	-	0	-
8871	0.533	1	0	-	1	-	1	-	1	-	1	-	1	-	0	-	1	-	0	-	0	-	0	-	1	-	0	-	1	-	0	-	0	-	0	-	0	-
8872	0.533	1	0	-	1	-	1	-	1	-	1	-	1	-	0	-	1	-	0	-	0	-	0	-	1	-	0	-	1	-	0	-	0	-	0	-	0	-
8873	0.533	1	0	-	1	-	1	-	1	-	1	-	1	-	0	-	1	-	0	-	0	-	0	-	1	-	0	-	1	-	0	-	0	-	0	-	0	-
8875	0.533	1	0	-	1	-	1	-	1	-	1	-	1	-	0	-	1	-	0	-	0	-	0	-	1	-	0	-	1	-	0	-	0	-	0	-	0	-
8876	0.533	1	0	-	1	-	1	-	1	-	1	-	1	-	0	-	1	-	0	-	0	-	0	-	1	-	0	-	1	-	0	-	0	-	0	-	0	-
8879	0.533	1	0	-	1	-	1	-	1	-	1	-	1	-	0	-	1	-	0	-	0	-	0	-	1	-	0	-	1	-	0	-	0	-	0	-	0	-
8880	0.533	1	0	-	1	-	1	-	1	-	1	-	1	-	0	-	1	-	0	-	0	-	0	-	1	-	0	-	1	-	0	-	0	-	0	-	0	-
8881	0.533	1	0	-	1	-	1	-	1	-	1	-	1	-	0	-	1	-	0	-	0	-	0	-	1	-	0	-	1	-	0	-	0	-	0	-	0	-
8882	0.533	1	0	-	1	-	1	-	1	-	1	-	1	-	0	-	1	-	0	-	0	-	0	-	1	-	0	-	1	-	0	-	0	-	0	-	0	-
8884	0.533	1	0	-	1	-	1	-	1	-	1	-	1	-	0	-	1	-	0	-	0	-	0	-	1	-	0	-	1	-	0	-	0	-	0	-	0	-
8888	0.533	1	0	-	1	-	1	-	1	-	1	-	1	-	0	-	1	-	0	-	0	-	0	-	1	-	0	-	1	-	0	-	0	-	0	-	0	-
8891	0.533	1	0	-	1	-	1	-	1	-	1	-	1	-	0	-	1	-	0	-	0	-	0	-	1	-	0	-	1	-	0	-	0	-	0	-	0	-
8892	0.533	1	0	-	1	-	1	-	1	-	1	-	1	-	0	-	1	-	0	-	0	-	0	-	1	-	0	-	1	-	0	-	0	-	0	-	0	-
8893	0.533	1	0	-	1	-	1	-	1	-	1	-	1	-	0	-	1	-	0	-	0	-	0	-	1	-	0	-	1	-	0	-	0	-	0	-	0	-
8895	0.533	1	0	-	1	-	1	-	1	-	1	-	1	-	0	-	1	-	0	-	0	-	0	-	1	-	0	-	1	-	0	-	0	-	0	-	0	-
8897	0.533	1	0	-	1	-	1	-	1	-	1	-	1	-	0	-	1	-	0	-	0	-	0	-	1	-	0	-	1	-	0	-	0	-	0	-	0	-
8898	0.533	1	0	-	1	-	1	-	1	-	1	-	1	-	0	-	1	-	0	-	0	-	0	-	1	-	0	-	1	-	0	-	0	-	0	-	0	-
8899	0.533	1	0	-	1	-	1	-	1	-	1	-	1	-	0	-	1	-	0	-	0	-	0	-	1	-	0	-	1	-	0	-	0	-	0	-	0	-
8900	0.533	1	0	-	1	-	1	-	1	-	1	-	1	-	0	-	1	-	0	-	0	-	0	-	1	-	0	-	1	-	0	-	0	-	0	-	0	-
8901	0.533	1	0	-	1	-	1	-	1	-	1	-	1	-	0	-	1	-	0	-	0	-	0	-	1	-	0	-	1	-	0	-	0	-	0	-	0	-
8906	0.533	1	0	-	1	-	1	-	1	-	1	-	1	-	0	-	1	-	0	-	0	-	0	-	1	-	0	-	1	-	0	-	0	-	0	-	0	-
8907	0.533	1	0	-	1	-	1	-	1	-	1	-	1	-	0	-	1	-	0	-	0	-	0	-	1	-	0	-	1	-	0	-	0	-	0	-	0	-
8908	0.533	1	0	-	1	-	1	-	1	-	1	-	1	-	0	-	1	-	0	-	0	-	0	-	1	-	0	-	1	-	0	-	0	-	0	-	0	-
8910	0.533	1	0	-	1	-	1	-	1	-	1	-	1	-	0	-	1	-	0	-	0	-	0	-	1	-	0	-	1	-	0	-	0	-	0	-	0	-
8911	0.533	1	0	-	1	-	1	-	1	-	1	-	1	-	0	-	1	-	0	-	0	-	0	-	1	-	0	-	1	-	0	-	0	-	0	-	0	-
8912	0.533	1	0	-	1	-	1	-	1	-	1	-	1	-	0	-	1	-	0	-	0	-	0	-	1	-	0	-	1	-	0	-	0	-	0	-	0	-
8913	0.533	1	0	-	1	-	1	-	1	-	1	-	1	-	0	-	1	-	0	-	0	-	0	-	1	-	0	-	1	-	0	-	0	-	0	-	0	-
8914	0.533	1	0	-	1	-	1	-	1	-	1	-	1	-	0	-	1	-	0	-	0	-	0	-	1	-	0	-	1	-	0	-	0	-	0	-	0	-
8916	0.533	1	0	-	1	-	1	-	1	-	1	-	1	-	0	-	1	-	0	-	0	-	0	-	1	-	0	-	1	-	0	-	0	-	0	-	0	-
8922	0.533	1	0	-	1	-	1	-	1	-	1	-	1	-	0	-	1	-	0	-	0	-	0	-	1	-	0	-	1	-	0	-	0	-	0	-	0	-
8923	0.533	1	0	-	1	-	1	-	1	-	1	-	1	-	0	-	1	-	0	-	0	-	0	-	1	-	0	-	1	-	0	-	0	-	0	-	0	-
8925	0.533	1	0	-	1	-	1	-	1	-	1	-	1	-	0	-	1	-	0	-	0	-	0	-	1	-	0	-	1	-	0	-	0	-	0	-	0	-
8926	0.533	1	0	-	1	-	1	-	1	-	1	-	1	-	0	-	1	-	0	-	0	-	0	-	1	-	0	-	1	-	0	-	0	-	0	-	0	-
8927	0.533	1	0	-	1	-	1	-	1	-	1	-	1	-	0	-	1	-	0	-	0	-	0	-	1	-	0	-	1	-	0	-	0	-	0	-	0	-
8929	0.533	1	0	-	1	-	1	-	1	-	1	-	1	-	0	-	1	-	0	-	0	-	0	-	1	-	0	-	1	-	0	-	0	-	0	-	0	-
8930	0.533	1	0	-	1	-	1	-	1	-	1	-	1	-	0	-	1	-	0	-	0	-	0	-	1	-	0	-	1	-	0	-	0	-	0	-	0	-
8931	0.533	1	0	-	1	-	1	-	1	-	1	-	1	-	0	-	1	-	0	-	0	-	0	-	1	-	0	-	1	-	0	-	0	-	0	-	0	-
8932	0.533	1	0	-	1	-	1	-	1	-	1	-	1	-	0	-	1	-	0	-	0	-	0	-	1	-	0	-	1	-	0	-	0	-	0	-	0	-
8933	0.533	1	0	-	1	-	1	-	1	-	1	-	1	-	0	-	1	-	0	-	0	-	0	-	1	-	0	-	1	-	0	-	0	-	0	-	0	-
8935	0.533	1	0	-	1	-	1	-	1	-	1	-	1	-	0	-	1	-	0	-	0	-	0	-	1	-	0	-	1	-	0	-	0	-	0	-	0	-
8936	0.533	1	0	-	1	-	1	-	1	-	1	-	1	-	0	-	1	-	0	-	0	-	0	-	1	-	0	-	1	-	0	-	0	-	0	-	0	-
8939	0.533	1	0	-	1	-	1	-	1	-	1	-	1	-	0	-	1	-	0	-	0	-	0	-	1	-	0	-	1	-	0	-	0	-	0	-	0	-
8942	0.533	1	0	-	1	-	1	-	1	-	1	-	1	-	0	-	1	-	0	-	0	-	0	-	1	-	0	-	1	-	0	-	0	-	0	-	0	-
8943	0.533	1	0	-	1	-	1	-	1	-	1	-	1	-	0	-	1	-	0	-	0	-	0	-	1	-	0	-	1	-	0	-	0	-	0	-	0	-
8945	0.533	1	0	-	1	-	1	-	1	-	1	-	1	-	0	-	1	-	0	-	0	-	0	-	1	-	0	-	1	-	0	-	0	-	0	-	0	-
8946	0.533	1	0	-	1	-	1	-	1	-	1	-	1	-	0	-	1	-	0	-	0	-	0	-	1	-	0	-	1	-	0	-	0	-	0	-	0	-
8947	0.533	1	0	-	1	-	1	-	1	-	1	-	1	-	0	-	1	-	0	-	0	-	0	-	1	-	0	-	1	-	0	-	0	-	0	-	0	-
8948	0.533	1	0	-	1	-	1	-	1	-	1	-	1	-	0	-	1	-	0	-	0	-	0	-	1	-	0	-	1	-	0	-	0	-	0	-	0	-
8949	0.533	1	0	-	1	-	1	-	1	-	1	-	1	-	0	-	1	-	0	-	0	-	0	-	1	-	0	-	1	-	0	-	0	-	0	-	0	-
8951	0.533	1	0	-	1	-	1	-	1	-	1	-	1	-	0	-	1	-	0	-	0	-	0	-	1	-	0	-	1	-	0	-	0	-	0	-	0	-
8952	0.533	1	0	-	1	-	1	-	1	-	1	-	1	-	0	-	1	-	0	-	0	-	0	-	1	-	0	-	1	-	0	-	0	-	0	-	0	-
8953	0.533	1	0	-	1	-	1	-	1	-	1	-	1	-	0	-	1	-	0	-	0	-	0	-	1	-	0	-	1	-	0	-	0	-	0	-	0	-
8956	0.533	1	0	-	1	-	1	-	1	-	1	-	1	-	0	-	1	-	0	-	0	-	0	-	1	-	0	-	1	-	0	-	0	-	0	-	0	-
8957	0.533	1	0	-	1	-	1	-	1	-	1	-	1	-	0	-	1	-	0	-	0	-	0	-	1	-	0	-	1	-	0	-	0	-	0	-	0	-
8958	0.533	1	0	-	1	-	1	-	1	-	1	-	1	-	0	-	1	-	0	-	0	-	0	-	1	-	0	-	1	-	0	-	0	-	0	-	0	-
8960	0.533	1	0	-	1	-	1	-	1	-	1	-	1	-	0	-	1	-	0	-	0	-	0	-	1	-	0	-	1	-	0	-	0	-	0	-	0	-
8963	0.533	1	0	-	1	-	1	-	1	-	1	-	1	-	0	-	1	-	0	-	0	-	0	-	1	-	0	-	1	-	0	-	0	-	0	-	0	-
8964	0.533	1	0	-	1	-	1	-	1	-	1	-	1	-	0	-	1	-	0	-	0	-	0	-	1	-	0	-	1	-	0	-	0	-	0	-	0	-
8965	0.533	1	0	-	1	-	1	-	1	-	1	-	1	-	0	-	1	-	0	-	0	-	0	-	1	-	0	-	1	-	0	-	0	-	0	-	0	-
8967	0.533	1	0	-	1	-	1	-	1	-	1	-	1	-	0	-	1	-	0	-	0	-	0	-	1	-	0	-	1	-	0	-	0	-	0	-	0	-
8971	0.533	1	0	-	1	-	1	-	1	-	1	-	1	-	0	-	1	-	0	-	0	-	0	-	1	-	0	-	1	-	0	-	0	-	0	-	0	-
8974	0.533	1	0	-	1	-	1	-	1	-	1	-	1	-	0	-	1	-	0	-	0	-	0	-	1	-	0	-	1	-	0	-	0	-	0	-	0	-
8976	0.533	1	0	-	1	-	1	-	1	-	1	-	1	-	0	-	1	-	0	-	0	-	0	-	1	-	0	-	1	-	0	-	0	-	0	-	0	-
8977	0.533	1	0	-	1	-	1	-	1	-	1	-	1	-	0	-	1	-	0	-	0	-	0	-	1	-	0	-	1	-	0	-	0	-	0	-	0	-
8979	0.533	1	0	-	1	-	1	-	1	-	1	-	1	-	0	-	1	-	0	-	0	-	0	-	1	-	0	-	1	-	0	-	0	-	0	-	0	-
8983	0.533	1	0	-	1	-	1	-	1	-	1	-	1	-	0	-	1	-	0	-	0	-	0	-	1	-	0	-	1	-	0	-	0	-	0	-	0	-
8984	0.533	1	0	-	1	-	1	-	1	-	1	-	1	-	0	-	1	-	0	-	0	-	0	-	1	-	0	-	1	-	0	-	0	-	0	-	0	-
8985	0.533	1	0	-	1	-	1	-	1	-	1	-	1	-	0	-	1	-	0	-	0	-	0	-	1	-	0	-	1	-	0	-	0	-	0	-	0	-
8986	0.533	1	0	-	1	-	1	-	1	-	1	-	1	-	0	-	1	-	0	-	0	-	0	-	1	-	0	-	1	-	0	-	0	-	0	-	0	-
8987	0.533	1	0	-	1	-	1	-	1	-	1	-	1	-	0	-	1	-	0	-	0	-	0	-	1	-	0	-	1	-	0	-	0	-	0	-	0	-
8988	0.533	1	0	-	1	-	1	-	1	-	1	-	1	-	0	-	1	-	0	-	0	-	0	-	1	-	0	-	1	-	0	-	0	-	0	-	0	-
8989	0.533	1	0	-	1	-	1	-	1	-	1	-	1	-	0	-	1	-	0	-	0	-	0	-	1	-	0	-	1	-	0	-	0	-	0	-	0	-
8990	0.533	1	0	-	1	-	1	-	1	-	1	-	1	-	0	-	1	-	0	-	0	-	0	-	1	-	0	-	1	-	0	-	0	-	0	-	0	-
8993	0.533	1	0	-	1	-	1	-	1	-	1	-	1	-	0	-	1	-	0	-	0	-	0	-	1	-	0	-	1	-	0	-	0	-	0	-	0	-
8995	0.533	1	0	-	1	-	1	-	1	-	1	-	1	-	0	-	1	-	0	-	0	-	0	-	1	-	0	-	1	-	0	-	0	-	0	-	0	-
8999	0.533	1	0	-	1	-	1	-	1	-	1	-	1	-	0	-	1	-	0	-	0	-	0	-	1	-	0	-	1	-	0	-	0	-	0	-	0	-
9000	0.533	1	0	-	1	-	1	-	1	-	1	-	1	-	0	-	1	-	0	-	0	-	0	-	1	-	0	-	1	-	0	-	0	-	0	-	0	-
9001	0.533	1	0	-	1	-	1	-	1	-	1	-	1	-	0	-	1	-	0	-	0	-	0	-	1	-	0	-	1	-	0	-	0	-	0	-	0	-
9002	0.533	1	0	-	1	-	1	-	1	-	1	-	1	-	0	-	1	-	0	-	0	-	0	-	1	-	0	-	1	-	0	-	0	-	0	-	0	-
9003	0.533	1	0	-	1	-	1	-	1	-	1	-	1	-	0	-	1	-	0	-	0	-	0	-	1	-	0	-	1	-	0	-	0	-	0	-	0	-
9004	0.533	1	0	-	1	-	1	-	1	-	1	-	1	-	0	-	1	-	0	-	0	-	0	-	1	-	0	-	1	-	0	-	0	-	0	-	0	-
9005	0.533	1	0	-	1	-	1	-	1	-	1	-	1	-	0	-	1	-	0	-	0	-	0	-	1	-	0	-	1	-	0	-	0	-	0	-	0	-
9006	0.533	1	0	-	1	-	1	-	1	-	1	-	1	-	0	-	1	-	0	-	0	-	0	-	1	-	0	-	1	-	0	-	0	-	0	-	0	-
9007	0.533	1	0	-	1	-	1	-	1	-	1	-	1	-	0	-	1	-	0	-	0	-	0	-	1	-	0	-	1	-	0	-	0	-	0	-	0	-
9008	0.533	1	0	-	1	-	1	-	1	-	1	-	1	-	0	-	1	-	0	-	0	-	0	-	1	-	0	-	1	-	0	-	0	-	0	-	0	-
9009	0.533	1	0	-	1	-	1	-	1	-	1	-	1	-	0	-	1	-	0	-	0	-	0	-	1	-	0	-	1	-	0	-	0	-	0	-	0	-
9011	0.533	1	0	-	1	-	1	-	1	-	1	-	1	-	0	-	1	-	0	-	0	-	0	-	1	-	0	-	1	-	0	-	0	-	0	-	0	-
9012	0.533	1	0	-	1	-	1	-	1	-	1	-	1	-	0	-	1	-	0	-	0	-	0	-	1	-	0	-	1	-	0	-	0	-	0	-	0	-
9013	0.533	1	0	-	1	-	1	-	1	-	1	-	1	-	0	-	1	-	0	-	0	-	0	-	1	-	0	-	1	-	0	-	0	-	0	-	0	-
9015	0.533	1	0	-	1	-	1	-	1	-	1	-	1	-	0	-	1	-	0	-	0	-	0	-	1	-	0	-	1	-	0	-	0	-	0	-	0	-
9016	0.533	1	0	-	1	-	1	-	1	-	1	-	1	-	0	-	1	-	0	-	0	-	0	-	1	-	0	-	1	-	0	-	0	-	0	-	0	-
9017	0.533	1	0	-	1	-	1	-	1	-	1	-	1	-	0	-	1	-	0	-	0	-	0	-	1	-	0	-	1	-	0	-	0	-	0	-	0	-
9018	0.533	1	0	-	1	-	1	-	1	-	1	-	1	-	0	-	1	-	0	-	0	-	0	-	1	-	0	-	1	-	0	-	0	-	0	-	0	-
9020	0.533	1	0	-	1	-	1	-	1	-	1	-	1	-	0	-	1	-	0	-	0	-	0	-	1	-	0	-	1	-	0	-	0	-	0	-	0	-
9021	0.533	1	0	-	1	-	1	-	1	-	1	-	1	-	0	-	1	-	0	-	0	-	0	-	1	-	0	-	1	-	0	-	0	-	0	-	0	-
2204	0.534	1	1	-	1	-	2	-	1	-	2	-	1	-	0	-	1	-	1	-	1	-	2	-	1	-	1	-	1	-	1	-	0	-	0	-	0	-
1051	0.536	1	1	-	1	-	1	-	1	-	1	-	1	-	4	-	1	-	1	-	1	-	0	-	1	-	1	-	1	-	0	-	1	-	1	-	1	-
1628	0.536	1	2	-	1	-	1	-	1	-	3	-	1	-	1	-	1	-	1	-	1	-	1	-	1	-	0	-	1	-	0	-	0	-	1	-	1	-
2842	0.538	1	0	-	1	-	1	-	1	-	1	-	1	-	1	-	1	-	1	-	1	-	1	-	1	-	1	-	1	-	1	-	1	-	1	-	0	-
3079	0.538	1	1	-	1	-	0	-	1	-	1	-	1	-	1	-	1	-	1	-	1	-	1	-	1	-	1	-	1	-	1	-	1	-	1	-	0	-
3291	0.54	1	1	-	1	-	1	-	1	-	4	-	1	-	1	-	1	-	0	-	0	-	0	-	1	-	0	-	1	-	0	-	0	-	0	-	0	-
2890	0.542	1	1	-	1	-	0	-	1	-	0	-	1	-	1	-	1	-	1	-	1	-	1	-	1	-	1	-	1	-	1	-	1	-	1	-	1	-
3000	0.542	1	0	-	1	-	1	-	1	-	0	-	1	-	1	-	1	-	1	-	1	-	1	-	1	-	1	-	1	-	1	-	1	-	1	-	1	-
3086	0.542	1	0	-	1	-	1	-	1	-	0	-	1	-	1	-	1	-	1	-	1	-	1	-	1	-	1	-	1	-	1	-	1	-	1	-	1	-
945	0.543	1	3	-	2	-	1	-	2	-	3	-	1	-	1	-	1	-	1	-	1	-	1	-	1	-	0	-	1	-	0	-	1	-	1	-	1	-
3352	0.543	1	0	-	1	-	1	-	1	-	1	-	1	-	1	-	1	-	1	-	1	-	1	-	1	-	1	-	1	-	0	-	1	-	1	-	0	-
3439	0.543	1	1	-	1	-	0	-	1	-	0	-	1	-	1	-	1	-	1	-	1	-	1	-	1	-	1	-	1	-	0	-	1	-	1	-	1	-
3447	0.543	1	1	-	1	-	0	-	1	-	1	-	1	-	1	-	1	-	1	-	1	-	1	-	1	-	1	-	1	-	0	-	0	-	1	-	1	-
3448	0.543	1	0	-	1	-	1	-	1	-	1	-	1	-	1	-	1	-	1	-	1	-	1	-	1	-	1	-	1	-	0	-	0	-	1	-	1	-
3609	0.543	1	1	-	1	-	0	-	1	-	1	-	1	-	1	-	1	-	1	-	1	-	1	-	1	-	1	-	1	-	0	-	0	-	1	-	1	-
3666	0.543	1	0	-	1	-	1	-	1	-	0	-	1	-	1	-	1	-	1	-	1	-	1	-	1	-	1	-	1	-	0	-	1	-	1	-	1	-
3708	0.543	1	1	-	1	-	0	-	1	-	1	-	1	-	1	-	1	-	1	-	1	-	1	-	1	-	1	-	1	-	0	-	1	-	1	-	0	-
3744	0.543	1	0	-	1	-	1	-	1	-	0	-	1	-	1	-	1	-	1	-	1	-	1	-	1	-	1	-	1	-	0	-	1	-	1	-	1	-
3759	0.543	1	1	-	1	-	0	-	1	-	1	-	1	-	1	-	1	-	1	-	1	-	1	-	1	-	1	-	1	-	0	-	1	-	1	-	0	-
3881	0.543	1	1	-	1	-	1	-	1	-	1	-	1	-	0	-	1	-	1	-	1	-	1	-	1	-	0	-	1	-	1	-	0	-	1	-	1	-
3882	0.543	1	1	-	1	-	1	-	1	-	1	-	1	-	0	-	1	-	1	-	1	-	1	-	1	-	0	-	1	-	1	-	1	-	1	-	0	-
4275	0.543	1	0	-	0	-	0	-	1	-	1	-	1	-	1	-	1	-	1	-	1	-	1	-	1	-	1	-	1	-	0	-	0	-	1	-	1	-
4810	0.543	1	1	-	1	-	1	-	1	-	1	-	1	-	0	-	1	-	0	-	0	-	0	-	1	-	1	-	1	-	0	-	0	-	1	-	1	-
5627	0.543	1	0	-	0	-	0	-	0	-	0	-	0	-	0	-	1	-	0	-	1	-	1	-	1	-	1	-	1	-	0	-	1	-	1	-	1	-
8810	0.543	1	0	-	0	-	0	-	1	-	1	-	1	-	0	-	1	-	0	-	0	-	0	-	1	-	1	-	1	-	0	-	0	-	0	-	0	-
8821	0.543	1	0	-	0	-	0	-	1	-	1	-	1	-	0	-	1	-	0	-	0	-	0	-	1	-	1	-	1	-	0	-	0	-	0	-	0	-
8855	0.543	1	0	-	0	-	0	-	1	-	1	-	1	-	0	-	1	-	0	-	0	-	0	-	1	-	1	-	1	-	0	-	0	-	0	-	0	-
8877	0.543	1	0	-	0	-	0	-	1	-	1	-	1	-	0	-	1	-	0	-	0	-	0	-	1	-	1	-	1	-	0	-	0	-	0	-	0	-
8885	0.543	1	0	-	0	-	0	-	1	-	1	-	1	-	0	-	1	-	0	-	0	-	0	-	1	-	1	-	1	-	0	-	0	-	0	-	0	-
8938	0.543	1	0	-	0	-	0	-	1	-	1	-	1	-	0	-	1	-	0	-	0	-	0	-	1	-	1	-	1	-	0	-	0	-	0	-	0	-
8940	0.543	1	0	-	0	-	0	-	1	-	1	-	1	-	0	-	1	-	0	-	0	-	0	-	1	-	1	-	1	-	0	-	0	-	0	-	0	-
8955	0.543	1	0	-	0	-	0	-	1	-	1	-	1	-	0	-	1	-	0	-	0	-	0	-	1	-	1	-	1	-	0	-	0	-	0	-	0	-
8972	0.543	1	0	-	0	-	0	-	1	-	1	-	1	-	0	-	1	-	0	-	0	-	0	-	1	-	1	-	1	-	0	-	0	-	0	-	0	-
8978	0.543	1	0	-	0	-	0	-	1	-	1	-	1	-	0	-	1	-	0	-	0	-	0	-	1	-	1	-	1	-	0	-	0	-	0	-	0	-
8980	0.543	1	0	-	0	-	0	-	1	-	1	-	1	-	0	-	1	-	0	-	0	-	0	-	1	-	1	-	1	-	0	-	0	-	0	-	0	-
8981	0.543	1	0	-	0	-	0	-	1	-	1	-	1	-	0	-	1	-	0	-	0	-	0	-	1	-	1	-	1	-	0	-	0	-	0	-	0	-
8991	0.543	1	0	-	0	-	0	-	1	-	1	-	1	-	0	-	1	-	0	-	0	-	0	-	1	-	1	-	1	-	0	-	0	-	0	-	0	-
8997	0.543	1	0	-	0	-	0	-	1	-	1	-	1	-	0	-	1	-	0	-	0	-	0	-	1	-	1	-	1	-	0	-	0	-	0	-	0	-
4485	0.544	1	0	-	0	-	0	-	0	-	0	-	1	-	2	-	1	-	2	-	1	-	1	-	1	-	0	-	1	-	0	-	0	-	0	-	0	-
4526	0.544	1	0	-	0	-	0	-	0	-	0	-	1	-	2	-	1	-	1	-	1	-	2	-	1	-	0	-	1	-	0	-	0	-	0	-	0	-
4779	0.544	1	1	-	1	-	1	-	1	-	1	-	1	-	0	-	1	-	1	-	1	-	0	-	1	-	1	-	1	-	0	-	0	-	0	-	0	-
4795	0.544	1	1	-	1	-	1	-	1	-	1	-	1	-	0	-	1	-	0	-	1	-	1	-	1	-	1	-	1	-	0	-	0	-	0	-	0	-
4809	0.544	1	1	-	1	-	1	-	1	-	1	-	1	-	0	-	1	-	1	-	1	-	0	-	1	-	1	-	1	-	0	-	0	-	0	-	0	-
4852	0.544	1	1	-	1	-	1	-	1	-	1	-	1	-	0	-	1	-	1	-	1	-	0	-	1	-	1	-	1	-	0	-	0	-	0	-	0	-
4853	0.544	1	1	-	1	-	1	-	1	-	1	-	1	-	0	-	1	-	1	-	1	-	0	-	1	-	1	-	1	-	0	-	0	-	0	-	0	-
4856	0.544	1	1	-	1	-	1	-	1	-	1	-	1	-	0	-	1	-	1	-	1	-	0	-	1	-	1	-	1	-	0	-	0	-	0	-	0	-
4868	0.544	1	1	-	1	-	1	-	1	-	1	-	1	-	0	-	1	-	1	-	1	-	0	-	1	-	1	-	1	-	0	-	0	-	0	-	0	-
5998	0.545	1	1	-	1	-	0	-	1	-	1	-	1	-	0	-	1	-	0	-	0	-	0	-	1	-	1	-	1	-	0	-	0	-	0	-	0	-
6052	0.545	1	1	-	1	-	0	-	1	-	1	-	1	-	0	-	1	-	0	-	0	-	0	-	1	-	1	-	1	-	0	-	0	-	0	-	0	-
6180	0.545	1	1	-	1	-	0	-	1	-	1	-	1	-	0	-	1	-	0	-	0	-	0	-	1	-	1	-	1	-	0	-	0	-	0	-	0	-
6265	0.545	1	1	-	1	-	0	-	1	-	1	-	1	-	0	-	1	-	0	-	0	-	0	-	1	-	1	-	1	-	0	-	0	-	0	-	0	-
6340	0.545	1	0	-	0	-	0	-	1	-	1	-	1	-	0	-	1	-	1	-	1	-	1	-	1	-	0	-	1	-	0	-	0	-	0	-	0	-
6346	0.545	1	0	-	0	-	0	-	1	-	1	-	1	-	0	-	1	-	1	-	1	-	1	-	1	-	0	-	1	-	0	-	0	-	0	-	0	-
6348	0.545	1	0	-	0	-	0	-	1	-	1	-	1	-	0	-	1	-	1	-	1	-	1	-	1	-	0	-	1	-	0	-	0	-	0	-	0	-
6358	0.545	1	0	-	0	-	0	-	1	-	1	-	1	-	0	-	1	-	1	-	1	-	1	-	1	-	0	-	1	-	0	-	0	-	0	-	0	-
6364	0.545	1	0	-	0	-	0	-	1	-	1	-	1	-	0	-	1	-	1	-	1	-	1	-	1	-	0	-	1	-	0	-	0	-	0	-	0	-
6381	0.545	1	0	-	0	-	0	-	1	-	1	-	1	-	0	-	1	-	1	-	1	-	1	-	1	-	0	-	1	-	0	-	0	-	0	-	0	-
6398	0.545	1	0	-	0	-	0	-	1	-	1	-	1	-	0	-	1	-	1	-	1	-	1	-	1	-	0	-	1	-	0	-	0	-	0	-	0	-
6404	0.545	1	0	-	0	-	0	-	1	-	1	-	1	-	0	-	1	-	1	-	1	-	1	-	1	-	0	-	1	-	0	-	0	-	0	-	0	-
6406	0.545	1	0	-	0	-	0	-	1	-	1	-	1	-	0	-	1	-	1	-	1	-	1	-	1	-	0	-	1	-	0	-	0	-	0	-	0	-
6410	0.545	1	0	-	0	-	0	-	1	-	1	-	1	-	0	-	1	-	1	-	1	-	1	-	1	-	0	-	1	-	0	-	0	-	0	-	0	-
6411	0.545	1	0	-	0	-	0	-	1	-	1	-	1	-	0	-	1	-	1	-	1	-	1	-	1	-	0	-	1	-	0	-	0	-	0	-	0	-
6412	0.545	1	0	-	0	-	0	-	1	-	1	-	1	-	0	-	1	-	1	-	1	-	1	-	1	-	0	-	1	-	0	-	0	-	0	-	0	-
6425	0.545	1	0	-	0	-	0	-	1	-	1	-	1	-	0	-	1	-	1	-	1	-	1	-	1	-	0	-	1	-	0	-	0	-	0	-	0	-
6432	0.545	1	0	-	0	-	0	-	1	-	1	-	1	-	0	-	1	-	1	-	1	-	1	-	1	-	0	-	1	-	0	-	0	-	0	-	0	-
6435	0.545	1	0	-	0	-	0	-	1	-	1	-	1	-	0	-	1	-	1	-	1	-	1	-	1	-	0	-	1	-	0	-	0	-	0	-	0	-
6440	0.545	1	0	-	0	-	0	-	1	-	1	-	1	-	0	-	1	-	1	-	1	-	1	-	1	-	0	-	1	-	0	-	0	-	0	-	0	-
6441	0.545	1	0	-	0	-	0	-	1	-	1	-	1	-	0	-	1	-	1	-	1	-	1	-	1	-	0	-	1	-	0	-	0	-	0	-	0	-
6449	0.545	1	0	-	0	-	0	-	1	-	1	-	1	-	0	-	1	-	1	-	1	-	1	-	1	-	0	-	1	-	0	-	0	-	0	-	0	-
6452	0.545	1	0	-	0	-	0	-	1	-	1	-	1	-	0	-	1	-	1	-	1	-	1	-	1	-	0	-	1	-	0	-	0	-	0	-	0	-
6465	0.545	1	0	-	0	-	0	-	1	-	1	-	1	-	0	-	1	-	1	-	1	-	1	-	1	-	0	-	1	-	0	-	0	-	0	-	0	-
6483	0.545	1	0	-	0	-	0	-	1	-	1	-	1	-	0	-	1	-	1	-	1	-	1	-	1	-	0	-	1	-	0	-	0	-	0	-	0	-
6485	0.545	1	0	-	0	-	0	-	1	-	1	-	1	-	0	-	1	-	1	-	1	-	1	-	1	-	0	-	1	-	0	-	0	-	0	-	0	-
6488	0.545	1	0	-	0	-	0	-	1	-	1	-	1	-	0	-	1	-	1	-	1	-	1	-	1	-	0	-	1	-	0	-	0	-	0	-	0	-
6494	0.545	1	0	-	1	-	1	-	1	-	1	-	1	-	0	-	1	-	0	-	0	-	0	-	1	-	1	-	1	-	0	-	0	-	0	-	0	-
6505	0.545	1	0	-	1	-	1	-	1	-	1	-	1	-	0	-	1	-	0	-	0	-	0	-	1	-	1	-	1	-	0	-	0	-	0	-	0	-
6510	0.545	1	0	-	1	-	1	-	1	-	1	-	1	-	0	-	1	-	0	-	0	-	0	-	1	-	1	-	1	-	0	-	0	-	0	-	0	-
6520	0.545	1	0	-	1	-	1	-	1	-	1	-	1	-	0	-	1	-	0	-	0	-	0	-	1	-	1	-	1	-	0	-	0	-	0	-	0	-
6521	0.545	1	0	-	1	-	1	-	1	-	1	-	1	-	0	-	1	-	0	-	0	-	0	-	1	-	1	-	1	-	0	-	0	-	0	-	0	-
154	0.546	3	4	-	4	-	5	-	4	-	2	-	4	-	5	-	4	-	4	-	4	-	4	-	4	-	3	-	3	-	0	-	5	-	5	-	6	-
6025	0.546	1	2	-	1	-	0	-	1	-	1	-	1	-	0	-	1	-	0	-	0	-	0	-	1	-	0	-	1	-	0	-	0	-	0	-	0	-
6134	0.546	1	2	-	1	-	0	-	1	-	1	-	1	-	0	-	1	-	0	-	0	-	0	-	1	-	0	-	1	-	0	-	0	-	0	-	0	-
6501	0.546	1	0	-	1	-	2	-	1	-	1	-	1	-	0	-	1	-	0	-	0	-	0	-	1	-	0	-	1	-	0	-	0	-	0	-	0	-
6512	0.546	1	0	-	1	-	2	-	1	-	1	-	1	-	0	-	1	-	0	-	0	-	0	-	1	-	0	-	1	-	0	-	0	-	0	-	0	-
6519	0.546	1	0	-	1	-	2	-	1	-	1	-	1	-	0	-	1	-	0	-	0	-	0	-	1	-	0	-	1	-	0	-	0	-	0	-	0	-
6527	0.546	1	0	-	1	-	2	-	1	-	1	-	1	-	0	-	1	-	0	-	0	-	0	-	1	-	0	-	1	-	0	-	0	-	0	-	0	-
3732	0.547	1	0	-	1	-	2	-	1	-	1	-	1	-	2	-	1	-	1	-	1	-	1	-	1	-	0	-	1	-	0	-	0	-	0	-	0	-
748	0.548	1	2	-	2	-	2	-	2	-	4	-	2	-	2	-	2	-	2	-	2	-	1	-	2	-	1	-	1	-	0	-	0	-	0	-	0	-
592	0.549	2	2	-	2	-	2	-	2	-	1	-	2	-	3	-	2	-	1	-	2	-	3	-	2	-	1	-	2	-	1	-	1	-	1	-	1	-
3436	0.549	1	0	-	1	-	2	-	1	-	1	-	1	-	1	-	1	-	1	-	1	-	1	-	1	-	0	-	1	-	0	-	0	-	1	-	1	-
5370	0.549	1	1	-	1	-	0	-	1	-	1	-	1	-	0	-	1	-	1	-	1	-	1	-	1	-	0	-	1	-	0	-	0	-	0	-	0	-
5371	0.549	1	1	-	1	-	0	-	1	-	1	-	1	-	0	-	1	-	1	-	1	-	1	-	1	-	0	-	1	-	0	-	0	-	0	-	0	-
5390	0.549	1	1	-	1	-	0	-	1	-	1	-	1	-	0	-	1	-	1	-	1	-	1	-	1	-	0	-	1	-	0	-	0	-	0	-	0	-
5398	0.549	1	1	-	1	-	0	-	1	-	1	-	1	-	0	-	1	-	1	-	1	-	1	-	1	-	0	-	1	-	0	-	0	-	0	-	0	-
5403	0.549	1	1	-	1	-	0	-	1	-	1	-	1	-	0	-	1	-	1	-	1	-	1	-	1	-	0	-	1	-	0	-	0	-	0	-	0	-
5407	0.549	1	1	-	1	-	0	-	1	-	1	-	1	-	0	-	1	-	1	-	1	-	1	-	1	-	0	-	1	-	0	-	0	-	0	-	0	-
5422	0.549	1	1	-	1	-	0	-	1	-	1	-	1	-	0	-	1	-	1	-	1	-	1	-	1	-	0	-	1	-	0	-	0	-	0	-	0	-
5424	0.549	1	1	-	1	-	0	-	1	-	1	-	1	-	0	-	1	-	1	-	1	-	1	-	1	-	0	-	1	-	0	-	0	-	0	-	0	-
5426	0.549	1	1	-	1	-	0	-	1	-	1	-	1	-	0	-	1	-	1	-	1	-	1	-	1	-	0	-	1	-	0	-	0	-	0	-	0	-
5432	0.549	1	1	-	1	-	0	-	1	-	1	-	1	-	0	-	1	-	1	-	1	-	1	-	1	-	0	-	1	-	0	-	0	-	0	-	0	-
5437	0.549	1	1	-	1	-	0	-	1	-	1	-	1	-	0	-	1	-	1	-	1	-	1	-	1	-	0	-	1	-	0	-	0	-	0	-	0	-
5442	0.549	1	1	-	1	-	0	-	1	-	1	-	1	-	0	-	1	-	1	-	1	-	1	-	1	-	0	-	1	-	0	-	0	-	0	-	0	-
5445	0.549	1	1	-	1	-	0	-	1	-	1	-	1	-	0	-	1	-	1	-	1	-	1	-	1	-	0	-	1	-	0	-	0	-	0	-	0	-
5455	0.549	1	1	-	1	-	0	-	1	-	1	-	1	-	0	-	1	-	1	-	1	-	1	-	1	-	0	-	1	-	0	-	0	-	0	-	0	-
5475	0.549	1	1	-	1	-	0	-	1	-	1	-	1	-	0	-	1	-	1	-	1	-	1	-	1	-	0	-	1	-	0	-	0	-	0	-	0	-
5477	0.549	1	1	-	1	-	0	-	1	-	1	-	1	-	0	-	1	-	1	-	1	-	1	-	1	-	0	-	1	-	0	-	0	-	0	-	0	-
5480	0.549	1	1	-	1	-	0	-	1	-	1	-	1	-	0	-	1	-	1	-	1	-	1	-	1	-	0	-	1	-	0	-	0	-	0	-	0	-
5481	0.549	1	1	-	1	-	0	-	1	-	1	-	1	-	0	-	1	-	1	-	1	-	1	-	1	-	0	-	1	-	0	-	0	-	0	-	0	-
5495	0.549	1	1	-	1	-	0	-	1	-	1	-	1	-	0	-	1	-	1	-	1	-	1	-	1	-	0	-	1	-	0	-	0	-	0	-	0	-
5496	0.549	1	0	-	1	-	1	-	1	-	1	-	1	-	0	-	1	-	1	-	1	-	1	-	1	-	0	-	1	-	0	-	0	-	0	-	0	-
5504	0.549	1	0	-	1	-	1	-	1	-	1	-	1	-	0	-	1	-	1	-	1	-	1	-	1	-	0	-	1	-	0	-	0	-	0	-	0	-
5512	0.549	1	0	-	1	-	1	-	1	-	1	-	1	-	0	-	1	-	1	-	1	-	1	-	1	-	0	-	1	-	0	-	0	-	0	-	0	-
5515	0.549	1	0	-	1	-	1	-	1	-	1	-	1	-	0	-	1	-	1	-	1	-	1	-	1	-	0	-	1	-	0	-	0	-	0	-	0	-
5536	0.549	1	0	-	1	-	1	-	1	-	1	-	1	-	0	-	1	-	1	-	1	-	1	-	1	-	0	-	1	-	0	-	0	-	0	-	0	-
5539	0.549	1	0	-	1	-	1	-	1	-	1	-	1	-	0	-	1	-	1	-	1	-	1	-	1	-	0	-	1	-	0	-	0	-	0	-	0	-
5540	0.549	1	0	-	1	-	1	-	1	-	1	-	1	-	0	-	1	-	1	-	1	-	1	-	1	-	0	-	1	-	0	-	0	-	0	-	0	-
5546	0.549	1	0	-	1	-	1	-	1	-	1	-	1	-	0	-	1	-	1	-	1	-	1	-	1	-	0	-	1	-	0	-	0	-	0	-	0	-
5547	0.549	1	0	-	1	-	1	-	1	-	1	-	1	-	0	-	1	-	1	-	1	-	1	-	1	-	0	-	1	-	0	-	0	-	0	-	0	-
5552	0.549	1	0	-	1	-	1	-	1	-	1	-	1	-	0	-	1	-	1	-	1	-	1	-	1	-	0	-	1	-	0	-	0	-	0	-	0	-
1014	0.551	1	2	-	2	-	2	-	2	-	3	-	1	-	0	-	1	-	0	-	0	-	0	-	1	-	0	-	1	-	0	-	2	-	2	-	3	-
3971	0.552	1	1	-	1	-	1	-	1	-	1	-	1	-	1	-	1	-	1	-	1	-	0	-	1	-	0	-	1	-	1	-	0	-	0	-	0	-
4040	0.552	1	1	-	1	-	1	-	1	-	1	-	1	-	1	-	1	-	1	-	1	-	0	-	1	-	0	-	1	-	1	-	0	-	0	-	0	-
4061	0.552	1	1	-	1	-	1	-	1	-	1	-	1	-	1	-	1	-	1	-	1	-	0	-	1	-	0	-	1	-	1	-	0	-	0	-	0	-
4112	0.552	1	1	-	1	-	1	-	1	-	1	-	1	-	1	-	1	-	0	-	1	-	1	-	1	-	0	-	1	-	1	-	0	-	0	-	0	-
590	0.553	1	3	-	3	-	3	-	3	-	3	-	2	-	1	-	2	-	2	-	2	-	3	-	2	-	1	-	1	-	0	-	0	-	0	-	0	-
770	0.553	1	3	-	3	-	4	-	1	-	1	-	1	-	1	-	1	-	1	-	1	-	1	-	1	-	2	-	1	-	0	-	0	-	0	-	0	-
3041	0.553	1	2	-	2	-	1	-	2	-	3	-	2	-	2	-	1	-	0	-	0	-	0	-	1	-	0	-	1	-	0	-	0	-	0	-	0	-
3340	0.554	1	1	-	1	-	1	-	1	-	0	-	1	-	1	-	1	-	2	-	1	-	1	-	1	-	0	-	1	-	0	-	1	-	1	-	0	-
3561	0.554	1	0	-	1	-	2	-	1	-	0	-	1	-	1	-	1	-	1	-	1	-	1	-	1	-	0	-	1	-	0	-	1	-	1	-	1	-
4466	0.554	1	1	-	1	-	1	-	1	-	1	-	1	-	1	-	1	-	0	-	1	-	1	-	1	-	0	-	1	-	0	-	0	-	0	-	0	-
4470	0.554	1	1	-	1	-	1	-	1	-	1	-	1	-	1	-	1	-	0	-	1	-	1	-	1	-	0	-	1	-	0	-	0	-	0	-	0	-
4473	0.554	1	0	-	0	-	0	-	0	-	0	-	1	-	1	-	1	-	0	-	0	-	0	-	1	-	4	-	1	-	0	-	0	-	0	-	0	-
4494	0.554	1	1	-	1	-	1	-	1	-	1	-	1	-	1	-	1	-	0	-	1	-	1	-	1	-	0	-	1	-	0	-	0	-	0	-	0	-
4503	0.554	1	1	-	1	-	1	-	1	-	1	-	1	-	1	-	1	-	0	-	1	-	1	-	1	-	0	-	1	-	0	-	0	-	0	-	0	-
4505	0.554	1	1	-	1	-	1	-	1	-	1	-	1	-	1	-	1	-	0	-	1	-	1	-	1	-	0	-	1	-	0	-	0	-	0	-	0	-
4506	0.554	1	1	-	1	-	1	-	1	-	1	-	1	-	1	-	1	-	0	-	1	-	1	-	1	-	0	-	1	-	0	-	0	-	0	-	0	-
4513	0.554	1	1	-	1	-	1	-	1	-	1	-	1	-	1	-	1	-	0	-	1	-	1	-	1	-	0	-	1	-	0	-	0	-	0	-	0	-
4514	0.554	1	1	-	1	-	1	-	1	-	1	-	1	-	1	-	1	-	0	-	1	-	1	-	1	-	0	-	1	-	0	-	0	-	0	-	0	-
4533	0.554	1	1	-	1	-	1	-	1	-	1	-	1	-	1	-	1	-	1	-	1	-	0	-	1	-	0	-	1	-	0	-	0	-	0	-	0	-
4536	0.554	1	1	-	1	-	1	-	1	-	1	-	1	-	1	-	1	-	0	-	1	-	1	-	1	-	0	-	1	-	0	-	0	-	0	-	0	-
4537	0.554	1	1	-	1	-	1	-	1	-	1	-	1	-	1	-	1	-	1	-	1	-	0	-	1	-	0	-	1	-	0	-	0	-	0	-	0	-
4540	0.554	1	1	-	1	-	1	-	1	-	1	-	1	-	1	-	1	-	0	-	1	-	1	-	1	-	0	-	1	-	0	-	0	-	0	-	0	-
4546	0.554	1	1	-	1	-	1	-	1	-	1	-	1	-	1	-	1	-	1	-	1	-	0	-	1	-	0	-	1	-	0	-	0	-	0	-	0	-
4565	0.554	1	1	-	1	-	1	-	1	-	1	-	1	-	1	-	1	-	0	-	1	-	1	-	1	-	0	-	1	-	0	-	0	-	0	-	0	-
4583	0.554	1	1	-	1	-	1	-	1	-	1	-	1	-	1	-	1	-	0	-	1	-	1	-	1	-	0	-	1	-	0	-	0	-	0	-	0	-
4596	0.554	1	1	-	1	-	1	-	1	-	1	-	1	-	1	-	1	-	0	-	1	-	1	-	1	-	0	-	1	-	0	-	0	-	0	-	0	-
4602	0.554	1	1	-	1	-	1	-	1	-	1	-	1	-	1	-	1	-	1	-	1	-	0	-	1	-	0	-	1	-	0	-	0	-	0	-	0	-
4616	0.554	1	1	-	1	-	1	-	1	-	1	-	1	-	1	-	1	-	0	-	1	-	1	-	1	-	0	-	1	-	0	-	0	-	0	-	0	-
4622	0.554	1	1	-	1	-	1	-	1	-	1	-	1	-	1	-	1	-	1	-	1	-	0	-	1	-	0	-	1	-	0	-	0	-	0	-	0	-
4628	0.554	1	1	-	1	-	1	-	1	-	1	-	1	-	1	-	1	-	1	-	1	-	0	-	1	-	0	-	1	-	0	-	0	-	0	-	0	-
4652	0.554	1	1	-	1	-	1	-	1	-	1	-	1	-	1	-	1	-	1	-	1	-	0	-	1	-	0	-	1	-	0	-	0	-	0	-	0	-
4663	0.554	1	1	-	1	-	1	-	1	-	1	-	1	-	1	-	1	-	1	-	1	-	0	-	1	-	0	-	1	-	0	-	0	-	0	-	0	-
4690	0.554	1	1	-	1	-	1	-	1	-	1	-	1	-	1	-	1	-	0	-	1	-	1	-	1	-	0	-	1	-	0	-	0	-	0	-	0	-
4696	0.554	1	1	-	1	-	1	-	1	-	1	-	1	-	1	-	1	-	1	-	1	-	0	-	1	-	0	-	1	-	0	-	0	-	0	-	0	-
4707	0.554	1	1	-	1	-	1	-	1	-	1	-	1	-	1	-	1	-	1	-	1	-	0	-	1	-	0	-	1	-	0	-	0	-	0	-	0	-
4720	0.554	1	1	-	1	-	1	-	1	-	1	-	1	-	1	-	1	-	1	-	1	-	0	-	1	-	0	-	1	-	0	-	0	-	0	-	0	-
4731	0.554	1	1	-	1	-	1	-	1	-	1	-	1	-	1	-	1	-	0	-	1	-	1	-	1	-	0	-	1	-	0	-	0	-	0	-	0	-
4737	0.554	1	1	-	1	-	1	-	1	-	1	-	1	-	1	-	1	-	1	-	1	-	0	-	1	-	0	-	1	-	0	-	0	-	0	-	0	-
4746	0.554	1	1	-	1	-	1	-	1	-	1	-	1	-	1	-	1	-	0	-	1	-	1	-	1	-	0	-	1	-	0	-	0	-	0	-	0	-
4756	0.554	1	1	-	1	-	1	-	1	-	1	-	1	-	1	-	1	-	0	-	1	-	1	-	1	-	0	-	1	-	0	-	0	-	0	-	0	-
4760	0.554	1	1	-	1	-	1	-	1	-	1	-	1	-	1	-	1	-	0	-	1	-	1	-	1	-	0	-	1	-	0	-	0	-	0	-	0	-
4764	0.554	1	1	-	1	-	1	-	1	-	1	-	1	-	1	-	1	-	0	-	1	-	1	-	1	-	0	-	1	-	0	-	0	-	0	-	0	-
2455	0.556	1	2	-	1	-	0	-	1	-	2	-	1	-	1	-	1	-	1	-	1	-	1	-	1	-	2	-	1	-	0	-	0	-	0	-	0	-
717	0.557	1	3	-	3	-	3	-	2	-	1	-	2	-	3	-	1	-	1	-	1	-	1	-	1	-	1	-	1	-	0	-	0	-	1	-	1	-
3226	0.557	1	0	-	0	-	0	-	1	-	1	-	1	-	3	-	1	-	0	-	0	-	0	-	1	-	0	-	1	-	0	-	2	-	1	-	1	-
3301	0.557	1	1	-	1	-	0	-	1	-	0	-	1	-	3	-	1	-	1	-	1	-	1	-	1	-	1	-	1	-	0	-	0	-	0	-	0	-
3388	0.557	1	1	-	1	-	0	-	1	-	0	-	1	-	3	-	1	-	1	-	1	-	1	-	1	-	1	-	1	-	0	-	0	-	0	-	0	-
1572	0.558	1	1	-	1	-	0	-	1	-	0	-	1	-	1	-	1	-	2	-	2	-	3	-	1	-	1	-	1	-	0	-	1	-	1	-	1	-
3962	0.559	1	1	-	1	-	0	-	1	-	1	-	1	-	1	-	1	-	0	-	0	-	0	-	1	-	0	-	1	-	1	-	1	-	1	-	1	-
3289	0.56	1	1	-	1	-	1	-	1	-	0	-	1	-	3	-	1	-	0	-	0	-	0	-	1	-	2	-	1	-	0	-	0	-	0	-	0	-
1723	0.561	1	2	-	2	-	3	-	2	-	2	-	2	-	3	-	1	-	0	-	0	-	0	-	1	-	0	-	1	-	0	-	0	-	0	-	0	-
1977	0.561	1	2	-	2	-	3	-	2	-	2	-	2	-	3	-	1	-	0	-	0	-	0	-	1	-	0	-	1	-	0	-	0	-	0	-	0	-
2713	0.561	1	3	-	1	-	1	-	1	-	1	-	1	-	0	-	1	-	1	-	1	-	1	-	1	-	1	-	1	-	0	-	0	-	1	-	1	-
2747	0.561	1	1	-	1	-	3	-	1	-	1	-	1	-	0	-	1	-	1	-	1	-	1	-	1	-	1	-	1	-	0	-	0	-	1	-	1	-
663	0.563	1	3	-	2	-	1	-	2	-	3	-	2	-	3	-	2	-	2	-	2	-	2	-	2	-	1	-	1	-	0	-	0	-	0	-	0	-
7123	0.563	1	1	-	1	-	1	-	1	-	0	-	1	-	0	-	1	-	0	-	0	-	0	-	1	-	0	-	1	-	0	-	0	-	0	-	0	-
7124	0.563	1	1	-	1	-	1	-	1	-	0	-	1	-	0	-	1	-	0	-	0	-	0	-	1	-	0	-	1	-	0	-	0	-	0	-	0	-
7126	0.563	1	1	-	1	-	1	-	1	-	0	-	1	-	0	-	1	-	0	-	0	-	0	-	1	-	0	-	1	-	0	-	0	-	0	-	0	-
7127	0.563	1	1	-	1	-	1	-	1	-	0	-	1	-	0	-	1	-	0	-	0	-	0	-	1	-	0	-	1	-	0	-	0	-	0	-	0	-
7130	0.563	1	1	-	1	-	1	-	1	-	0	-	1	-	0	-	1	-	0	-	0	-	0	-	1	-	0	-	1	-	0	-	0	-	0	-	0	-
7133	0.563	1	1	-	1	-	1	-	1	-	0	-	1	-	0	-	1	-	0	-	0	-	0	-	1	-	0	-	1	-	0	-	0	-	0	-	0	-
7134	0.563	1	1	-	1	-	1	-	1	-	0	-	1	-	0	-	1	-	0	-	0	-	0	-	1	-	0	-	1	-	0	-	0	-	0	-	0	-
7140	0.563	1	1	-	1	-	1	-	1	-	0	-	1	-	0	-	1	-	0	-	0	-	0	-	1	-	0	-	1	-	0	-	0	-	0	-	0	-
7143	0.563	1	1	-	1	-	1	-	1	-	0	-	1	-	0	-	1	-	0	-	0	-	0	-	1	-	0	-	1	-	0	-	0	-	0	-	0	-
7144	0.563	1	1	-	1	-	1	-	1	-	0	-	1	-	0	-	1	-	0	-	0	-	0	-	1	-	0	-	1	-	0	-	0	-	0	-	0	-
7147	0.563	1	1	-	1	-	1	-	1	-	0	-	1	-	0	-	1	-	0	-	0	-	0	-	1	-	0	-	1	-	0	-	0	-	0	-	0	-
7149	0.563	1	1	-	1	-	1	-	1	-	0	-	1	-	0	-	1	-	0	-	0	-	0	-	1	-	0	-	1	-	0	-	0	-	0	-	0	-
7150	0.563	1	1	-	1	-	1	-	1	-	0	-	1	-	0	-	1	-	0	-	0	-	0	-	1	-	0	-	1	-	0	-	0	-	0	-	0	-
7152	0.563	1	1	-	1	-	1	-	1	-	0	-	1	-	0	-	1	-	0	-	0	-	0	-	1	-	0	-	1	-	0	-	0	-	0	-	0	-
7154	0.563	1	1	-	1	-	1	-	1	-	0	-	1	-	0	-	1	-	0	-	0	-	0	-	1	-	0	-	1	-	0	-	0	-	0	-	0	-
7156	0.563	1	1	-	1	-	1	-	1	-	0	-	1	-	0	-	1	-	0	-	0	-	0	-	1	-	0	-	1	-	0	-	0	-	0	-	0	-
7157	0.563	1	1	-	1	-	1	-	1	-	0	-	1	-	0	-	1	-	0	-	0	-	0	-	1	-	0	-	1	-	0	-	0	-	0	-	0	-
7158	0.563	1	1	-	1	-	1	-	1	-	0	-	1	-	0	-	1	-	0	-	0	-	0	-	1	-	0	-	1	-	0	-	0	-	0	-	0	-
7163	0.563	1	1	-	1	-	1	-	1	-	0	-	1	-	0	-	1	-	0	-	0	-	0	-	1	-	0	-	1	-	0	-	0	-	0	-	0	-
7164	0.563	1	1	-	1	-	1	-	1	-	0	-	1	-	0	-	1	-	0	-	0	-	0	-	1	-	0	-	1	-	0	-	0	-	0	-	0	-
7165	0.563	1	1	-	1	-	1	-	1	-	0	-	1	-	0	-	1	-	0	-	0	-	0	-	1	-	0	-	1	-	0	-	0	-	0	-	0	-
7166	0.563	1	1	-	1	-	1	-	1	-	0	-	1	-	0	-	1	-	0	-	0	-	0	-	1	-	0	-	1	-	0	-	0	-	0	-	0	-
7169	0.563	1	1	-	1	-	1	-	1	-	0	-	1	-	0	-	1	-	0	-	0	-	0	-	1	-	0	-	1	-	0	-	0	-	0	-	0	-
7170	0.563	1	1	-	1	-	1	-	1	-	0	-	1	-	0	-	1	-	0	-	0	-	0	-	1	-	0	-	1	-	0	-	0	-	0	-	0	-
7171	0.563	1	1	-	1	-	1	-	1	-	0	-	1	-	0	-	1	-	0	-	0	-	0	-	1	-	0	-	1	-	0	-	0	-	0	-	0	-
7172	0.563	1	1	-	1	-	1	-	1	-	0	-	1	-	0	-	1	-	0	-	0	-	0	-	1	-	0	-	1	-	0	-	0	-	0	-	0	-
7173	0.563	1	1	-	1	-	1	-	1	-	0	-	1	-	0	-	1	-	0	-	0	-	0	-	1	-	0	-	1	-	0	-	0	-	0	-	0	-
7174	0.563	1	1	-	1	-	1	-	1	-	0	-	1	-	0	-	1	-	0	-	0	-	0	-	1	-	0	-	1	-	0	-	0	-	0	-	0	-
7175	0.563	1	1	-	1	-	1	-	1	-	0	-	1	-	0	-	1	-	0	-	0	-	0	-	1	-	0	-	1	-	0	-	0	-	0	-	0	-
7176	0.563	1	1	-	1	-	1	-	1	-	0	-	1	-	0	-	1	-	0	-	0	-	0	-	1	-	0	-	1	-	0	-	0	-	0	-	0	-
7178	0.563	1	1	-	1	-	1	-	1	-	0	-	1	-	0	-	1	-	0	-	0	-	0	-	1	-	0	-	1	-	0	-	0	-	0	-	0	-
7179	0.563	1	1	-	1	-	1	-	1	-	0	-	1	-	0	-	1	-	0	-	0	-	0	-	1	-	0	-	1	-	0	-	0	-	0	-	0	-
7180	0.563	1	1	-	1	-	1	-	1	-	0	-	1	-	0	-	1	-	0	-	0	-	0	-	1	-	0	-	1	-	0	-	0	-	0	-	0	-
7181	0.563	1	1	-	1	-	1	-	1	-	0	-	1	-	0	-	1	-	0	-	0	-	0	-	1	-	0	-	1	-	0	-	0	-	0	-	0	-
7182	0.563	1	1	-	1	-	1	-	1	-	0	-	1	-	0	-	1	-	0	-	0	-	0	-	1	-	0	-	1	-	0	-	0	-	0	-	0	-
7183	0.563	1	1	-	1	-	1	-	1	-	0	-	1	-	0	-	1	-	0	-	0	-	0	-	1	-	0	-	1	-	0	-	0	-	0	-	0	-
7185	0.563	1	1	-	1	-	1	-	1	-	0	-	1	-	0	-	1	-	0	-	0	-	0	-	1	-	0	-	1	-	0	-	0	-	0	-	0	-
7186	0.563	1	1	-	1	-	1	-	1	-	0	-	1	-	0	-	1	-	0	-	0	-	0	-	1	-	0	-	1	-	0	-	0	-	0	-	0	-
7187	0.563	1	1	-	1	-	1	-	1	-	0	-	1	-	0	-	1	-	0	-	0	-	0	-	1	-	0	-	1	-	0	-	0	-	0	-	0	-
7188	0.563	1	1	-	1	-	1	-	1	-	0	-	1	-	0	-	1	-	0	-	0	-	0	-	1	-	0	-	1	-	0	-	0	-	0	-	0	-
7189	0.563	1	1	-	1	-	1	-	1	-	0	-	1	-	0	-	1	-	0	-	0	-	0	-	1	-	0	-	1	-	0	-	0	-	0	-	0	-
7190	0.563	1	1	-	1	-	1	-	1	-	0	-	1	-	0	-	1	-	0	-	0	-	0	-	1	-	0	-	1	-	0	-	0	-	0	-	0	-
7192	0.563	1	1	-	1	-	1	-	1	-	0	-	1	-	0	-	1	-	0	-	0	-	0	-	1	-	0	-	1	-	0	-	0	-	0	-	0	-
7193	0.563	1	1	-	1	-	1	-	1	-	0	-	1	-	0	-	1	-	0	-	0	-	0	-	1	-	0	-	1	-	0	-	0	-	0	-	0	-
7194	0.563	1	1	-	1	-	1	-	1	-	0	-	1	-	0	-	1	-	0	-	0	-	0	-	1	-	0	-	1	-	0	-	0	-	0	-	0	-
7196	0.563	1	1	-	1	-	1	-	1	-	0	-	1	-	0	-	1	-	0	-	0	-	0	-	1	-	0	-	1	-	0	-	0	-	0	-	0	-
7197	0.563	1	1	-	1	-	1	-	1	-	0	-	1	-	0	-	1	-	0	-	0	-	0	-	1	-	0	-	1	-	0	-	0	-	0	-	0	-
7198	0.563	1	1	-	1	-	1	-	1	-	0	-	1	-	0	-	1	-	0	-	0	-	0	-	1	-	0	-	1	-	0	-	0	-	0	-	0	-
7199	0.563	1	1	-	1	-	1	-	1	-	0	-	1	-	0	-	1	-	0	-	0	-	0	-	1	-	0	-	1	-	0	-	0	-	0	-	0	-
7200	0.563	1	1	-	1	-	1	-	1	-	0	-	1	-	0	-	1	-	0	-	0	-	0	-	1	-	0	-	1	-	0	-	0	-	0	-	0	-
7201	0.563	1	1	-	1	-	1	-	1	-	0	-	1	-	0	-	1	-	0	-	0	-	0	-	1	-	0	-	1	-	0	-	0	-	0	-	0	-
7202	0.563	1	1	-	1	-	1	-	1	-	0	-	1	-	0	-	1	-	0	-	0	-	0	-	1	-	0	-	1	-	0	-	0	-	0	-	0	-
7204	0.563	1	1	-	1	-	1	-	1	-	0	-	1	-	0	-	1	-	0	-	0	-	0	-	1	-	0	-	1	-	0	-	0	-	0	-	0	-
7206	0.563	1	1	-	1	-	1	-	1	-	0	-	1	-	0	-	1	-	0	-	0	-	0	-	1	-	0	-	1	-	0	-	0	-	0	-	0	-
7208	0.563	1	1	-	1	-	1	-	1	-	0	-	1	-	0	-	1	-	0	-	0	-	0	-	1	-	0	-	1	-	0	-	0	-	0	-	0	-
7211	0.563	1	1	-	1	-	1	-	1	-	0	-	1	-	0	-	1	-	0	-	0	-	0	-	1	-	0	-	1	-	0	-	0	-	0	-	0	-
7212	0.563	1	1	-	1	-	1	-	1	-	0	-	1	-	0	-	1	-	0	-	0	-	0	-	1	-	0	-	1	-	0	-	0	-	0	-	0	-
7214	0.563	1	1	-	1	-	1	-	1	-	0	-	1	-	0	-	1	-	0	-	0	-	0	-	1	-	0	-	1	-	0	-	0	-	0	-	0	-
7216	0.563	1	1	-	1	-	1	-	1	-	0	-	1	-	0	-	1	-	0	-	0	-	0	-	1	-	0	-	1	-	0	-	0	-	0	-	0	-
7218	0.563	1	1	-	1	-	1	-	1	-	0	-	1	-	0	-	1	-	0	-	0	-	0	-	1	-	0	-	1	-	0	-	0	-	0	-	0	-
7219	0.563	1	1	-	1	-	1	-	1	-	0	-	1	-	0	-	1	-	0	-	0	-	0	-	1	-	0	-	1	-	0	-	0	-	0	-	0	-
7220	0.563	1	1	-	1	-	1	-	1	-	0	-	1	-	0	-	1	-	0	-	0	-	0	-	1	-	0	-	1	-	0	-	0	-	0	-	0	-
7221	0.563	1	1	-	1	-	1	-	1	-	0	-	1	-	0	-	1	-	0	-	0	-	0	-	1	-	0	-	1	-	0	-	0	-	0	-	0	-
7222	0.563	1	1	-	1	-	1	-	1	-	0	-	1	-	0	-	1	-	0	-	0	-	0	-	1	-	0	-	1	-	0	-	0	-	0	-	0	-
7223	0.563	1	1	-	1	-	1	-	1	-	0	-	1	-	0	-	1	-	0	-	0	-	0	-	1	-	0	-	1	-	0	-	0	-	0	-	0	-
7225	0.563	1	1	-	1	-	1	-	1	-	0	-	1	-	0	-	1	-	0	-	0	-	0	-	1	-	0	-	1	-	0	-	0	-	0	-	0	-
7226	0.563	1	1	-	1	-	1	-	1	-	0	-	1	-	0	-	1	-	0	-	0	-	0	-	1	-	0	-	1	-	0	-	0	-	0	-	0	-
7227	0.563	1	1	-	1	-	1	-	1	-	0	-	1	-	0	-	1	-	0	-	0	-	0	-	1	-	0	-	1	-	0	-	0	-	0	-	0	-
7228	0.563	1	1	-	1	-	1	-	1	-	0	-	1	-	0	-	1	-	0	-	0	-	0	-	1	-	0	-	1	-	0	-	0	-	0	-	0	-
7229	0.563	1	1	-	1	-	1	-	1	-	0	-	1	-	0	-	1	-	0	-	0	-	0	-	1	-	0	-	1	-	0	-	0	-	0	-	0	-
7230	0.563	1	1	-	1	-	1	-	1	-	0	-	1	-	0	-	1	-	0	-	0	-	0	-	1	-	0	-	1	-	0	-	0	-	0	-	0	-
7231	0.563	1	1	-	1	-	1	-	1	-	0	-	1	-	0	-	1	-	0	-	0	-	0	-	1	-	0	-	1	-	0	-	0	-	0	-	0	-
7232	0.563	1	1	-	1	-	1	-	1	-	0	-	1	-	0	-	1	-	0	-	0	-	0	-	1	-	0	-	1	-	0	-	0	-	0	-	0	-
7234	0.563	1	1	-	1	-	1	-	1	-	0	-	1	-	0	-	1	-	0	-	0	-	0	-	1	-	0	-	1	-	0	-	0	-	0	-	0	-
7235	0.563	1	1	-	1	-	1	-	1	-	0	-	1	-	0	-	1	-	0	-	0	-	0	-	1	-	0	-	1	-	0	-	0	-	0	-	0	-
7236	0.563	1	1	-	1	-	1	-	1	-	0	-	1	-	0	-	1	-	0	-	0	-	0	-	1	-	0	-	1	-	0	-	0	-	0	-	0	-
7237	0.563	1	1	-	1	-	1	-	1	-	0	-	1	-	0	-	1	-	0	-	0	-	0	-	1	-	0	-	1	-	0	-	0	-	0	-	0	-
7238	0.563	1	1	-	1	-	1	-	1	-	0	-	1	-	0	-	1	-	0	-	0	-	0	-	1	-	0	-	1	-	0	-	0	-	0	-	0	-
7239	0.563	1	1	-	1	-	1	-	1	-	0	-	1	-	0	-	1	-	0	-	0	-	0	-	1	-	0	-	1	-	0	-	0	-	0	-	0	-
7240	0.563	1	1	-	1	-	1	-	1	-	0	-	1	-	0	-	1	-	0	-	0	-	0	-	1	-	0	-	1	-	0	-	0	-	0	-	0	-
7242	0.563	1	1	-	1	-	1	-	1	-	0	-	1	-	0	-	1	-	0	-	0	-	0	-	1	-	0	-	1	-	0	-	0	-	0	-	0	-
7246	0.563	1	1	-	1	-	1	-	1	-	0	-	1	-	0	-	1	-	0	-	0	-	0	-	1	-	0	-	1	-	0	-	0	-	0	-	0	-
7248	0.563	1	1	-	1	-	1	-	1	-	0	-	1	-	0	-	1	-	0	-	0	-	0	-	1	-	0	-	1	-	0	-	0	-	0	-	0	-
7249	0.563	1	1	-	1	-	1	-	1	-	0	-	1	-	0	-	1	-	0	-	0	-	0	-	1	-	0	-	1	-	0	-	0	-	0	-	0	-
7250	0.563	1	1	-	1	-	1	-	1	-	0	-	1	-	0	-	1	-	0	-	0	-	0	-	1	-	0	-	1	-	0	-	0	-	0	-	0	-
7251	0.563	1	1	-	1	-	1	-	1	-	0	-	1	-	0	-	1	-	0	-	0	-	0	-	1	-	0	-	1	-	0	-	0	-	0	-	0	-
7252	0.563	1	1	-	1	-	1	-	1	-	0	-	1	-	0	-	1	-	0	-	0	-	0	-	1	-	0	-	1	-	0	-	0	-	0	-	0	-
7254	0.563	1	1	-	1	-	1	-	1	-	0	-	1	-	0	-	1	-	0	-	0	-	0	-	1	-	0	-	1	-	0	-	0	-	0	-	0	-
7255	0.563	1	1	-	1	-	1	-	1	-	0	-	1	-	0	-	1	-	0	-	0	-	0	-	1	-	0	-	1	-	0	-	0	-	0	-	0	-
7256	0.563	1	1	-	1	-	1	-	1	-	0	-	1	-	0	-	1	-	0	-	0	-	0	-	1	-	0	-	1	-	0	-	0	-	0	-	0	-
7258	0.563	1	1	-	1	-	1	-	1	-	0	-	1	-	0	-	1	-	0	-	0	-	0	-	1	-	0	-	1	-	0	-	0	-	0	-	0	-
7259	0.563	1	1	-	1	-	1	-	1	-	0	-	1	-	0	-	1	-	0	-	0	-	0	-	1	-	0	-	1	-	0	-	0	-	0	-	0	-
7260	0.563	1	1	-	1	-	1	-	1	-	0	-	1	-	0	-	1	-	0	-	0	-	0	-	1	-	0	-	1	-	0	-	0	-	0	-	0	-
7261	0.563	1	1	-	1	-	1	-	1	-	0	-	1	-	0	-	1	-	0	-	0	-	0	-	1	-	0	-	1	-	0	-	0	-	0	-	0	-
7263	0.563	1	1	-	1	-	1	-	1	-	0	-	1	-	0	-	1	-	0	-	0	-	0	-	1	-	0	-	1	-	0	-	0	-	0	-	0	-
7265	0.563	1	1	-	1	-	1	-	1	-	0	-	1	-	0	-	1	-	0	-	0	-	0	-	1	-	0	-	1	-	0	-	0	-	0	-	0	-
7268	0.563	1	1	-	1	-	1	-	1	-	0	-	1	-	0	-	1	-	0	-	0	-	0	-	1	-	0	-	1	-	0	-	0	-	0	-	0	-
7269	0.563	1	1	-	1	-	1	-	1	-	0	-	1	-	0	-	1	-	0	-	0	-	0	-	1	-	0	-	1	-	0	-	0	-	0	-	0	-
7271	0.563	1	1	-	1	-	1	-	1	-	0	-	1	-	0	-	1	-	0	-	0	-	0	-	1	-	0	-	1	-	0	-	0	-	0	-	0	-
7274	0.563	1	1	-	1	-	1	-	1	-	0	-	1	-	0	-	1	-	0	-	0	-	0	-	1	-	0	-	1	-	0	-	0	-	0	-	0	-
7275	0.563	1	1	-	1	-	1	-	1	-	0	-	1	-	0	-	1	-	0	-	0	-	0	-	1	-	0	-	1	-	0	-	0	-	0	-	0	-
7276	0.563	1	1	-	1	-	1	-	1	-	0	-	1	-	0	-	1	-	0	-	0	-	0	-	1	-	0	-	1	-	0	-	0	-	0	-	0	-
7277	0.563	1	1	-	1	-	1	-	1	-	0	-	1	-	0	-	1	-	0	-	0	-	0	-	1	-	0	-	1	-	0	-	0	-	0	-	0	-
7280	0.563	1	1	-	1	-	1	-	1	-	0	-	1	-	0	-	1	-	0	-	0	-	0	-	1	-	0	-	1	-	0	-	0	-	0	-	0	-
7282	0.563	1	1	-	1	-	1	-	1	-	0	-	1	-	0	-	1	-	0	-	0	-	0	-	1	-	0	-	1	-	0	-	0	-	0	-	0	-
7283	0.563	1	1	-	1	-	1	-	1	-	0	-	1	-	0	-	1	-	0	-	0	-	0	-	1	-	0	-	1	-	0	-	0	-	0	-	0	-
7284	0.563	1	1	-	1	-	1	-	1	-	0	-	1	-	0	-	1	-	0	-	0	-	0	-	1	-	0	-	1	-	0	-	0	-	0	-	0	-
7285	0.563	1	1	-	1	-	1	-	1	-	0	-	1	-	0	-	1	-	0	-	0	-	0	-	1	-	0	-	1	-	0	-	0	-	0	-	0	-
7286	0.563	1	1	-	1	-	1	-	1	-	0	-	1	-	0	-	1	-	0	-	0	-	0	-	1	-	0	-	1	-	0	-	0	-	0	-	0	-
7287	0.563	1	1	-	1	-	1	-	1	-	0	-	1	-	0	-	1	-	0	-	0	-	0	-	1	-	0	-	1	-	0	-	0	-	0	-	0	-
7288	0.563	1	1	-	1	-	1	-	1	-	0	-	1	-	0	-	1	-	0	-	0	-	0	-	1	-	0	-	1	-	0	-	0	-	0	-	0	-
7290	0.563	1	1	-	1	-	1	-	1	-	0	-	1	-	0	-	1	-	0	-	0	-	0	-	1	-	0	-	1	-	0	-	0	-	0	-	0	-
7291	0.563	1	1	-	1	-	1	-	1	-	0	-	1	-	0	-	1	-	0	-	0	-	0	-	1	-	0	-	1	-	0	-	0	-	0	-	0	-
7292	0.563	1	1	-	1	-	1	-	1	-	0	-	1	-	0	-	1	-	0	-	0	-	0	-	1	-	0	-	1	-	0	-	0	-	0	-	0	-
7296	0.563	1	1	-	1	-	1	-	1	-	0	-	1	-	0	-	1	-	0	-	0	-	0	-	1	-	0	-	1	-	0	-	0	-	0	-	0	-
7297	0.563	1	1	-	1	-	1	-	1	-	0	-	1	-	0	-	1	-	0	-	0	-	0	-	1	-	0	-	1	-	0	-	0	-	0	-	0	-
7300	0.563	1	1	-	1	-	1	-	1	-	0	-	1	-	0	-	1	-	0	-	0	-	0	-	1	-	0	-	1	-	0	-	0	-	0	-	0	-
7301	0.563	1	1	-	1	-	1	-	1	-	0	-	1	-	0	-	1	-	0	-	0	-	0	-	1	-	0	-	1	-	0	-	0	-	0	-	0	-
7302	0.563	1	1	-	1	-	1	-	1	-	0	-	1	-	0	-	1	-	0	-	0	-	0	-	1	-	0	-	1	-	0	-	0	-	0	-	0	-
7303	0.563	1	1	-	1	-	1	-	1	-	0	-	1	-	0	-	1	-	0	-	0	-	0	-	1	-	0	-	1	-	0	-	0	-	0	-	0	-
7304	0.563	1	1	-	1	-	1	-	1	-	0	-	1	-	0	-	1	-	0	-	0	-	0	-	1	-	0	-	1	-	0	-	0	-	0	-	0	-
7305	0.563	1	1	-	1	-	1	-	1	-	0	-	1	-	0	-	1	-	0	-	0	-	0	-	1	-	0	-	1	-	0	-	0	-	0	-	0	-
7306	0.563	1	1	-	1	-	1	-	1	-	0	-	1	-	0	-	1	-	0	-	0	-	0	-	1	-	0	-	1	-	0	-	0	-	0	-	0	-
7311	0.563	1	1	-	1	-	1	-	1	-	0	-	1	-	0	-	1	-	0	-	0	-	0	-	1	-	0	-	1	-	0	-	0	-	0	-	0	-
7312	0.563	1	1	-	1	-	1	-	1	-	0	-	1	-	0	-	1	-	0	-	0	-	0	-	1	-	0	-	1	-	0	-	0	-	0	-	0	-
7313	0.563	1	1	-	1	-	1	-	1	-	0	-	1	-	0	-	1	-	0	-	0	-	0	-	1	-	0	-	1	-	0	-	0	-	0	-	0	-
7314	0.563	1	1	-	1	-	1	-	1	-	0	-	1	-	0	-	1	-	0	-	0	-	0	-	1	-	0	-	1	-	0	-	0	-	0	-	0	-
7315	0.563	1	1	-	1	-	1	-	1	-	0	-	1	-	0	-	1	-	0	-	0	-	0	-	1	-	0	-	1	-	0	-	0	-	0	-	0	-
7317	0.563	1	1	-	1	-	1	-	1	-	0	-	1	-	0	-	1	-	0	-	0	-	0	-	1	-	0	-	1	-	0	-	0	-	0	-	0	-
7321	0.563	1	1	-	1	-	1	-	1	-	0	-	1	-	0	-	1	-	0	-	0	-	0	-	1	-	0	-	1	-	0	-	0	-	0	-	0	-
7322	0.563	1	1	-	1	-	1	-	1	-	0	-	1	-	0	-	1	-	0	-	0	-	0	-	1	-	0	-	1	-	0	-	0	-	0	-	0	-
7323	0.563	1	1	-	1	-	1	-	1	-	0	-	1	-	0	-	1	-	0	-	0	-	0	-	1	-	0	-	1	-	0	-	0	-	0	-	0	-
7324	0.563	1	1	-	1	-	1	-	1	-	0	-	1	-	0	-	1	-	0	-	0	-	0	-	1	-	0	-	1	-	0	-	0	-	0	-	0	-
7325	0.563	1	1	-	1	-	1	-	1	-	0	-	1	-	0	-	1	-	0	-	0	-	0	-	1	-	0	-	1	-	0	-	0	-	0	-	0	-
7327	0.563	1	1	-	1	-	1	-	1	-	0	-	1	-	0	-	1	-	0	-	0	-	0	-	1	-	0	-	1	-	0	-	0	-	0	-	0	-
7328	0.563	1	1	-	1	-	1	-	1	-	0	-	1	-	0	-	1	-	0	-	0	-	0	-	1	-	0	-	1	-	0	-	0	-	0	-	0	-
7331	0.563	1	1	-	1	-	1	-	1	-	0	-	1	-	0	-	1	-	0	-	0	-	0	-	1	-	0	-	1	-	0	-	0	-	0	-	0	-
7332	0.563	1	1	-	1	-	1	-	1	-	0	-	1	-	0	-	1	-	0	-	0	-	0	-	1	-	0	-	1	-	0	-	0	-	0	-	0	-
7334	0.563	1	1	-	1	-	1	-	1	-	0	-	1	-	0	-	1	-	0	-	0	-	0	-	1	-	0	-	1	-	0	-	0	-	0	-	0	-
7338	0.563	1	1	-	1	-	1	-	1	-	0	-	1	-	0	-	1	-	0	-	0	-	0	-	1	-	0	-	1	-	0	-	0	-	0	-	0	-
7339	0.563	1	1	-	1	-	1	-	1	-	0	-	1	-	0	-	1	-	0	-	0	-	0	-	1	-	0	-	1	-	0	-	0	-	0	-	0	-
7340	0.563	1	1	-	1	-	1	-	1	-	0	-	1	-	0	-	1	-	0	-	0	-	0	-	1	-	0	-	1	-	0	-	0	-	0	-	0	-
7342	0.563	1	1	-	1	-	1	-	1	-	0	-	1	-	0	-	1	-	0	-	0	-	0	-	1	-	0	-	1	-	0	-	0	-	0	-	0	-
7343	0.563	1	1	-	1	-	1	-	1	-	0	-	1	-	0	-	1	-	0	-	0	-	0	-	1	-	0	-	1	-	0	-	0	-	0	-	0	-
7344	0.563	1	1	-	1	-	1	-	1	-	0	-	1	-	0	-	1	-	0	-	0	-	0	-	1	-	0	-	1	-	0	-	0	-	0	-	0	-
7345	0.563	1	1	-	1	-	1	-	1	-	0	-	1	-	0	-	1	-	0	-	0	-	0	-	1	-	0	-	1	-	0	-	0	-	0	-	0	-
7346	0.563	1	1	-	1	-	1	-	1	-	0	-	1	-	0	-	1	-	0	-	0	-	0	-	1	-	0	-	1	-	0	-	0	-	0	-	0	-
7347	0.563	1	1	-	1	-	1	-	1	-	0	-	1	-	0	-	1	-	0	-	0	-	0	-	1	-	0	-	1	-	0	-	0	-	0	-	0	-
7352	0.563	1	1	-	1	-	1	-	1	-	0	-	1	-	0	-	1	-	0	-	0	-	0	-	1	-	0	-	1	-	0	-	0	-	0	-	0	-
7354	0.563	1	1	-	1	-	1	-	1	-	0	-	1	-	0	-	1	-	0	-	0	-	0	-	1	-	0	-	1	-	0	-	0	-	0	-	0	-
7356	0.563	1	1	-	1	-	1	-	1	-	0	-	1	-	0	-	1	-	0	-	0	-	0	-	1	-	0	-	1	-	0	-	0	-	0	-	0	-
7357	0.563	1	1	-	1	-	1	-	1	-	0	-	1	-	0	-	1	-	0	-	0	-	0	-	1	-	0	-	1	-	0	-	0	-	0	-	0	-
7358	0.563	1	1	-	1	-	1	-	1	-	0	-	1	-	0	-	1	-	0	-	0	-	0	-	1	-	0	-	1	-	0	-	0	-	0	-	0	-
7360	0.563	1	1	-	1	-	1	-	1	-	0	-	1	-	0	-	1	-	0	-	0	-	0	-	1	-	0	-	1	-	0	-	0	-	0	-	0	-
7362	0.563	1	1	-	1	-	1	-	1	-	0	-	1	-	0	-	1	-	0	-	0	-	0	-	1	-	0	-	1	-	0	-	0	-	0	-	0	-
7363	0.563	1	1	-	1	-	1	-	1	-	0	-	1	-	0	-	1	-	0	-	0	-	0	-	1	-	0	-	1	-	0	-	0	-	0	-	0	-
7366	0.563	1	1	-	1	-	1	-	1	-	0	-	1	-	0	-	1	-	0	-	0	-	0	-	1	-	0	-	1	-	0	-	0	-	0	-	0	-
7368	0.563	1	1	-	1	-	1	-	1	-	0	-	1	-	0	-	1	-	0	-	0	-	0	-	1	-	0	-	1	-	0	-	0	-	0	-	0	-
7369	0.563	1	1	-	1	-	1	-	1	-	0	-	1	-	0	-	1	-	0	-	0	-	0	-	1	-	0	-	1	-	0	-	0	-	0	-	0	-
7372	0.563	1	1	-	1	-	1	-	1	-	0	-	1	-	0	-	1	-	0	-	0	-	0	-	1	-	0	-	1	-	0	-	0	-	0	-	0	-
7373	0.563	1	1	-	1	-	1	-	1	-	0	-	1	-	0	-	1	-	0	-	0	-	0	-	1	-	0	-	1	-	0	-	0	-	0	-	0	-
7374	0.563	1	1	-	1	-	1	-	1	-	0	-	1	-	0	-	1	-	0	-	0	-	0	-	1	-	0	-	1	-	0	-	0	-	0	-	0	-
7376	0.563	1	1	-	1	-	1	-	1	-	0	-	1	-	0	-	1	-	0	-	0	-	0	-	1	-	0	-	1	-	0	-	0	-	0	-	0	-
7378	0.563	1	1	-	1	-	1	-	1	-	0	-	1	-	0	-	1	-	0	-	0	-	0	-	1	-	0	-	1	-	0	-	0	-	0	-	0	-
7380	0.563	1	1	-	1	-	1	-	1	-	0	-	1	-	0	-	1	-	0	-	0	-	0	-	1	-	0	-	1	-	0	-	0	-	0	-	0	-
7381	0.563	1	1	-	1	-	1	-	1	-	0	-	1	-	0	-	1	-	0	-	0	-	0	-	1	-	0	-	1	-	0	-	0	-	0	-	0	-
7382	0.563	1	1	-	1	-	1	-	1	-	0	-	1	-	0	-	1	-	0	-	0	-	0	-	1	-	0	-	1	-	0	-	0	-	0	-	0	-
7384	0.563	1	1	-	1	-	1	-	1	-	0	-	1	-	0	-	1	-	0	-	0	-	0	-	1	-	0	-	1	-	0	-	0	-	0	-	0	-
7386	0.563	1	1	-	1	-	1	-	1	-	0	-	1	-	0	-	1	-	0	-	0	-	0	-	1	-	0	-	1	-	0	-	0	-	0	-	0	-
7387	0.563	1	1	-	1	-	1	-	1	-	0	-	1	-	0	-	1	-	0	-	0	-	0	-	1	-	0	-	1	-	0	-	0	-	0	-	0	-
7390	0.563	1	1	-	1	-	1	-	1	-	0	-	1	-	0	-	1	-	0	-	0	-	0	-	1	-	0	-	1	-	0	-	0	-	0	-	0	-
7392	0.563	1	1	-	1	-	1	-	1	-	0	-	1	-	0	-	1	-	0	-	0	-	0	-	1	-	0	-	1	-	0	-	0	-	0	-	0	-
7393	0.563	1	1	-	1	-	1	-	1	-	0	-	1	-	0	-	1	-	0	-	0	-	0	-	1	-	0	-	1	-	0	-	0	-	0	-	0	-
7394	0.563	1	1	-	1	-	1	-	1	-	0	-	1	-	0	-	1	-	0	-	0	-	0	-	1	-	0	-	1	-	0	-	0	-	0	-	0	-
7395	0.563	1	1	-	1	-	1	-	1	-	0	-	1	-	0	-	1	-	0	-	0	-	0	-	1	-	0	-	1	-	0	-	0	-	0	-	0	-
7396	0.563	1	1	-	1	-	1	-	1	-	0	-	1	-	0	-	1	-	0	-	0	-	0	-	1	-	0	-	1	-	0	-	0	-	0	-	0	-
7399	0.563	1	1	-	1	-	1	-	1	-	0	-	1	-	0	-	1	-	0	-	0	-	0	-	1	-	0	-	1	-	0	-	0	-	0	-	0	-
7400	0.563	1	1	-	1	-	1	-	1	-	0	-	1	-	0	-	1	-	0	-	0	-	0	-	1	-	0	-	1	-	0	-	0	-	0	-	0	-
7401	0.563	1	1	-	1	-	1	-	1	-	0	-	1	-	0	-	1	-	0	-	0	-	0	-	1	-	0	-	1	-	0	-	0	-	0	-	0	-
7403	0.563	1	1	-	1	-	1	-	1	-	0	-	1	-	0	-	1	-	0	-	0	-	0	-	1	-	0	-	1	-	0	-	0	-	0	-	0	-
7404	0.563	1	1	-	1	-	1	-	1	-	0	-	1	-	0	-	1	-	0	-	0	-	0	-	1	-	0	-	1	-	0	-	0	-	0	-	0	-
7405	0.563	1	1	-	1	-	1	-	1	-	0	-	1	-	0	-	1	-	0	-	0	-	0	-	1	-	0	-	1	-	0	-	0	-	0	-	0	-
7406	0.563	1	1	-	1	-	1	-	1	-	0	-	1	-	0	-	1	-	0	-	0	-	0	-	1	-	0	-	1	-	0	-	0	-	0	-	0	-
7408	0.563	1	1	-	1	-	1	-	1	-	0	-	1	-	0	-	1	-	0	-	0	-	0	-	1	-	0	-	1	-	0	-	0	-	0	-	0	-
7409	0.563	1	1	-	1	-	1	-	1	-	0	-	1	-	0	-	1	-	0	-	0	-	0	-	1	-	0	-	1	-	0	-	0	-	0	-	0	-
7410	0.563	1	1	-	1	-	1	-	1	-	0	-	1	-	0	-	1	-	0	-	0	-	0	-	1	-	0	-	1	-	0	-	0	-	0	-	0	-
7411	0.563	1	1	-	1	-	1	-	1	-	0	-	1	-	0	-	1	-	0	-	0	-	0	-	1	-	0	-	1	-	0	-	0	-	0	-	0	-
7412	0.563	1	1	-	1	-	1	-	1	-	0	-	1	-	0	-	1	-	0	-	0	-	0	-	1	-	0	-	1	-	0	-	0	-	0	-	0	-
7413	0.563	1	1	-	1	-	1	-	1	-	0	-	1	-	0	-	1	-	0	-	0	-	0	-	1	-	0	-	1	-	0	-	0	-	0	-	0	-
7414	0.563	1	1	-	1	-	1	-	1	-	0	-	1	-	0	-	1	-	0	-	0	-	0	-	1	-	0	-	1	-	0	-	0	-	0	-	0	-
7415	0.563	1	1	-	1	-	1	-	1	-	0	-	1	-	0	-	1	-	0	-	0	-	0	-	1	-	0	-	1	-	0	-	0	-	0	-	0	-
7416	0.563	1	1	-	1	-	1	-	1	-	0	-	1	-	0	-	1	-	0	-	0	-	0	-	1	-	0	-	1	-	0	-	0	-	0	-	0	-
7418	0.563	1	1	-	1	-	1	-	1	-	0	-	1	-	0	-	1	-	0	-	0	-	0	-	1	-	0	-	1	-	0	-	0	-	0	-	0	-
7420	0.563	1	1	-	1	-	1	-	1	-	0	-	1	-	0	-	1	-	0	-	0	-	0	-	1	-	0	-	1	-	0	-	0	-	0	-	0	-
7421	0.563	1	1	-	1	-	1	-	1	-	0	-	1	-	0	-	1	-	0	-	0	-	0	-	1	-	0	-	1	-	0	-	0	-	0	-	0	-
7422	0.563	1	1	-	1	-	1	-	1	-	0	-	1	-	0	-	1	-	0	-	0	-	0	-	1	-	0	-	1	-	0	-	0	-	0	-	0	-
7425	0.563	1	1	-	1	-	1	-	1	-	0	-	1	-	0	-	1	-	0	-	0	-	0	-	1	-	0	-	1	-	0	-	0	-	0	-	0	-
7426	0.563	1	1	-	1	-	1	-	1	-	0	-	1	-	0	-	1	-	0	-	0	-	0	-	1	-	0	-	1	-	0	-	0	-	0	-	0	-
7427	0.563	1	1	-	1	-	1	-	1	-	0	-	1	-	0	-	1	-	0	-	0	-	0	-	1	-	0	-	1	-	0	-	0	-	0	-	0	-
7430	0.563	1	1	-	1	-	1	-	1	-	0	-	1	-	0	-	1	-	0	-	0	-	0	-	1	-	0	-	1	-	0	-	0	-	0	-	0	-
7434	0.563	1	1	-	1	-	1	-	1	-	0	-	1	-	0	-	1	-	0	-	0	-	0	-	1	-	0	-	1	-	0	-	0	-	0	-	0	-
7435	0.563	1	1	-	1	-	1	-	1	-	0	-	1	-	0	-	1	-	0	-	0	-	0	-	1	-	0	-	1	-	0	-	0	-	0	-	0	-
7436	0.563	1	1	-	1	-	1	-	1	-	0	-	1	-	0	-	1	-	0	-	0	-	0	-	1	-	0	-	1	-	0	-	0	-	0	-	0	-
7438	0.563	1	1	-	1	-	1	-	1	-	0	-	1	-	0	-	1	-	0	-	0	-	0	-	1	-	0	-	1	-	0	-	0	-	0	-	0	-
7439	0.563	1	1	-	1	-	1	-	1	-	0	-	1	-	0	-	1	-	0	-	0	-	0	-	1	-	0	-	1	-	0	-	0	-	0	-	0	-
7440	0.563	1	1	-	1	-	1	-	1	-	0	-	1	-	0	-	1	-	0	-	0	-	0	-	1	-	0	-	1	-	0	-	0	-	0	-	0	-
7442	0.563	1	1	-	1	-	1	-	1	-	0	-	1	-	0	-	1	-	0	-	0	-	0	-	1	-	0	-	1	-	0	-	0	-	0	-	0	-
7444	0.563	1	1	-	1	-	1	-	1	-	0	-	1	-	0	-	1	-	0	-	0	-	0	-	1	-	0	-	1	-	0	-	0	-	0	-	0	-
7445	0.563	1	1	-	1	-	1	-	1	-	0	-	1	-	0	-	1	-	0	-	0	-	0	-	1	-	0	-	1	-	0	-	0	-	0	-	0	-
7446	0.563	1	1	-	1	-	1	-	1	-	0	-	1	-	0	-	1	-	0	-	0	-	0	-	1	-	0	-	1	-	0	-	0	-	0	-	0	-
7447	0.563	1	1	-	1	-	1	-	1	-	0	-	1	-	0	-	1	-	0	-	0	-	0	-	1	-	0	-	1	-	0	-	0	-	0	-	0	-
7448	0.563	1	1	-	1	-	1	-	1	-	0	-	1	-	0	-	1	-	0	-	0	-	0	-	1	-	0	-	1	-	0	-	0	-	0	-	0	-
7450	0.563	1	1	-	1	-	1	-	1	-	0	-	1	-	0	-	1	-	0	-	0	-	0	-	1	-	0	-	1	-	0	-	0	-	0	-	0	-
7452	0.563	1	1	-	1	-	1	-	1	-	0	-	1	-	0	-	1	-	0	-	0	-	0	-	1	-	0	-	1	-	0	-	0	-	0	-	0	-
7454	0.563	1	1	-	1	-	1	-	1	-	0	-	1	-	0	-	1	-	0	-	0	-	0	-	1	-	0	-	1	-	0	-	0	-	0	-	0	-
7455	0.563	1	1	-	1	-	1	-	1	-	0	-	1	-	0	-	1	-	0	-	0	-	0	-	1	-	0	-	1	-	0	-	0	-	0	-	0	-
7456	0.563	1	1	-	1	-	1	-	1	-	0	-	1	-	0	-	1	-	0	-	0	-	0	-	1	-	0	-	1	-	0	-	0	-	0	-	0	-
7459	0.563	1	1	-	1	-	1	-	1	-	0	-	1	-	0	-	1	-	0	-	0	-	0	-	1	-	0	-	1	-	0	-	0	-	0	-	0	-
7462	0.563	1	1	-	1	-	1	-	1	-	0	-	1	-	0	-	1	-	0	-	0	-	0	-	1	-	0	-	1	-	0	-	0	-	0	-	0	-
7463	0.563	1	1	-	1	-	1	-	1	-	0	-	1	-	0	-	1	-	0	-	0	-	0	-	1	-	0	-	1	-	0	-	0	-	0	-	0	-
7464	0.563	1	1	-	1	-	1	-	1	-	0	-	1	-	0	-	1	-	0	-	0	-	0	-	1	-	0	-	1	-	0	-	0	-	0	-	0	-
7465	0.563	1	1	-	1	-	1	-	1	-	0	-	1	-	0	-	1	-	0	-	0	-	0	-	1	-	0	-	1	-	0	-	0	-	0	-	0	-
7466	0.563	1	1	-	1	-	1	-	1	-	0	-	1	-	0	-	1	-	0	-	0	-	0	-	1	-	0	-	1	-	0	-	0	-	0	-	0	-
7467	0.563	1	1	-	1	-	1	-	1	-	0	-	1	-	0	-	1	-	0	-	0	-	0	-	1	-	0	-	1	-	0	-	0	-	0	-	0	-
7468	0.563	1	1	-	1	-	1	-	1	-	0	-	1	-	0	-	1	-	0	-	0	-	0	-	1	-	0	-	1	-	0	-	0	-	0	-	0	-
7470	0.563	1	1	-	1	-	1	-	1	-	0	-	1	-	0	-	1	-	0	-	0	-	0	-	1	-	0	-	1	-	0	-	0	-	0	-	0	-
7471	0.563	1	1	-	1	-	1	-	1	-	0	-	1	-	0	-	1	-	0	-	0	-	0	-	1	-	0	-	1	-	0	-	0	-	0	-	0	-
7472	0.563	1	1	-	1	-	1	-	1	-	0	-	1	-	0	-	1	-	0	-	0	-	0	-	1	-	0	-	1	-	0	-	0	-	0	-	0	-
7473	0.563	1	1	-	1	-	1	-	1	-	0	-	1	-	0	-	1	-	0	-	0	-	0	-	1	-	0	-	1	-	0	-	0	-	0	-	0	-
7474	0.563	1	1	-	1	-	1	-	1	-	0	-	1	-	0	-	1	-	0	-	0	-	0	-	1	-	0	-	1	-	0	-	0	-	0	-	0	-
7475	0.563	1	1	-	1	-	1	-	1	-	0	-	1	-	0	-	1	-	0	-	0	-	0	-	1	-	0	-	1	-	0	-	0	-	0	-	0	-
7477	0.563	1	1	-	1	-	1	-	1	-	0	-	1	-	0	-	1	-	0	-	0	-	0	-	1	-	0	-	1	-	0	-	0	-	0	-	0	-
7479	0.563	1	1	-	1	-	1	-	1	-	0	-	1	-	0	-	1	-	0	-	0	-	0	-	1	-	0	-	1	-	0	-	0	-	0	-	0	-
7480	0.563	1	1	-	1	-	1	-	1	-	0	-	1	-	0	-	1	-	0	-	0	-	0	-	1	-	0	-	1	-	0	-	0	-	0	-	0	-
7481	0.563	1	1	-	1	-	1	-	1	-	0	-	1	-	0	-	1	-	0	-	0	-	0	-	1	-	0	-	1	-	0	-	0	-	0	-	0	-
7483	0.563	1	1	-	1	-	1	-	1	-	0	-	1	-	0	-	1	-	0	-	0	-	0	-	1	-	0	-	1	-	0	-	0	-	0	-	0	-
7485	0.563	1	1	-	1	-	1	-	1	-	0	-	1	-	0	-	1	-	0	-	0	-	0	-	1	-	0	-	1	-	0	-	0	-	0	-	0	-
7487	0.563	1	1	-	1	-	1	-	1	-	0	-	1	-	0	-	1	-	0	-	0	-	0	-	1	-	0	-	1	-	0	-	0	-	0	-	0	-
7488	0.563	1	1	-	1	-	1	-	1	-	0	-	1	-	0	-	1	-	0	-	0	-	0	-	1	-	0	-	1	-	0	-	0	-	0	-	0	-
7491	0.563	1	1	-	1	-	1	-	1	-	0	-	1	-	0	-	1	-	0	-	0	-	0	-	1	-	0	-	1	-	0	-	0	-	0	-	0	-
7492	0.563	1	1	-	1	-	1	-	1	-	0	-	1	-	0	-	1	-	0	-	0	-	0	-	1	-	0	-	1	-	0	-	0	-	0	-	0	-
7495	0.563	1	1	-	1	-	1	-	1	-	0	-	1	-	0	-	1	-	0	-	0	-	0	-	1	-	0	-	1	-	0	-	0	-	0	-	0	-
7496	0.563	1	1	-	1	-	1	-	1	-	0	-	1	-	0	-	1	-	0	-	0	-	0	-	1	-	0	-	1	-	0	-	0	-	0	-	0	-
7498	0.563	1	1	-	1	-	1	-	1	-	0	-	1	-	0	-	1	-	0	-	0	-	0	-	1	-	0	-	1	-	0	-	0	-	0	-	0	-
7500	0.563	1	1	-	1	-	1	-	1	-	0	-	1	-	0	-	1	-	0	-	0	-	0	-	1	-	0	-	1	-	0	-	0	-	0	-	0	-
7502	0.563	1	1	-	1	-	1	-	1	-	0	-	1	-	0	-	1	-	0	-	0	-	0	-	1	-	0	-	1	-	0	-	0	-	0	-	0	-
7503	0.563	1	1	-	1	-	1	-	1	-	0	-	1	-	0	-	1	-	0	-	0	-	0	-	1	-	0	-	1	-	0	-	0	-	0	-	0	-
7505	0.563	1	1	-	1	-	1	-	1	-	0	-	1	-	0	-	1	-	0	-	0	-	0	-	1	-	0	-	1	-	0	-	0	-	0	-	0	-
7506	0.563	1	1	-	1	-	1	-	1	-	0	-	1	-	0	-	1	-	0	-	0	-	0	-	1	-	0	-	1	-	0	-	0	-	0	-	0	-
7507	0.563	1	1	-	1	-	1	-	1	-	0	-	1	-	0	-	1	-	0	-	0	-	0	-	1	-	0	-	1	-	0	-	0	-	0	-	0	-
7508	0.563	1	1	-	1	-	1	-	1	-	0	-	1	-	0	-	1	-	0	-	0	-	0	-	1	-	0	-	1	-	0	-	0	-	0	-	0	-
7510	0.563	1	1	-	1	-	1	-	1	-	0	-	1	-	0	-	1	-	0	-	0	-	0	-	1	-	0	-	1	-	0	-	0	-	0	-	0	-
7516	0.563	1	1	-	1	-	1	-	1	-	0	-	1	-	0	-	1	-	0	-	0	-	0	-	1	-	0	-	1	-	0	-	0	-	0	-	0	-
7519	0.563	1	1	-	1	-	1	-	1	-	0	-	1	-	0	-	1	-	0	-	0	-	0	-	1	-	0	-	1	-	0	-	0	-	0	-	0	-
7520	0.563	1	1	-	1	-	1	-	1	-	0	-	1	-	0	-	1	-	0	-	0	-	0	-	1	-	0	-	1	-	0	-	0	-	0	-	0	-
7522	0.563	1	1	-	1	-	1	-	1	-	0	-	1	-	0	-	1	-	0	-	0	-	0	-	1	-	0	-	1	-	0	-	0	-	0	-	0	-
7523	0.563	1	1	-	1	-	1	-	1	-	0	-	1	-	0	-	1	-	0	-	0	-	0	-	1	-	0	-	1	-	0	-	0	-	0	-	0	-
7524	0.563	1	1	-	1	-	1	-	1	-	0	-	1	-	0	-	1	-	0	-	0	-	0	-	1	-	0	-	1	-	0	-	0	-	0	-	0	-
7526	0.563	1	1	-	1	-	1	-	1	-	0	-	1	-	0	-	1	-	0	-	0	-	0	-	1	-	0	-	1	-	0	-	0	-	0	-	0	-
7527	0.563	1	1	-	1	-	1	-	1	-	0	-	1	-	0	-	1	-	0	-	0	-	0	-	1	-	0	-	1	-	0	-	0	-	0	-	0	-
7528	0.563	1	1	-	1	-	1	-	1	-	0	-	1	-	0	-	1	-	0	-	0	-	0	-	1	-	0	-	1	-	0	-	0	-	0	-	0	-
7529	0.563	1	1	-	1	-	1	-	1	-	0	-	1	-	0	-	1	-	0	-	0	-	0	-	1	-	0	-	1	-	0	-	0	-	0	-	0	-
7530	0.563	1	1	-	1	-	1	-	1	-	0	-	1	-	0	-	1	-	0	-	0	-	0	-	1	-	0	-	1	-	0	-	0	-	0	-	0	-
7531	0.563	1	1	-	1	-	1	-	1	-	0	-	1	-	0	-	1	-	0	-	0	-	0	-	1	-	0	-	1	-	0	-	0	-	0	-	0	-
7532	0.563	1	1	-	1	-	1	-	1	-	0	-	1	-	0	-	1	-	0	-	0	-	0	-	1	-	0	-	1	-	0	-	0	-	0	-	0	-
7537	0.563	1	1	-	1	-	1	-	1	-	0	-	1	-	0	-	1	-	0	-	0	-	0	-	1	-	0	-	1	-	0	-	0	-	0	-	0	-
7538	0.563	1	1	-	1	-	1	-	1	-	0	-	1	-	0	-	1	-	0	-	0	-	0	-	1	-	0	-	1	-	0	-	0	-	0	-	0	-
7539	0.563	1	1	-	1	-	1	-	1	-	0	-	1	-	0	-	1	-	0	-	0	-	0	-	1	-	0	-	1	-	0	-	0	-	0	-	0	-
7541	0.563	1	1	-	1	-	1	-	1	-	0	-	1	-	0	-	1	-	0	-	0	-	0	-	1	-	0	-	1	-	0	-	0	-	0	-	0	-
7542	0.563	1	1	-	1	-	1	-	1	-	0	-	1	-	0	-	1	-	0	-	0	-	0	-	1	-	0	-	1	-	0	-	0	-	0	-	0	-
7543	0.563	1	1	-	1	-	1	-	1	-	0	-	1	-	0	-	1	-	0	-	0	-	0	-	1	-	0	-	1	-	0	-	0	-	0	-	0	-
7547	0.563	1	1	-	1	-	1	-	1	-	0	-	1	-	0	-	1	-	0	-	0	-	0	-	1	-	0	-	1	-	0	-	0	-	0	-	0	-
7549	0.563	1	1	-	1	-	1	-	1	-	0	-	1	-	0	-	1	-	0	-	0	-	0	-	1	-	0	-	1	-	0	-	0	-	0	-	0	-
7550	0.563	1	1	-	1	-	1	-	1	-	0	-	1	-	0	-	1	-	0	-	0	-	0	-	1	-	0	-	1	-	0	-	0	-	0	-	0	-
7551	0.563	1	1	-	1	-	1	-	1	-	0	-	1	-	0	-	1	-	0	-	0	-	0	-	1	-	0	-	1	-	0	-	0	-	0	-	0	-
7552	0.563	1	1	-	1	-	1	-	1	-	0	-	1	-	0	-	1	-	0	-	0	-	0	-	1	-	0	-	1	-	0	-	0	-	0	-	0	-
7553	0.563	1	1	-	1	-	1	-	1	-	0	-	1	-	0	-	1	-	0	-	0	-	0	-	1	-	0	-	1	-	0	-	0	-	0	-	0	-
7554	0.563	1	1	-	1	-	1	-	1	-	0	-	1	-	0	-	1	-	0	-	0	-	0	-	1	-	0	-	1	-	0	-	0	-	0	-	0	-
7555	0.563	1	1	-	1	-	1	-	1	-	0	-	1	-	0	-	1	-	0	-	0	-	0	-	1	-	0	-	1	-	0	-	0	-	0	-	0	-
7556	0.563	1	1	-	1	-	1	-	1	-	0	-	1	-	0	-	1	-	0	-	0	-	0	-	1	-	0	-	1	-	0	-	0	-	0	-	0	-
7558	0.563	1	1	-	1	-	1	-	1	-	0	-	1	-	0	-	1	-	0	-	0	-	0	-	1	-	0	-	1	-	0	-	0	-	0	-	0	-
7561	0.563	1	1	-	1	-	1	-	1	-	0	-	1	-	0	-	1	-	0	-	0	-	0	-	1	-	0	-	1	-	0	-	0	-	0	-	0	-
7563	0.563	1	1	-	1	-	1	-	1	-	0	-	1	-	0	-	1	-	0	-	0	-	0	-	1	-	0	-	1	-	0	-	0	-	0	-	0	-
7564	0.563	1	1	-	1	-	1	-	1	-	0	-	1	-	0	-	1	-	0	-	0	-	0	-	1	-	0	-	1	-	0	-	0	-	0	-	0	-
7566	0.563	1	1	-	1	-	1	-	1	-	0	-	1	-	0	-	1	-	0	-	0	-	0	-	1	-	0	-	1	-	0	-	0	-	0	-	0	-
7567	0.563	1	1	-	1	-	1	-	1	-	0	-	1	-	0	-	1	-	0	-	0	-	0	-	1	-	0	-	1	-	0	-	0	-	0	-	0	-
7569	0.563	1	1	-	1	-	1	-	1	-	0	-	1	-	0	-	1	-	0	-	0	-	0	-	1	-	0	-	1	-	0	-	0	-	0	-	0	-
7571	0.563	1	1	-	1	-	1	-	1	-	0	-	1	-	0	-	1	-	0	-	0	-	0	-	1	-	0	-	1	-	0	-	0	-	0	-	0	-
7572	0.563	1	1	-	1	-	1	-	1	-	0	-	1	-	0	-	1	-	0	-	0	-	0	-	1	-	0	-	1	-	0	-	0	-	0	-	0	-
7573	0.563	1	1	-	1	-	1	-	1	-	0	-	1	-	0	-	1	-	0	-	0	-	0	-	1	-	0	-	1	-	0	-	0	-	0	-	0	-
377	0.564	2	2	-	2	-	3	-	2	-	3	-	2	-	2	-	2	-	3	-	3	-	4	-	2	-	1	-	2	-	0	-	1	-	2	-	2	-
2980	0.565	1	0	-	1	-	3	-	1	-	1	-	1	-	1	-	1	-	1	-	1	-	1	-	1	-	1	-	1	-	0	-	0	-	0	-	0	-
689	0.566	2	2	-	2	-	2	-	2	-	1	-	2	-	2	-	2	-	1	-	2	-	2	-	2	-	0	-	2	-	1	-	2	-	2	-	2	-
979	0.566	1	2	-	2	-	4	-	1	-	1	-	1	-	1	-	1	-	1	-	1	-	1	-	1	-	2	-	1	-	0	-	0	-	0	-	0	-
963	0.568	1	3	-	1	-	1	-	1	-	2	-	1	-	1	-	1	-	2	-	1	-	1	-	1	-	1	-	1	-	1	-	0	-	0	-	0	-
2897	0.568	1	1	-	1	-	1	-	1	-	0	-	1	-	1	-	1	-	1	-	1	-	1	-	1	-	1	-	1	-	1	-	0	-	1	-	1	-
3006	0.568	1	1	-	1	-	1	-	1	-	0	-	1	-	1	-	1	-	1	-	1	-	1	-	1	-	1	-	1	-	1	-	0	-	1	-	1	-
3906	0.568	1	1	-	1	-	0	-	1	-	1	-	1	-	0	-	1	-	1	-	1	-	1	-	1	-	1	-	1	-	0	-	1	-	1	-	1	-
2254	0.571	1	0	-	0	-	0	-	0	-	0	-	1	-	2	-	1	-	1	-	1	-	2	-	1	-	1	-	1	-	0	-	2	-	1	-	1	-
4019	0.571	1	0	-	1	-	1	-	1	-	0	-	1	-	1	-	1	-	1	-	1	-	1	-	1	-	1	-	1	-	1	-	0	-	0	-	0	-
4268	0.571	1	0	-	1	-	1	-	1	-	0	-	1	-	1	-	1	-	1	-	1	-	1	-	1	-	1	-	1	-	1	-	0	-	0	-	0	-
2228	0.574	1	1	-	1	-	1	-	1	-	1	-	1	-	1	-	1	-	1	-	1	-	0	-	1	-	1	-	1	-	1	-	1	-	1	-	1	-
2233	0.574	1	1	-	1	-	1	-	1	-	1	-	1	-	1	-	1	-	0	-	1	-	1	-	1	-	1	-	1	-	1	-	1	-	1	-	1	-
2248	0.574	1	1	-	1	-	1	-	1	-	1	-	1	-	1	-	1	-	1	-	1	-	0	-	1	-	1	-	1	-	1	-	1	-	1	-	1	-
2272	0.574	1	1	-	1	-	1	-	1	-	1	-	1	-	1	-	1	-	0	-	1	-	1	-	1	-	1	-	1	-	1	-	1	-	1	-	1	-
2274	0.574	1	1	-	1	-	1	-	1	-	1	-	1	-	1	-	1	-	1	-	1	-	0	-	1	-	1	-	1	-	1	-	1	-	1	-	1	-
2289	0.574	1	1	-	1	-	1	-	1	-	1	-	1	-	1	-	1	-	0	-	1	-	1	-	1	-	1	-	1	-	1	-	1	-	1	-	1	-
2293	0.574	1	1	-	1	-	1	-	1	-	1	-	1	-	1	-	1	-	1	-	1	-	0	-	1	-	1	-	1	-	1	-	1	-	1	-	1	-
2300	0.574	1	1	-	1	-	1	-	1	-	1	-	1	-	1	-	1	-	0	-	1	-	1	-	1	-	1	-	1	-	1	-	1	-	1	-	1	-
2314	0.574	1	1	-	1	-	1	-	1	-	1	-	1	-	1	-	1	-	1	-	1	-	0	-	1	-	1	-	1	-	1	-	1	-	1	-	1	-
2327	0.574	1	1	-	1	-	1	-	1	-	1	-	1	-	1	-	1	-	0	-	1	-	1	-	1	-	1	-	1	-	1	-	1	-	1	-	1	-
2335	0.574	1	1	-	1	-	1	-	1	-	1	-	1	-	1	-	1	-	1	-	1	-	0	-	1	-	1	-	1	-	1	-	1	-	1	-	1	-
2348	0.574	1	1	-	1	-	1	-	1	-	1	-	1	-	1	-	1	-	0	-	1	-	1	-	1	-	1	-	1	-	1	-	1	-	1	-	1	-
2368	0.574	1	1	-	1	-	1	-	1	-	1	-	1	-	1	-	1	-	1	-	1	-	0	-	1	-	1	-	1	-	1	-	1	-	1	-	1	-
2373	0.574	1	1	-	1	-	1	-	1	-	1	-	1	-	1	-	1	-	1	-	1	-	0	-	1	-	1	-	1	-	1	-	1	-	1	-	1	-
2486	0.574	1	1	-	1	-	1	-	1	-	1	-	1	-	1	-	1	-	0	-	1	-	1	-	1	-	1	-	1	-	1	-	1	-	1	-	1	-
2500	0.574	1	1	-	1	-	1	-	1	-	1	-	1	-	1	-	1	-	1	-	1	-	0	-	1	-	1	-	1	-	1	-	1	-	1	-	1	-
2521	0.574	1	1	-	1	-	1	-	1	-	1	-	1	-	1	-	1	-	0	-	1	-	1	-	1	-	1	-	1	-	1	-	1	-	1	-	1	-
2581	0.574	1	1	-	1	-	1	-	1	-	1	-	1	-	1	-	1	-	1	-	1	-	0	-	1	-	1	-	1	-	1	-	1	-	1	-	1	-
2598	0.574	1	1	-	1	-	1	-	1	-	1	-	1	-	1	-	1	-	0	-	1	-	1	-	1	-	1	-	1	-	1	-	1	-	1	-	1	-
2652	0.574	1	1	-	1	-	1	-	1	-	1	-	1	-	1	-	1	-	1	-	1	-	0	-	1	-	1	-	1	-	1	-	1	-	1	-	1	-
2868	0.574	1	2	-	2	-	1	-	2	-	2	-	2	-	3	-	1	-	0	-	0	-	0	-	1	-	0	-	1	-	0	-	0	-	0	-	0	-
6366	0.574	1	0	-	0	-	0	-	0	-	0	-	0	-	0	-	1	-	1	-	1	-	1	-	1	-	0	-	1	-	0	-	0	-	1	-	1	-
6395	0.574	1	0	-	0	-	0	-	0	-	0	-	0	-	0	-	1	-	1	-	1	-	1	-	1	-	0	-	1	-	0	-	0	-	1	-	1	-
6414	0.574	1	0	-	0	-	0	-	0	-	0	-	0	-	0	-	1	-	1	-	1	-	1	-	1	-	0	-	1	-	0	-	0	-	1	-	1	-
6420	0.574	1	0	-	0	-	0	-	0	-	0	-	0	-	0	-	1	-	1	-	1	-	1	-	1	-	0	-	1	-	0	-	0	-	1	-	1	-
6448	0.574	1	0	-	0	-	0	-	0	-	0	-	0	-	0	-	1	-	1	-	1	-	1	-	1	-	0	-	1	-	0	-	0	-	1	-	1	-
6455	0.574	1	0	-	0	-	0	-	0	-	0	-	0	-	0	-	1	-	1	-	1	-	1	-	1	-	0	-	1	-	0	-	0	-	1	-	1	-
6466	0.574	1	0	-	0	-	0	-	0	-	0	-	0	-	0	-	1	-	1	-	1	-	1	-	1	-	0	-	1	-	0	-	0	-	1	-	1	-
7646	0.574	1	0	-	0	-	0	-	0	-	0	-	0	-	0	-	1	-	1	-	1	-	0	-	1	-	1	-	1	-	0	-	0	-	0	-	0	-
7688	0.574	1	0	-	0	-	0	-	0	-	0	-	0	-	0	-	1	-	1	-	1	-	0	-	1	-	1	-	1	-	0	-	0	-	0	-	0	-
7701	0.574	1	0	-	0	-	0	-	0	-	0	-	0	-	0	-	1	-	1	-	1	-	0	-	1	-	1	-	1	-	0	-	0	-	0	-	0	-
8013	0.574	1	0	-	0	-	0	-	0	-	0	-	0	-	0	-	1	-	1	-	1	-	0	-	1	-	1	-	1	-	0	-	0	-	0	-	0	-
8489	0.574	1	0	-	0	-	0	-	0	-	0	-	0	-	0	-	1	-	1	-	1	-	0	-	1	-	1	-	1	-	0	-	0	-	0	-	0	-
8753	0.574	1	0	-	0	-	0	-	0	-	0	-	0	-	0	-	1	-	1	-	1	-	0	-	1	-	1	-	1	-	0	-	0	-	0	-	0	-
10400	0.574	1	0	-	0	-	0	-	0	-	0	-	0	-	0	-	1	-	0	-	1	-	1	-	1	-	1	-	1	-	0	-	0	-	0	-	0	-
10402	0.574	1	0	-	0	-	0	-	0	-	0	-	0	-	0	-	1	-	0	-	1	-	1	-	1	-	1	-	1	-	0	-	0	-	0	-	0	-
10410	0.574	1	0	-	0	-	0	-	0	-	0	-	0	-	0	-	1	-	0	-	1	-	1	-	1	-	1	-	1	-	0	-	0	-	0	-	0	-
10411	0.574	1	0	-	0	-	0	-	0	-	0	-	0	-	0	-	1	-	0	-	1	-	1	-	1	-	1	-	1	-	0	-	0	-	0	-	0	-
10413	0.574	1	0	-	0	-	0	-	0	-	0	-	0	-	0	-	1	-	0	-	1	-	1	-	1	-	1	-	1	-	0	-	0	-	0	-	0	-
10415	0.574	1	0	-	0	-	0	-	0	-	0	-	0	-	0	-	1	-	0	-	1	-	1	-	1	-	1	-	1	-	0	-	0	-	0	-	0	-
10419	0.574	1	0	-	0	-	0	-	0	-	0	-	0	-	0	-	1	-	0	-	1	-	1	-	1	-	1	-	1	-	0	-	0	-	0	-	0	-
10421	0.574	1	0	-	0	-	0	-	0	-	0	-	0	-	0	-	1	-	0	-	1	-	1	-	1	-	1	-	1	-	0	-	0	-	0	-	0	-
3400	0.575	1	0	-	1	-	1	-	1	-	1	-	1	-	1	-	1	-	0	-	0	-	0	-	1	-	1	-	1	-	1	-	1	-	1	-	1	-
653	0.577	1	2	-	2	-	1	-	2	-	1	-	2	-	2	-	2	-	4	-	4	-	4	-	2	-	1	-	1	-	0	-	0	-	0	-	0	-
1655	0.577	1	1	-	1	-	1	-	1	-	0	-	1	-	1	-	1	-	1	-	1	-	3	-	1	-	1	-	1	-	0	-	1	-	1	-	1	-
2812	0.577	1	1	-	1	-	0	-	1	-	1	-	1	-	1	-	1	-	1	-	1	-	1	-	1	-	0	-	1	-	1	-	1	-	1	-	1	-
2846	0.577	1	0	-	1	-	1	-	1	-	1	-	1	-	1	-	1	-	1	-	1	-	1	-	1	-	0	-	1	-	1	-	1	-	1	-	1	-
2852	0.577	1	1	-	1	-	0	-	1	-	1	-	1	-	1	-	1	-	1	-	1	-	1	-	1	-	0	-	1	-	1	-	1	-	1	-	1	-
2873	0.577	1	1	-	1	-	0	-	1	-	1	-	1	-	1	-	1	-	1	-	1	-	1	-	1	-	0	-	1	-	1	-	1	-	1	-	1	-
3402	0.577	1	1	-	1	-	1	-	1	-	0	-	1	-	1	-	1	-	1	-	1	-	1	-	1	-	1	-	1	-	0	-	0	-	1	-	1	-
3450	0.577	1	1	-	1	-	1	-	1	-	0	-	1	-	1	-	1	-	1	-	1	-	1	-	1	-	1	-	1	-	0	-	0	-	1	-	1	-
3554	0.577	1	1	-	1	-	1	-	1	-	0	-	1	-	1	-	1	-	1	-	1	-	1	-	1	-	1	-	1	-	0	-	0	-	1	-	1	-
3814	0.577	1	1	-	1	-	1	-	1	-	0	-	1	-	1	-	1	-	1	-	1	-	1	-	1	-	1	-	1	-	0	-	0	-	1	-	1	-
3847	0.577	1	0	-	0	-	0	-	1	-	1	-	1	-	1	-	1	-	1	-	1	-	1	-	1	-	0	-	1	-	1	-	1	-	1	-	1	-
1441	0.578	1	0	-	1	-	1	-	1	-	2	-	1	-	3	-	1	-	1	-	1	-	1	-	1	-	2	-	1	-	0	-	0	-	0	-	0	-
4511	0.579	1	0	-	1	-	1	-	1	-	0	-	1	-	1	-	1	-	1	-	1	-	1	-	1	-	1	-	1	-	0	-	0	-	0	-	0	-
4517	0.579	1	0	-	1	-	1	-	1	-	0	-	1	-	1	-	1	-	1	-	1	-	1	-	1	-	1	-	1	-	0	-	0	-	0	-	0	-
4529	0.579	1	0	-	1	-	1	-	1	-	0	-	1	-	1	-	1	-	1	-	1	-	1	-	1	-	1	-	1	-	0	-	0	-	0	-	0	-
4538	0.579	1	1	-	1	-	0	-	1	-	0	-	1	-	1	-	1	-	1	-	1	-	1	-	1	-	1	-	1	-	0	-	0	-	0	-	0	-
4544	0.579	1	0	-	1	-	1	-	1	-	0	-	1	-	1	-	1	-	1	-	1	-	1	-	1	-	1	-	1	-	0	-	0	-	0	-	0	-
4549	0.579	1	1	-	1	-	0	-	1	-	0	-	1	-	1	-	1	-	1	-	1	-	1	-	1	-	1	-	1	-	0	-	0	-	0	-	0	-
4557	0.579	1	1	-	1	-	0	-	1	-	0	-	1	-	1	-	1	-	1	-	1	-	1	-	1	-	1	-	1	-	0	-	0	-	0	-	0	-
4576	0.579	1	0	-	1	-	1	-	1	-	0	-	1	-	1	-	1	-	1	-	1	-	1	-	1	-	1	-	1	-	0	-	0	-	0	-	0	-
4635	0.579	1	1	-	1	-	0	-	1	-	0	-	1	-	1	-	1	-	1	-	1	-	1	-	1	-	1	-	1	-	0	-	0	-	0	-	0	-
4638	0.579	1	1	-	1	-	0	-	1	-	0	-	1	-	1	-	1	-	1	-	1	-	1	-	1	-	1	-	1	-	0	-	0	-	0	-	0	-
4658	0.579	1	0	-	1	-	1	-	1	-	0	-	1	-	1	-	1	-	1	-	1	-	1	-	1	-	1	-	1	-	0	-	0	-	0	-	0	-
4667	0.579	1	1	-	1	-	0	-	1	-	0	-	1	-	1	-	1	-	1	-	1	-	1	-	1	-	1	-	1	-	0	-	0	-	0	-	0	-
4724	0.579	1	0	-	1	-	1	-	1	-	0	-	1	-	1	-	1	-	1	-	1	-	1	-	1	-	1	-	1	-	0	-	0	-	0	-	0	-
4727	0.579	1	0	-	1	-	1	-	1	-	0	-	1	-	1	-	1	-	1	-	1	-	1	-	1	-	1	-	1	-	0	-	0	-	0	-	0	-
4732	0.579	1	0	-	1	-	1	-	1	-	0	-	1	-	1	-	1	-	1	-	1	-	1	-	1	-	1	-	1	-	0	-	0	-	0	-	0	-
4738	0.579	1	1	-	1	-	0	-	1	-	0	-	1	-	1	-	1	-	1	-	1	-	1	-	1	-	1	-	1	-	0	-	0	-	0	-	0	-
4749	0.579	1	1	-	1	-	0	-	1	-	0	-	1	-	1	-	1	-	1	-	1	-	1	-	1	-	1	-	1	-	0	-	0	-	0	-	0	-
4753	0.579	1	1	-	1	-	0	-	1	-	0	-	1	-	1	-	1	-	1	-	1	-	1	-	1	-	1	-	1	-	0	-	0	-	0	-	0	-
4755	0.579	1	0	-	1	-	1	-	1	-	0	-	1	-	1	-	1	-	1	-	1	-	1	-	1	-	1	-	1	-	0	-	0	-	0	-	0	-
[truncated: 6,032 more rows]
