# Supplementary material for: Distinctive expansion of gene families associated with plant cell wall degradation, secondary metabolism, and nutrient uptake in the genomes of grapevine trunk pathogens
Source: BMC Genomics. 2015 Jun 19;16(1):469. doi: 10.1186/s12864-015-1624-z (PMC4472170; doi:10.1186/s12864-015-1624-z)
Supplement: Additional file 17: Table S10. — Description of the genes in the 90 gene families that are significantly expanded in the Ascomycete trunk pathogens based on CAFE. [file 12864_2015_1624_MOESM17_ESM.xlsx]

## Sheet: Table S10
Table S10. Description of the genes in the 90 gene families that are significantly expanded in the Ascomycete trunk pathogen based on CAFE
Tribes	Group	Species	Gene	OrthoMCL	SignalP	Pfam (1e-03)	Blast2GO annotation	CAZy	CYP450s	fPoxDB	SM_Cluster	Type_SM_cluster	Code TCBD	Class TCBD	Superfamily TCBD	PHI	E-value	Gene Name	Species	Phenotype
0	Asc	BC	BC1T_00238		N	Sugar_tr	sugar transporter	-	-	-	-	-	2.A.1.1.7	Electrochemical Potential-driven Transporters	the major facilitator superfamily (mfs).	PHI:2240	3e-28	Srt1	Ustilago maydis	Reduced virulence
0	Asc	BC	BC1T_01506		N	Sugar_tr	high affinity glucose transporter rgt2	-	-	-	-	-	2.A.1.1.68	Electrochemical Potential-driven Transporters	the major facilitator superfamily (mfs).	PHI:2240	3e-25	Srt1	Ustilago maydis	Reduced virulence
0	Asc	BC	BC1T_04637		N	Sugar_tr	mfs sugar transporter	-	-	-	-	-	2.A.1.1.57	Electrochemical Potential-driven Transporters	the major facilitator superfamily (mfs).	PHI:2240	2e-36	Srt1	Ustilago maydis	Reduced virulence
0	Asc	BC	BC1T_09522		N	Sugar_tr	mfs sugar	-	-	-	-	-	2.A.1.1.38	Electrochemical Potential-driven Transporters	the major facilitator superfamily (mfs).	PHI:2240	9e-22	Srt1	Ustilago maydis	Reduced virulence
0	Asc	BC	BC1T_09891		N	Sugar_tr	high-affinity glucose transporter	-	-	-	-	-	2.A.1.1.68	Electrochemical Potential-driven Transporters	the major facilitator superfamily (mfs).	PHI:2240	2e-32	Srt1	Ustilago maydis	Reduced virulence
0	Asc	BC	BC1T_10717		N	Sugar_tr	mfs quinate	-	-	-	-	-	2.A.1.1.51	Electrochemical Potential-driven Transporters	the major facilitator superfamily (mfs).	PHI:2240	1e-18	Srt1	Ustilago maydis	Reduced virulence
0	Asc	BC	BC1T_12224		N	Sugar_tr	mfs quinate transporter	-	-	-	-	-	2.A.1.1.7	Electrochemical Potential-driven Transporters	the major facilitator superfamily (mfs).	PHI:2240	8e-13	Srt1	Ustilago maydis	Reduced virulence
0	Asc	BC	BC1T_12653		N	Sugar_tr	mfs sugar	-	-	-	-	-	2.A.1.1.38	Electrochemical Potential-driven Transporters	the major facilitator superfamily (mfs).	PHI:2240	5e-15	Srt1	Ustilago maydis	Reduced virulence
0	Asc	BC	BC1T_16090		N	Sugar_tr	pre-rrna processing nucleolar protein	-	-	-	-	-	2.A.1.1.68	Electrochemical Potential-driven Transporters	the major facilitator superfamily (mfs).	PHI:2240	8e-07	Srt1	Ustilago maydis	Reduced virulence
0	Asc	BC	BC1T_03707		N	Sugar_tr	ascus development protein	-	-	-	-	-	2.A.1.1.7	Electrochemical Potential-driven Transporters	the major facilitator superfamily (mfs).	PHI:2240	2e-11	Srt1	Ustilago maydis	Reduced virulence
0	Asc	DA	DA_912_scaffold_v01_63.g1946.t1	-	N	Sugar_tr	mfs monosaccharide	-	-	-	Cluster 11	other	2.A.1.1.36	Electrochemical Potential-driven Transporters	the major facilitator superfamily (mfs).	PHI:2240	5e-30	Srt1	Ustilago maydis	Reduced virulence
0	Asc	DA	DA_912_scaffold_v01_531.g9938.t1	-	N	Sugar_tr	sugar transporter stl1	-	-	-	-	-	2.A.1.1.38	Electrochemical Potential-driven Transporters	the major facilitator superfamily (mfs).	PHI:2240	4e-24	Srt1	Ustilago maydis	Reduced virulence
0	Asc	DA	DA_912_scaffold_v01_153.g4358.t1	-	N	Sugar_tr	sugar transporter stl1	GT48	-	-	-	-	2.A.1.1.38	Electrochemical Potential-driven Transporters	the major facilitator superfamily (mfs).	PHI:2240	3e-26	Srt1	Ustilago maydis	Reduced virulence
0	Asc	DA	DA_912_scaffold_v01_209.g5674.t1	-	N	Sugar_tr	sugar transporter	-	-	-	-	-	2.A.1.1.75	Electrochemical Potential-driven Transporters	the major facilitator superfamily (mfs).	PHI:2240	7e-16	Srt1	Ustilago maydis	Reduced virulence
0	Asc	DA	DA_912_scaffold_v01_148.g4322.t1	-	N	Sugar_tr	sugar transporter	-	-	-	-	-	2.A.1.1.39	Electrochemical Potential-driven Transporters	the major facilitator superfamily (mfs).	PHI:2240	1e-32	Srt1	Ustilago maydis	Reduced virulence
0	Asc	DA	DA_912_scaffold_v01_175.g5016.t1	-	N	Sugar_tr	quinate permease	-	-	-	-	-	2.A.1.1.7	Electrochemical Potential-driven Transporters	the major facilitator superfamily (mfs).	PHI:2240	5e-28	Srt1	Ustilago maydis	Reduced virulence
0	Asc	DA	DA_912_scaffold_v01_69.g2215.t1	-	N	Sugar_tr	quinate permease	-	-	-	-	-	2.A.1.1.7	Electrochemical Potential-driven Transporters	the major facilitator superfamily (mfs).	PHI:2240	7e-17	Srt1	Ustilago maydis	Reduced virulence
0	Asc	DA	DA_912_scaffold_v01_89.g2622.t1	-	N	Sugar_tr	quinate permease	-	-	-	-	-	2.A.1.1.7	Electrochemical Potential-driven Transporters	the major facilitator superfamily (mfs).	PHI:2240	2e-32	Srt1	Ustilago maydis	Reduced virulence
0	Asc	DA	DA_912_scaffold_v01_456.g9376.t1	-	N	Sugar_tr	mfs quinate transporter	-	-	-	-	-	2.A.1.1.7	Electrochemical Potential-driven Transporters	the major facilitator superfamily (mfs).	PHI:2240	7e-11	Srt1	Ustilago maydis	Reduced virulence
0	Asc	DA	DA_912_scaffold_v01_14.g347.t1	-	N	Sugar_tr	high-affinity glucose transporter rgt2	-	-	-	-	-	2.A.1.1.68	Electrochemical Potential-driven Transporters	the major facilitator superfamily (mfs).	PHI:2240	2e-25	Srt1	Ustilago maydis	Reduced virulence
0	Asc	DA	DA_912_scaffold_v01_7.g171.t1	-	N	Sugar_tr	hexose transporter	-	-	-	-	-	2.A.1.1.57	Electrochemical Potential-driven Transporters	the major facilitator superfamily (mfs).	PHI:2240	7e-34	Srt1	Ustilago maydis	Reduced virulence
0	Asc	DS	DS_831_scaffold_v01_139.g6120.t1	-	N	Sugar_tr	sugar transporter	-	-	-	Cluster_14	other	-	-	-	PHI:2240	2e-09	Srt1	Ustilago maydis	Reduced virulence
0	Asc	DS	DS_831_scaffold_v01_403.g9283.t1	-	N	Sugar_tr	sugar transporter stl1	-	-	-	-	-	-	-	-	PHI:2240	4e-15	Srt1	Ustilago maydis	Reduced virulence
0	Asc	DS	DS_831_scaffold_v01_63.g2656.t1	-	N	Sugar_tr	sugar transporter	-	-	-	-	-	-	-	-	PHI:2240	1e-22	Srt1	Ustilago maydis	Reduced virulence
0	Asc	DS	DS_831_scaffold_v01_159.g6427.t1	-	N	Sugar_tr	sugar transporter	-	-	-	-	-	-	-	-	PHI:2240	4e-31	Srt1	Ustilago maydis	Reduced virulence
0	Asc	DS	DS_831_scaffold_v01_171.g7153.t1	-	N	Sugar_tr	sugar transporter	-	-	-	-	-	2.A.1.1.58	Electrochemical Potential-driven Transporters	the major facilitator superfamily (mfs).	PHI:2240	3e-31	Srt1	Ustilago maydis	Reduced virulence
0	Asc	DS	DS_831_scaffold_v01_199.g7766.t1	-	N	Sugar_tr	quinate permease	-	-	-	-	-	-	-	-	PHI:2240	2e-18	Srt1	Ustilago maydis	Reduced virulence
0	Asc	DS	DS_831_scaffold_v01_111.g5336.t1	OG_562	N	Sugar_tr	mfs quinate transporter	-	-	-	-	-	-	-	-	PHI:2240	5e-23	Srt1	Ustilago maydis	Reduced virulence
0	Asc	DS	DS_831_scaffold_v01_65.g2878.t1	-	N	Sugar_tr	mfs monosaccharide	GT48	-	-	-	-	-	-	-	PHI:2240	9e-32	Srt1	Ustilago maydis	Reduced virulence
0	Asc	DS	DS_831_scaffold_v01_124.g5872.t1	-	N	Sugar_tr	high affinity glucose transporter rgt2	-	-	-	-	-	-	-	-	PHI:2240	1e-31	Srt1	Ustilago maydis	Reduced virulence
0	Asc	DS	DS_831_scaffold_v01_31.g1300.t1	-	N	Sugar_tr	hexose carrier protein	-	-	-	-	-	-	-	-	PHI:2240	3e-20	Srt1	Ustilago maydis	Reduced virulence
0	Asc	EL	EL1_03_scaffold_1780.g8912.t1	-	N	Sugar_tr	sugar transporter	GT48	-	-	-	-	2.A.1.1.38	Electrochemical Potential-driven Transporters	the major facilitator superfamily (mfs).	PHI:2240	6e-30	Srt1	Ustilago maydis	Reduced virulence
0	Asc	EL	EL1_03_scaffold_270.g1310.t1	-	N	Sugar_tr	high-affinity glucose transporter rgt2	-	-	-	-	-	-	-	-	PHI:2240	5e-29	Srt1	Ustilago maydis	Reduced virulence
0	Asc	EL	EL1_03_scaffold_285.g1398.t1	-	N	Sugar_tr	mfs monosaccharide	-	-	-	-	-	-	-	-	PHI:2240	2e-36	Srt1	Ustilago maydis	Reduced virulence
0	Asc	EL	EL1_03_scaffold_1863.g9473.t1	-	N	Sugar_tr	mfs monosaccharide	-	-	-	-	-	-	-	-	PHI:2240	3e-17	Srt1	Ustilago maydis	Reduced virulence
0	Asc	EL	EL1_03_scaffold_98.g391.t1	-	N	Sugar_tr	mfs quinate	-	-	-	-	-	-	-	-	PHI:2240	2e-14	Srt1	Ustilago maydis	Reduced virulence
0	Asc	EL	EL1_03_scaffold_269.g1295.t1	-	N	Sugar_tr	mfs sugar transporter	-	-	-	-	-	-	-	-	PHI:2240	3e-18	Srt1	Ustilago maydis	Reduced virulence
0	Asc	EL	EL1_03_scaffold_1868.g9489.t1	-	N	Sugar_tr	quinate permease	-	-	-	-	-	-	-	-	PHI:2240	3e-11	Srt1	Ustilago maydis	Reduced virulence
0	Asc	EL	EL1_03_scaffold_853.g4270.t1	-	N	Sugar_tr	general alpha-glucoside permease	-	-	-	-	-	-	-	-	PHI:2240	3e-23	Srt1	Ustilago maydis	Reduced virulence
0	Asc	EL	EL1_03_scaffold_1030.g5264.t1	-	N	Sugar_tr	sugar transporter	-	-	-	-	-	-	-	-	PHI:2240	9e-14	Srt1	Ustilago maydis	Reduced virulence
0	Asc	NP	NP2_03_scaffold_864.g7216.t1	-	N	Sugar_tr	sugar transporter stl1	GT48	-	-	-	-	2.A.1.1.38	Electrochemical Potential-driven Transporters	the major facilitator superfamily (mfs).	PHI:2240	4e-19	Srt1	Ustilago maydis	Reduced virulence
0	Asc	NP	NP2_03_scaffold_537.g4491.t1	-	N	Sugar_tr	mfs sugar transporter	GT48	-	-	-	-	2.A.1.1.38	Electrochemical Potential-driven Transporters	the major facilitator superfamily (mfs).	PHI:2240	4e-22	Srt1	Ustilago maydis	Reduced virulence
0	Asc	NP	NP2_03_scaffold_723.g6137.t1	-	N	Sugar_tr	sugar transporter	-	-	-	-	-	2.A.1.1.39	Electrochemical Potential-driven Transporters	the major facilitator superfamily (mfs).	PHI:2240	2e-31	Srt1	Ustilago maydis	Reduced virulence
0	Asc	NP	NP2_03_scaffold_406.g3456.t1	-	N	Sugar_tr	ascus development protein	-	-	-	-	-	2.A.1.1.40	Electrochemical Potential-driven Transporters	the major facilitator superfamily (mfs).	PHI:2240	2e-20	Srt1	Ustilago maydis	Reduced virulence
0	Asc	NP	NP2_03_scaffold_218.g1747.t1	-	N	Sugar_tr	mfs monosaccharide	-	-	-	-	-	2.A.1.1.51	Electrochemical Potential-driven Transporters	the major facilitator superfamily (mfs).	PHI:2240	2e-28	Srt1	Ustilago maydis	Reduced virulence
0	Asc	NP	NP2_03_scaffold_185.g1524.t1	-	N	Sugar_tr	monosaccharide transporter	-	-	-	-	-	2.A.1.1.57	Electrochemical Potential-driven Transporters	the major facilitator superfamily (mfs).	PHI:2240	5e-30	Srt1	Ustilago maydis	Reduced virulence
0	Asc	NP	NP2_03_scaffold_547.g4608.t1	-	N	Sugar_tr	sugar transporter	-	-	-	-	-	2.A.1.1.68	Electrochemical Potential-driven Transporters	the major facilitator superfamily (mfs).	PHI:2240	2e-34	Srt1	Ustilago maydis	Reduced virulence
0	Asc	NP	NP2_03_scaffold_362.g2989.t1	-	N	Sugar_tr	mfs monosaccharide	-	-	-	-	-	2.A.1.1.68	Electrochemical Potential-driven Transporters	the major facilitator superfamily (mfs).	PHI:2240	1e-33	Srt1	Ustilago maydis	Reduced virulence
0	Asc	NP	NP2_03_scaffold_35.g193.t1	-	N	Sugar_tr	related to quinate transport protein	-	-	-	-	-	2.A.1.1.7	Electrochemical Potential-driven Transporters	the major facilitator superfamily (mfs).	PHI:2240	1e-25	Srt1	Ustilago maydis	Reduced virulence
0	Asc	NP	NP2_03_scaffold_445.g3849.t1	-	N	Sugar_tr	quinate permease	-	-	-	-	-	2.A.1.1.7	Electrochemical Potential-driven Transporters	the major facilitator superfamily (mfs).	PHI:2240	4e-22	Srt1	Ustilago maydis	Reduced virulence
0	Asc	NP	NP2_03_scaffold_45.g347.t1	-	N	Sugar_tr	mfs quinate	-	-	-	-	-	2.A.1.1.7	Electrochemical Potential-driven Transporters	the major facilitator superfamily (mfs).	PHI:2240	3e-18	Srt1	Ustilago maydis	Reduced virulence
0	Asc	NP	NP2_03_scaffold_905.g7475.t1	-	N	Sugar_tr	sugar transporter stl1	-	-	-	-	-	2.A.1.1.73	Electrochemical Potential-driven Transporters	the major facilitator superfamily (mfs).	PHI:2240	1e-24	Srt1	Ustilago maydis	Reduced virulence
0	Asc	PA	PA7_03_scaffold_408.g6702.t1	-	N	Sugar_tr	xylose permease	-	-	-	Cluster_13	t1pks	2.A.1.1.39	Electrochemical Potential-driven Transporters	the major facilitator superfamily (mfs).	PHI:2240	1e-29	Srt1	Ustilago maydis	Reduced virulence
0	Asc	PA	PA7_03_scaffold_601.g11186.t1	-	N	Sugar_tr	sugar transporter	GT48	-	-	-	-	2.A.1.1.38	Electrochemical Potential-driven Transporters	the major facilitator superfamily (mfs).	PHI:2240	8e-25	Srt1	Ustilago maydis	Reduced virulence
0	Asc	PA	PA7_03_scaffold_292.g4964.t1	-	N	Sugar_tr	arabinose-proton symporter	-	-	-	-	-	2.A.1.1.38	Electrochemical Potential-driven Transporters	the major facilitator superfamily (mfs).	PHI:2240	7e-22	Srt1	Ustilago maydis	Reduced virulence
0	Asc	PA	PA7_03_scaffold_561.g10270.t1	-	N	Sugar_tr	-	GT48	-	-	-	-	2.A.1.1.39	Electrochemical Potential-driven Transporters	the major facilitator superfamily (mfs).	PHI:2240	8e-25	Srt1	Ustilago maydis	Reduced virulence
0	Asc	PA	PA7_03_scaffold_327.g5327.t1	-	N	Sugar_tr	mfs monosaccharide transporter	-	-	-	-	-	2.A.1.1.39	Electrochemical Potential-driven Transporters	the major facilitator superfamily (mfs).	PHI:2240	6e-10	Srt1	Ustilago maydis	Reduced virulence
0	Asc	PA	PA7_03_scaffold_330.g5374.t1	-	N	Sugar_tr	hexose carrier	-	-	-	-	-	2.A.1.1.40	Electrochemical Potential-driven Transporters	the major facilitator superfamily (mfs).	PHI:2240	2e-27	Srt1	Ustilago maydis	Reduced virulence
0	Asc	PA	PA7_03_scaffold_419.g7178.t1	-	N	Sugar_tr	mfs monosaccharide transporter	-	-	-	-	-	2.A.1.1.51	Electrochemical Potential-driven Transporters	the major facilitator superfamily (mfs).	PHI:2240	8e-30	Srt1	Ustilago maydis	Reduced virulence
0	Asc	PA	PA7_03_scaffold_35.g582.t1	-	N	Sugar_tr	hexose transporter	-	-	-	-	-	2.A.1.1.57	Electrochemical Potential-driven Transporters	the major facilitator superfamily (mfs).	PHI:2240	4e-31	Srt1	Ustilago maydis	Reduced virulence
0	Asc	PA	PA7_03_scaffold_286.g4475.t1	-	N	Sugar_tr	hexose transporter	-	-	-	-	-	2.A.1.1.57	Electrochemical Potential-driven Transporters	the major facilitator superfamily (mfs).	PHI:2240	4e-32	Srt1	Ustilago maydis	Reduced virulence
0	Asc	PA	PA7_03_scaffold_195.g3518.t1	-	N	Sugar_tr	mfs sugar transporter	-	-	-	-	-	2.A.1.1.57	Electrochemical Potential-driven Transporters	the major facilitator superfamily (mfs).	PHI:2240	2e-24	Srt1	Ustilago maydis	Reduced virulence
0	Asc	PA	PA7_03_scaffold_483.g8554.t1	-	N	Sugar_tr	transporter protein	-	-	-	-	-	2.A.1.1.58	Electrochemical Potential-driven Transporters	the major facilitator superfamily (mfs).	PHI:2240	4e-33	Srt1	Ustilago maydis	Reduced virulence
0	Asc	PA	PA7_03_scaffold_82.g1674.t1	-	N	Sugar_tr	high-affinity glucose transporter rgt2	-	-	-	-	-	2.A.1.1.68	Electrochemical Potential-driven Transporters	the major facilitator superfamily (mfs).	PHI:2240	1e-25	Srt1	Ustilago maydis	Reduced virulence
0	Asc	PA	PA7_03_scaffold_601.g11158.t1	-	N	Sugar_tr	general substrate transporter	-	-	-	-	-	2.A.1.1.7	Electrochemical Potential-driven Transporters	the major facilitator superfamily (mfs).	PHI:2240	1e-28	Srt1	Ustilago maydis	Reduced virulence
0	Asc	PA	PA7_03_scaffold_330.g5459.t1	-	N	Sugar_tr	mfs quinate	-	-	-	-	-	2.A.1.1.7	Electrochemical Potential-driven Transporters	the major facilitator superfamily (mfs).	PHI:2240	5e-21	Srt1	Ustilago maydis	Reduced virulence
0	Asc	PA	PA7_03_scaffold_408.g6685.t1	-	N	Sugar_tr	mfs quinate	-	-	-	-	-	2.A.1.1.7	Electrochemical Potential-driven Transporters	the major facilitator superfamily (mfs).	PHI:2240	2e-21	Srt1	Ustilago maydis	Reduced virulence
0	Asc	PA	PA7_03_scaffold_363.g6109.t1	-	N	Sugar_tr	mfs quinate transporter	-	-	-	-	-	2.A.1.1.7	Electrochemical Potential-driven Transporters	the major facilitator superfamily (mfs).	PHI:2240	1e-08	Srt1	Ustilago maydis	Reduced virulence
0	Asc	PA	PA7_03_scaffold_597.g11048.t1	-	N	Sugar_tr	mfs sugar	-	-	-	-	-	2.A.1.1.7	Electrochemical Potential-driven Transporters	the major facilitator superfamily (mfs).	PHI:2240	5e-22	Srt1	Ustilago maydis	Reduced virulence
0	Asc	PA	PA7_03_scaffold_62.g1465.t1	-	N	Sugar_tr	plastidic glucose transporter 4	-	-	-	-	-	2.A.1.1.73	Electrochemical Potential-driven Transporters	the major facilitator superfamily (mfs).	PHI:2240	1e-21	Srt1	Ustilago maydis	Reduced virulence
0	Asc	PA	PA7_03_scaffold_230.g3969.t1	-	N	Sugar_tr	mfs sp sugar:h+ symporter	GT48	-	-	-	-	2.A.1.1.73	Electrochemical Potential-driven Transporters	the major facilitator superfamily (mfs).	PHI:2240	1e-20	Srt1	Ustilago maydis	Reduced virulence
0	Asc	PC	PC4_UCR_scaffold_v01_211.g6651.t1	-	N	Sugar_tr	sugar transporter	-	-	-	-	-	2.A.1.1.69	Electrochemical Potential-driven Transporters	the major facilitator superfamily (mfs).	PHI:2240	2e-14	Srt1	Ustilago maydis	Reduced virulence
0	Asc	PC	PC4_UCR_scaffold_v01_54.g2222.t1	-	N	Sugar_tr	sugar transporter	-	-	-	-	-	2.A.1.1.39	Electrochemical Potential-driven Transporters	the major facilitator superfamily (mfs).	PHI:2240	5e-30	Srt1	Ustilago maydis	Reduced virulence
0	Asc	PC	PC4_UCR_scaffold_v01_64.g2705.t1	-	N	Sugar_tr	sugar transporter	-	-	-	-	-	2.A.1.1.1	Electrochemical Potential-driven Transporters	the major facilitator superfamily (mfs).	PHI:2240	1e-14	Srt1	Ustilago maydis	Reduced virulence
0	Asc	PC	PC4_UCR_scaffold_v01_172.g6110.t1	-	N	Sugar_tr	quinate permease	-	-	-	-	-	2.A.1.1.7	Electrochemical Potential-driven Transporters	the major facilitator superfamily (mfs).	PHI:2240	5e-13	Srt1	Ustilago maydis	Reduced virulence
0	Asc	PC	PC4_UCR_scaffold_v01_86.g3797.t1	-	N	Sugar_tr	monosaccharide transporter	GT48	-	-	-	-	2.A.1.1.57	Electrochemical Potential-driven Transporters	the major facilitator superfamily (mfs).	PHI:2240	3e-35	Srt1	Ustilago maydis	Reduced virulence
0	Asc	PC	PC4_UCR_scaffold_v01_147.g5630.t1	-	N	Sugar_tr	mfs sugar transporter	-	-	-	-	-	2.A.1.1.38	Electrochemical Potential-driven Transporters	the major facilitator superfamily (mfs).	PHI:2240	4e-18	Srt1	Ustilago maydis	Reduced virulence
0	Asc	PC	PC4_UCR_scaffold_v01_236.g6830.t1	-	N	Sugar_tr	mfs sugar	-	-	-	-	-	2.A.1.1.73	Electrochemical Potential-driven Transporters	the major facilitator superfamily (mfs).	PHI:2240	5e-21	Srt1	Ustilago maydis	Reduced virulence
0	Asc	PC	PC4_UCR_scaffold_v01_231.g6774.t1	-	N	Sugar_tr	mfs quinate	-	-	-	-	-	2.A.1.1.7	Electrochemical Potential-driven Transporters	the major facilitator superfamily (mfs).	PHI:2240	8e-26	Srt1	Ustilago maydis	Reduced virulence
0	Asc	PC	PC4_UCR_scaffold_v01_95.g4162.t1	-	N	Sugar_tr	mfs quinate	-	-	-	-	-	2.A.1.1.7	Electrochemical Potential-driven Transporters	the major facilitator superfamily (mfs).	PHI:2240	9e-18	Srt1	Ustilago maydis	Reduced virulence
0	Asc	PC	PC4_UCR_scaffold_v01_45.g1909.t1	-	N	Sugar_tr	mfs monosaccharide transporter	-	-	-	-	-	2.A.1.1.17	Electrochemical Potential-driven Transporters	the major facilitator superfamily (mfs).	PHI:2240	1e-06	Srt1	Ustilago maydis	Reduced virulence
0	Asc	PC	PC4_UCR_scaffold_v01_93.g4067.t1	-	N	Sugar_tr	mfs glucose	-	-	-	-	-	2.A.1.1.39	Electrochemical Potential-driven Transporters	the major facilitator superfamily (mfs).	PHI:2240	7e-24	Srt1	Ustilago maydis	Reduced virulence
0	Asc	PC	PC4_UCR_scaffold_v01_171.g6088.t1	-	N	Sugar_tr	hexose transporter hxt13	-	-	-	-	-	2.A.1.1.58	Electrochemical Potential-driven Transporters	the major facilitator superfamily (mfs).	PHI:2240	8e-28	Srt1	Ustilago maydis	Reduced virulence
0	Asc	SC	YDR342C	OG_288	N	Sugar_tr	High-affinity glucose transporter; member of the major facilitator superfamily, nearly identical to Hxt6p, expressed at high basal levels relative to other HXTs, expression repressed by high glucose levels; HXT7 has a paralog, HXT4, that arose from the whole genome duplication	--	-	-	-	-	2.A.1.1.5	Electrochemical Potential-driven Transporters	the major facilitator superfamily (mfs).	PHI:2240	2e-23	Srt1	Ustilago maydis	Reduced virulence
0	Asc	SC	YDR343C	OG_288	N	Sugar_tr	High-affinity glucose transporter; member of the major facilitator superfamily, nearly identical to Hxt7p, expressed at high basal levels relative to other HXTs, repression of expression by high glucose requires SNF3; HXT6 has a paralog, HXT1, that arose from the whole genome duplication	--	-	-	-	-	2.A.1.1.30	Electrochemical Potential-driven Transporters	the major facilitator superfamily (mfs).	PHI:2240	1e-23	Srt1	Ustilago maydis	Reduced virulence
0	Asc	SC	YDR345C	-	N	Sugar_tr	Low affinity glucose transporter of the major facilitator superfamily; expression is induced in low or high glucose conditions; HXT3 has a paralog, HXT5, that arose from the whole genome duplication	--	-	-	-	-	2.A.1.1.67	Electrochemical Potential-driven Transporters	the major facilitator superfamily (mfs).	PHI:2240	7e-31	Srt1	Ustilago maydis	Reduced virulence
0	Asc	SC	YHR092C	-	N	Sugar_tr	High-affinity glucose transporter; member of the major facilitator superfamily, expression is induced by low levels of glucose and repressed by high levels of glucose; HXT4 has a paralog, HXT7, that arose from the whole genome duplication	--	-	-	-	-	2.A.1.1.30	Electrochemical Potential-driven Transporters	the major facilitator superfamily (mfs).	PHI:2240	6e-26	Srt1	Ustilago maydis	Reduced virulence
0	Asc	SC	YHR094C	-	N	Sugar_tr	Low-affinity glucose transporter of the major facilitator superfamily; expression is induced by Hxk2p in the presence of glucose and repressed by Rgt1p when glucose is limiting; HXT1 has a paralog, HXT6, what arose from the whole genome duplication	--	-	-	-	-	2.A.1.1.5	Electrochemical Potential-driven Transporters	the major facilitator superfamily (mfs).	PHI:2240	3e-30	Srt1	Ustilago maydis	Reduced virulence
0	Asc	SC	YLR081W	-	N	Sugar_tr	Galactose permease; required for utilization of galactose; also able to transport glucose	--	-	-	-	-	2.A.1.1.31	Electrochemical Potential-driven Transporters	major facilitator superfamily (MFS).	PHI:2240	1e-25	Srt1	Ustilago maydis	Reduced virulence
0	Asc	SC	YNL318C	-	N	Sugar_tr	Protein with similarity to hexose transporter family members; expression is induced in low glucose and repressed in high glucose; the authentic, non-tagged protein is detected in highly purified mitochondria in high-throughput studies	--	-	-	-	-	2.A.1.1.67	Electrochemical Potential-driven Transporters	the major facilitator superfamily (mfs).	PHI:2240	9e-19	Srt1	Ustilago maydis	Reduced virulence
0	Asc	SH	gi|389743017|gb|EIM84202.1|	-	N	Sugar_tr	general substrate transporter	-	-	-	-	-	2.A.1.1.38	Electrochemical Potential-driven Transporters	the major facilitator superfamily (mfs).	PHI:2240	2e-20	Srt1	Ustilago maydis	Reduced virulence
0	Asc	SH	gi|389745646|gb|EIM86827.1|	-	N	Sugar_tr	general substrate transporter	-	-	-	-	-	2.A.1.1.57	Electrochemical Potential-driven Transporters	the major facilitator superfamily (mfs).	PHI:2240	2e-42	Srt1	Ustilago maydis	Reduced virulence
0	Asc	SH	gi|389750339|gb|EIM91510.1|	-	N	Sugar_tr	sugar transporter	-	-	-	-	-	2.A.1.1.7	Electrochemical Potential-driven Transporters	the major facilitator superfamily (mfs).	PHI:2240	1e-14	Srt1	Ustilago maydis	Reduced virulence
0	Asc	BC	BC1T_08140		Y	Sugar_tr	sugar transporter	-	-	-	-	-	2.A.1.1.73	Electrochemical Potential-driven Transporters	the major facilitator superfamily (mfs).	-	-	-	-	-
0	Asc	BC	BC1T_00589		N	Sugar_tr	sugar transporter stl1	-	-	-	-	-	2.A.1.1.38	Electrochemical Potential-driven Transporters	the major facilitator superfamily (mfs).	-	-	-	-	-
0	Asc	BC	BC1T_00956		N	Sugar_tr	mfs quinate transporter	-	-	-	-	-	2.A.1.1.7	Electrochemical Potential-driven Transporters	the major facilitator superfamily (mfs).	-	-	-	-	-
0	Asc	BC	BC1T_01048		N	Sugar_tr	mfs quinate transporter	-	-	-	-	-	2.A.1.1.7	Electrochemical Potential-driven Transporters	the major facilitator superfamily (mfs).	-	-	-	-	-
0	Asc	BC	BC1T_01704		N	Sugar_tr	sugar transporter stl1	-	-	-	-	-	2.A.1.1.73	Electrochemical Potential-driven Transporters	the major facilitator superfamily (mfs).	-	-	-	-	-
0	Asc	BC	BC1T_02398		N	Sugar_tr	mfs sugar transporter	-	-	-	-	-	2.A.1.1.40	Electrochemical Potential-driven Transporters	the major facilitator superfamily (mfs).	-	-	-	-	-
0	Asc	BC	BC1T_02982		N	Sugar_tr	mfs monosaccharide transporter	-	-	-	-	-	2.A.1.1.39	Electrochemical Potential-driven Transporters	the major facilitator superfamily (mfs).	-	-	-	-	-
0	Asc	BC	BC1T_03115		N	Sugar_tr	monosaccharide transporter	-	-	-	-	-	2.A.1.1.57	Electrochemical Potential-driven Transporters	the major facilitator superfamily (mfs).	-	-	-	-	-
0	Asc	BC	BC1T_05746		N	Sugar_tr	mfs monosaccharide transporter	-	-	-	-	-	2.A.1.1.57	Electrochemical Potential-driven Transporters	the major facilitator superfamily (mfs).	-	-	-	-	-
0	Asc	BC	BC1T_08241		N	Sugar_tr	glucose transporter	-	-	-	-	-	2.A.1.1.39	Electrochemical Potential-driven Transporters	the major facilitator superfamily (mfs).	-	-	-	-	-
0	Asc	BC	BC1T_08389		N	Sugar_tr	mfs sugar transporter	-	-	-	-	-	2.A.1.1.39	Electrochemical Potential-driven Transporters	the major facilitator superfamily (mfs).	-	-	-	-	-
0	Asc	BC	BC1T_09068		N	Sugar_tr	mfs monosaccharide	-	-	-	-	-	2.A.1.1.58	Electrochemical Potential-driven Transporters	the major facilitator superfamily (mfs).	-	-	-	-	-
0	Asc	BC	BC1T_09797		N	Sugar_tr	mfs sugar transporter	-	-	-	-	-	2.A.1.1.7	Electrochemical Potential-driven Transporters	the major facilitator superfamily (mfs).	-	-	-	-	-
0	Asc	BC	BC1T_10026		N	Sugar_tr	mfs sugar transporter	-	-	-	-	-	2.A.1.1.40	Electrochemical Potential-driven Transporters	the major facilitator superfamily (mfs).	-	-	-	-	-
0	Asc	BC	BC1T_10092		N	Sugar_tr	hexose transporter	-	-	-	-	-	2.A.1.1.58	Electrochemical Potential-driven Transporters	the major facilitator superfamily (mfs).	-	-	-	-	-
0	Asc	BC	BC1T_10204		N	Sugar_tr	quinate permease	-	-	-	-	-	2.A.1.1.40	Electrochemical Potential-driven Transporters	the major facilitator superfamily (mfs).	-	-	-	-	-
0	Asc	BC	BC1T_11064		N	Sugar_tr	sugar transporter	-	-	-	-	-	2.A.1.1.40	Electrochemical Potential-driven Transporters	the major facilitator superfamily (mfs).	-	-	-	-	-
0	Asc	BC	BC1T_11310		N	Sugar_tr	quinate permease	-	-	-	-	-	2.A.1.1.7	Electrochemical Potential-driven Transporters	the major facilitator superfamily (mfs).	-	-	-	-	-
0	Asc	BC	BC1T_11527		N	Sugar_tr	sugar transporter	-	-	-	-	-	2.A.1.1.73	Electrochemical Potential-driven Transporters	the major facilitator superfamily (mfs).	-	-	-	-	-
0	Asc	BC	BC1T_11626		N	Sugar_tr	mfs sugar transporter	-	-	-	-	-	2.A.1.1.24	Electrochemical Potential-driven Transporters	the major facilitator superfamily (mfs).	-	-	-	-	-
0	Asc	BC	BC1T_12022		N	Sugar_tr	mfs monosaccharide	-	-	-	-	-	2.A.1.1.38	Electrochemical Potential-driven Transporters	the major facilitator superfamily (mfs).	-	-	-	-	-
0	Asc	BC	BC1T_12037		N	Sugar_tr	mfs myo-inositol	-	-	-	-	-	2.A.1.1.8	Electrochemical Potential-driven Transporters	the major facilitator superfamily (mfs).	-	-	-	-	-
0	Asc	BC	BC1T_12060		N	Sugar_tr	sugar transporter	-	-	-	-	-	2.A.1.1.39	Electrochemical Potential-driven Transporters	the major facilitator superfamily (mfs).	-	-	-	-	-
0	Asc	BC	BC1T_12561		N	Sugar_tr	quinate permease	-	-	-	-	-	2.A.1.1.7	Electrochemical Potential-driven Transporters	the major facilitator superfamily (mfs).	-	-	-	-	-
0	Asc	BC	BC1T_13350		N	Sugar_tr	predicted protein	-	-	-	-	-	2.A.1.1.39	Electrochemical Potential-driven Transporters	the major facilitator superfamily (mfs).	-	-	-	-	-
0	Asc	BC	BC1T_13624		N	Sugar_tr	hypothetical protein BC1G_13623	-	-	-	-	-	2.A.1.1.38	Electrochemical Potential-driven Transporters	the major facilitator superfamily (mfs).	-	-	-	-	-
0	Asc	BC	BC1T_13828		N	Sugar_tr	meiotic mrna stability protein kinase ssn3	-	-	-	-	-	2.A.1.1.43	Electrochemical Potential-driven Transporters	the major facilitator superfamily (mfs).	-	-	-	-	-
0	Asc	BC	BC1T_14115		N	Sugar_tr	amino acid permease	-	-	-	-	-	2.A.1.1.7	Electrochemical Potential-driven Transporters	the major facilitator superfamily (mfs).	-	-	-	-	-
0	Asc	BC	BC1T_14432		N	Sugar_tr	glucose 1-dehydrogenase	-	-	-	-	-	2.A.1.1.40	Electrochemical Potential-driven Transporters	the major facilitator superfamily (mfs).	-	-	-	-	-
0	Asc	BC	BC1T_14590		N	Sugar_tr	predicted protein	-	-	-	-	-	2.A.1.1.73	Electrochemical Potential-driven Transporters	the major facilitator superfamily (mfs).	-	-	-	-	-
0	Asc	BC	BC1T_01032		N	Sugar_tr	mfs sugar	-	-	-	-	-	2.A.1.1.73	Electrochemical Potential-driven Transporters	the major facilitator superfamily (mfs).	-	-	-	-	-
0	Asc	BC	BC1T_02553		N	Sugar_tr	mfs sugar	-	-	-	-	-	2.A.1.1.40	Electrochemical Potential-driven Transporters	the major facilitator superfamily (mfs).	-	-	-	-	-
0	Asc	BC	BC1T_03873		N	Sugar_tr	sugar transporter stl1	-	-	-	-	-	2.A.1.1.38	Electrochemical Potential-driven Transporters	the major facilitator superfamily (mfs).	-	-	-	-	-
0	Asc	BC	BC1T_10205		N	Sugar_tr	mfs sugar transporter	-	-	-	-	-	2.A.1.1.17	Electrochemical Potential-driven Transporters	the major facilitator superfamily (mfs).	-	-	-	-	-
0	Asc	BC	BC1T_11623		Y	Sugar_tr	mfs sugar	GT48	-	-	-	-	2.A.1.1.40	Electrochemical Potential-driven Transporters	the major facilitator superfamily (mfs).	-	-	-	-	-
0	Asc	BC	BC1T_04630		N	Sugar_tr	sugar transporter	GT48	-	-	-	-	2.A.1.1.39	Electrochemical Potential-driven Transporters	the major facilitator superfamily (mfs).	-	-	-	-	-
0	Asc	DA	DA_912_scaffold_v01_66.g2028.t1	-	N	Sugar_tr	sugar transporter stl1	-	-	-	Cluster 12	nrps	2.A.1.1.73	Electrochemical Potential-driven Transporters	the major facilitator superfamily (mfs).	-	-	-	-	-
0	Asc	DA	DA_912_scaffold_v01_186.g5221.t1	-	N	Sugar_tr	sugar transporter stl1	-	-	-	-	-	2.A.1.1.73	Electrochemical Potential-driven Transporters	the major facilitator superfamily (mfs).	-	-	-	-	-
0	Asc	DA	DA_912_scaffold_v01_453.g9342.t1	-	N	Sugar_tr	sugar transporter stl1	-	-	-	-	-	2.A.1.1.40	Electrochemical Potential-driven Transporters	the major facilitator superfamily (mfs).	-	-	-	-	-
0	Asc	DA	DA_912_scaffold_v01_513.g9777.t1	-	N	Sugar_tr	sugar transporter stl1	-	-	-	-	-	2.A.1.1.38	Electrochemical Potential-driven Transporters	the major facilitator superfamily (mfs).	-	-	-	-	-
0	Asc	DA	DA_912_scaffold_v01_219.g5971.t1	-	N	Sugar_tr	sugar transporter	-	-	-	-	-	2.A.1.1.73	Electrochemical Potential-driven Transporters	the major facilitator superfamily (mfs).	-	-	-	-	-
0	Asc	DA	DA_912_scaffold_v01_516.g9838.t1	-	N	Sugar_tr	sugar transporter	-	-	-	-	-	2.A.1.1.40	Electrochemical Potential-driven Transporters	the major facilitator superfamily (mfs).	-	-	-	-	-
0	Asc	DA	DA_912_scaffold_v01_122.g3575.t1	-	N	Sugar_tr	sugar transporter	GT48	-	-	-	-	2.A.1.1.7	Electrochemical Potential-driven Transporters	the major facilitator superfamily (mfs).	-	-	-	-	-
0	Asc	DA	DA_912_scaffold_v01_237.g6397.t1	-	N	Sugar_tr	quinate permease	-	-	-	-	-	2.A.1.1.7	Electrochemical Potential-driven Transporters	the major facilitator superfamily (mfs).	-	-	-	-	-
0	Asc	DA	DA_912_scaffold_v01_395.g8706.t1	-	N	Sugar_tr	quinate permease	-	-	-	-	-	2.A.1.1.7	Electrochemical Potential-driven Transporters	the major facilitator superfamily (mfs).	-	-	-	-	-
0	Asc	DA	DA_912_scaffold_v01_617.g10303.t1	-	N	Sugar_tr	quinate permease	-	-	-	-	-	2.A.1.1.40	Electrochemical Potential-driven Transporters	the major facilitator superfamily (mfs).	-	-	-	-	-
0	Asc	DA	DA_912_scaffold_v01_619.g10309.t1	-	N	Sugar_tr	quinate permease	-	-	-	-	-	2.A.1.1.7	Electrochemical Potential-driven Transporters	the major facilitator superfamily (mfs).	-	-	-	-	-
0	Asc	DA	DA_912_scaffold_v01_166.g4684.t1	-	N	Sugar_tr	quinate permease	-	-	-	-	-	2.A.1.1.7	Electrochemical Potential-driven Transporters	the major facilitator superfamily (mfs).	-	-	-	-	-
0	Asc	DA	DA_912_scaffold_v01_198.g5473.t1	-	N	Sugar_tr	myo-inositol transporter 1	-	-	-	-	-	2.A.1.1.55	Electrochemical Potential-driven Transporters	the major facilitator superfamily (mfs).	-	-	-	-	-
0	Asc	DA	DA_912_scaffold_v01_198.g5464.t1	-	N	Sugar_tr	mfs sugar transporter	-	-	-	-	-	2.A.1.1.40	Electrochemical Potential-driven Transporters	the major facilitator superfamily (mfs).	-	-	-	-	-
0	Asc	DA	DA_912_scaffold_v01_254.g6846.t1	-	N	Sugar_tr	mfs sugar transporter	-	-	-	-	-	2.A.1.1.40	Electrochemical Potential-driven Transporters	the major facilitator superfamily (mfs).	-	-	-	-	-
0	Asc	DA	DA_912_scaffold_v01_420.g9008.t1	-	N	Sugar_tr	mfs sugar transporter	-	-	-	-	-	2.A.1.1.39	Electrochemical Potential-driven Transporters	the major facilitator superfamily (mfs).	-	-	-	-	-
0	Asc	DA	DA_912_scaffold_v01_14.g334.t1	-	N	Sugar_tr	mfs sugar transporter	-	-	-	-	-	2.A.1.1.60	Electrochemical Potential-driven Transporters	the major facilitator superfamily (mfs).	-	-	-	-	-
0	Asc	DA	DA_912_scaffold_v01_617.g10301.t1	-	N	Sugar_tr	mfs sugar	-	-	-	-	-	2.A.1.1.73	Electrochemical Potential-driven Transporters	the major facilitator superfamily (mfs).	-	-	-	-	-
0	Asc	DA	DA_912_scaffold_v01_413.g8938.t1	-	N	Sugar_tr	mfs quinate	-	-	-	-	-	2.A.1.1.7	Electrochemical Potential-driven Transporters	the major facilitator superfamily (mfs).	-	-	-	-	-
0	Asc	DA	DA_912_scaffold_v01_60.g1587.t1	-	N	Sugar_tr	mfs monosaccharide transporter	-	-	-	-	-	2.A.1.1.38	Electrochemical Potential-driven Transporters	the major facilitator superfamily (mfs).	-	-	-	-	-
0	Asc	DA	DA_912_scaffold_v01_132.g3667.t1	-	N	Sugar_tr	mfs monosaccharide transporter	-	-	-	-	-	2.A.1.1.38	Electrochemical Potential-driven Transporters	the major facilitator superfamily (mfs).	-	-	-	-	-
0	Asc	DA	DA_912_scaffold_v01_123.g3583.t1	-	N	Sugar_tr	mfs monosaccharide	-	-	-	-	-	2.A.1.1.40	Electrochemical Potential-driven Transporters	the major facilitator superfamily (mfs).	-	-	-	-	-
0	Asc	DA	DA_912_scaffold_v01_148.g4319.t1	-	N	Sugar_tr	mfs glucose	-	-	-	-	-	2.A.1.1.39	Electrochemical Potential-driven Transporters	the major facilitator superfamily (mfs).	-	-	-	-	-
0	Asc	DA	DA_912_scaffold_v01_355.g8188.t1	-	Y	Sugar_tr	high-affinity glucose	-	-	-	-	-	2.A.1.1.39	Electrochemical Potential-driven Transporters	the major facilitator superfamily (mfs).	-	-	-	-	-
0	Asc	DA	DA_912_scaffold_v01_62.g1824.t1	-	N	Sugar_tr	hexose transporter	-	-	-	-	-	2.A.1.1.40	Electrochemical Potential-driven Transporters	the major facilitator superfamily (mfs).	-	-	-	-	-
0	Asc	DA	DA_912_scaffold_v01_73.g2254.t1	-	N	Sugar_tr	hexose transporter	-	-	-	-	-	2.A.1.1.58	Electrochemical Potential-driven Transporters	the major facilitator superfamily (mfs).	-	-	-	-	-
0	Asc	DA	DA_912_scaffold_v01_413.g8936.t1	-	N	Sugar_tr	hexose transporter	-	-	-	-	-	2.A.1.1.43	Electrochemical Potential-driven Transporters	the major facilitator superfamily (mfs).	-	-	-	-	-
0	Asc	DA	DA_912_scaffold_v01_268.g7016.t1	-	N	Sugar_tr	hexose carrier protein	-	-	-	-	-	2.A.1.1.38	Electrochemical Potential-driven Transporters	the major facilitator superfamily (mfs).	-	-	-	-	-
0	Asc	DA	DA_912_scaffold_v01_12.g250.t1	-	N	Sugar_tr	glycerol proton symporter of the plasma subject to glucose-induced inactivation	-	-	-	-	-	2.A.1.1.38	Electrochemical Potential-driven Transporters	the major facilitator superfamily (mfs).	-	-	-	-	-
0	Asc	DA	DA_912_scaffold_v01_85.g2504.t1	-	N	Sugar_tr	glucose transporter rco-3	-	-	-	-	-	2.A.1.1.68	Electrochemical Potential-driven Transporters	the major facilitator superfamily (mfs).	-	-	-	-	-
0	Asc	DA	DA_912_scaffold_v01_92.g2748.t1	-	N	Sugar_tr	d-xylose-proton symporter	-	-	-	-	-	2.A.1.1.40	Electrochemical Potential-driven Transporters	the major facilitator superfamily (mfs).	-	-	-	-	-
0	Asc	DS	DS_831_scaffold_v01_122.g5827.t1	-	N	Sugar_tr	mfs monosaccharide transporter	-	-	Hybrid_Ascorbate-Cytochrome_C_peroxidase	-	-	-	-	-	-	-	-	-	-
0	Asc	DS	DS_831_scaffold_v01_82.g4165.t1	-	N	Sugar_tr	sugar transporter stl1	-	-	-	-	-	-	-	-	-	-	-	-	-
0	Asc	DS	DS_831_scaffold_v01_133.g6055.t1	-	N	Sugar_tr	sugar transporter stl1	-	-	-	-	-	-	-	-	-	-	-	-	-
0	Asc	DS	DS_831_scaffold_v01_177.g7394.t1	-	N	Sugar_tr	sugar transporter stl1	GT48	-	-	-	-	-	-	-	-	-	-	-	-
0	Asc	DS	DS_831_scaffold_v01_320.g9025.t1	-	N	Sugar_tr	sugar transporter stl1	-	-	-	-	-	-	-	-	-	-	-	-	-
0	Asc	DS	DS_831_scaffold_v01_30.g1056.t1	-	Y	Sugar_tr	sugar transporter	-	-	-	-	-	-	-	-	-	-	-	-	-
0	Asc	DS	DS_831_scaffold_v01_78.g3831.t1	-	Y	Sugar_tr	sugar transporter	-	-	-	-	-	-	-	-	-	-	-	-	-
0	Asc	DS	DS_831_scaffold_v01_32.g1489.t1	-	N	Sugar_tr	sugar transporter	GT48	-	-	-	-	-	-	-	-	-	-	-	-
0	Asc	DS	DS_831_scaffold_v01_160.g6581.t1	-	N	Sugar_tr	sugar transporter	-	-	-	-	-	2.A.1.1.40	Electrochemical Potential-driven Transporters	the major facilitator superfamily (mfs).	-	-	-	-	-
0	Asc	DS	DS_831_scaffold_v01_78.g3779.t1	-	N	Sugar_tr	quinate permease	-	-	-	-	-	-	-	-	-	-	-	-	-
0	Asc	DS	DS_831_scaffold_v01_159.g6496.t1	-	N	Sugar_tr	quinate permease	-	-	-	-	-	-	-	-	-	-	-	-	-
0	Asc	DS	DS_831_scaffold_v01_196.g7664.t1	-	N	Sugar_tr	quinate permease	-	-	-	-	-	-	-	-	-	-	-	-	-
0	Asc	DS	DS_831_scaffold_v01_80.g3991.t1	-	N	Sugar_tr	myo-inositol transporter	-	-	-	-	-	-	-	-	-	-	-	-	-
0	Asc	DS	DS_831_scaffold_v01_385.g9205.t1	-	N	Sugar_tr	monosaccharide transporter	-	-	-	-	-	-	-	-	-	-	-	-	-
0	Asc	DS	DS_831_scaffold_v01_77.g3667.t1	-	N	Sugar_tr	mfs sugar transporter	-	-	-	-	-	-	-	-	-	-	-	-	-
0	Asc	DS	DS_831_scaffold_v01_147.g6338.t1	OG_559	N	Sugar_tr	mfs sugar transporter	-	-	-	-	-	3.A.18.1.1	Primary Active Transporters	the nuclear mrna exporter (mrna-e) family.	-	-	-	-	-
0	Asc	DS	DS_831_scaffold_v01_30.g1059.t1	-	Y	Sugar_tr	mfs sugar	-	-	-	-	-	-	-	-	-	-	-	-	-
0	Asc	DS	DS_831_scaffold_v01_87.g4376.t1	-	N	Sugar_tr	mfs sugar	-	-	-	-	-	-	-	-	-	-	-	-	-
0	Asc	DS	DS_831_scaffold_v01_88.g4424.t1	-	N	Sugar_tr	mfs sugar	-	-	-	-	-	-	-	-	-	-	-	-	-
0	Asc	DS	DS_831_scaffold_v01_161.g6712.t1	-	N	Sugar_tr	mfs sugar	-	-	-	-	-	-	-	-	-	-	-	-	-
0	Asc	DS	DS_831_scaffold_v01_167.g6924.t1	-	N	Sugar_tr	mfs sugar	-	-	-	-	-	-	-	-	-	-	-	-	-
0	Asc	DS	DS_831_scaffold_v01_288.g8903.t1	OG_560	N	Sugar_tr	mfs sugar	-	-	-	-	-	-	-	-	-	-	-	-	-
0	Asc	DS	DS_831_scaffold_v01_79.g3841.t1	-	N	Sugar_tr	mfs sp sugar:h+ symporter	-	-	-	-	-	-	-	-	-	-	-	-	-
0	Asc	DS	DS_831_scaffold_v01_81.g4149.t1	-	N	Sugar_tr	mfs quinate transporter	-	-	-	-	-	-	-	-	-	-	-	-	-
0	Asc	DS	DS_831_scaffold_v01_216.g8006.t1	-	N	Sugar_tr	mfs quinate transporter	-	-	-	-	-	-	-	-	-	-	-	-	-
0	Asc	DS	DS_831_scaffold_v01_228.g8205.t1	-	N	Sugar_tr	mfs myo-inositol	-	-	-	-	-	-	-	-	-	-	-	-	-
0	Asc	DS	DS_831_scaffold_v01_287.g8868.t1	-	N	Sugar_tr	mfs monosaccharide transporter	GT48	-	-	-	-	-	-	-	-	-	-	-	-
0	Asc	DS	DS_831_scaffold_v01_103.g4938.t1	-	N	Sugar_tr	mfs monosaccharide	-	-	-	-	-	3.A.20.1.1	Primary Active Transporters	the peroxisomal protein importer (ppi) family.	-	-	-	-	-
0	Asc	DS	DS_831_scaffold_v01_228.g8227.t1	-	N	Sugar_tr	mfs monosaccharide	-	-	-	-	-	-	-	-	-	-	-	-	-
0	Asc	DS	DS_831_scaffold_v01_58.g2425.t1	-	N	Sugar_tr	mfs glucose	-	-	-	-	-	-	-	-	-	-	-	-	-
0	Asc	DS	DS_831_scaffold_v01_160.g6550.t1	-	N	Sugar_tr	mfs glucose	-	-	-	-	-	-	-	-	-	-	-	-	-
0	Asc	DS	DS_831_scaffold_v01_1.g33.t1	-	N	Sugar_tr	hexose transporter hxt13	-	-	-	-	-	-	-	-	-	-	-	-	-
0	Asc	DS	DS_831_scaffold_v01_1.g43.t1	-	N	Sugar_tr	hexose carrier protein	-	-	-	-	-	-	-	-	-	-	-	-	-
0	Asc	DS	DS_831_scaffold_v01_30.g1067.t1	-	N	Sugar_tr	hexose carrier protein	-	-	-	-	-	-	-	-	-	-	-	-	-
0	Asc	DS	DS_831_scaffold_v01_99.g4626.t1	-	N	Sugar_tr	hexose carrier protein	-	-	-	-	-	-	-	-	-	-	-	-	-
0	Asc	DS	DS_831_scaffold_v01_70.g3224.t1	-	N	Acyl_transf_3,Sugar_tr	d-xylose-proton symporter	-	-	-	-	-	-	-	-	-	-	-	-	-
0	Asc	DS	DS_831_scaffold_v01_31.g1291.t1	-	N	Sugar_tr	arabinose-proton symporter	-	-	-	-	-	-	-	-	-	-	-	-	-
0	Asc	DS	DS_831_scaffold_v01_215.g7987.t1	-	N	Sugar_tr	arabinose-proton symporter	-	-	-	-	-	-	-	-	-	-	-	-	-
0	Asc	EL	EL1_03_scaffold_1707.g8475.t1	-	N	Sugar_tr	glycerol proton symporter of the plasma subject to glucose-induced inactivation	-	-	-	Cluster_46	t1pks	-	-	-	-	-	-	-	-
0	Asc	EL	EL1_03_scaffold_304.g1499.t1	-	N	Sugar_tr	mfs sugar	-	-	-	Cluster_07	t1pks	-	-	-	-	-	-	-	-
0	Asc	EL	EL1_03_scaffold_540.g2583.t1	-	N	Sugar_tr	general substrate transporter	GT48	-	-	-	-	2.A.1.1.9	Electrochemical Potential-driven Transporters	the major facilitator superfamily (mfs).	-	-	-	-	-
0	Asc	EL	EL1_03_scaffold_1278.g6432.t1	-	N	Sugar_tr	sugar transporter	GT48	-	-	-	-	2.A.1.1.57	Electrochemical Potential-driven Transporters	the major facilitator superfamily (mfs).	-	-	-	-	-
0	Asc	EL	EL1_03_scaffold_1350.g6758.t1	-	N	Sugar_tr	sugar transporter stl1	GT48	-	-	-	-	2.A.1.1.38	Electrochemical Potential-driven Transporters	the major facilitator superfamily (mfs).	-	-	-	-	-
0	Asc	EL	EL1_03_scaffold_1418.g7104.t1	-	Y	Sugar_tr	sugar transporter	-	-	-	-	-	-	-	-	-	-	-	-	-
0	Asc	EL	EL1_03_scaffold_1776.g8836.t1	-	N	Sugar_tr	general substrate transporter	-	-	-	-	-	-	-	-	-	-	-	-	-
0	Asc	EL	EL1_03_scaffold_258.g1223.t1	-	N	Sugar_tr	hexose carrier protein	-	-	-	-	-	-	-	-	-	-	-	-	-
0	Asc	EL	EL1_03_scaffold_1243.g6205.t1	-	N	Sugar_tr	hexose carrier protein	-	-	-	-	-	-	-	-	-	-	-	-	-
0	Asc	EL	EL1_03_scaffold_1914.g9805.t1	-	N	Sugar_tr	hexose transporter	-	-	-	-	-	2.A.21.6.1	Electrochemical Potential-driven Transporters	the solute:sodium symporter (sss) family.	-	-	-	-	-
0	Asc	EL	EL1_03_scaffold_657.g3042.t1	-	N	Sugar_tr	hexose transporter-like protein	-	-	-	-	-	2.A.21.6.1	Electrochemical Potential-driven Transporters	the solute:sodium symporter (sss) family.	-	-	-	-	-
0	Asc	EL	EL1_03_scaffold_234.g1120.t1	-	N	Sugar_tr	high-affinity glucose	-	-	-	-	-	2.A.21.6.1	Electrochemical Potential-driven Transporters	the solute:sodium symporter (sss) family.	-	-	-	-	-
0	Asc	EL	EL1_03_scaffold_1257.g6256.t1	-	N	Sugar_tr	high-affinity glucose transporter	-	-	-	-	-	-	-	-	-	-	-	-	-
0	Asc	EL	EL1_03_scaffold_848.g4227.t1	-	N	Sugar_tr	high-affinity glucose transporter ght2	-	-	-	-	-	-	-	-	-	-	-	-	-
0	Asc	EL	EL1_03_scaffold_864.g4329.t1	-	N	Sugar_tr	mfs monosaccharide	-	-	-	-	-	-	-	-	-	-	-	-	-
0	Asc	EL	EL1_03_scaffold_349.g1780.t1	-	N	Sugar_tr	mfs monosaccharide transporter	-	-	-	-	-	-	-	-	-	-	-	-	-
0	Asc	EL	EL1_03_scaffold_1046.g5318.t1	-	N	Sugar_tr	mfs monosaccharide transporter	-	-	-	-	-	-	-	-	-	-	-	-	-
0	Asc	EL	EL1_03_scaffold_1629.g8096.t1	-	N	Sugar_tr	mfs monosaccharide transporter	-	-	-	-	-	-	-	-	-	-	-	-	-
0	Asc	EL	EL1_03_scaffold_1376.g6940.t1	-	N	Sugar_tr	mfs quinate	-	-	-	-	-	-	-	-	-	-	-	-	-
0	Asc	EL	EL1_03_scaffold_965.g4828.t1	-	N	Sugar_tr	mfs quinate transporter	-	-	-	-	-	-	-	-	-	-	-	-	-
0	Asc	EL	EL1_03_scaffold_789.g3805.t1	-	N	Sugar_tr	mfs sugar	-	-	-	-	-	-	-	-	-	-	-	-	-
0	Asc	EL	EL1_03_scaffold_1561.g7758.t1	-	N	Sugar_tr	mfs sugar	-	-	-	-	-	-	-	-	-	-	-	-	-
0	Asc	EL	EL1_03_scaffold_2219.g11317.t1	-	N	Sugar_tr	mfs sugar	-	-	-	-	-	-	-	-	-	-	-	-	-
0	Asc	EL	EL1_03_scaffold_833.g4146.t1	-	N	Sugar_tr	mfs sugar transporter	-	-	-	-	-	-	-	-	-	-	-	-	-
0	Asc	EL	EL1_03_scaffold_1338.g6697.t1	-	N	Sugar_tr	mfs sugar transporter	-	-	-	-	-	-	-	-	-	-	-	-	-
0	Asc	EL	EL1_03_scaffold_237.g1142.t1	-	N	Sugar_tr	quinate permease	-	-	-	-	-	-	-	-	-	-	-	-	-
0	Asc	EL	EL1_03_scaffold_638.g2928.t1	-	N	Sugar_tr	quinate permease	-	-	-	-	-	-	-	-	-	-	-	-	-
0	Asc	EL	EL1_03_scaffold_920.g4656.t1	-	N	Sugar_tr	quinate permease	-	-	-	-	-	-	-	-	-	-	-	-	-
0	Asc	EL	EL1_03_scaffold_1536.g7619.t1	-	N	Sugar_tr	quinate permease	-	-	-	-	-	-	-	-	-	-	-	-	-
0	Asc	EL	EL1_03_scaffold_1689.g8347.t1	-	N	Sugar_tr	quinate permease	-	-	-	-	-	-	-	-	-	-	-	-	-
0	Asc	EL	EL1_03_scaffold_180.g845.t1	-	N	Sugar_tr	sugar transporter	-	-	-	-	-	-	-	-	-	-	-	-	-
0	Asc	EL	EL1_03_scaffold_852.g4247.t1	-	N	Sugar_tr	sugar transporter	-	-	-	-	-	-	-	-	-	-	-	-	-
0	Asc	EL	EL1_03_scaffold_1412.g7083.t1	-	N	Sugar_tr	sugar transporter	-	-	-	-	-	-	-	-	-	-	-	-	-
0	Asc	EL	EL1_03_scaffold_1639.g8155.t1	-	N	Sugar_tr	sugar transporter	-	-	-	-	-	8.A.5.1.3	Accessory Factors Involved in Transport	the voltage-gated k(+) channel -subunit (kv) family.	-	-	-	-	-
0	Asc	EL	EL1_03_scaffold_174.g796.t1	-	N	Sugar_tr	sugar transporter stl1	-	-	-	-	-	8.A.5.1.1	Accessory Factors Involved in Transport	the voltage-gated k(+) channel -subunit (kv) family.	-	-	-	-	-
0	Asc	EL	EL1_03_scaffold_514.g2459.t1	-	N	Sugar_tr	sugar transporter stl1	-	-	-	-	-	-	-	-	-	-	-	-	-
0	Asc	EL	EL1_03_scaffold_911.g4600.t1	-	N	Sugar_tr	sugar transporter stl1	-	-	-	-	-	-	-	-	-	-	-	-	-
0	Asc	EL	EL1_03_scaffold_1243.g6219.t1	-	N	Sugar_tr	sugar transporter stl1	-	-	-	-	-	-	-	-	-	-	-	-	-
0	Asc	EL	EL1_03_scaffold_2150.g10931.t1	-	N	Sugar_tr	mfs sugar	-	-	-	-	-	-	-	-	-	-	-	-	-
0	Asc	EL	EL1_03_scaffold_2189.g11203.t1	-	N	Sugar_tr	myo-inositol transporter 1	-	-	-	-	-	-	-	-	-	-	-	-	-
0	Asc	EL	EL1_03_scaffold_1788.g9010.t1	-	N	Sugar_tr	mfs glucose	-	-	-	-	-	-	-	-	-	-	-	-	-
0	Asc	EL	EL1_03_scaffold_1019.g5215.t1	-	N	MFS_1,Sugar_tr	hexose carrier protein	-	-	-	-	-	-	-	-	-	-	-	-	-
0	Asc	EL	EL1_03_scaffold_343.g1754.t1	-	N	Asp,Sugar_tr	quinate permease	-	-	-	-	-	-	-	-	-	-	-	-	-
0	Asc	EL	EL1_03_scaffold_1243.g6226.t1	-	N	Sugar_tr	sugar transporter family protein	-	-	-	-	-	-	-	-	-	-	-	-	-
0	Asc	EL	EL1_03_scaffold_1839.g9281.t1	-	N	Sugar_tr	mfs monosaccharide transporter	-	-	-	-	-	8.A.5.1.3	Accessory Factors Involved in Transport	the voltage-gated k(+) channel -subunit (kv) family.	-	-	-	-	-
0	Asc	EL	EL1_03_scaffold_459.g2269.t1	-	N	Sugar_tr	mfs monosaccharide	-	-	-	-	-	-	-	-	-	-	-	-	-
0	Asc	EL	EL1_03_scaffold_565.g2726.t1	-	N	Sugar_tr	mfs monosaccharide transporter	-	-	-	-	-	-	-	-	-	-	-	-	-
0	Asc	FM	gi|393222730|gb|EJD08214.1|	-	N	Sugar_tr	general substrate transporter	-	-	-	-	-	2.A.1.1.40	Electrochemical Potential-driven Transporters	the major facilitator superfamily (mfs).	-	-	-	-	-
0	Asc	FM	gi|393222611|gb|EJD08095.1|	-	N	Sugar_tr	general substrate transporter	-	-	-	-	-	2.A.1.1.39	Electrochemical Potential-driven Transporters	the major facilitator superfamily (mfs).	-	-	-	-	-
0	Asc	FM	gi|393222281|gb|EJD07765.1|	-	N	Sugar_tr	general substrate transporter	-	-	-	-	-	2.A.1.1.39	Electrochemical Potential-driven Transporters	the major facilitator superfamily (mfs).	-	-	-	-	-
0	Asc	FM	gi|393221861|gb|EJD07345.1|	-	N	Sugar_tr	MFS monosaccharide transporter	-	-	-	-	-	2.A.1.1.51	Electrochemical Potential-driven Transporters	the major facilitator superfamily (mfs).	-	-	-	-	-
0	Asc	FM	gi|393221649|gb|EJD07134.1|	-	N	Sugar_tr	sugar transporter	-	-	-	-	-	2.A.1.1.40	Electrochemical Potential-driven Transporters	the major facilitator superfamily (mfs).	-	-	-	-	-
0	Asc	FM	gi|393221636|gb|EJD07121.1|	-	N	Sugar_tr	general substrate transporter	-	-	-	-	-	2.A.1.1.40	Electrochemical Potential-driven Transporters	the major facilitator superfamily (mfs).	-	-	-	-	-
0	Asc	FM	gi|393219356|gb|EJD04843.1|	-	N	Sugar_tr	general substrate transporter	-	-	-	-	-	2.A.1.1.73	Electrochemical Potential-driven Transporters	the major facilitator superfamily (mfs).	-	-	-	-	-
0	Asc	FM	gi|393218391|gb|EJD03879.1|	-	N	Sugar_tr	hypothetical protein FOMMEDRAFT_167187	-	-	-	-	-	2.A.1.1.38	Electrochemical Potential-driven Transporters	the major facilitator superfamily (mfs).	-	-	-	-	-
0	Asc	FM	gi|393218390|gb|EJD03878.1|	-	N	Sugar_tr	general substrate transporter	-	-	-	-	-	2.A.1.1.73	Electrochemical Potential-driven Transporters	the major facilitator superfamily (mfs).	-	-	-	-	-
0	Asc	FM	gi|393216959|gb|EJD02449.1|	-	N	Sugar_tr	general substrate transporter	-	-	-	-	-	2.A.1.1.40	Electrochemical Potential-driven Transporters	the major facilitator superfamily (mfs).	-	-	-	-	-
0	Asc	FM	gi|393214808|gb|EJD00300.1|	-	N	Sugar_tr	hypothetical protein FOMMEDRAFT_30386	-	-	-	-	-	2.A.1.1.38	Electrochemical Potential-driven Transporters	the major facilitator superfamily (mfs).	-	-	-	-	-
0	Asc	FM	gi|393214675|gb|EJD00168.1|	-	N	Sugar_tr	sugar transporter	-	-	-	-	-	2.A.1.1.7	Electrochemical Potential-driven Transporters	the major facilitator superfamily (mfs).	-	-	-	-	-
0	Asc	FM	gi|393213916|gb|EJC99410.1|	-	N	Sugar_tr	general substrate transporter	-	-	-	-	-	2.A.1.1.7	Electrochemical Potential-driven Transporters	the major facilitator superfamily (mfs).	-	-	-	-	-
0	Asc	FM	gi|393213911|gb|EJC99405.1|	-	N	Sugar_tr	sugar transporter	-	-	-	-	-	2.A.1.1.7	Electrochemical Potential-driven Transporters	the major facilitator superfamily (mfs).	-	-	-	-	-
0	Asc	FM	gi|393213625|gb|EJC99120.1|	-	N	Sugar_tr	general substrate transporter	-	-	-	-	-	2.A.1.1.36	Electrochemical Potential-driven Transporters	the major facilitator superfamily (mfs).	-	-	-	-	-
0	Asc	FM	gi|393213239|gb|EJC98736.1|	-	N	Sugar_tr	general substrate transporter	GT48	-	-	-	-	2.A.1.1.38	Electrochemical Potential-driven Transporters	the major facilitator superfamily (mfs).	-	-	-	-	-
0	Asc	FM	gi|393212258|gb|EJC97759.1|	-	N	Sugar_tr	sugar transporter	-	-	-	-	-	2.A.1.1.6	Electrochemical Potential-driven Transporters	the major facilitator superfamily (mfs).	-	-	-	-	-
0	Asc	FM	gi|393216376|gb|EJD01866.1|	-	N	Sugar_tr	general substrate transporter	-	-	-	-	-	2.A.1.1.8	Electrochemical Potential-driven Transporters	the major facilitator superfamily (mfs).	-	-	-	-	-
0	Asc	FM	gi|393216612|gb|EJD02102.1|	-	N	Sugar_tr	general substrate transporter	-	-	-	-	-	2.A.1.1.43	Electrochemical Potential-driven Transporters	the major facilitator superfamily (mfs).	-	-	-	-	-
0	Asc	NP	NP2_03_scaffold_198.g1597.t1	-	N	Sugar_tr	sugar transporter	-	-	-	-	-	2.A.1.1.34	Electrochemical Potential-driven Transporters	the major facilitator superfamily (mfs).	-	-	-	-	-
0	Asc	NP	NP2_03_scaffold_1177.g9743.t1	-	N	Sugar_tr	mfs monosaccharide	-	-	-	-	-	2.A.1.1.36	Electrochemical Potential-driven Transporters	the major facilitator superfamily (mfs).	-	-	-	-	-
0	Asc	NP	NP2_03_scaffold_128.g846.t1	-	N	Sugar_tr	sugar transporter stl1	-	-	-	-	-	2.A.1.1.38	Electrochemical Potential-driven Transporters	the major facilitator superfamily (mfs).	-	-	-	-	-
0	Asc	NP	NP2_03_scaffold_543.g4559.t1	-	N	Sugar_tr	sugar transporter stl1	GT48	-	-	-	-	2.A.1.1.38	Electrochemical Potential-driven Transporters	the major facilitator superfamily (mfs).	-	-	-	-	-
0	Asc	NP	NP2_03_scaffold_948.g7819.t1	-	N	Sugar_tr	mfs monosaccharide	-	-	-	-	-	2.A.1.1.38	Electrochemical Potential-driven Transporters	the major facilitator superfamily (mfs).	-	-	-	-	-
0	Asc	NP	NP2_03_scaffold_665.g5450.t1	-	N	Sugar_tr	hexose carrier protein	-	-	-	-	-	2.A.1.1.38	Electrochemical Potential-driven Transporters	the major facilitator superfamily (mfs).	-	-	-	-	-
0	Asc	NP	NP2_03_scaffold_1158.g9550.t1	-	Y	Sugar_tr	hexose carrier protein	-	-	-	-	-	2.A.1.1.39	Electrochemical Potential-driven Transporters	the major facilitator superfamily (mfs).	-	-	-	-	-
0	Asc	NP	NP2_03_scaffold_760.g6490.t1	-	N	Sugar_tr	sugar transporter	-	-	-	-	-	2.A.1.1.39	Electrochemical Potential-driven Transporters	the major facilitator superfamily (mfs).	-	-	-	-	-
0	Asc	NP	NP2_03_scaffold_412.g3470.t1	OG_602	N	Sugar_tr	mfs monosaccharide transporter	-	-	-	-	-	2.A.1.1.39	Electrochemical Potential-driven Transporters	the major facilitator superfamily (mfs).	-	-	-	-	-
0	Asc	NP	NP2_03_scaffold_290.g2387.t1	-	N	Sugar_tr	mfs glucose	-	-	-	-	-	2.A.1.1.39	Electrochemical Potential-driven Transporters	the major facilitator superfamily (mfs).	-	-	-	-	-
0	Asc	NP	NP2_03_scaffold_552.g4635.t1	OG_632	N	ADH_N,Fungal_trans,Sugar_tr	mfs sugar transporter	GH76	-	-	-	-	2.A.1.1.39	Electrochemical Potential-driven Transporters	the major facilitator superfamily (mfs).	-	-	-	-	-
0	Asc	NP	NP2_03_scaffold_1102.g9085.t1	-	N	Fungal_trans_2,Sugar_tr	mfs monosaccharide transporter	-	-	-	-	-	2.A.1.1.40	Electrochemical Potential-driven Transporters	the major facilitator superfamily (mfs).	-	-	-	-	-
0	Asc	NP	NP2_03_scaffold_776.g6578.t1	-	N	Sugar_tr	sugar transporter	-	-	-	-	-	2.A.1.1.40	Electrochemical Potential-driven Transporters	the major facilitator superfamily (mfs).	-	-	-	-	-
0	Asc	NP	NP2_03_scaffold_1176.g9705.t1	-	N	Sugar_tr	quinate permease	-	-	-	-	-	2.A.1.1.40	Electrochemical Potential-driven Transporters	the major facilitator superfamily (mfs).	-	-	-	-	-
0	Asc	NP	NP2_03_scaffold_695.g5864.t1	-	N	Sugar_tr	mfs sugar transporter	-	-	-	-	-	2.A.1.1.40	Electrochemical Potential-driven Transporters	the major facilitator superfamily (mfs).	-	-	-	-	-
0	Asc	NP	NP2_03_scaffold_1294.g10398.t1	-	N	Sugar_tr	mfs sugar transporter	-	-	-	-	-	2.A.1.1.40	Electrochemical Potential-driven Transporters	the major facilitator superfamily (mfs).	-	-	-	-	-
0	Asc	NP	NP2_03_scaffold_487.g4329.t1	-	N	Sugar_tr	mfs sugar	-	-	-	-	-	2.A.1.1.40	Electrochemical Potential-driven Transporters	the major facilitator superfamily (mfs).	-	-	-	-	-
0	Asc	NP	NP2_03_scaffold_689.g5820.t1	-	N	Sugar_tr	mfs sp sugar:h+ symporter	-	-	-	-	-	2.A.1.1.40	Electrochemical Potential-driven Transporters	the major facilitator superfamily (mfs).	-	-	-	-	-
0	Asc	NP	NP2_03_scaffold_266.g2177.t1	-	N	Sugar_tr	mfs monosaccharide transporter	-	-	-	-	-	2.A.1.1.40	Electrochemical Potential-driven Transporters	the major facilitator superfamily (mfs).	-	-	-	-	-
0	Asc	NP	NP2_03_scaffold_602.g5099.t1	-	N	Sugar_tr	mfs monosaccharide	-	-	-	-	-	2.A.1.1.40	Electrochemical Potential-driven Transporters	the major facilitator superfamily (mfs).	-	-	-	-	-
0	Asc	NP	NP2_03_scaffold_1243.g10077.t1	-	N	Sugar_tr	mfs monosaccharide	-	-	-	-	-	2.A.1.1.40	Electrochemical Potential-driven Transporters	the major facilitator superfamily (mfs).	-	-	-	-	-
0	Asc	NP	NP2_03_scaffold_23.g122.t1	-	N	Sugar_tr	high-affinity glucose	-	-	-	-	-	2.A.1.1.40	Electrochemical Potential-driven Transporters	the major facilitator superfamily (mfs).	-	-	-	-	-
0	Asc	NP	NP2_03_scaffold_546.g4573.t1	-	N	Sugar_tr	high-affinity glucose	-	-	-	-	-	2.A.1.1.40	Electrochemical Potential-driven Transporters	the major facilitator superfamily (mfs).	-	-	-	-	-
0	Asc	NP	NP2_03_scaffold_1101.g9026.t1	-	N	Sugar_tr	d-xylose-proton symporter	-	-	-	-	-	2.A.1.1.40	Electrochemical Potential-driven Transporters	the major facilitator superfamily (mfs).	-	-	-	-	-
0	Asc	NP	NP2_03_scaffold_1244.g10095.t1	-	N	NmrA,Sugar_tr	sugar transporter	-	-	-	-	-	2.A.1.1.40	Electrochemical Potential-driven Transporters	the major facilitator superfamily (mfs).	-	-	-	-	-
0	Asc	NP	NP2_03_scaffold_624.g5265.t1	-	N	Sugar_tr	mfs glucose	-	-	-	-	-	2.A.1.1.43	Electrochemical Potential-driven Transporters	the major facilitator superfamily (mfs).	-	-	-	-	-
0	Asc	NP	NP2_03_scaffold_1209.g9980.t1	-	N	Sugar_tr	monosaccharide transporter	-	-	-	-	-	2.A.1.1.57	Electrochemical Potential-driven Transporters	the major facilitator superfamily (mfs).	-	-	-	-	-
0	Asc	NP	NP2_03_scaffold_52.g417.t1	-	N	Sugar_tr	hexose transporter	-	-	-	-	-	2.A.1.1.58	Electrochemical Potential-driven Transporters	the major facilitator superfamily (mfs).	-	-	-	-	-
0	Asc	NP	NP2_03_scaffold_287.g2325.t1	-	N	Sugar_tr	mfs monosaccharide transporter	GT48	-	-	-	-	2.A.1.1.68	Electrochemical Potential-driven Transporters	the major facilitator superfamily (mfs).	-	-	-	-	-
0	Asc	NP	NP2_03_scaffold_1102.g9072.t1	-	N	Sugar_tr	sugar transporter family protein	-	-	-	-	-	2.A.1.1.7	Electrochemical Potential-driven Transporters	the major facilitator superfamily (mfs).	-	-	-	-	-
0	Asc	NP	NP2_03_scaffold_244.g1964.t1	-	N	Sugar_tr	sugar transporter	-	-	-	-	-	2.A.1.1.7	Electrochemical Potential-driven Transporters	the major facilitator superfamily (mfs).	-	-	-	-	-
0	Asc	NP	NP2_03_scaffold_156.g1277.t1	-	N	Sugar_tr	quinate permease	-	-	-	-	-	2.A.1.1.7	Electrochemical Potential-driven Transporters	the major facilitator superfamily (mfs).	-	-	-	-	-
0	Asc	NP	NP2_03_scaffold_347.g2807.t1	-	N	Sugar_tr	quinate permease	-	-	-	-	-	2.A.1.1.7	Electrochemical Potential-driven Transporters	the major facilitator superfamily (mfs).	-	-	-	-	-
0	Asc	NP	NP2_03_scaffold_469.g4111.t1	-	N	Sugar_tr	quinate permease	-	-	-	-	-	2.A.1.1.7	Electrochemical Potential-driven Transporters	the major facilitator superfamily (mfs).	-	-	-	-	-
0	Asc	NP	NP2_03_scaffold_285.g2301.t1	-	N	Sugar_tr	mfs quinate transporter	-	-	-	-	-	2.A.1.1.7	Electrochemical Potential-driven Transporters	the major facilitator superfamily (mfs).	-	-	-	-	-
0	Asc	NP	NP2_03_scaffold_460.g3993.t1	-	N	Sugar_tr	mfs quinate transporter	-	-	-	-	-	2.A.1.1.7	Electrochemical Potential-driven Transporters	the major facilitator superfamily (mfs).	-	-	-	-	-
0	Asc	NP	NP2_03_scaffold_469.g4107.t1	-	N	Sugar_tr	mfs quinate transporter	-	-	-	-	-	2.A.1.1.7	Electrochemical Potential-driven Transporters	the major facilitator superfamily (mfs).	-	-	-	-	-
0	Asc	NP	NP2_03_scaffold_100.g708.t1	-	N	Sugar_tr	sugar transporter stl1	-	-	-	-	-	2.A.1.1.73	Electrochemical Potential-driven Transporters	the major facilitator superfamily (mfs).	-	-	-	-	-
0	Asc	NP	NP2_03_scaffold_811.g6739.t1	-	N	Sugar_tr	sugar transporter stl1	-	-	-	-	-	2.A.1.1.73	Electrochemical Potential-driven Transporters	the major facilitator superfamily (mfs).	-	-	-	-	-
0	Asc	NP	NP2_03_scaffold_1158.g9510.t1	-	N	Sugar_tr	sugar transporter stl1	-	-	-	-	-	2.A.1.1.73	Electrochemical Potential-driven Transporters	the major facilitator superfamily (mfs).	-	-	-	-	-
0	Asc	NP	NP2_03_scaffold_695.g5871.t1	-	N	Sugar_tr	sugar transporter	-	-	-	-	-	2.A.1.1.73	Electrochemical Potential-driven Transporters	the major facilitator superfamily (mfs).	-	-	-	-	-
0	Asc	NP	NP2_03_scaffold_923.g7638.t1	-	N	Sugar_tr	mfs sugar	-	-	-	-	-	2.A.1.1.73	Electrochemical Potential-driven Transporters	the major facilitator superfamily (mfs).	-	-	-	-	-
0	Asc	NP	NP2_03_scaffold_814.g6812.t1	-	N	Sugar_tr	hexose carrier protein	-	-	-	-	-	2.A.1.1.73	Electrochemical Potential-driven Transporters	the major facilitator superfamily (mfs).	-	-	-	-	-
0	Asc	NP	NP2_03_scaffold_907.g7487.t1	-	N	Sugar_tr	myo-inositol transporter	-	-	-	-	-	2.A.1.1.8	Electrochemical Potential-driven Transporters	the major facilitator superfamily (mfs).	-	-	-	-	-
0	Asc	NP	NP2_03_scaffold_1288.g10361.t1	-	N	Sugar_tr	myo-inositol transporter	-	-	-	-	-	2.A.1.1.8	Electrochemical Potential-driven Transporters	the major facilitator superfamily (mfs).	-	-	-	-	-
0	Asc	NP	NP2_03_scaffold_996.g8080.t1	-	N	Sugar_tr	quinate permease	-	-	-	-	-	2.A.1.1.7	Electrochemical Potential-driven Transporters	the major facilitator superfamily (mfs).	-	-	-	-	-
0	Asc	NP	NP2_03_scaffold_733.g6296.t1	-	Y	Sugar_tr	sugar transporter	-	-	-	-	-	2.A.1.1.73	Electrochemical Potential-driven Transporters	the major facilitator superfamily (mfs).	-	-	-	-	-
0	Asc	NP	NP2_03_scaffold_384.g3225.t1	-	N	Sugar_tr	mfs sugar	-	-	-	-	-	2.A.1.1.39	Electrochemical Potential-driven Transporters	the major facilitator superfamily (mfs).	-	-	-	-	-
0	Asc	NP	NP2_03_scaffold_87.g657.t1	-	N	Sugar_tr	hexose carrier protein	-	-	-	-	-	2.A.1.1.38	Electrochemical Potential-driven Transporters	the major facilitator superfamily (mfs).	-	-	-	-	-
0	Asc	NP	NP2_03_scaffold_997.g8146.t1	-	N	Sugar_tr	mfs quinate transporter	-	-	-	-	-	2.A.1.1.7	Electrochemical Potential-driven Transporters	the major facilitator superfamily (mfs).	-	-	-	-	-
0	Asc	NP	NP2_03_scaffold_1135.g9352.t1	-	N	Sugar_tr	mfs sugar transporter	-	-	-	-	-	2.A.1.1.73	Electrochemical Potential-driven Transporters	the major facilitator superfamily (mfs).	-	-	-	-	-
0	Asc	PA	PA7_03_scaffold_408.g6700.t1	-	N	Sugar_tr	mfs quinate	-	-	-	Cluster_13	t1pks	2.A.1.1.7	Electrochemical Potential-driven Transporters	the major facilitator superfamily (mfs).	-	-	-	-	-
0	Asc	PA	PA7_03_scaffold_108.g1891.t1	-	N	Sugar_tr	-	-	-	-	Cluster_02	t1pks	2.A.1.1.7	Electrochemical Potential-driven Transporters	the major facilitator superfamily (mfs).	-	-	-	-	-
0	Asc	PA	PA7_03_scaffold_191.g3495.t1	-	Y	Sugar_tr	glycerol proton symporter of the plasma subject to glucose-induced inactivation	-	-	-	-	-	2.A.1.1.38	Electrochemical Potential-driven Transporters	the major facilitator superfamily (mfs).	-	-	-	-	-
0	Asc	PA	PA7_03_scaffold_230.g3972.t1	-	N	Sugar_tr	mfs transporter	-	-	-	-	-	2.A.1.1.38	Electrochemical Potential-driven Transporters	the major facilitator superfamily (mfs).	-	-	-	-	-
0	Asc	PA	PA7_03_scaffold_503.g9243.t1	-	N	Sugar_tr	glycerol proton symporter of the plasma subject to glucose-induced inactivation	-	-	-	-	-	2.A.1.1.38	Electrochemical Potential-driven Transporters	the major facilitator superfamily (mfs).	-	-	-	-	-
0	Asc	PA	PA7_03_scaffold_270.g4393.t1	-	N	Sugar_tr	hexose carrier protein	-	-	-	-	-	2.A.1.1.38	Electrochemical Potential-driven Transporters	the major facilitator superfamily (mfs).	-	-	-	-	-
0	Asc	PA	PA7_03_scaffold_157.g2984.t1	-	N	Sugar_tr	sugar transporter family protein	-	-	-	-	-	2.A.1.1.38	Electrochemical Potential-driven Transporters	the major facilitator superfamily (mfs).	-	-	-	-	-
0	Asc	PA	PA7_03_scaffold_610.g11380.t1	-	N	Sugar_tr	-	-	-	-	-	-	2.A.1.1.38	Electrochemical Potential-driven Transporters	the major facilitator superfamily (mfs).	-	-	-	-	-
0	Asc	PA	PA7_03_scaffold_33.g574.t1	-	N	Sugar_tr	-	-	-	-	-	-	2.A.1.1.38	Electrochemical Potential-driven Transporters	the major facilitator superfamily (mfs).	-	-	-	-	-
0	Asc	PA	PA7_03_scaffold_604.g11204.t1	-	N	Sugar_tr	sugar transporter stl1	-	-	-	-	-	2.A.1.1.38	Electrochemical Potential-driven Transporters	the major facilitator superfamily (mfs).	-	-	-	-	-
0	Asc	PA	PA7_03_scaffold_563.g10297.t1	-	N	Sugar_tr	-	-	-	-	-	-	2.A.1.1.38	Electrochemical Potential-driven Transporters	the major facilitator superfamily (mfs).	-	-	-	-	-
0	Asc	PA	PA7_03_scaffold_610.g11483.t1	-	N	Sugar_tr	-	-	-	-	-	-	2.A.1.1.38	Electrochemical Potential-driven Transporters	the major facilitator superfamily (mfs).	-	-	-	-	-
0	Asc	PA	PA7_03_scaffold_610.g11415.t1	-	N	Sugar_tr	general substrate transporter	GT48	-	-	-	-	2.A.1.1.39	Electrochemical Potential-driven Transporters	the major facilitator superfamily (mfs).	-	-	-	-	-
0	Asc	PA	PA7_03_scaffold_420.g7249.t1	-	N	Sugar_tr	general substrate transporter	-	-	-	-	-	2.A.1.1.39	Electrochemical Potential-driven Transporters	the major facilitator superfamily (mfs).	-	-	-	-	-
0	Asc	PA	PA7_03_scaffold_496.g8804.t1	-	N	Sugar_tr	hexose carrier protein	-	-	-	-	-	2.A.1.1.39	Electrochemical Potential-driven Transporters	the major facilitator superfamily (mfs).	-	-	-	-	-
0	Asc	PA	PA7_03_scaffold_156.g2926.t1	-	N	Sugar_tr	hexose transporter	-	-	-	-	-	2.A.1.1.39	Electrochemical Potential-driven Transporters	the major facilitator superfamily (mfs).	-	-	-	-	-
0	Asc	PA	PA7_03_scaffold_160.g3027.t1	-	N	Sugar_tr	-	-	-	-	-	-	2.A.1.1.39	Electrochemical Potential-driven Transporters	the major facilitator superfamily (mfs).	-	-	-	-	-
0	Asc	PA	PA7_03_scaffold_566.g10343.t1	-	N	Sugar_tr	mfs monosaccharide transporter	-	-	-	-	-	2.A.1.1.39	Electrochemical Potential-driven Transporters	the major facilitator superfamily (mfs).	-	-	-	-	-
0	Asc	PA	PA7_03_scaffold_420.g7224.t1	-	N	Sugar_tr	mfs sugar	-	-	-	-	-	2.A.1.1.39	Electrochemical Potential-driven Transporters	the major facilitator superfamily (mfs).	-	-	-	-	-
0	Asc	PA	PA7_03_scaffold_610.g11429.t1	-	N	Sugar_tr	sugar transporter family protein	-	-	-	-	-	2.A.1.1.39	Electrochemical Potential-driven Transporters	the major facilitator superfamily (mfs).	-	-	-	-	-
0	Asc	PA	PA7_03_scaffold_389.g6510.t1	-	N	Sugar_tr	-	-	-	-	-	-	2.A.1.1.39	Electrochemical Potential-driven Transporters	the major facilitator superfamily (mfs).	-	-	-	-	-
0	Asc	PA	PA7_03_scaffold_290.g4765.t1	-	Y	Sugar_tr	quinate permease	-	-	-	-	-	2.A.1.1.40	Electrochemical Potential-driven Transporters	the major facilitator superfamily (mfs).	-	-	-	-	-
0	Asc	PA	PA7_03_scaffold_141.g2526.t1	-	Y	Sugar_tr	sugar transporter	-	-	-	-	-	2.A.1.1.40	Electrochemical Potential-driven Transporters	the major facilitator superfamily (mfs).	-	-	-	-	-
0	Asc	PA	PA7_03_scaffold_237.g4036.t1	-	N	Sugar_tr	quinate permease	-	-	-	-	-	2.A.1.1.40	Electrochemical Potential-driven Transporters	the major facilitator superfamily (mfs).	-	-	-	-	-
0	Asc	PA	PA7_03_scaffold_270.g4390.t1	-	N	Sugar_tr	-	-	-	-	-	-	2.A.1.1.40	Electrochemical Potential-driven Transporters	the major facilitator superfamily (mfs).	-	-	-	-	-
0	Asc	PA	PA7_03_scaffold_435.g7497.t1	-	N	Sugar_tr	mfs monosaccharide transporter	-	-	-	-	-	2.A.1.1.40	Electrochemical Potential-driven Transporters	the major facilitator superfamily (mfs).	-	-	-	-	-
0	Asc	PA	PA7_03_scaffold_60.g1368.t1	-	N	Sugar_tr	-	-	-	-	-	-	2.A.1.1.40	Electrochemical Potential-driven Transporters	the major facilitator superfamily (mfs).	-	-	-	-	-
0	Asc	PA	PA7_03_scaffold_8.g270.t1	-	N	Sugar_tr	mfs sugar transporter	-	-	-	-	-	2.A.1.1.40	Electrochemical Potential-driven Transporters	the major facilitator superfamily (mfs).	-	-	-	-	-
0	Asc	PA	PA7_03_scaffold_348.g5699.t1	-	N	Sugar_tr	hexose transporter	-	-	-	-	-	2.A.1.1.40	Electrochemical Potential-driven Transporters	the major facilitator superfamily (mfs).	-	-	-	-	-
0	Asc	PA	PA7_03_scaffold_495.g8674.t1	-	N	Sugar_tr	general substrate transporter	-	-	-	-	-	2.A.1.1.40	Electrochemical Potential-driven Transporters	the major facilitator superfamily (mfs).	-	-	-	-	-
0	Asc	PA	PA7_03_scaffold_39.g819.t1	-	N	Sugar_tr	-	-	-	-	-	-	2.A.1.1.40	Electrochemical Potential-driven Transporters	the major facilitator superfamily (mfs).	-	-	-	-	-
0	Asc	PA	PA7_03_scaffold_286.g4470.t1	-	N	Sugar_tr	mfs monosaccharide transporter	-	-	-	-	-	2.A.1.1.40	Electrochemical Potential-driven Transporters	the major facilitator superfamily (mfs).	-	-	-	-	-
0	Asc	PA	PA7_03_scaffold_270.g4369.t1	-	N	Sugar_tr	hexose carrier protein	-	-	-	-	-	2.A.1.1.40	Electrochemical Potential-driven Transporters	the major facilitator superfamily (mfs).	-	-	-	-	-
0	Asc	PA	PA7_03_scaffold_149.g2739.t1	-	N	Sugar_tr	general substrate transporter	-	-	-	-	-	2.A.1.1.40	Electrochemical Potential-driven Transporters	the major facilitator superfamily (mfs).	-	-	-	-	-
0	Asc	PA	PA7_03_scaffold_496.g9084.t1	-	N	Sugar_tr	mfs quinate transporter	-	-	-	-	-	2.A.1.1.40	Electrochemical Potential-driven Transporters	the major facilitator superfamily (mfs).	-	-	-	-	-
0	Asc	PA	PA7_03_scaffold_447.g7648.t1	-	N	Sugar_tr	sugar transporter	-	-	-	-	-	2.A.1.1.40	Electrochemical Potential-driven Transporters	the major facilitator superfamily (mfs).	-	-	-	-	-
0	Asc	PA	PA7_03_scaffold_363.g6112.t1	-	N	Sugar_tr	hypothetical protein FPSE_07791	-	-	-	-	-	2.A.1.1.40	Electrochemical Potential-driven Transporters	the major facilitator superfamily (mfs).	-	-	-	-	-
0	Asc	PA	PA7_03_scaffold_154.g2827.t1	-	N	Sugar_tr	mfs sugar	GT48	-	-	-	-	2.A.1.1.40	Electrochemical Potential-driven Transporters	the major facilitator superfamily (mfs).	-	-	-	-	-
0	Asc	PA	PA7_03_scaffold_20.g335.t1	-	N	Sugar_tr	-	-	-	-	-	-	2.A.1.1.43	Electrochemical Potential-driven Transporters	the major facilitator superfamily (mfs).	-	-	-	-	-
0	Asc	PA	PA7_03_scaffold_236.g4024.t1	-	N	Sugar_tr	-	-	-	-	-	-	2.A.1.1.51	Electrochemical Potential-driven Transporters	the major facilitator superfamily (mfs).	-	-	-	-	-
0	Asc	PA	PA7_03_scaffold_39.g887.t1	-	N	Sugar_tr	mfs sp sugar:h+ symporter	-	-	-	-	-	2.A.1.1.51	Electrochemical Potential-driven Transporters	the major facilitator superfamily (mfs).	-	-	-	-	-
0	Asc	PA	PA7_03_scaffold_19.g325.t1	-	N	Sugar_tr	mfs sp sugar:h+ symporter	-	-	-	-	-	2.A.1.1.57	Electrochemical Potential-driven Transporters	the major facilitator superfamily (mfs).	-	-	-	-	-
0	Asc	PA	PA7_03_scaffold_330.g5442.t1	-	N	Sugar_tr	mfs sugar transporter	-	-	-	-	-	2.A.1.1.57	Electrochemical Potential-driven Transporters	the major facilitator superfamily (mfs).	-	-	-	-	-
0	Asc	PA	PA7_03_scaffold_18.g288.t1	-	N	Sugar_tr	low-affinity glucose transporter	-	-	-	-	-	2.A.1.1.58	Electrochemical Potential-driven Transporters	the major facilitator superfamily (mfs).	-	-	-	-	-
0	Asc	PA	PA7_03_scaffold_290.g4812.t1	-	N	Sugar_tr	hexose transporter	-	-	-	-	-	2.A.1.1.68	Electrochemical Potential-driven Transporters	the major facilitator superfamily (mfs).	-	-	-	-	-
0	Asc	PA	PA7_03_scaffold_496.g8961.t1	-	N	Sugar_tr	sugar inositol transporter	-	-	-	-	-	2.A.1.1.68	Electrochemical Potential-driven Transporters	the major facilitator superfamily (mfs).	-	-	-	-	-
0	Asc	PA	PA7_03_scaffold_334.g5618.t1	-	N	Sugar_tr	quinate permease	GT48	-	-	-	-	2.A.1.1.7	Electrochemical Potential-driven Transporters	the major facilitator superfamily (mfs).	-	-	-	-	-
0	Asc	PA	PA7_03_scaffold_496.g9040.t1	-	N	Sugar_tr	mfs quinate transporter	-	-	-	-	-	2.A.1.1.7	Electrochemical Potential-driven Transporters	the major facilitator superfamily (mfs).	-	-	-	-	-
0	Asc	PA	PA7_03_scaffold_447.g7656.t1	-	N	Sugar_tr	mfs sugar transporter	-	-	-	-	-	2.A.1.1.7	Electrochemical Potential-driven Transporters	the major facilitator superfamily (mfs).	-	-	-	-	-
0	Asc	PA	PA7_03_scaffold_597.g11039.t1	-	N	Sugar_tr	sugar transporter	GT48	-	-	-	-	2.A.1.1.7	Electrochemical Potential-driven Transporters	the major facilitator superfamily (mfs).	-	-	-	-	-
0	Asc	PA	PA7_03_scaffold_299.g5064.t1	-	N	Sugar_tr	h(+) hexose cotransporter 1	-	-	-	-	-	2.A.1.1.7	Electrochemical Potential-driven Transporters	the major facilitator superfamily (mfs).	-	-	-	-	-
0	Asc	PA	PA7_03_scaffold_62.g1516.t1	-	N	Sugar_tr	mfs quinate transporter	-	-	-	-	-	2.A.1.1.7	Electrochemical Potential-driven Transporters	the major facilitator superfamily (mfs).	-	-	-	-	-
0	Asc	PA	PA7_03_scaffold_47.g1217.t1	-	N	Sugar_tr	quinate permease	-	-	-	-	-	2.A.1.1.7	Electrochemical Potential-driven Transporters	the major facilitator superfamily (mfs).	-	-	-	-	-
0	Asc	PA	PA7_03_scaffold_288.g4602.t1	-	N	Sugar_tr	sugar transporter	GT48	-	-	-	-	2.A.1.1.7	Electrochemical Potential-driven Transporters	the major facilitator superfamily (mfs).	-	-	-	-	-
0	Asc	PA	PA7_03_scaffold_155.g2865.t1	-	N	Sugar_tr	mfs quinate transporter	-	-	-	-	-	2.A.1.1.7	Electrochemical Potential-driven Transporters	the major facilitator superfamily (mfs).	-	-	-	-	-
0	Asc	PA	PA7_03_scaffold_415.g7128.t1	-	N	Sugar_tr	glycerol proton symporter of the plasma subject to glucose-induced inactivation	-	-	-	-	-	2.A.1.1.73	Electrochemical Potential-driven Transporters	the major facilitator superfamily (mfs).	-	-	-	-	-
0	Asc	PA	PA7_03_scaffold_449.g7772.t1	-	N	Sugar_tr	tpa: mfs sugar (afu_orthologue afua_1g11050)	-	-	-	-	-	2.A.1.1.73	Electrochemical Potential-driven Transporters	the major facilitator superfamily (mfs).	-	-	-	-	-
0	Asc	PA	PA7_03_scaffold_229.g3959.t1	-	N	Sugar_tr	hexose transporter	-	-	-	-	-	2.A.1.1.73	Electrochemical Potential-driven Transporters	the major facilitator superfamily (mfs).	-	-	-	-	-
0	Asc	PA	PA7_03_scaffold_580.g10499.t1	-	N	Sugar_tr	sugar transporter	-	-	-	-	-	2.A.1.1.73	Electrochemical Potential-driven Transporters	the major facilitator superfamily (mfs).	-	-	-	-	-
0	Asc	PA	PA7_03_scaffold_497.g9147.t1	-	N	Sugar_tr	mfs sugar	-	-	-	-	-	2.A.1.1.73	Electrochemical Potential-driven Transporters	the major facilitator superfamily (mfs).	-	-	-	-	-
0	Asc	PA	PA7_03_scaffold_480.g8467.t1	-	N	Sugar_tr	mfs sugar	-	-	-	-	-	2.A.1.1.73	Electrochemical Potential-driven Transporters	the major facilitator superfamily (mfs).	-	-	-	-	-
0	Asc	PA	PA7_03_scaffold_39.g778.t1	-	N	Sugar_tr	mfs sp myo-inositol:h+ symporter	-	-	-	-	-	2.A.1.1.73	Electrochemical Potential-driven Transporters	the major facilitator superfamily (mfs).	-	-	-	-	-
0	Asc	PA	PA7_03_scaffold_348.g5802.t1	-	N	Sugar_tr	myo-inositol transporter 1	-	-	-	-	-	2.A.1.1.8	Electrochemical Potential-driven Transporters	the major facilitator superfamily (mfs).	-	-	-	-	-
0	Asc	PA	PA7_03_scaffold_419.g7141.t1	-	N	Sugar_tr	sugar transporter	-	-	-	-	-	2.A.1.1.21	Electrochemical Potential-driven Transporters	the major facilitator superfamily (mfs).	-	-	-	-	-
0	Asc	PA	PA7_03_scaffold_500.g9198.t1	-	N	Sugar_tr	-	-	-	-	-	-	2.A.1.1.21	Electrochemical Potential-driven Transporters	the major facilitator superfamily (mfs).	-	-	-	-	-
0	Asc	PC	PC4_UCR_scaffold_v01_163.g5958.t1	-	N	Sugar_tr	sugar transporter stl1	-	-	-	-	-	2.A.1.1.73	Electrochemical Potential-driven Transporters	the major facilitator superfamily (mfs).	-	-	-	-	-
0	Asc	PC	PC4_UCR_scaffold_v01_186.g6356.t1	-	N	Sugar_tr	sugar transporter stl1	-	-	-	-	-	2.A.1.1.73	Electrochemical Potential-driven Transporters	the major facilitator superfamily (mfs).	-	-	-	-	-
0	Asc	PC	PC4_UCR_scaffold_v01_43.g1860.t1	-	N	Sugar_tr	sugar transporter stl1	-	-	-	-	-	2.A.1.1.38	Electrochemical Potential-driven Transporters	the major facilitator superfamily (mfs).	-	-	-	-	-
0	Asc	PC	PC4_UCR_scaffold_v01_83.g3568.t1	-	N	Sugar_tr	sugar transporter stl1	-	-	-	-	-	2.A.1.1.73	Electrochemical Potential-driven Transporters	the major facilitator superfamily (mfs).	-	-	-	-	-
0	Asc	PC	PC4_UCR_scaffold_v01_165.g5979.t1	-	N	Sugar_tr	sugar transporter	-	-	-	-	-	2.A.1.1.39	Electrochemical Potential-driven Transporters	the major facilitator superfamily (mfs).	-	-	-	-	-
0	Asc	PC	PC4_UCR_scaffold_v01_104.g4341.t1	-	N	Sugar_tr	siderophore iron transporter mirc	-	-	-	-	-	2.A.1.1.36	Electrochemical Potential-driven Transporters	the major facilitator superfamily (mfs).	-	-	-	-	-
0	Asc	PC	PC4_UCR_scaffold_v01_149.g5694.t1	-	N	Sugar_tr	quinate permease	-	-	-	-	-	2.A.1.1.7	Electrochemical Potential-driven Transporters	the major facilitator superfamily (mfs).	-	-	-	-	-
0	Asc	PC	PC4_UCR_scaffold_v01_71.g3026.t1	-	N	Sugar_tr	quinate permease	-	-	-	-	-	2.A.1.1.7	Electrochemical Potential-driven Transporters	the major facilitator superfamily (mfs).	-	-	-	-	-
0	Asc	PC	PC4_UCR_scaffold_v01_193.g6417.t1	-	N	Sugar_tr	mfs sugar transporter	-	-	-	-	-	2.A.1.1.39	Electrochemical Potential-driven Transporters	the major facilitator superfamily (mfs).	-	-	-	-	-
0	Asc	PC	PC4_UCR_scaffold_v01_22.g855.t1	-	N	Sugar_tr	mfs sugar	-	-	-	-	-	2.A.1.1.40	Electrochemical Potential-driven Transporters	the major facilitator superfamily (mfs).	-	-	-	-	-
0	Asc	PC	PC4_UCR_scaffold_v01_60.g2495.t1	-	N	Sugar_tr	mfs sugar	-	-	-	-	-	2.A.1.1.7	Electrochemical Potential-driven Transporters	the major facilitator superfamily (mfs).	-	-	-	-	-
0	Asc	PC	PC4_UCR_scaffold_v01_82.g3447.t1	-	N	Sugar_tr	mfs sugar	-	-	-	-	-	2.A.1.1.40	Electrochemical Potential-driven Transporters	the major facilitator superfamily (mfs).	-	-	-	-	-
0	Asc	PC	PC4_UCR_scaffold_v01_92.g4022.t1	-	N	Sugar_tr	mfs sugar	GT48	-	-	-	-	2.A.1.1.38	Electrochemical Potential-driven Transporters	the major facilitator superfamily (mfs).	-	-	-	-	-
0	Asc	PC	PC4_UCR_scaffold_v01_103.g4331.t1	-	N	Sugar_tr	mfs sp sugar:h+ symporter	-	-	-	-	-	2.A.1.1.58	Electrochemical Potential-driven Transporters	the major facilitator superfamily (mfs).	-	-	-	-	-
0	Asc	PC	PC4_UCR_scaffold_v01_113.g4714.t1	-	N	Sugar_tr	mfs quinate transporter	-	-	-	-	-	2.A.1.1.7	Electrochemical Potential-driven Transporters	the major facilitator superfamily (mfs).	-	-	-	-	-
0	Asc	PC	PC4_UCR_scaffold_v01_35.g1481.t1	-	Y	Sugar_tr	mfs quinate	-	-	-	-	-	2.A.1.1.7	Electrochemical Potential-driven Transporters	the major facilitator superfamily (mfs).	-	-	-	-	-
0	Asc	PC	PC4_UCR_scaffold_v01_109.g4606.t1	-	N	Sugar_tr	mfs monosaccharide transporter	-	-	-	-	-	2.A.1.1.38	Electrochemical Potential-driven Transporters	the major facilitator superfamily (mfs).	-	-	-	-	-
0	Asc	PC	PC4_UCR_scaffold_v01_131.g5132.t1	-	N	Sugar_tr	mfs monosaccharide	-	-	-	-	-	2.A.1.1.39	Electrochemical Potential-driven Transporters	the major facilitator superfamily (mfs).	-	-	-	-	-
0	Asc	PC	PC4_UCR_scaffold_v01_132.g5153.t1	-	N	Sugar_tr	mfs monosaccharide	-	-	-	-	-	2.A.1.1.25	Electrochemical Potential-driven Transporters	the major facilitator superfamily (mfs).	-	-	-	-	-
0	Asc	PC	PC4_UCR_scaffold_v01_35.g1477.t1	-	N	Sugar_tr	mfs monosaccharide	-	-	-	-	-	2.A.1.1.68	Electrochemical Potential-driven Transporters	the major facilitator superfamily (mfs).	-	-	-	-	-
0	Asc	PC	PC4_UCR_scaffold_v01_56.g2294.t1	-	N	Sugar_tr	mfs monosaccharide	-	-	-	-	-	2.A.1.1.40	Electrochemical Potential-driven Transporters	the major facilitator superfamily (mfs).	-	-	-	-	-
0	Asc	PC	PC4_UCR_scaffold_v01_204.g6603.t1	-	N	Sugar_tr	mfs glucose	-	-	-	-	-	2.A.1.1.39	Electrochemical Potential-driven Transporters	the major facilitator superfamily (mfs).	-	-	-	-	-
0	Asc	PC	PC4_UCR_scaffold_v01_93.g4098.t1	-	N	Sugar_tr	mfs glucose	-	-	-	-	-	2.A.1.1.43	Electrochemical Potential-driven Transporters	the major facilitator superfamily (mfs).	-	-	-	-	-
0	Asc	PC	PC4_UCR_scaffold_v01_26.g1157.t1	-	N	Sugar_tr	high-affinity glucose	GT48	-	-	-	-	2.A.1.1.40	Electrochemical Potential-driven Transporters	the major facilitator superfamily (mfs).	-	-	-	-	-
0	Asc	PC	PC4_UCR_scaffold_v01_50.g2112.t1	-	N	Sugar_tr	hexose carrier protein	-	-	-	-	-	2.A.1.1.73	Electrochemical Potential-driven Transporters	the major facilitator superfamily (mfs).	-	-	-	-	-
0	Asc	PC	PC4_UCR_scaffold_v01_21.g840.t1	-	N	Sugar_tr	h(+) hexose cotransporter 1	-	-	-	-	-	2.A.1.1.7	Electrochemical Potential-driven Transporters	the major facilitator superfamily (mfs).	-	-	-	-	-
0	Asc	PC	PC4_UCR_scaffold_v01_27.g1188.t1	-	N	Sugar_tr	glycerol proton symporter of the plasma subject to glucose-induced inactivation	-	-	-	-	-	2.A.1.1.73	Electrochemical Potential-driven Transporters	the major facilitator superfamily (mfs).	-	-	-	-	-
0	Asc	PC	PC4_UCR_scaffold_v01_30.g1288.t1	-	Y	Sugar_tr	glycerol proton symporter of the plasma subject to glucose-induced inactivation	-	-	-	-	-	2.A.1.1.73	Electrochemical Potential-driven Transporters	the major facilitator superfamily (mfs).	-	-	-	-	-
0	Asc	SC	YDL138W	-	N	Sugar_tr	Plasma membrane high glucose sensor that regulates glucose transport; contains 12 predicted transmembrane segments and a long C-terminal tail required for induction of hexose transporters; RGT2 has a paralog, SNF3, that arose from the whole genome duplication	--	-	-	-	-	2.A.1.1.17	Electrochemical Potential-driven Transporters	the major facilitator superfamily (mfs).	-	-	-	-	-
0	Asc	SC	YDL194W	-	N	Sugar_tr	Plasma membrane low glucose sensor, regulates glucose transport; contains 12 predicted transmembrane segments and a long C-terminal tail required for induction of hexose transporters; also senses fructose and mannose; SNF3 has a paralog, RGT2, that arose from the whole genome duplication	--	-	-	-	-	2.A.1.1.17	Electrochemical Potential-driven Transporters	the major facilitator superfamily (mfs).	-	-	-	-	-
0	Asc	SC	YDL245C	OG_314	N	Sugar_tr	Protein of unknown function with similarity to hexose transporters; expression is induced by low levels of glucose and repressed by high levels of glucose	--	-	-	-	-	2.A.1.1.31	Electrochemical Potential-driven Transporters	major facilitator superfamily (MFS).	-	-	-	-	-
0	Asc	SC	YDR387C	-	N	Sugar_tr	Putative transporter; member of the sugar porter family; YDR387C is not an essential gene	--	-	-	-	-	2.A.1.1.8	Electrochemical Potential-driven Transporters	the major facilitator superfamily (mfs).	-	-	-	-	-
0	Asc	SC	YDR497C	-	N	Sugar_tr	Myo-inositol transporter; member of the sugar transporter superfamily; expression is repressed by inositol and choline via Opi1p and derepressed via Ino2p and Ino4p; relative distribution to the vacuole increases upon DNA replication stress; ITR1 has a paralog, ITR2, that arose from the whole genome duplication	--	-	-	-	-	2.A.1.1.8	Electrochemical Potential-driven Transporters	the major facilitator superfamily (mfs).	-	-	-	-	-
0	Asc	SC	YDR536W	-	N	Sugar_tr	Glycerol proton symporter of the plasma membrane; subject to glucose-induced inactivation, strongly but transiently induced when cells are subjected to osmotic shock	--	-	-	-	-	2.A.1.1.38	Electrochemical Potential-driven Transporters	the major facilitator superfamily (mfs).	-	-	-	-	-
0	Asc	SC	YEL069C	OG_263	N	Sugar_tr	Hexose transporter; induced in the presence of non-fermentable carbon sources, induced by low levels of glucose, repressed by high levels of glucose; HXT13 has a paralog, HXT17, that arose from a segmental duplication	--	-	-	-	-	2.A.1.1.31	Electrochemical Potential-driven Transporters	major facilitator superfamily (MFS).	-	-	-	-	-
0	Asc	SC	YFL011W	-	N	Sugar_tr	Putative hexose transporter; expressed at low levels and expression is repressed by glucose	--	-	-	-	-	2.A.1.1.31	Electrochemical Potential-driven Transporters	major facilitator superfamily (MFS).	-	-	-	-	-
0	Asc	SC	YHR096C	-	N	Sugar_tr	Hexose transporter with moderate affinity for glucose; induced in the presence of non-fermentable carbon sources, induced by a decrease in growth rate, contains an extended N-terminal domain relative to other HXTs; HXT5 has a paralog, HXT3, that arose from the whole genome duplication	--	-	-	-	-	2.A.1.1.67	Electrochemical Potential-driven Transporters	the major facilitator superfamily (mfs).	-	-	-	-	-
0	Asc	SC	YJL214W	-	N	Sugar_tr	Protein of unknown function with similarity to hexose transporters; expression is induced by low levels of glucose and repressed by high levels of glucose	--	-	-	-	-	2.A.1.1.5	Electrochemical Potential-driven Transporters	the major facilitator superfamily (mfs).	-	-	-	-	-
0	Asc	SC	YJL219W	OG_318	N	Sugar_tr	Putative hexose transporter that is nearly identical to Hxt11p; has similarity to major facilitator superfamily (MFS) transporters, expression of HXT9 is regulated by transcription factors Pdr1p and Pdr3p	--	-	-	-	-	2.A.1.1.67	Electrochemical Potential-driven Transporters	the major facilitator superfamily (mfs).	-	-	-	-	-
0	Asc	SC	YJR158W	OG_314	N	Sugar_tr	Protein of unknown function with similarity to hexose transporters; expression is repressed by high levels of glucose	--	-	-	-	-	2.A.1.1.31	Electrochemical Potential-driven Transporters	major facilitator superfamily (MFS).	-	-	-	-	-
0	Asc	SC	YMR011W	-	N	Sugar_tr	High-affinity glucose transporter of the major facilitator superfamily; expression is induced by low levels of glucose and repressed by high levels of glucose	--	-	-	-	-	2.A.1.1.30	Electrochemical Potential-driven Transporters	the major facilitator superfamily (mfs).	-	-	-	-	-
0	Asc	SC	YNR072W	OG_263	N	Sugar_tr	Hexose transporter; up-regulated in media containing raffinose and galactose at pH 7.7 versus pH 4.7, repressed by high levels of glucose; HXT17 has a paralog, HXT13, that arose from a segmental duplication	--	-	-	-	-	2.A.1.1.30	Electrochemical Potential-driven Transporters	the major facilitator superfamily (mfs).	-	-	-	-	-
0	Asc	SC	YOL103W	-	N	Sugar_tr	Myo-inositol transporter; member of the sugar transporter superfamily; expressed constitutively; ITR2 has a paralog, ITR1, that arose from the whole genome duplication	--	-	-	-	-	2.A.1.1.8	Electrochemical Potential-driven Transporters	the major facilitator superfamily (mfs).	-	-	-	-	-
0	Asc	SC	YOL156W	OG_318	N	Sugar_tr	Putative hexose transporter that is nearly identical to Hxt9p; has similarity to major facilitator superfamily (MFS) transporters and is involved in pleiotropic drug resistance	--	-	-	-	-	2.A.1.1.67	Electrochemical Potential-driven Transporters	the major facilitator superfamily (mfs).	-	-	-	-	-
0	Asc	SC	YBR241C	-	N	Sugar_tr	Putative transporter, member of the sugar porter family; green fluorescent protein (GFP)-fusion protein localizes to the vacuolar membrane; YBR241C is not an essential gene; YBR241C has a paralog, VPS73, that arose from the whole genome duplication	--	-	-	-	-	2.A.1.1.43	Electrochemical Potential-driven Transporters	the major facilitator superfamily (mfs).	-	-	-	-	-
0	Asc	SC	YGL104C	-	N	Sugar_tr	Mitochondrial protein; mutation affects vacuolar protein sorting; putative transporter; member of the sugar porter family; VPS73 has a paralog, YBR241C, that arose from the whole genome duplication	--	-	-	-	-	2.A.1.1.43	Electrochemical Potential-driven Transporters	the major facilitator superfamily (mfs).	-	-	-	-	-
0	Asc	SC	YDL199C	-	N	Sugar_tr	Putative transporter; member of the sugar porter family	--	-	-	-	-	2.A.1.1.38	Electrochemical Potential-driven Transporters	the major facilitator superfamily (mfs).	-	-	-	-	-
0	Asc	SC	YFL040W	-	N	Sugar_tr	Putative transporter; member of the sugar porter family; YFL040W is not an essential gene	--	-	-	-	-	2.A.1.1.39	Electrochemical Potential-driven Transporters	the major facilitator superfamily (mfs).	-	-	-	-	-
0	Asc	SH	gi|389739430|gb|EIM80623.1|	-	N	Sugar_tr	general substrate transporter	-	-	-	-	-	2.A.1.1.22	Electrochemical Potential-driven Transporters	the major facilitator superfamily (mfs).	-	-	-	-	-
0	Asc	SH	gi|389740190|gb|EIM81381.1|	-	Y	Sugar_tr	general substrate transporter	-	-	-	-	-	2.A.1.1.38	Electrochemical Potential-driven Transporters	the major facilitator superfamily (mfs).	-	-	-	-	-
0	Asc	SH	gi|389747334|gb|EIM88513.1|	-	N	Sugar_tr	general substrate transporter	GT48	-	-	-	-	2.A.1.1.38	Electrochemical Potential-driven Transporters	the major facilitator superfamily (mfs).	-	-	-	-	-
0	Asc	SH	gi|389747894|gb|EIM89072.1|	-	N	Sugar_tr	general substrate transporter	-	-	-	-	-	2.A.1.1.39	Electrochemical Potential-driven Transporters	the major facilitator superfamily (mfs).	-	-	-	-	-
0	Asc	SH	gi|389743288|gb|EIM84473.1|	-	N	Sugar_tr	general substrate transporter	-	-	-	-	-	2.A.1.1.39	Electrochemical Potential-driven Transporters	the major facilitator superfamily (mfs).	-	-	-	-	-
0	Asc	SH	gi|389742902|gb|EIM84088.1|	-	N	Sugar_tr	general substrate transporter	-	-	-	-	-	2.A.1.1.39	Electrochemical Potential-driven Transporters	the major facilitator superfamily (mfs).	-	-	-	-	-
0	Asc	SH	gi|389742863|gb|EIM84049.1|	-	N	Sugar_tr	general substrate transporter	GT48	-	-	-	-	2.A.1.1.39	Electrochemical Potential-driven Transporters	the major facilitator superfamily (mfs).	-	-	-	-	-
0	Asc	SH	gi|389750018|gb|EIM91189.1|	-	N	Sugar_tr	general substrate transporter	-	-	-	-	-	2.A.1.1.40	Electrochemical Potential-driven Transporters	the major facilitator superfamily (mfs).	-	-	-	-	-
0	Asc	SH	gi|389749981|gb|EIM91152.1|	-	N	Sugar_tr	general substrate transporter	-	-	-	-	-	2.A.1.1.40	Electrochemical Potential-driven Transporters	the major facilitator superfamily (mfs).	-	-	-	-	-
0	Asc	SH	gi|389749664|gb|EIM90835.1|	-	N	Sugar_tr	hypothetical protein STEHIDRAFT_72465	-	-	-	-	-	2.A.1.1.40	Electrochemical Potential-driven Transporters	the major facilitator superfamily (mfs).	-	-	-	-	-
0	Asc	SH	gi|389749188|gb|EIM90365.1|	-	N	Sugar_tr	general substrate transporter	-	-	-	-	-	2.A.1.1.40	Electrochemical Potential-driven Transporters	the major facilitator superfamily (mfs).	-	-	-	-	-
0	Asc	SH	gi|389741333|gb|EIM82522.1|	-	N	Sugar_tr	general substrate transporter	-	-	-	-	-	2.A.1.1.43	Electrochemical Potential-driven Transporters	the major facilitator superfamily (mfs).	-	-	-	-	-
0	Asc	SH	gi|389747720|gb|EIM88898.1|	-	N	Sugar_tr	general substrate transporter	-	-	-	-	-	2.A.1.1.51	Electrochemical Potential-driven Transporters	the major facilitator superfamily (mfs).	-	-	-	-	-
0	Asc	SH	gi|389742085|gb|EIM83272.1|	-	N	Sugar_tr	sugar transporter	-	-	-	-	-	2.A.1.1.58	Electrochemical Potential-driven Transporters	the major facilitator superfamily (mfs).	-	-	-	-	-
0	Asc	SH	gi|389745739|gb|EIM86920.1|	-	N	Sugar_tr	MFS monosaccharide transporter	-	-	-	-	-	2.A.1.1.68	Electrochemical Potential-driven Transporters	the major facilitator superfamily (mfs).	-	-	-	-	-
0	Asc	SH	gi|389743492|gb|EIM84676.1|	-	N	Sugar_tr	general substrate transporter	-	-	-	-	-	2.A.1.1.7	Electrochemical Potential-driven Transporters	the major facilitator superfamily (mfs).	-	-	-	-	-
0	Asc	SH	gi|389739264|gb|EIM80458.1|	-	N	Sugar_tr	MFS quinate transporter QutD	-	-	-	-	-	2.A.1.1.7	Electrochemical Potential-driven Transporters	the major facilitator superfamily (mfs).	-	-	-	-	-
0	Asc	SH	gi|389751660|gb|EIM92733.1|	-	N	Sugar_tr	general substrate transporter	-	-	-	-	-	2.A.1.1.73	Electrochemical Potential-driven Transporters	the major facilitator superfamily (mfs).	-	-	-	-	-
0	Asc	SH	gi|389748151|gb|EIM89329.1|	-	N	Sugar_tr	general substrate transporter	-	-	-	-	-	2.A.1.1.73	Electrochemical Potential-driven Transporters	the major facilitator superfamily (mfs).	-	-	-	-	-
0	Asc	SH	gi|389746005|gb|EIM87185.1|	-	N	Sugar_tr	general substrate transporter	-	-	-	-	-	2.A.1.1.73	Electrochemical Potential-driven Transporters	the major facilitator superfamily (mfs).	-	-	-	-	-
0	Asc	SH	gi|389745988|gb|EIM87168.1|	-	N	Sugar_tr	general substrate transporter	-	-	-	-	-	2.A.1.1.8	Electrochemical Potential-driven Transporters	the major facilitator superfamily (mfs).	-	-	-	-	-
1	Asc	BC	BC1T_02902		N	p450	cytochrome p450 monooxygenase	GT34	CYP62	-	-	-	-	-	-	PHI:438	7e-38	BcBOT1 (related: CND5)	Botrytis cinerea	Reduced virulence
1	Asc	BC	BC1T_10243		N	p450	p450 monooxygenase	GT34	CYP574	-	-	-	-	-	-	PHI:438	2e-30	BcBOT1 (related: CND5)	Botrytis cinerea	Reduced virulence
1	Asc	BC	BC1T_10689		N	p450	benzoate 4-monooxygenase cytochrome p450	GT34	CYP65	-	Cluster_29	t1pks	-	-	-	PHI:438	2e-18	BcBOT1 (related: CND5)	Botrytis cinerea	Reduced virulence
1	Asc	BC	BC1T_01030		N	p450	cytochrome p450 monooxygenase	GT34	CYP65	-	-	-	-	-	-	PHI:438	3e-24	BcBOT1 (related: CND5)	Botrytis cinerea	Reduced virulence
1	Asc	BC	BC1T_01827		N	p450	benzoate 4-monooxygenase cytochrome p450	GT34	CYP65	-	-	-	-	-	-	PHI:438	2e-22	BcBOT1 (related: CND5)	Botrytis cinerea	Reduced virulence
1	Asc	BC	BC1T_06144		N	p450	isotrichodermin c-15 hydroxylase	GT34	CYP65	-	-	-	-	-	-	PHI:438	3e-22	BcBOT1 (related: CND5)	Botrytis cinerea	Reduced virulence
1	Asc	BC	BC1T_09503		N	p450	cytochrome p450 monooxygenase	GT34	CYP65	-	-	-	-	-	-	PHI:438	5e-34	BcBOT1 (related: CND5)	Botrytis cinerea	Reduced virulence
1	Asc	BC	BC1T_14544		N	p450	dna replication complex gins protein psf2	GT34	CYP65	-	-	-	-	-	-	PHI:438	5e-29	BcBOT1 (related: CND5)	Botrytis cinerea	Reduced virulence
1	Asc	BC	BC1T_12177		Y	p450	cytochrome p450	GT34	CYP65	-	-	-	-	-	-	PHI:438	1e-14	BcBOT1 (related: CND5)	Botrytis cinerea	Reduced virulence
1	Asc	BC	BC1T_16113		N	p450	hypothetical protein BC1G_16379	-	CYP643	-	-	-	-	-	-	PHI:438	3e-25	BcBOT1 (related: CND5)	Botrytis cinerea	Reduced virulence
1	Asc	BC	BC1T_05907		N	p450	thromboxane-a synthase	GT34	CYP574	-	-	-	-	-	-	PHI:438	1e-16	BcBOT1 (related: CND5)	Botrytis cinerea	Reduced virulence
1	Asc	BC	BC1T_11984		N	p450	benzoate 4-monooxygenase cytochrome p450	GT34	CYP574	-	-	-	-	-	-	PHI:438	1e-15	BcBOT1 (related: CND5)	Botrytis cinerea	Reduced virulence
1	Asc	BC	BC1T_09299		N	p450	cytochrome p450 monooxygenase	GT34	CYP62	-	-	-	-	-	-	PHI:438	2e-22	BcBOT1 (related: CND5)	Botrytis cinerea	Reduced virulence
1	Asc	BC	BC1T_08534		N	p450	cytochrome p450	GT34	CYP578	-	-	-	-	-	-	PHI:438	2e-15	BcBOT1 (related: CND5)	Botrytis cinerea	Reduced virulence
1	Asc	BC	BC1T_02565		N	p450	cytochrome p450 3a9	-	CYP576	-	-	-	-	-	-	PHI:438	1e-18	BcBOT1 (related: CND5)	Botrytis cinerea	Reduced virulence
1	Asc	BC	BC1T_13214		N	p450	cytochrome p450	GT34	CYP572	-	-	-	-	-	-	PHI:438	7e-38	BcBOT1 (related: CND5)	Botrytis cinerea	Reduced virulence
1	Asc	BC	BC1T_03460		N	p450	cytochrome p450	GT34	CYP572	-	-	-	-	-	-	PHI:438	6e-19	BcBOT1 (related: CND5)	Botrytis cinerea	Reduced virulence
1	Asc	BC	BC1T_11112		N	p450	cytochrome p450 monooxygenase	GT34	CYP572	-	-	-	-	-	-	PHI:438	2e-22	BcBOT1 (related: CND5)	Botrytis cinerea	Reduced virulence
1	Asc	BC	BC1T_02806		N	p450	benzoate 4-monooxygenase cytochrome p450	GT34	CYP507	-	-	-	-	-	-	PHI:438	2e-18	BcBOT1 (related: CND5)	Botrytis cinerea	Reduced virulence
1	Asc	BC	BC1T_16084		N	p450	phosphatidylinositol	GT34	CYP65	-	-	-	-	-	-	PHI:438	1e-48	BcBOT1 (related: CND5)	Botrytis cinerea	Reduced virulence
1	Asc	BC	BC1T_13046		N	p450	benzoate 4-monooxygenase cytochrome p450	GT34	CYP65	-	-	-	-	-	-	PHI:438	3e-41	BcBOT1 (related: CND5)	Botrytis cinerea	Reduced virulence
1	Asc	BC	BC1T_16061		N	p450	hypothetical protein BC1G_16052	GT34	CYP65	-	-	-	-	-	-	PHI:438	3e-17	BcBOT1 (related: CND5)	Botrytis cinerea	Reduced virulence
1	Asc	BC	BC1T_07530		N	p450	cytochrome p450 monooxygenase	GT34	CYP65	-	-	-	-	-	-	PHI:438	2e-30	BcBOT1 (related: CND5)	Botrytis cinerea	Reduced virulence
1	Asc	BC	BC1T_16147		N	p450	general amidase	GT34	CYP58	-	-	-	-	-	-	PHI:438	2e-33	BcBOT1 (related: CND5)	Botrytis cinerea	Reduced virulence
1	Asc	BC	BC1T_16358		N	p450	hypothetical protein BC1G_16326	-	CYP548	-	-	-	-	-	-	PHI:438	3e-25	BcBOT1 (related: CND5)	Botrytis cinerea	Reduced virulence
1	Asc	BC	BC1T_03321		N	p450	benzoate 4-monooxygenase cytochrome p450	-	CYP548	-	-	-	-	-	-	PHI:438	2e-08	BcBOT1 (related: CND5)	Botrytis cinerea	Reduced virulence
1	Asc	BC	BC1T_05214		N	p450	cytochrome p450	-	CYP548	-	-	-	-	-	-	PHI:438	5e-08	BcBOT1 (related: CND5)	Botrytis cinerea	Reduced virulence
1	Asc	BC	BC1T_05544		N	p450	cytochrome p450 family protein	GT34	CYP548	-	-	-	-	-	-	PHI:438	1e-40	BcBOT1 (related: CND5)	Botrytis cinerea	Reduced virulence
1	Asc	BC	BC1T_12757		N	p450	isotrichodermin c-15 hydroxylase	GT34	CYP548	-	-	-	-	-	-	PHI:438	1e-20	BcBOT1 (related: CND5)	Botrytis cinerea	Reduced virulence
1	Asc	BC	BC1T_06047		N	p450	cytochrome p450	GT34	CYP531	-	-	-	-	-	-	PHI:438	6e-38	BcBOT1 (related: CND5)	Botrytis cinerea	Reduced virulence
1	Asc	BC	BC1T_06026		N	p450	benzoate 4-monooxygenase cytochrome	GT34	CYP531	-	Cluster_17	t3pks	-	-	-	PHI:438	3e-24	BcBOT1 (related: CND5)	Botrytis cinerea	Reduced virulence
1	Asc	BC	BC1T_00075		N	p450	benzoate 4-monooxygenase cytochrome p450	GT34	CYP531	-	-	-	-	-	-	PHI:438	4e-18	BcBOT1 (related: CND5)	Botrytis cinerea	Reduced virulence
1	Asc	BC	BC1T_02530		N	p450	benzoate 4-monooxygenase	GT34	CYP53	-	-	-	-	-	-	PHI:438	4e-33	BcBOT1 (related: CND5)	Botrytis cinerea	Reduced virulence
1	Asc	BC	BC1T_07531		N	p450	cytochrome p450 monooxygenase	GT34	CYP507	-	-	-	-	-	-	PHI:438	1e-21	BcBOT1 (related: CND5)	Botrytis cinerea	Reduced virulence
1	Asc	BC	BC1T_04547		N	p450	cytochrome p450	GT34	CYP5257	-	-	-	-	-	-	PHI:438	2e-24	BcBOT1 (related: CND5)	Botrytis cinerea	Reduced virulence
1	Asc	BC	BC1T_05519		N	p450	benzoate 4-monooxygenase cytochrome	GT34	CYP5132	-	-	-	-	-	-	PHI:438	5e-23	BcBOT1 (related: CND5)	Botrytis cinerea	Reduced virulence
1	Asc	BC	BC1T_01037		N	p450	cytochrome p450 4a10	GT34	CYP5128	-	-	-	-	-	-	PHI:438	1e-33	BcBOT1 (related: CND5)	Botrytis cinerea	Reduced virulence
1	Asc	BC	BC1T_11081		N	p450	elymoclavine monooxygenase	GT34	CYP511	-	-	-	-	-	-	PHI:438	2e-96	BcBOT1 (related: CND5)	Botrytis cinerea	Reduced virulence
1	Asc	BC	BC1T_16062		N	p450	hypothetical protein BC1G_16053	GT34	CYP511	-	-	-	-	-	-	PHI:438	2e-136	BcBOT1 (related: CND5)	Botrytis cinerea	Reduced virulence
1	Asc	BC	BC1T_02640		N	p450	cytochrome p450	GT34	CYP531	-	-	-	-	-	-	PHI:438	5e-44	BcBOT1 (related: CND5)	Botrytis cinerea	Reduced virulence
1	Asc	BC	BC1T_12848		N	-	cytochrome p450	-	-	-	-	-	-	-	-	PHI:438	4e-13	BcBOT1 (related: CND5)	Botrytis cinerea	Reduced virulence
1	Asc	BC	BC1T_09300		N	-	cytochrome p450 monooxygenase	GT34	-	-	-	-	-	-	-	PHI:438	2e-09	BcBOT1 (related: CND5)	Botrytis cinerea	Reduced virulence
1	Asc	DA	DA_912_scaffold_v01_478.g9559.t1	-	N	p450	cytochrome p450	GT34	CYP62	-	-	-	-	-	-	PHI:438	5e-44	BcBOT1 (related: CND5)	Botrytis cinerea	Reduced virulence
1	Asc	DA	DA_912_scaffold_v01_498.g9709.t1	-	N	p450	p450 monooxygenase	-	CYP677	-	Cluster 58	terpene	-	-	-	PHI:438	5e-23	BcBOT1 (related: CND5)	Botrytis cinerea	Reduced virulence
1	Asc	DA	DA_912_scaffold_v01_498.g9711.t1	-	N	p450	cytochrome p450 oxidoreductase	GT34	CYP531	-	Cluster 58	terpene	-	-	-	PHI:438	2e-18	BcBOT1 (related: CND5)	Botrytis cinerea	Reduced virulence
1	Asc	DA	DA_912_scaffold_v01_40.g970.t1	-	N	p450	benzoate 4-monooxygenase cytochrome	GT34	CYP574	-	Cluster 07	nrps	-	-	-	PHI:438	1e-15	BcBOT1 (related: CND5)	Botrytis cinerea	Reduced virulence
1	Asc	DA	DA_912_scaffold_v01_184.g5181.t1	-	N	p450	pisatin demethylase	GT34	CYP531	-	-	-	-	-	-	PHI:438	4e-27	BcBOT1 (related: CND5)	Botrytis cinerea	Reduced virulence
1	Asc	DA	DA_912_scaffold_v01_33.g823.t1	-	N	p450	cytochrome p450	GT34	CYP574	-	-	-	-	-	-	PHI:438	2e-19	BcBOT1 (related: CND5)	Botrytis cinerea	Reduced virulence
1	Asc	DA	DA_912_scaffold_v01_522.g9875.t1	-	N	p450	isotrichodermin c-15 hydroxylase	GT34	CYP65	-	Cluster 60	terpene	-	-	-	PHI:438	2e-32	BcBOT1 (related: CND5)	Botrytis cinerea	Reduced virulence
1	Asc	DA	DA_912_scaffold_v01_63.g1945.t1	-	N	p450	benzoate 4-monooxygenase cytochrome p450	GT34	CYP65	-	Cluster 11	other	-	-	-	PHI:438	8e-24	BcBOT1 (related: CND5)	Botrytis cinerea	Reduced virulence
1	Asc	DA	DA_912_scaffold_v01_175.g4961.t1	-	N	p450	isotrichodermin c-15 hydroxylase	GT34	CYP65	-	-	-	-	-	-	PHI:438	4e-33	BcBOT1 (related: CND5)	Botrytis cinerea	Reduced virulence
1	Asc	DA	DA_912_scaffold_v01_376.g8454.t1	-	N	p450	cytochrome p450 monooxygenase	GT34	CYP65	-	-	-	-	-	-	PHI:438	1e-09	BcBOT1 (related: CND5)	Botrytis cinerea	Reduced virulence
1	Asc	DA	DA_912_scaffold_v01_7.g172.t1	-	N	p450	cytochrome p450 monooxygenase	GT34	CYP65	-	-	-	-	-	-	PHI:438	3e-33	BcBOT1 (related: CND5)	Botrytis cinerea	Reduced virulence
1	Asc	DA	DA_912_scaffold_v01_213.g5804.t1	-	N	Peptidase_M19,p450	cytochrome p450	GT34	CYP65	-	-	-	-	-	-	PHI:438	4e-32	BcBOT1 (related: CND5)	Botrytis cinerea	Reduced virulence
1	Asc	DA	DA_912_scaffold_v01_269.g7054.t1	-	N	p450	cytochrome p450	GT34	CYP65	-	-	-	-	-	-	PHI:438	1e-15	BcBOT1 (related: CND5)	Botrytis cinerea	Reduced virulence
1	Asc	DA	DA_912_scaffold_v01_39.g884.t1	-	N	p450	cytochrome p450	GT34	CYP65	-	-	-	-	-	-	PHI:438	7e-33	BcBOT1 (related: CND5)	Botrytis cinerea	Reduced virulence
1	Asc	DA	DA_912_scaffold_v01_105.g3072.t1	-	N	p450	cytochrome p450	GT34	CYP65	-	-	-	-	-	-	PHI:438	5e-10	BcBOT1 (related: CND5)	Botrytis cinerea	Reduced virulence
1	Asc	DA	DA_912_scaffold_v01_1141.g10777.t1	-	N	p450	benzoate 4-monooxygenase cytochrome p450	GT34	CYP65	-	-	-	-	-	-	PHI:438	1e-12	BcBOT1 (related: CND5)	Botrytis cinerea	Reduced virulence
1	Asc	DA	DA_912_scaffold_v01_230.g6276.t1	-	N	p450	benzoate 4-monooxygenase cytochrome	GT34	CYP531	-	Cluster 29	t1pks	-	-	-	PHI:438	9e-29	BcBOT1 (related: CND5)	Botrytis cinerea	Reduced virulence
1	Asc	DA	DA_912_scaffold_v01_219.g5984.t1	-	N	p450	cytochrome p450	GT34	CYP62	-	-	-	-	-	-	PHI:438	1e-30	BcBOT1 (related: CND5)	Botrytis cinerea	Reduced virulence
1	Asc	DA	DA_912_scaffold_v01_514.g9807.t1	-	N	p450	cytochrome p450	GT34	CYP574	-	-	-	-	-	-	PHI:438	1e-30	BcBOT1 (related: CND5)	Botrytis cinerea	Reduced virulence
1	Asc	DA	DA_912_scaffold_v01_60.g1746.t1	-	N	p450	cytochrome p450	GT34	CYP574	-	-	-	-	-	-	PHI:438	1e-29	BcBOT1 (related: CND5)	Botrytis cinerea	Reduced virulence
1	Asc	DA	DA_912_scaffold_v01_531.g9926.t1	-	N	p450	benzoate 4-monooxygenase cytochrome p450	GT34	CYP531	-	-	-	-	-	-	PHI:438	1e-12	BcBOT1 (related: CND5)	Botrytis cinerea	Reduced virulence
1	Asc	DA	DA_912_scaffold_v01_156.g4503.t1	-	N	p450	benzoate 4-monooxygenase cytochrome p450	GT34	CYP531	-	-	-	-	-	-	PHI:438	4e-18	BcBOT1 (related: CND5)	Botrytis cinerea	Reduced virulence
1	Asc	DA	DA_912_scaffold_v01_98.g2926.t1	-	N	p450	cytochrome p450 monooxygenase	GT34	CYP572	-	-	-	-	-	-	PHI:438	5e-20	BcBOT1 (related: CND5)	Botrytis cinerea	Reduced virulence
1	Asc	DA	DA_912_scaffold_v01_148.g4336.t1	-	N	p450	cytochrome p450 3a9	GT34	CYP576	-	-	-	-	-	-	PHI:438	4e-25	BcBOT1 (related: CND5)	Botrytis cinerea	Reduced virulence
1	Asc	DA	DA_912_scaffold_v01_113.g3363.t1	-	N	p450	cytochrome p450	GT34	CYP572	-	-	-	-	-	-	PHI:438	2e-33	BcBOT1 (related: CND5)	Botrytis cinerea	Reduced virulence
1	Asc	DA	DA_912_scaffold_v01_141.g4017.t1	-	N	p450	benzoate 4-monooxygenase cytochrome p450	GT34	CYP507	-	-	-	-	-	-	PHI:438	6e-23	BcBOT1 (related: CND5)	Botrytis cinerea	Reduced virulence
1	Asc	DA	DA_912_scaffold_v01_456.g9367.t1	-	N	p450	cytochrome p40 monooxygenase	GT34	CYP65	-	Cluster 53	terpene	-	-	-	PHI:438	2e-27	BcBOT1 (related: CND5)	Botrytis cinerea	Reduced virulence
1	Asc	DA	DA_912_scaffold_v01_394.g8677.t1	-	N	p450	isotrichodermin c-15 hydroxylase	GT34	CYP65	-	Cluster 47	other	-	-	-	PHI:438	2e-15	BcBOT1 (related: CND5)	Botrytis cinerea	Reduced virulence
1	Asc	DA	DA_912_scaffold_v01_213.g5815.t1	-	N	p450	averantin oxidoreductase	GT34	CYP65	-	Cluster 24	terpene	-	-	-	PHI:438	8e-33	BcBOT1 (related: CND5)	Botrytis cinerea	Reduced virulence
1	Asc	DA	DA_912_scaffold_v01_21.g656.t1	-	N	p450	isotrichodermin c-15 hydroxylase	-	CYP65	-	Cluster 05	other	-	-	-	PHI:438	6e-18	BcBOT1 (related: CND5)	Botrytis cinerea	Reduced virulence
1	Asc	DA	DA_912_scaffold_v01_231.g6288.t1	-	N	p450	isotrichodermin c-15 hydroxylase	GT34	CYP65	-	-	-	-	-	-	PHI:438	5e-19	BcBOT1 (related: CND5)	Botrytis cinerea	Reduced virulence
1	Asc	DA	DA_912_scaffold_v01_7.g131.t1	-	N	p450	cytochrome p450 monooxygenase	GT34	CYP65	-	-	-	-	-	-	PHI:438	2e-25	BcBOT1 (related: CND5)	Botrytis cinerea	Reduced virulence
1	Asc	DA	DA_912_scaffold_v01_58.g1513.t1	-	N	p450	cytochrome p450 monooxygenase	GT34	CYP65	-	-	-	-	-	-	PHI:438	5e-15	BcBOT1 (related: CND5)	Botrytis cinerea	Reduced virulence
1	Asc	DA	DA_912_scaffold_v01_361.g8270.t1	-	N	p450	cytochrome p450 3a17	GT34	CYP65	-	-	-	-	-	-	PHI:438	2e-39	BcBOT1 (related: CND5)	Botrytis cinerea	Reduced virulence
1	Asc	DA	DA_912_scaffold_v01_78.g2301.t1	-	N	p450	cytochrome p40 monooxygenase	GT34	CYP65	-	-	-	-	-	-	PHI:438	2e-30	BcBOT1 (related: CND5)	Botrytis cinerea	Reduced virulence
1	Asc	DA	DA_912_scaffold_v01_67.g2080.t1	-	N	p450	benzoate 4-monooxygenase cytochrome p450	GT34	CYP65	-	-	-	-	-	-	PHI:438	3e-27	BcBOT1 (related: CND5)	Botrytis cinerea	Reduced virulence
1	Asc	DA	DA_912_scaffold_v01_77.g2293.t1	-	N	p450	benzoate 4-monooxygenase cytochrome p450	GT34	CYP65	-	-	-	-	-	-	PHI:438	6e-12	BcBOT1 (related: CND5)	Botrytis cinerea	Reduced virulence
1	Asc	DA	DA_912_scaffold_v01_394.g8673.t1	-	N	p450	benzoate 4-monooxygenase cytochrome p450	GT34	CYP548	-	Cluster 46	other	-	-	-	PHI:438	4e-36	BcBOT1 (related: CND5)	Botrytis cinerea	Reduced virulence
1	Asc	DA	DA_912_scaffold_v01_388.g8575.t1	-	N	p450	isotrichodermin c-15 hydroxylase	GT34	CYP548	-	-	-	-	-	-	PHI:438	9e-31	BcBOT1 (related: CND5)	Botrytis cinerea	Reduced virulence
1	Asc	DA	DA_912_scaffold_v01_211.g5757.t1	-	N	p450	benzoate 4-monooxygenase cytochrome p450	GT34	CYP548	-	-	-	-	-	-	PHI:438	4e-25	BcBOT1 (related: CND5)	Botrytis cinerea	Reduced virulence
1	Asc	DA	DA_912_scaffold_v01_362.g8283.t1	-	N	p450	benzoate 4-monooxygenase cytochrome p450	GT34	CYP548	-	-	-	-	-	-	PHI:438	3e-27	BcBOT1 (related: CND5)	Botrytis cinerea	Reduced virulence
1	Asc	DA	DA_912_scaffold_v01_1049.g10763.t1	-	N	p450	benzoate 4-monooxygenase cytochrome p450	GT34	CYP548	-	-	-	-	-	-	PHI:438	6e-20	BcBOT1 (related: CND5)	Botrytis cinerea	Reduced virulence
1	Asc	DA	DA_912_scaffold_v01_57.g1374.t1	-	N	p450	benzoate 4-monooxygenase cytochrome p450	GT34	CYP548	-	-	-	-	-	-	PHI:438	3e-14	BcBOT1 (related: CND5)	Botrytis cinerea	Reduced virulence
1	Asc	DA	DA_912_scaffold_v01_237.g6383.t1	-	N	p450	pisatin demethylase	GT34	CYP531	-	-	-	-	-	-	PHI:438	4e-17	BcBOT1 (related: CND5)	Botrytis cinerea	Reduced virulence
1	Asc	DA	DA_912_scaffold_v01_249.g6716.t1	-	N	p450	pisatin demethylase	GT34	CYP531	-	-	-	-	-	-	PHI:438	4e-26	BcBOT1 (related: CND5)	Botrytis cinerea	Reduced virulence
1	Asc	DA	DA_912_scaffold_v01_12.g258.t1	-	N	p450	pisatin demethylase	GT34	CYP531	-	-	-	-	-	-	PHI:438	2e-44	BcBOT1 (related: CND5)	Botrytis cinerea	Reduced virulence
1	Asc	DA	DA_912_scaffold_v01_117.g3536.t1	-	N	p450	pisatin demethylase	GT34	CYP531	-	-	-	-	-	-	PHI:438	6e-12	BcBOT1 (related: CND5)	Botrytis cinerea	Reduced virulence
1	Asc	DA	DA_912_scaffold_v01_208.g5620.t1	-	N	p450	benzoate 4-monooxygenase cytochrome p450	GT34	CYP531	-	-	-	-	-	-	PHI:438	1e-32	BcBOT1 (related: CND5)	Botrytis cinerea	Reduced virulence
1	Asc	DA	DA_912_scaffold_v01_14.g346.t1	-	N	p450	benzoate 4-monooxygenase cytochrome p450	-	CYP531	-	-	-	-	-	-	PHI:438	6e-17	BcBOT1 (related: CND5)	Botrytis cinerea	Reduced virulence
1	Asc	DA	DA_912_scaffold_v01_20.g647.t1	-	N	p450	benzoate 4-monooxygenase	GT34	CYP53	-	-	-	-	-	-	PHI:438	4e-33	BcBOT1 (related: CND5)	Botrytis cinerea	Reduced virulence
1	Asc	DA	DA_912_scaffold_v01_182.g5162.t1	-	N	p450	cytochrome p450	GT34	CYP528	-	-	-	-	-	-	PHI:438	3e-21	BcBOT1 (related: CND5)	Botrytis cinerea	Reduced virulence
1	Asc	DA	DA_912_scaffold_v01_350.g8029.t1	-	N	p450	cytochrome p450	GT34	CYP507	-	-	-	-	-	-	PHI:438	2e-15	BcBOT1 (related: CND5)	Botrytis cinerea	Reduced virulence
1	Asc	DA	DA_912_scaffold_v01_398.g8734.t1	-	N	p450	cytochrome p450	GT34	CYP507	-	-	-	-	-	-	PHI:438	2e-18	BcBOT1 (related: CND5)	Botrytis cinerea	Reduced virulence
1	Asc	DA	DA_912_scaffold_v01_567.g10048.t1	-	N	p450	cytochrome p450	GT34	CYP507	-	-	-	-	-	-	PHI:438	8e-29	BcBOT1 (related: CND5)	Botrytis cinerea	Reduced virulence
1	Asc	DA	DA_912_scaffold_v01_567.g10061.t1	-	N	p450	cytochrome p450	-	CYP507	-	-	-	-	-	-	PHI:438	2e-11	BcBOT1 (related: CND5)	Botrytis cinerea	Reduced virulence
1	Asc	DA	DA_912_scaffold_v01_40.g942.t1	-	N	p450	cytochrome p450	GT34	CYP507	-	-	-	-	-	-	PHI:438	4e-07	BcBOT1 (related: CND5)	Botrytis cinerea	Reduced virulence
1	Asc	DA	DA_912_scaffold_v01_366.g8317.t1	-	N	p450	cytochrome p450	GT34	CYP5188	-	Cluster 44	t1pks	-	-	-	PHI:438	2e-08	BcBOT1 (related: CND5)	Botrytis cinerea	Reduced virulence
1	Asc	DA	DA_912_scaffold_v01_343.g7944.t1	-	N	p450	cytochrome p450	GT34	CYP5128	-	-	-	-	-	-	PHI:438	3e-25	BcBOT1 (related: CND5)	Botrytis cinerea	Reduced virulence
1	Asc	DA	DA_912_scaffold_v01_902.g10726.t1	-	N	p450	cytochrome p450	GT34	CYP5129	-	-	-	-	-	-	PHI:438	6e-28	BcBOT1 (related: CND5)	Botrytis cinerea	Reduced virulence
1	Asc	DA	DA_912_scaffold_v01_479.g9579.t1	-	N	p450	pisatin demethylase	GT34	CYP531	-	Cluster 56	t1pks	-	-	-	PHI:438	1e-32	BcBOT1 (related: CND5)	Botrytis cinerea	Reduced virulence
1	Asc	DA	DA_912_scaffold_v01_410.g8908.t1	-	N	p450	cytochrome p450 pisatin	GT34	CYP531	-	-	-	-	-	-	PHI:438	2e-28	BcBOT1 (related: CND5)	Botrytis cinerea	Reduced virulence
1	Asc	DA	DA_912_scaffold_v01_751.g10585.t1	-	N	p450	cytochrome p450 pisatin	GT34	CYP531	-	-	-	-	-	-	PHI:438	7e-17	BcBOT1 (related: CND5)	Botrytis cinerea	Reduced virulence
1	Asc	DA	DA_912_scaffold_v01_113.g3343.t1	-	N	p450	cytochrome p450 oxidoreductase	GT34	CYP531	-	-	-	-	-	-	PHI:438	9e-18	BcBOT1 (related: CND5)	Botrytis cinerea	Reduced virulence
1	Asc	DA	DA_912_scaffold_v01_273.g7131.t1	-	N	p450	cytochrome p450 monooxygenase	GT34	CYP507	-	-	-	-	-	-	PHI:438	9e-18	BcBOT1 (related: CND5)	Botrytis cinerea	Reduced virulence
1	Asc	DS	DS_831_scaffold_v01_81.g4093.t1	-	N	p450	pisatin demethylase	GT34	CYP507	-	-	-	-	-	-	PHI:438	4e-34	BcBOT1 (related: CND5)	Botrytis cinerea	Reduced virulence
1	Asc	DS	DS_831_scaffold_v01_328.g9087.t1	-	N	p450	pisatin demethylase	GT34	CYP507	-	-	-	-	-	-	PHI:438	8e-25	BcBOT1 (related: CND5)	Botrytis cinerea	Reduced virulence
1	Asc	DS	DS_831_scaffold_v01_31.g1238.t1	-	N	p450	cytochrome p450	GT34	CYP507	-	-	-	2.A.41.2.7	Electrochemical Potential-driven Transporters	the concentrative nucleoside transporter (cnt) family.	PHI:438	4e-20	BcBOT1 (related: CND5)	Botrytis cinerea	Reduced virulence
1	Asc	DS	DS_831_scaffold_v01_143.g6191.t1	-	N	p450	cytochrome p450 4a10	GT34	CYP5128	-	-	-	-	-	-	PHI:438	5e-29	BcBOT1 (related: CND5)	Botrytis cinerea	Reduced virulence
1	Asc	DS	DS_831_scaffold_v01_321.g9053.t1	-	N	p450	benzoate 4-monooxygenase	GT34	CYP53	-	-	-	-	-	-	PHI:438	9e-35	BcBOT1 (related: CND5)	Botrytis cinerea	Reduced virulence
1	Asc	DS	DS_831_scaffold_v01_66.g2922.t1	-	N	p450	pisatin demethylase	GT34	CYP531	-	-	-	-	-	-	PHI:438	3e-09	BcBOT1 (related: CND5)	Botrytis cinerea	Reduced virulence
1	Asc	DS	DS_831_scaffold_v01_304.g8962.t1	-	N	p450	cytochrome p450 pisatin	GT34	CYP531	-	-	-	-	-	-	PHI:438	2e-36	BcBOT1 (related: CND5)	Botrytis cinerea	Reduced virulence
1	Asc	DS	DS_831_scaffold_v01_68.g3001.t1	-	N	p450	cytochrome p450 oxidoreductase	GT34	CYP531	-	-	-	-	-	-	PHI:438	1e-12	BcBOT1 (related: CND5)	Botrytis cinerea	Reduced virulence
1	Asc	DS	DS_831_scaffold_v01_116.g5620.t1	-	N	p450	cytochrome p450 family protein	GT34	CYP531	-	-	-	-	-	-	PHI:438	5e-07	BcBOT1 (related: CND5)	Botrytis cinerea	Reduced virulence
1	Asc	DS	DS_831_scaffold_v01_11.g396.t1	-	N	p450	cytochrome p450	GT34	CYP531	-	-	-	-	-	-	PHI:438	2e-32	BcBOT1 (related: CND5)	Botrytis cinerea	Reduced virulence
1	Asc	DS	DS_831_scaffold_v01_99.g4659.t1	-	N	p450	cytochrome p450	GT34	CYP531	-	-	-	-	-	-	PHI:438	7e-22	BcBOT1 (related: CND5)	Botrytis cinerea	Reduced virulence
1	Asc	DS	DS_831_scaffold_v01_177.g7356.t1	-	N	p450	cytochrome p450	GT34	CYP531	-	-	-	-	-	-	PHI:438	5e-18	BcBOT1 (related: CND5)	Botrytis cinerea	Reduced virulence
1	Asc	DS	DS_831_scaffold_v01_111.g5234.t1	-	N	p450	benzoate 4-monooxygenase cytochrome p450	GT34	CYP531	-	-	-	-	-	-	PHI:438	2e-30	BcBOT1 (related: CND5)	Botrytis cinerea	Reduced virulence
1	Asc	DS	DS_831_scaffold_v01_43.g2126.t1	-	N	p450	cytochrome p450-like protein	GT34	CYP548	-	-	-	-	-	-	PHI:438	7e-31	BcBOT1 (related: CND5)	Botrytis cinerea	Reduced virulence
1	Asc	DS	DS_831_scaffold_v01_133.g6054.t1	-	N	p450	cytochrome p450 71a23	GT34	CYP572	-	-	-	-	-	-	PHI:438	1e-39	BcBOT1 (related: CND5)	Botrytis cinerea	Reduced virulence
1	Asc	DS	DS_831_scaffold_v01_1.g16.t1	-	N	p450	cytochrome p450	GT34	CYP574	-	-	-	-	-	-	PHI:438	4e-15	BcBOT1 (related: CND5)	Botrytis cinerea	Reduced virulence
1	Asc	DS	DS_831_scaffold_v01_18.g638.t1	-	N	p450	cytochrome p450	GT34	CYP574	-	-	-	-	-	-	PHI:438	3e-15	BcBOT1 (related: CND5)	Botrytis cinerea	Reduced virulence
1	Asc	DS	DS_831_scaffold_v01_101.g4825.t1	-	N	p450	cytochrome p450	GT34	CYP574	-	-	-	-	-	-	PHI:438	8e-15	BcBOT1 (related: CND5)	Botrytis cinerea	Reduced virulence
1	Asc	DS	DS_831_scaffold_v01_185.g7486.t1	-	N	p450	cytochrome p450	GT34	CYP574	-	-	-	-	-	-	PHI:438	1e-28	BcBOT1 (related: CND5)	Botrytis cinerea	Reduced virulence
1	Asc	DS	DS_831_scaffold_v01_250.g8570.t1	-	N	p450	cytochrome p450	GT34	CYP574	-	-	-	-	-	-	PHI:438	9e-17	BcBOT1 (related: CND5)	Botrytis cinerea	Reduced virulence
1	Asc	DS	DS_831_scaffold_v01_404.g9301.t1	-	N	p450	cytochrome p450	GT34	CYP574	-	-	-	-	-	-	PHI:438	1e-18	BcBOT1 (related: CND5)	Botrytis cinerea	Reduced virulence
1	Asc	DS	DS_831_scaffold_v01_405.g9312.t1	OG_865	N	p450	cytochrome p450	GT34	CYP574	-	-	-	-	-	-	PHI:438	2e-31	BcBOT1 (related: CND5)	Botrytis cinerea	Reduced virulence
1	Asc	DS	DS_831_scaffold_v01_185.g7492.t1	-	N	p450	benzoate 4-monooxygenase cytochrome	GT34	CYP574	-	-	-	-	-	-	PHI:438	9e-24	BcBOT1 (related: CND5)	Botrytis cinerea	Reduced virulence
1	Asc	DS	DS_831_scaffold_v01_60.g2494.t1	-	Y	p450	cytochrome p450 monooxygenase	GT34	CYP62	-	-	-	-	-	-	PHI:438	3e-37	BcBOT1 (related: CND5)	Botrytis cinerea	Reduced virulence
1	Asc	DS	DS_831_scaffold_v01_160.g6546.t1	-	N	p450	cytochrome p450 monooxygenase	GT34	CYP62	-	-	-	-	-	-	PHI:438	3e-35	BcBOT1 (related: CND5)	Botrytis cinerea	Reduced virulence
1	Asc	DS	DS_831_scaffold_v01_32.g1435.t1	-	Y	p450	cytochrome p450	GT34	CYP62	-	-	-	-	-	-	PHI:438	3e-23	BcBOT1 (related: CND5)	Botrytis cinerea	Reduced virulence
1	Asc	DS	DS_831_scaffold_v01_80.g3993.t1	-	N	p450	cytochrome p450	GT34	CYP630	-	-	-	9.A.50.1.1	Incompletely Characterized Transport Systems	the nuclear t-rna exporter (t-exporter) family.	PHI:438	2e-35	BcBOT1 (related: CND5)	Botrytis cinerea	Reduced virulence
1	Asc	DS	DS_831_scaffold_v01_122.g5811.t1	-	N	p450	benzoate 4-monooxygenase cytochrome p450	GT34	CYP630	-	-	-	-	-	-	PHI:438	2e-26	BcBOT1 (related: CND5)	Botrytis cinerea	Reduced virulence
1	Asc	DS	DS_831_scaffold_v01_257.g8717.t1	-	N	p450	cytochrome p450	GT34	CYP632	-	-	-	8.A.28.1.1	Accessory Factors Involved in Transport	the ankyrin (ankyrin) family.	PHI:438	8e-38	BcBOT1 (related: CND5)	Botrytis cinerea	Reduced virulence
1	Asc	DS	DS_831_scaffold_v01_203.g7889.t1	-	N	p450	cytochrome p450	GT34	CYP643	-	Cluster_23	t1pks	-	-	-	PHI:438	3e-46	BcBOT1 (related: CND5)	Botrytis cinerea	Reduced virulence
1	Asc	DS	DS_831_scaffold_v01_18.g633.t1	-	Y	p450	cytochrome p450	GT34	CYP643	-	-	-	-	-	-	PHI:438	2e-30	BcBOT1 (related: CND5)	Botrytis cinerea	Reduced virulence
1	Asc	DS	DS_831_scaffold_v01_245.g8471.t1	-	N	p450	benzoate 4-monooxygenase cytochrome p450	GT34	CYP65	-	Cluster_25	terpene	-	-	-	PHI:438	5e-38	BcBOT1 (related: CND5)	Botrytis cinerea	Reduced virulence
1	Asc	DS	DS_831_scaffold_v01_167.g6910.t1	-	N	p450	benzoate 4-monooxygenase cytochrome p450	GT34	CYP65	-	Cluster_19	t1pks	-	-	-	PHI:438	7e-26	BcBOT1 (related: CND5)	Botrytis cinerea	Reduced virulence
1	Asc	DS	DS_831_scaffold_v01_167.g6912.t1	-	N	p450	benzoate 4-monooxygenase cytochrome p450	GT34	CYP65	-	Cluster_19	t1pks	2.A.29.18.1	Electrochemical Potential-driven Transporters	the mitochondrial carrier (mc) family.	PHI:438	4e-29	BcBOT1 (related: CND5)	Botrytis cinerea	Reduced virulence
1	Asc	DS	DS_831_scaffold_v01_80.g3979.t1	-	N	p450	cytochrome p450	GT34	CYP65	-	Cluster_08	nrps	-	-	-	PHI:438	8e-16	BcBOT1 (related: CND5)	Botrytis cinerea	Reduced virulence
1	Asc	DS	DS_831_scaffold_v01_24.g935.t1	-	N	p450	cytochrome p450	GT34	CYP65	-	-	-	-	-	-	PHI:438	4e-37	BcBOT1 (related: CND5)	Botrytis cinerea	Reduced virulence
1	Asc	DS	DS_831_scaffold_v01_81.g4084.t1	-	N	p450	cytochrome p450	GT34	CYP65	-	-	-	-	-	-	PHI:438	1e-29	BcBOT1 (related: CND5)	Botrytis cinerea	Reduced virulence
1	Asc	DS	DS_831_scaffold_v01_101.g4857.t1	-	N	p450	cytochrome p450	GT34	CYP65	-	-	-	-	-	-	PHI:438	3e-39	BcBOT1 (related: CND5)	Botrytis cinerea	Reduced virulence
1	Asc	DS	DS_831_scaffold_v01_106.g5030.t1	-	N	p450	cytochrome p450	GT34	CYP65	-	-	-	3.A.5.8.1	Primary Active Transporters	the general secretory pathway (sec) family.	PHI:438	1e-45	BcBOT1 (related: CND5)	Botrytis cinerea	Reduced virulence
1	Asc	DS	DS_831_scaffold_v01_120.g5762.t1	-	N	p450	cytochrome p450	GT34	CYP65	-	-	-	-	-	-	PHI:438	6e-07	BcBOT1 (related: CND5)	Botrytis cinerea	Reduced virulence
1	Asc	DS	DS_831_scaffold_v01_124.g5870.t1	-	N	p450	cytochrome p450	GT34	CYP65	-	-	-	-	-	-	PHI:438	6e-25	BcBOT1 (related: CND5)	Botrytis cinerea	Reduced virulence
1	Asc	DS	DS_831_scaffold_v01_194.g7592.t1	-	N	p450	cytochrome p450	GT34	CYP65	-	-	-	-	-	-	PHI:438	1e-29	BcBOT1 (related: CND5)	Botrytis cinerea	Reduced virulence
1	Asc	DS	DS_831_scaffold_v01_215.g7993.t1	-	N	p450	cytochrome p450	GT34	CYP65	-	-	-	-	-	-	PHI:438	3e-12	BcBOT1 (related: CND5)	Botrytis cinerea	Reduced virulence
1	Asc	DS	DS_831_scaffold_v01_322.g9059.t1	-	N	SIR2,p450	cytochrome p450	GT34	CYP65	-	-	-	-	-	-	PHI:438	1e-41	BcBOT1 (related: CND5)	Botrytis cinerea	Reduced virulence
1	Asc	DS	DS_831_scaffold_v01_250.g8571.t1	OG_937	N	p450	averantin oxidoreductase	GT34	CYP65	-	-	-	-	-	-	PHI:438	2e-24	BcBOT1 (related: CND5)	Botrytis cinerea	Reduced virulence
1	Asc	EL	EL1_03_scaffold_4.g4.t1	-	N	p450	cytochrome p450	GT34	CYP62	Linoleate_diol_synthase_(PGHS_like)	-	-	-	-	-	PHI:438	1e-52	BcBOT1 (related: CND5)	Botrytis cinerea	Reduced virulence
1	Asc	EL	EL1_03_scaffold_2067.g10393.t1	-	Y	p450	cytochrome p450 oxidoreductase	GT34	CYP5044	-	Cluster_55	other	2.A.1.1.9	Electrochemical Potential-driven Transporters	the major facilitator superfamily (mfs).	PHI:438	8e-20	BcBOT1 (related: CND5)	Botrytis cinerea	Reduced virulence
1	Asc	EL	EL1_03_scaffold_213.g977.t1	-	N	p450	cytochrome p450	GT34	CYP507	-	-	-	-	-	-	PHI:438	2e-15	BcBOT1 (related: CND5)	Botrytis cinerea	Reduced virulence
1	Asc	EL	EL1_03_scaffold_1430.g7139.t1	-	N	p450	cytochrome p450 monooxygenase	GT34	CYP507	-	-	-	-	-	-	PHI:438	2e-11	BcBOT1 (related: CND5)	Botrytis cinerea	Reduced virulence
1	Asc	EL	EL1_03_scaffold_569.g2751.t1	-	N	p450	cytochrome p450 monooxygenase	GT34	CYP507	-	Cluster_15	t1pks	-	-	-	PHI:438	1e-16	BcBOT1 (related: CND5)	Botrytis cinerea	Reduced virulence
1	Asc	EL	EL1_03_scaffold_675.g3173.t1	-	N	p450	cytochrome p450	GT34	CYP507	-	-	-	-	-	-	PHI:438	5e-23	BcBOT1 (related: CND5)	Botrytis cinerea	Reduced virulence
1	Asc	EL	EL1_03_scaffold_1477.g7392.t1	-	N	p450	cytochrome p450	-	CYP507	-	Cluster_43	terpene	-	-	-	PHI:438	3e-17	BcBOT1 (related: CND5)	Botrytis cinerea	Reduced virulence
1	Asc	EL	EL1_03_scaffold_998.g5132.t1	-	N	p450	cytochrome p450	-	CYP507	-	-	-	-	-	-	PHI:438	4e-10	BcBOT1 (related: CND5)	Botrytis cinerea	Reduced virulence
1	Asc	EL	EL1_03_scaffold_2178.g11101.t1	-	N	p450	tpa: cytochrome	GT34	CYP511	-	-	-	-	-	-	PHI:438	1e-104	BcBOT1 (related: CND5)	Botrytis cinerea	Reduced virulence
1	Asc	EL	EL1_03_scaffold_774.g3720.t1	-	N	p450	benzoate 4-monooxygenase cytochrome	GT34	CYP5128	-	-	-	-	-	-	PHI:438	9e-41	BcBOT1 (related: CND5)	Botrytis cinerea	Reduced virulence
1	Asc	EL	EL1_03_scaffold_1598.g7903.t1	-	N	p450	cytochrome p450	GT34	CYP5129	-	-	-	-	-	-	PHI:438	1e-20	BcBOT1 (related: CND5)	Botrytis cinerea	Reduced virulence
1	Asc	EL	EL1_03_scaffold_1278.g6434.t1	-	N	p450	cytochrome p450	GT34	CYP5168	-	-	-	-	-	-	PHI:438	9e-14	BcBOT1 (related: CND5)	Botrytis cinerea	Reduced virulence
1	Asc	EL	EL1_03_scaffold_993.g5099.t1	-	N	p450	benzoate 4-monooxygenase cytochrome p450	-	CYP5168	-	-	-	-	-	-	PHI:438	1e-11	BcBOT1 (related: CND5)	Botrytis cinerea	Reduced virulence
1	Asc	EL	EL1_03_scaffold_137.g629.t1	-	N	p450	benzoate 4-monooxygenase	GT34	CYP53	-	-	-	2.A.1.1.68	Electrochemical Potential-driven Transporters	the major facilitator superfamily (mfs).	PHI:438	4e-31	BcBOT1 (related: CND5)	Botrytis cinerea	Reduced virulence
1	Asc	EL	EL1_03_scaffold_911.g4602.t1	-	N	p450	cytochrome p450 oxidoreductase	GT34	CYP531	-	-	-	-	-	-	PHI:438	1e-27	BcBOT1 (related: CND5)	Botrytis cinerea	Reduced virulence
1	Asc	EL	EL1_03_scaffold_1144.g5765.t1	-	N	p450	cytochrome p450 pisatin	GT34	CYP531	-	Cluster_31	t1pks	-	-	-	PHI:438	4e-17	BcBOT1 (related: CND5)	Botrytis cinerea	Reduced virulence
1	Asc	EL	EL1_03_scaffold_642.g2966.t1	-	N	p450	cytochrome p450	GT34	CYP531	-	-	-	-	-	-	PHI:438	8e-32	BcBOT1 (related: CND5)	Botrytis cinerea	Reduced virulence
1	Asc	EL	EL1_03_scaffold_1039.g5304.t1	-	N	p450	pisatin demethylase	GT34	CYP531	-	-	-	-	-	-	PHI:438	2e-19	BcBOT1 (related: CND5)	Botrytis cinerea	Reduced virulence
1	Asc	EL	EL1_03_scaffold_2072.g10429.t1	-	N	p450	pisatin demethylase	GT34	CYP531	-	-	-	-	-	-	PHI:438	6e-36	BcBOT1 (related: CND5)	Botrytis cinerea	Reduced virulence
1	Asc	EL	EL1_03_scaffold_1696.g8364.t1	-	N	p450	pisatin demethylase	GT34	CYP531	-	-	-	-	-	-	PHI:438	1e-21	BcBOT1 (related: CND5)	Botrytis cinerea	Reduced virulence
1	Asc	EL	EL1_03_scaffold_1243.g6222.t1	-	N	p450	benzoate 4-monooxygenase cytochrome p450	GT34	CYP531	-	-	-	-	-	-	PHI:438	2e-18	BcBOT1 (related: CND5)	Botrytis cinerea	Reduced virulence
1	Asc	EL	EL1_03_scaffold_1820.g9237.t1	-	N	p450	cytochrome p450 pisatin	GT34	CYP531	-	-	-	-	-	-	PHI:438	3e-17	BcBOT1 (related: CND5)	Botrytis cinerea	Reduced virulence
1	Asc	EL	EL1_03_scaffold_669.g3145.t1	-	N	p450	benzoate 4-monooxygenase cytochrome p450	-	CYP531	-	-	-	-	-	-	PHI:438	1e-18	BcBOT1 (related: CND5)	Botrytis cinerea	Reduced virulence
1	Asc	EL	EL1_03_scaffold_659.g3083.t1	-	N	p450	cytochrome p450	GT34	CYP548	-	-	-	-	-	-	PHI:438	2e-30	BcBOT1 (related: CND5)	Botrytis cinerea	Reduced virulence
1	Asc	EL	EL1_03_scaffold_231.g1114.t1	-	N	p450	cytochrome p450-like protein	GT34	CYP548	-	-	-	-	-	-	PHI:438	9e-23	BcBOT1 (related: CND5)	Botrytis cinerea	Reduced virulence
1	Asc	EL	EL1_03_scaffold_796.g3888.t1	-	N	p450	benzoate 4-monooxygenase cytochrome p450	GT34	CYP548	-	Cluster_20	t1pks	-	-	-	PHI:438	8e-16	BcBOT1 (related: CND5)	Botrytis cinerea	Reduced virulence
1	Asc	EL	EL1_03_scaffold_35.g121.t1	-	N	p450	isotrichodermin c-15 hydroxylase	GT34	CYP548	-	-	-	-	-	-	PHI:438	8e-25	BcBOT1 (related: CND5)	Botrytis cinerea	Reduced virulence
1	Asc	EL	EL1_03_scaffold_202.g922.t1	-	N	p450	benzoate 4-monooxygenase cytochrome p450	GT34	CYP548	-	-	-	-	-	-	PHI:438	1e-22	BcBOT1 (related: CND5)	Botrytis cinerea	Reduced virulence
1	Asc	EL	EL1_03_scaffold_529.g2536.t1	-	N	p450	benzoate 4-monooxygenase cytochrome p450	GT34	CYP548	-	-	-	-	-	-	PHI:438	2e-18	BcBOT1 (related: CND5)	Botrytis cinerea	Reduced virulence
1	Asc	EL	EL1_03_scaffold_729.g3458.t1	-	N	p450	benzoate 4-monooxygenase cytochrome p450	GT34	CYP548	-	-	-	-	-	-	PHI:438	8e-27	BcBOT1 (related: CND5)	Botrytis cinerea	Reduced virulence
1	Asc	EL	EL1_03_scaffold_52.g211.t1	-	Y	p450	cytochrome p450	GT34	CYP548	-	-	-	-	-	-	PHI:438	9e-22	BcBOT1 (related: CND5)	Botrytis cinerea	Reduced virulence
1	Asc	EL	EL1_03_scaffold_1742.g8625.t1	-	N	p450	benzoate 4-monooxygenase cytochrome p450	GT34	CYP548	-	-	-	-	-	-	PHI:438	3e-30	BcBOT1 (related: CND5)	Botrytis cinerea	Reduced virulence
1	Asc	EL	EL1_03_scaffold_1597.g7900.t1	-	N	p450	cytochrome p450	-	CYP548	-	Cluster_45	t1pks	-	-	-	PHI:438	2e-15	BcBOT1 (related: CND5)	Botrytis cinerea	Reduced virulence
1	Asc	EL	EL1_03_scaffold_400.g2007.t1	-	N	p450	benzoate 4-monooxygenase cytochrome p450	-	CYP548	-	-	-	-	-	-	PHI:438	2e-16	BcBOT1 (related: CND5)	Botrytis cinerea	Reduced virulence
1	Asc	EL	EL1_03_scaffold_1454.g7244.t1	-	N	p450	benzoate 4-monooxygenase cytochrome p450	-	CYP548	-	-	-	-	-	-	PHI:438	5e-20	BcBOT1 (related: CND5)	Botrytis cinerea	Reduced virulence
1	Asc	EL	EL1_03_scaffold_1322.g6640.t1	-	N	p450	cytochrome p450	-	CYP548	-	-	-	-	-	-	PHI:438	5e-15	BcBOT1 (related: CND5)	Botrytis cinerea	Reduced virulence
1	Asc	EL	EL1_03_scaffold_1788.g8991.t1	-	Y	p450	cytochrome p450 monooxygenase	GT34	CYP572	-	-	-	2.A.1.1.57	Electrochemical Potential-driven Transporters	the major facilitator superfamily (mfs).	PHI:438	1e-23	BcBOT1 (related: CND5)	Botrytis cinerea	Reduced virulence
1	Asc	EL	EL1_03_scaffold_791.g3861.t1	-	N	p450	benzoate 4-monooxygenase cytochrome p450	GT34	CYP58	-	-	-	-	-	-	PHI:438	4e-61	BcBOT1 (related: CND5)	Botrytis cinerea	Reduced virulence
1	Asc	EL	EL1_03_scaffold_1477.g7382.t1	-	N	p450	benzoate 4-monooxygenase cytochrome	GT34	CYP58	-	Cluster_42	t1pks	2.A.1.1.38	Electrochemical Potential-driven Transporters	the major facilitator superfamily (mfs).	PHI:438	2e-57	BcBOT1 (related: CND5)	Botrytis cinerea	Reduced virulence
1	Asc	EL	EL1_03_scaffold_852.g4249.t1	-	N	p450	benzoate 4-monooxygenase cytochrome	GT34	CYP62	-	-	-	2.A.1.1.58	Electrochemical Potential-driven Transporters	the major facilitator superfamily (mfs).	PHI:438	2e-35	BcBOT1 (related: CND5)	Botrytis cinerea	Reduced virulence
1	Asc	EL	EL1_03_scaffold_1633.g8129.t1	-	N	p450	benzoate 4-monooxygenase cytochrome	GT34	CYP62	-	-	-	2.A.1.1.40	Electrochemical Potential-driven Transporters	the major facilitator superfamily (mfs).	PHI:438	5e-52	BcBOT1 (related: CND5)	Botrytis cinerea	Reduced virulence
1	Asc	EL	EL1_03_scaffold_562.g2695.t1	-	N	p450	benzoate 4-monooxygenase cytochrome p450	GT34	CYP630	-	-	-	-	-	-	PHI:438	3e-42	BcBOT1 (related: CND5)	Botrytis cinerea	Reduced virulence
1	Asc	EL	EL1_03_scaffold_789.g3839.t1	-	N	p450	benzoate 4-monooxygenase cytochrome p450	GT34	CYP630	-	-	-	-	-	-	PHI:438	2e-38	BcBOT1 (related: CND5)	Botrytis cinerea	Reduced virulence
1	Asc	EL	EL1_03_scaffold_1272.g6372.t1	-	N	p450	cytochrome p450 oxidoreductase	GT34	CYP632	-	-	-	-	-	-	PHI:438	3e-27	BcBOT1 (related: CND5)	Botrytis cinerea	Reduced virulence
1	Asc	EL	EL1_03_scaffold_423.g2110.t1	-	N	p450	cytochrome p450 monooxygenase	GT34	CYP65	-	-	-	-	-	-	PHI:438	8e-26	BcBOT1 (related: CND5)	Botrytis cinerea	Reduced virulence
1	Asc	EL	EL1_03_scaffold_1991.g10098.t1	-	N	p450	cytochrome p450	GT34	CYP65	-	-	-	-	-	-	PHI:438	2e-09	BcBOT1 (related: CND5)	Botrytis cinerea	Reduced virulence
1	Asc	EL	EL1_03_scaffold_492.g2366.t1	-	N	p450	cytochrome p450	GT34	CYP65	-	-	-	-	-	-	PHI:438	5e-33	BcBOT1 (related: CND5)	Botrytis cinerea	Reduced virulence
1	Asc	EL	EL1_03_scaffold_634.g2895.t1	-	N	p450	cytochrome p450 monooxygenase	GT34	CYP65	-	-	-	-	-	-	PHI:438	9e-29	BcBOT1 (related: CND5)	Botrytis cinerea	Reduced virulence
1	Asc	EL	EL1_03_scaffold_1430.g7140.t1	-	N	p450	cytochrome p450 monooxygenase	GT34	CYP65	-	-	-	-	-	-	PHI:438	2e-21	BcBOT1 (related: CND5)	Botrytis cinerea	Reduced virulence
1	Asc	EL	EL1_03_scaffold_1782.g8937.t1	-	N	p450	cytochrome p450 monooxygenase	GT34	CYP65	-	-	-	-	-	-	PHI:438	3e-15	BcBOT1 (related: CND5)	Botrytis cinerea	Reduced virulence
1	Asc	EL	EL1_03_scaffold_219.g1049.t1	-	N	p450	isotrichodermin c-15 hydroxylase	GT34	CYP65	-	-	-	-	-	-	PHI:438	2e-17	BcBOT1 (related: CND5)	Botrytis cinerea	Reduced virulence
1	Asc	EL	EL1_03_scaffold_435.g2135.t1	-	N	p450	isotrichodermin c-15 hydroxylase	GT34	CYP65	-	-	-	-	-	-	PHI:438	8e-28	BcBOT1 (related: CND5)	Botrytis cinerea	Reduced virulence
1	Asc	EL	EL1_03_scaffold_516.g2475.t1	-	N	p450	tpa: cytochrome	GT34	CYP65	-	-	-	-	-	-	PHI:438	4e-17	BcBOT1 (related: CND5)	Botrytis cinerea	Reduced virulence
1	Asc	EL	EL1_03_scaffold_2311.g11726.t1	-	N	p450	cytochrome p450	GT34	CYP65	-	Cluster_62	t1pks	-	-	-	PHI:438	2e-24	BcBOT1 (related: CND5)	Botrytis cinerea	Reduced virulence
1	Asc	EL	EL1_03_scaffold_180.g835.t1	-	N	p450	benzoate 4-monooxygenase cytochrome p450	GT34	CYP65	-	Cluster_02	nrps-t1pks	9.A.50.1.1	Incompletely Characterized Transport Systems	the nuclear t-rna exporter (t-exporter) family.	PHI:438	3e-31	BcBOT1 (related: CND5)	Botrytis cinerea	Reduced virulence
1	Asc	EL	EL1_03_scaffold_98.g411.t1	-	N	p450	benzoate 4-monooxygenase cytochrome p450	GT34	CYP65	-	-	-	-	-	-	PHI:438	5e-11	BcBOT1 (related: CND5)	Botrytis cinerea	Reduced virulence
1	Asc	EL	EL1_03_scaffold_2212.g11302.t1	-	N	p450	cytochrome p450	GT34	CYP65	-	Cluster_57	nrps	-	-	-	PHI:438	7e-12	BcBOT1 (related: CND5)	Botrytis cinerea	Reduced virulence
1	Asc	EL	EL1_03_scaffold_1477.g7384.t1	-	N	p450	cytochrome p450	GT34	CYP65	-	Cluster_42	t1pks	-	-	-	PHI:438	4e-26	BcBOT1 (related: CND5)	Botrytis cinerea	Reduced virulence
1	Asc	EL	EL1_03_scaffold_215.g994.t1	-	N	p450	cytochrome p450	GT34	CYP65	-	-	-	-	-	-	PHI:438	2e-43	BcBOT1 (related: CND5)	Botrytis cinerea	Reduced virulence
1	Asc	EL	EL1_03_scaffold_1116.g5644.t1	-	N	p450	benzoate 4-monooxygenase cytochrome p450	GT34	CYP65	-	-	-	-	-	-	PHI:438	6e-13	BcBOT1 (related: CND5)	Botrytis cinerea	Reduced virulence
1	Asc	EL	EL1_03_scaffold_2113.g10758.t1	-	N	p450	benzoate 4-monooxygenase cytochrome p450	GT34	CYP65	-	-	-	-	-	-	PHI:438	3e-21	BcBOT1 (related: CND5)	Botrytis cinerea	Reduced virulence
1	Asc	EL	EL1_03_scaffold_712.g3381.t1	-	N	p450	cytochrome p450	GT34	CYP65	-	-	-	-	-	-	PHI:438	1e-29	BcBOT1 (related: CND5)	Botrytis cinerea	Reduced virulence
1	Asc	EL	EL1_03_scaffold_1617.g8047.t1	-	N	p450	cytochrome p450 monooxygenase	GT34	CYP65	-	-	-	-	-	-	PHI:438	3e-06	BcBOT1 (related: CND5)	Botrytis cinerea	Reduced virulence
1	Asc	EL	EL1_03_scaffold_108.g451.t1	-	N	p450	trichothecene c-15 hydroxylase	GT34	CYP65	-	-	-	-	-	-	PHI:438	8e-32	BcBOT1 (related: CND5)	Botrytis cinerea	Reduced virulence
1	Asc	EL	EL1_03_scaffold_139.g643.t1	-	N	p450	benzoate 4-monooxygenase cytochrome p450	GT34	CYP65	-	-	-	-	-	-	PHI:438	4e-19	BcBOT1 (related: CND5)	Botrytis cinerea	Reduced virulence
1	Asc	EL	EL1_03_scaffold_1699.g8418.t1	-	N	p450	trichothecene c-15 hydroxylase	GT34	CYP65	-	-	-	-	-	-	PHI:438	5e-17	BcBOT1 (related: CND5)	Botrytis cinerea	Reduced virulence
1	Asc	EL	EL1_03_scaffold_168.g778.t1	-	N	p450	averantin oxidoreductase	GT34	CYP65	-	-	-	2.A.1.1.43	Electrochemical Potential-driven Transporters	the major facilitator superfamily (mfs).	PHI:438	7e-28	BcBOT1 (related: CND5)	Botrytis cinerea	Reduced virulence
1	Asc	EL	EL1_03_scaffold_2123.g10794.t1	-	N	p450	averantin oxidoreductase	-	CYP65	-	-	-	-	-	-	PHI:438	1e-10	BcBOT1 (related: CND5)	Botrytis cinerea	Reduced virulence
1	Asc	EL	EL1_03_scaffold_1051.g5342.t1	-	N	p450	isotrichodermin c-15 hydroxylase	-	CYP65	-	-	-	-	-	-	PHI:438	3e-16	BcBOT1 (related: CND5)	Botrytis cinerea	Reduced virulence
1	Asc	EL	EL1_03_scaffold_339.g1742.t1	-	N	p450	cytochrome p450 monooxygenase	-	CYP65	-	-	-	-	-	-	PHI:438	7e-11	BcBOT1 (related: CND5)	Botrytis cinerea	Reduced virulence
1	Asc	EL	EL1_03_scaffold_1696.g8373.t1	-	N	p450	cytochrome p450	GT34	CYP677	-	-	-	-	-	-	PHI:438	5e-44	BcBOT1 (related: CND5)	Botrytis cinerea	Reduced virulence
1	Asc	EL	EL1_03_scaffold_140.g673.t1	-	N	HET,p450	cytochrome p450 pisatin	GT34	-	-	-	-	-	-	-	PHI:438	1e-37	BcBOT1 (related: CND5)	Botrytis cinerea	Reduced virulence
1	Asc	EL	EL1_03_scaffold_1822.g9253.t1	-	N	p450	cytochrome p450 monooxygenase	GT34	-	-	-	-	2.A.1.1.19	Electrochemical Potential-driven Transporters	the major facilitator superfamily (mfs).	PHI:438	5e-18	BcBOT1 (related: CND5)	Botrytis cinerea	Reduced virulence
1	Asc	EL	EL1_03_scaffold_1644.g8168.t1	-	N	p450	cytochrome p450	GT34	-	-	-	-	-	-	-	PHI:438	1e-24	BcBOT1 (related: CND5)	Botrytis cinerea	Reduced virulence
1	Asc	FM	gi|393214737|gb|EJD00230.1|	-	Y	p450	high nitrogen upregulated cytochrome P450 monooxygenase 2	GT34	CYP5035	-	-	-	-	-	-	PHI:438	1e-28	BcBOT1 (related: CND5)	Botrytis cinerea	Reduced virulence
1	Asc	FM	gi|393216888|gb|EJD02378.1|	-	N	p450	high nitrogen upregulated cytochrome P450 monooxygenase 2	GT34	CYP5035	-	-	-	-	-	-	PHI:438	2e-27	BcBOT1 (related: CND5)	Botrytis cinerea	Reduced virulence
1	Asc	FM	gi|393216887|gb|EJD02377.1|	-	N	p450	high nitrogen upregulated cytochrome P450 monooxygenase 2, partial	GT34	CYP5035	-	-	-	-	-	-	PHI:438	8e-30	BcBOT1 (related: CND5)	Botrytis cinerea	Reduced virulence
1	Asc	FM	gi|393216886|gb|EJD02376.1|	-	N	p450	cytochrome P450	GT34	CYP5035	-	-	-	-	-	-	PHI:438	6e-26	BcBOT1 (related: CND5)	Botrytis cinerea	Reduced virulence
1	Asc	FM	gi|393216263|gb|EJD01754.1|	-	N	p450	high nitrogen upregulated cytochrome P450 monooxygenase 1	GT34	CYP5035	-	-	-	-	-	-	PHI:438	7e-16	BcBOT1 (related: CND5)	Botrytis cinerea	Reduced virulence
1	Asc	FM	gi|393215978|gb|EJD01469.1|	-	N	p450	cytochrome P450	GT34	CYP5035	-	-	-	-	-	-	PHI:438	4e-28	BcBOT1 (related: CND5)	Botrytis cinerea	Reduced virulence
1	Asc	FM	gi|393215977|gb|EJD01468.1|	-	N	p450	cytochrome P450	GT34	CYP5035	-	-	-	-	-	-	PHI:438	2e-25	BcBOT1 (related: CND5)	Botrytis cinerea	Reduced virulence
1	Asc	FM	gi|393214666|gb|EJD00159.1|	-	N	p450	high nitrogen upregulated cytochrome P450 monooxygenase 2	GT34	CYP5035	-	-	-	-	-	-	PHI:438	6e-21	BcBOT1 (related: CND5)	Botrytis cinerea	Reduced virulence
1	Asc	FM	gi|393217965|gb|EJD03454.1|	OG_196	N	p450	cytochrome P450	GT34	CYP5140	-	-	-	-	-	-	PHI:438	2e-18	BcBOT1 (related: CND5)	Botrytis cinerea	Reduced virulence
1	Asc	FM	gi|393218030|gb|EJD03518.1|	-	N	p450	cytochrome P450 monooxygenase pc-bph	GT34	CYP53	-	-	-	-	-	-	PHI:438	2e-23	BcBOT1 (related: CND5)	Botrytis cinerea	Reduced virulence
1	Asc	FM	gi|393213792|gb|EJC99287.1|	-	N	p450	cytochrome P450 monooxygenase	GT34	CYP53	-	-	-	-	-	-	PHI:438	8e-26	BcBOT1 (related: CND5)	Botrytis cinerea	Reduced virulence
1	Asc	FM	gi|393213726|gb|EJC99221.1|	-	N	p450	cytochrome P450 monooxygenase pc-bph	GT34	CYP53	-	-	-	-	-	-	PHI:438	8e-36	BcBOT1 (related: CND5)	Botrytis cinerea	Reduced virulence
1	Asc	FM	gi|393212163|gb|EJC97665.1|	-	N	p450	cytochrome P450 monooxygenase	GT34	CYP53	-	-	-	-	-	-	PHI:438	2e-23	BcBOT1 (related: CND5)	Botrytis cinerea	Reduced virulence
1	Asc	FM	gi|393212162|gb|EJC97664.1|	-	N	p450	cytochrome P450 monooxygenase pc-bph	GT34	CYP53	-	-	-	-	-	-	PHI:438	6e-17	BcBOT1 (related: CND5)	Botrytis cinerea	Reduced virulence
1	Asc	FM	gi|393212141|gb|EJC97643.1|	-	N	p450	cytochrome P450 monooxygenase pc-bph	GT34	CYP53	-	-	-	-	-	-	PHI:438	3e-37	BcBOT1 (related: CND5)	Botrytis cinerea	Reduced virulence
1	Asc	FM	gi|393212140|gb|EJC97642.1|	-	N	p450	cytochrome P450 monooxygenase pc-bph	GT34	CYP53	-	-	-	-	-	-	PHI:438	5e-29	BcBOT1 (related: CND5)	Botrytis cinerea	Reduced virulence
1	Asc	FM	gi|393212139|gb|EJC97641.1|	-	N	p450	cytochrome P450	GT34	CYP53	-	-	-	-	-	-	PHI:438	4e-27	BcBOT1 (related: CND5)	Botrytis cinerea	Reduced virulence
1	Asc	FM	gi|393212138|gb|EJC97640.1|	-	N	p450	cytochrome P450 monooxygenase	GT34	CYP53	-	-	-	-	-	-	PHI:438	6e-21	BcBOT1 (related: CND5)	Botrytis cinerea	Reduced virulence
1	Asc	NP	NP2_03_scaffold_936.g7736.t1	-	N	p450	benzoate 4-monooxygenase cytochrome p450	GT34	CYP58	-	-	-	-	-	-	PHI:438	3e-71	BcBOT1 (related: CND5)	Botrytis cinerea	Reduced virulence
1	Asc	NP	NP2_03_scaffold_679.g5672.t1	-	N	p450	averantin oxidoreductase	-	CYP677	-	Cluster_27	other	-	-	-	PHI:438	5e-12	BcBOT1 (related: CND5)	Botrytis cinerea	Reduced virulence
1	Asc	NP	NP2_03_scaffold_63.g522.t1	-	N	p450	cytochrome p450	GT34	CYP574	-	-	-	-	-	-	PHI:438	8e-24	BcBOT1 (related: CND5)	Botrytis cinerea	Reduced virulence
1	Asc	NP	NP2_03_scaffold_157.g1292.t1	-	N	p450	cytochrome p450	GT34	CYP574	-	-	-	-	-	-	PHI:438	2e-10	BcBOT1 (related: CND5)	Botrytis cinerea	Reduced virulence
1	Asc	NP	NP2_03_scaffold_227.g1789.t1	-	N	p450	cytochrome p450	GT34	CYP574	-	-	-	-	-	-	PHI:438	1e-22	BcBOT1 (related: CND5)	Botrytis cinerea	Reduced virulence
1	Asc	NP	NP2_03_scaffold_456.g3933.t1	-	N	p450	cytochrome p450	GT34	CYP574	-	-	-	-	-	-	PHI:438	3e-09	BcBOT1 (related: CND5)	Botrytis cinerea	Reduced virulence
1	Asc	NP	NP2_03_scaffold_576.g4896.t1	-	N	p450	cytochrome p450	GT34	CYP574	-	-	-	-	-	-	PHI:438	2e-16	BcBOT1 (related: CND5)	Botrytis cinerea	Reduced virulence
1	Asc	NP	NP2_03_scaffold_838.g7060.t1	-	N	p450	cytochrome p450	GT34	CYP574	-	-	-	-	-	-	PHI:438	1e-09	BcBOT1 (related: CND5)	Botrytis cinerea	Reduced virulence
1	Asc	NP	NP2_03_scaffold_1145.g9414.t1	-	N	p450	cytochrome p450	GT34	CYP574	-	-	-	-	-	-	PHI:438	9e-15	BcBOT1 (related: CND5)	Botrytis cinerea	Reduced virulence
1	Asc	NP	NP2_03_scaffold_270.g2189.t1	-	N	p450	cytochrome p450	-	CYP574	-	-	-	-	-	-	PHI:438	7e-17	BcBOT1 (related: CND5)	Botrytis cinerea	Reduced virulence
1	Asc	NP	NP2_03_scaffold_326.g2720.t1	-	N	p450	benzoate 4-monooxygenase cytochrome p450	GT34	CYP673	-	-	-	-	-	-	PHI:438	7e-31	BcBOT1 (related: CND5)	Botrytis cinerea	Reduced virulence
1	Asc	NP	NP2_03_scaffold_194.g1583.t1	-	N	p450	benzoate 4-monooxygenase cytochrome	GT34	CYP574	-	-	-	-	-	-	PHI:438	1e-20	BcBOT1 (related: CND5)	Botrytis cinerea	Reduced virulence
1	Asc	NP	NP2_03_scaffold_284.g2294.t1	-	N	p450	cytochrome p450 monooxygenase	GT34	CYP65	-	-	-	-	-	-	PHI:438	2e-40	BcBOT1 (related: CND5)	Botrytis cinerea	Reduced virulence
1	Asc	NP	NP2_03_scaffold_813.g6747.t1	-	N	p450	cytochrome p450 monooxygenase	GT34	CYP65	-	-	-	-	-	-	PHI:438	8e-29	BcBOT1 (related: CND5)	Botrytis cinerea	Reduced virulence
1	Asc	NP	NP2_03_scaffold_827.g6911.t1	-	N	p450	cytochrome p450 monooxygenase	GT34	CYP65	-	-	-	-	-	-	PHI:438	2e-31	BcBOT1 (related: CND5)	Botrytis cinerea	Reduced virulence
1	Asc	NP	NP2_03_scaffold_1259.g10156.t1	-	N	p450	cytochrome p450 monooxygenase	-	CYP65	-	-	-	-	-	-	PHI:438	2e-20	BcBOT1 (related: CND5)	Botrytis cinerea	Reduced virulence
1	Asc	NP	NP2_03_scaffold_50.g390.t1	-	N	p450	cytochrome p450	GT34	CYP65	-	-	-	-	-	-	PHI:438	1e-17	BcBOT1 (related: CND5)	Botrytis cinerea	Reduced virulence
1	Asc	NP	NP2_03_scaffold_87.g655.t1	-	N	p450	cytochrome p450	GT34	CYP65	-	-	-	-	-	-	PHI:438	4e-13	BcBOT1 (related: CND5)	Botrytis cinerea	Reduced virulence
1	Asc	NP	NP2_03_scaffold_156.g1268.t1	-	N	p450	cytochrome p450	GT34	CYP65	-	-	-	-	-	-	PHI:438	6e-41	BcBOT1 (related: CND5)	Botrytis cinerea	Reduced virulence
1	Asc	NP	NP2_03_scaffold_174.g1403.t1	-	N	p450	cytochrome p450	GT34	CYP65	-	-	-	-	-	-	PHI:438	1e-31	BcBOT1 (related: CND5)	Botrytis cinerea	Reduced virulence
1	Asc	NP	NP2_03_scaffold_218.g1742.t1	-	N	p450	cytochrome p450	GT34	CYP65	-	-	-	-	-	-	PHI:438	1e-43	BcBOT1 (related: CND5)	Botrytis cinerea	Reduced virulence
1	Asc	NP	NP2_03_scaffold_287.g2363.t1	-	N	p450	cytochrome p450	GT34	CYP65	-	-	-	-	-	-	PHI:438	3e-21	BcBOT1 (related: CND5)	Botrytis cinerea	Reduced virulence
1	Asc	NP	NP2_03_scaffold_298.g2526.t1	-	N	p450	cytochrome p450	GT34	CYP65	-	-	-	-	-	-	PHI:438	1e-25	BcBOT1 (related: CND5)	Botrytis cinerea	Reduced virulence
1	Asc	NP	NP2_03_scaffold_433.g3677.t1	-	N	p450	cytochrome p450	GT34	CYP65	-	-	-	-	-	-	PHI:438	6e-28	BcBOT1 (related: CND5)	Botrytis cinerea	Reduced virulence
1	Asc	NP	NP2_03_scaffold_442.g3807.t1	-	N	p450	cytochrome p450	GT34	CYP65	-	-	-	-	-	-	PHI:438	4e-15	BcBOT1 (related: CND5)	Botrytis cinerea	Reduced virulence
1	Asc	NP	NP2_03_scaffold_474.g4146.t1	-	N	p450	cytochrome p450	GT34	CYP65	-	-	-	-	-	-	PHI:438	7e-42	BcBOT1 (related: CND5)	Botrytis cinerea	Reduced virulence
1	Asc	NP	NP2_03_scaffold_593.g4969.t1	-	N	p450	cytochrome p450	GT34	CYP65	-	-	-	-	-	-	PHI:438	7e-31	BcBOT1 (related: CND5)	Botrytis cinerea	Reduced virulence
1	Asc	NP	NP2_03_scaffold_604.g5159.t1	-	N	p450	cytochrome p450	GT34	CYP65	-	-	-	-	-	-	PHI:438	1e-37	BcBOT1 (related: CND5)	Botrytis cinerea	Reduced virulence
1	Asc	NP	NP2_03_scaffold_732.g6271.t1	-	N	p450	cytochrome p450	GT34	CYP65	-	-	-	-	-	-	PHI:438	4e-12	BcBOT1 (related: CND5)	Botrytis cinerea	Reduced virulence
1	Asc	NP	NP2_03_scaffold_735.g6319.t1	-	N	p450	cytochrome p450	GT34	CYP65	-	-	-	-	-	-	PHI:438	2e-44	BcBOT1 (related: CND5)	Botrytis cinerea	Reduced virulence
1	Asc	NP	NP2_03_scaffold_832.g6965.t1	-	N	p450	cytochrome p450	GT34	CYP65	-	-	-	-	-	-	PHI:438	3e-30	BcBOT1 (related: CND5)	Botrytis cinerea	Reduced virulence
1	Asc	NP	NP2_03_scaffold_832.g6969.t1	-	N	p450	cytochrome p450	GT34	CYP65	-	-	-	-	-	-	PHI:438	3e-24	BcBOT1 (related: CND5)	Botrytis cinerea	Reduced virulence
1	Asc	NP	NP2_03_scaffold_906.g7482.t1	-	N	p450	cytochrome p450	GT34	CYP65	-	-	-	-	-	-	PHI:438	8e-27	BcBOT1 (related: CND5)	Botrytis cinerea	Reduced virulence
1	Asc	NP	NP2_03_scaffold_924.g7656.t1	-	N	p450	cytochrome p450	GT34	CYP65	-	-	-	-	-	-	PHI:438	6e-35	BcBOT1 (related: CND5)	Botrytis cinerea	Reduced virulence
1	Asc	NP	NP2_03_scaffold_948.g7818.t1	-	N	p450	cytochrome p450	GT34	CYP65	-	-	-	-	-	-	PHI:438	5e-39	BcBOT1 (related: CND5)	Botrytis cinerea	Reduced virulence
1	Asc	NP	NP2_03_scaffold_1113.g9121.t1	-	N	p450	cytochrome p450	GT34	CYP65	-	-	-	-	-	-	PHI:438	1e-20	BcBOT1 (related: CND5)	Botrytis cinerea	Reduced virulence
1	Asc	NP	NP2_03_scaffold_1184.g9862.t1	-	N	p450	cytochrome p450	GT34	CYP65	-	-	-	-	-	-	PHI:438	6e-27	BcBOT1 (related: CND5)	Botrytis cinerea	Reduced virulence
1	Asc	NP	NP2_03_scaffold_1243.g10074.t1	-	N	p450	cytochrome p450	GT34	CYP65	-	-	-	-	-	-	PHI:438	1e-17	BcBOT1 (related: CND5)	Botrytis cinerea	Reduced virulence
1	Asc	NP	NP2_03_scaffold_1260.g10171.t1	-	N	p450	cytochrome p450	GT34	CYP65	-	-	-	-	-	-	PHI:438	2e-09	BcBOT1 (related: CND5)	Botrytis cinerea	Reduced virulence
1	Asc	NP	NP2_03_scaffold_981.g7969.t1	-	N	p450	cytochrome p-450	GT34	CYP65	-	-	-	-	-	-	PHI:438	4e-14	BcBOT1 (related: CND5)	Botrytis cinerea	Reduced virulence
1	Asc	NP	NP2_03_scaffold_1274.g10228.t1	-	N	p450	benzoate 4-monooxygenase cytochrome p450	GT34	CYP65	-	-	-	-	-	-	PHI:438	5e-27	BcBOT1 (related: CND5)	Botrytis cinerea	Reduced virulence
1	Asc	NP	NP2_03_scaffold_811.g6736.t1	-	N	p450	cytochrome p450	GT34	CYP643	-	-	-	-	-	-	PHI:438	3e-37	BcBOT1 (related: CND5)	Botrytis cinerea	Reduced virulence
1	Asc	NP	NP2_03_scaffold_156.g1265.t1	-	N	p450	cytochrome p450	GT34	CYP632	-	-	-	-	-	-	PHI:438	4e-35	BcBOT1 (related: CND5)	Botrytis cinerea	Reduced virulence
1	Asc	NP	NP2_03_scaffold_308.g2605.t1	-	N	p450	benzoate 4-monooxygenase cytochrome p450	GT34	CYP630	-	-	-	-	-	-	PHI:438	1e-21	BcBOT1 (related: CND5)	Botrytis cinerea	Reduced virulence
1	Asc	NP	NP2_03_scaffold_907.g7489.t1	-	N	p450	benzoate 4-monooxygenase cytochrome p450	GT34	CYP630	-	-	-	-	-	-	PHI:438	9e-34	BcBOT1 (related: CND5)	Botrytis cinerea	Reduced virulence
1	Asc	NP	NP2_03_scaffold_786.g6616.t1	-	N	p450	cytochrome p450	GT34	CYP627	-	Cluster_32	nrps-t1pks	-	-	-	PHI:438	6e-22	BcBOT1 (related: CND5)	Botrytis cinerea	Reduced virulence
1	Asc	NP	NP2_03_scaffold_679.g5670.t1	-	N	p450	benzoate 4-monooxygenase cytochrome	GT34	CYP574	-	Cluster_27	other	-	-	-	PHI:438	9e-23	BcBOT1 (related: CND5)	Botrytis cinerea	Reduced virulence
1	Asc	NP	NP2_03_scaffold_665.g5487.t1	-	Y	p450	cytochrome p450	GT34	CYP62	-	-	-	-	-	-	PHI:438	5e-23	BcBOT1 (related: CND5)	Botrytis cinerea	Reduced virulence
1	Asc	NP	NP2_03_scaffold_294.g2501.t1	-	N	p450	cytochrome p450 monooxygenase	GT34	CYP62	-	-	-	-	-	-	PHI:438	3e-14	BcBOT1 (related: CND5)	Botrytis cinerea	Reduced virulence
1	Asc	NP	NP2_03_scaffold_624.g5267.t1	-	N	p450	cytochrome p450 monooxygenase	GT34	CYP62	-	-	-	-	-	-	PHI:438	5e-24	BcBOT1 (related: CND5)	Botrytis cinerea	Reduced virulence
1	Asc	NP	NP2_03_scaffold_1090.g8881.t1	-	N	p450	benzoate 4-monooxygenase cytochrome p450	GT34	CYP574	-	-	-	-	-	-	PHI:438	4e-35	BcBOT1 (related: CND5)	Botrytis cinerea	Reduced virulence
1	Asc	NP	NP2_03_scaffold_553.g4651.t1	-	N	p450	benzoate 4-monooxygenase cytochrome	GT34	CYP574	-	-	-	-	-	-	PHI:438	3e-31	BcBOT1 (related: CND5)	Botrytis cinerea	Reduced virulence
1	Asc	NP	NP2_03_scaffold_996.g8130.t1	-	N	p450	cytochrome p450 monooxygenase	GT34	CYP62	-	-	-	-	-	-	PHI:438	9e-13	BcBOT1 (related: CND5)	Botrytis cinerea	Reduced virulence
1	Asc	NP	NP2_03_scaffold_1113.g9130.t1	-	Y	p450	cytochrome p450	GT34	CYP507	-	-	-	-	-	-	PHI:438	1e-35	BcBOT1 (related: CND5)	Botrytis cinerea	Reduced virulence
1	Asc	NP	NP2_03_scaffold_665.g5451.t1	-	N	p450	cytochrome p450	GT34	CYP572	-	-	-	-	-	-	PHI:438	3e-41	BcBOT1 (related: CND5)	Botrytis cinerea	Reduced virulence
1	Asc	NP	NP2_03_scaffold_726.g6182.t1	-	N	p450	cytochrome p450	GT34	CYP507	-	-	-	-	-	-	PHI:438	5e-24	BcBOT1 (related: CND5)	Botrytis cinerea	Reduced virulence
1	Asc	NP	NP2_03_scaffold_910.g7504.t1	-	N	p450	cytochrome p450	GT34	CYP507	-	-	-	-	-	-	PHI:438	5e-20	BcBOT1 (related: CND5)	Botrytis cinerea	Reduced virulence
1	Asc	NP	NP2_03_scaffold_570.g4862.t1	-	N	p450	benzoate 4-monooxygenase cytochrome p450	GT34	CYP548	-	Cluster_23	nrps	-	-	-	PHI:438	2e-28	BcBOT1 (related: CND5)	Botrytis cinerea	Reduced virulence
1	Asc	NP	NP2_03_scaffold_389.g3236.t1	-	N	p450	cytochrome p450	GT34	CYP548	-	Cluster_16	nrps	-	-	-	PHI:438	6e-37	BcBOT1 (related: CND5)	Botrytis cinerea	Reduced virulence
1	Asc	NP	NP2_03_scaffold_1128.g9249.t1	-	N	p450	isotrichodermin c-15 hydroxylase	GT34	CYP548	-	-	-	-	-	-	PHI:438	2e-23	BcBOT1 (related: CND5)	Botrytis cinerea	Reduced virulence
1	Asc	NP	NP2_03_scaffold_50.g385.t1	-	N	p450	benzoate 4-monooxygenase cytochrome p450	GT34	CYP548	-	-	-	-	-	-	PHI:438	9e-21	BcBOT1 (related: CND5)	Botrytis cinerea	Reduced virulence
1	Asc	NP	NP2_03_scaffold_528.g4453.t1	-	N	p450	pisatin demethylase	GT34	CYP531	-	-	-	-	-	-	PHI:438	1e-18	BcBOT1 (related: CND5)	Botrytis cinerea	Reduced virulence
1	Asc	NP	NP2_03_scaffold_828.g6918.t1	-	N	p450	pisatin demethylase	-	CYP531	-	-	-	-	-	-	PHI:438	3e-15	BcBOT1 (related: CND5)	Botrytis cinerea	Reduced virulence
1	Asc	NP	NP2_03_scaffold_219.g1748.t1	-	N	p450	cytochrome p450	GT34	CYP531	-	-	-	-	-	-	PHI:438	3e-37	BcBOT1 (related: CND5)	Botrytis cinerea	Reduced virulence
1	Asc	NP	NP2_03_scaffold_361.g2961.t1	-	N	p450	cytochrome p450	GT34	CYP531	-	-	-	-	-	-	PHI:438	8e-27	BcBOT1 (related: CND5)	Botrytis cinerea	Reduced virulence
1	Asc	NP	NP2_03_scaffold_1128.g9234.t1	-	N	p450	cytochrome p450	GT34	CYP531	-	-	-	-	-	-	PHI:438	2e-18	BcBOT1 (related: CND5)	Botrytis cinerea	Reduced virulence
1	Asc	NP	NP2_03_scaffold_1135.g9322.t1	-	N	p450	cytochrome p450	GT34	CYP53	-	-	-	-	-	-	PHI:438	1e-22	BcBOT1 (related: CND5)	Botrytis cinerea	Reduced virulence
1	Asc	NP	NP2_03_scaffold_442.g3768.t1	-	N	p450	benzoate 4-monooxygenase cytochrome p450	GT34	CYP531	-	-	-	-	-	-	PHI:438	3e-14	BcBOT1 (related: CND5)	Botrytis cinerea	Reduced virulence
1	Asc	NP	NP2_03_scaffold_923.g7626.t1	-	N	p450	benzoate 4-monooxygenase	GT34	CYP53	-	-	-	-	-	-	PHI:438	1e-34	BcBOT1 (related: CND5)	Botrytis cinerea	Reduced virulence
1	Asc	NP	NP2_03_scaffold_50.g379.t1	-	N	p450	cytochrome p450 family protein	GT34	CYP531	-	Cluster_03	nrps	-	-	-	PHI:438	3e-10	BcBOT1 (related: CND5)	Botrytis cinerea	Reduced virulence
1	Asc	NP	NP2_03_scaffold_3.g18.t1	-	N	p450	cytochrome p450 monooxygenase	GT34	CYP65	-	-	-	-	-	-	PHI:438	4e-19	BcBOT1 (related: CND5)	Botrytis cinerea	Reduced virulence
1	Asc	NP	NP2_03_scaffold_148.g1195.t1	-	N	p450	cytochrome p450 family protein	GT34	CYP531	-	-	-	-	-	-	PHI:438	6e-38	BcBOT1 (related: CND5)	Botrytis cinerea	Reduced virulence
1	Asc	NP	NP2_03_scaffold_268.g2188.t1	-	N	p450	cytochrome p450 family protein	-	CYP531	-	-	-	-	-	-	PHI:438	4e-12	BcBOT1 (related: CND5)	Botrytis cinerea	Reduced virulence
1	Asc	NP	NP2_03_scaffold_1102.g9057.t1	-	N	p450	cytochrome p450	GT34	CYP5196	-	-	-	-	-	-	PHI:438	8e-36	BcBOT1 (related: CND5)	Botrytis cinerea	Reduced virulence
1	Asc	NP	NP2_03_scaffold_456.g3948.t1	-	N	p450	cytochrome p450	GT34	CYP5128	-	-	-	-	-	-	PHI:438	3e-07	BcBOT1 (related: CND5)	Botrytis cinerea	Reduced virulence
1	Asc	NP	NP2_03_scaffold_1186.g9868.t1	-	N	p450	pisatin demethylase	GT34	CYP531	-	-	-	-	-	-	PHI:438	1e-07	BcBOT1 (related: CND5)	Botrytis cinerea	Reduced virulence
1	Asc	NP	NP2_03_scaffold_1238.g10020.t1	-	N	p450	pisatin demethylase	GT34	CYP531	-	-	-	-	-	-	PHI:438	8e-30	BcBOT1 (related: CND5)	Botrytis cinerea	Reduced virulence
1	Asc	NP	NP2_03_scaffold_1114.g9150.t1	-	N	p450	cytochrome p450 pisatin	GT34	CYP531	-	-	-	-	-	-	PHI:438	7e-32	BcBOT1 (related: CND5)	Botrytis cinerea	Reduced virulence
1	Asc	NP	NP2_03_scaffold_181.g1450.t1	-	N	p450	cytochrome p450 oxidoreductase	GT34	CYP531	-	-	-	-	-	-	PHI:438	1e-18	BcBOT1 (related: CND5)	Botrytis cinerea	Reduced virulence
1	Asc	NP	NP2_03_scaffold_292.g2449.t1	-	N	p450	cytochrome p450 monooxygenase pc-bph	GT34	CYP5055	-	-	-	-	-	-	PHI:438	5e-09	BcBOT1 (related: CND5)	Botrytis cinerea	Reduced virulence
1	Asc	NP	NP2_03_scaffold_1182.g9813.t1	-	N	p450	cytochrome p450	GT34	CYP531	-	-	-	-	-	-	PHI:438	3e-16	BcBOT1 (related: CND5)	Botrytis cinerea	Reduced virulence
1	Asc	NP	NP2_03_scaffold_208.g1686.t1	-	N	p450	cytochrome p450	GT34	-	-	-	-	-	-	-	PHI:438	1e-21	BcBOT1 (related: CND5)	Botrytis cinerea	Reduced virulence
1	Asc	NP	NP2_03_scaffold_824.g6857.t1	-	N	p450	cytochrome p450	GT34	-	-	-	-	-	-	-	PHI:438	3e-25	BcBOT1 (related: CND5)	Botrytis cinerea	Reduced virulence
1	Asc	PA	PA7_03_scaffold_90.g1787.t1	-	Y	p450	cytochrome p450	GT34	CYP65	-	-	-	-	-	-	PHI:438	8e-30	BcBOT1 (related: CND5)	Botrytis cinerea	Reduced virulence
1	Asc	PA	PA7_03_scaffold_496.g8749.t1	-	N	p450	-	GT34	CYP65	-	-	-	-	-	-	PHI:438	2e-27	BcBOT1 (related: CND5)	Botrytis cinerea	Reduced virulence
1	Asc	PA	PA7_03_scaffold_481.g8538.t1	-	N	p450	cytochrome p450	GT34	CYP65	-	-	-	-	-	-	PHI:438	1e-24	BcBOT1 (related: CND5)	Botrytis cinerea	Reduced virulence
1	Asc	PA	PA7_03_scaffold_80.g1644.t1	-	N	p450	-	GT34	CYP65	-	-	-	-	-	-	PHI:438	2e-13	BcBOT1 (related: CND5)	Botrytis cinerea	Reduced virulence
1	Asc	PA	PA7_03_scaffold_288.g4624.t1	-	N	p450	-	GT34	CYP65	-	-	-	-	-	-	PHI:438	7e-19	BcBOT1 (related: CND5)	Botrytis cinerea	Reduced virulence
1	Asc	PA	PA7_03_scaffold_583.g10713.t1	-	N	p450	cytochrome p450	GT34	CYP65	-	-	-	-	-	-	PHI:438	5e-33	BcBOT1 (related: CND5)	Botrytis cinerea	Reduced virulence
1	Asc	PA	PA7_03_scaffold_82.g1673.t1	-	N	p450	benzoate 4-monooxygenase cytochrome p450	GT34	CYP65	-	-	-	-	-	-	PHI:438	2e-24	BcBOT1 (related: CND5)	Botrytis cinerea	Reduced virulence
1	Asc	PA	PA7_03_scaffold_610.g11552.t1	-	N	p450	-	GT34	CYP65	-	-	-	-	-	-	PHI:438	4e-16	BcBOT1 (related: CND5)	Botrytis cinerea	Reduced virulence
1	Asc	PA	PA7_03_scaffold_450.g7857.t1	-	N	p450	-	GT34	CYP65	-	-	-	-	-	-	PHI:438	9e-23	BcBOT1 (related: CND5)	Botrytis cinerea	Reduced virulence
1	Asc	PA	PA7_03_scaffold_371.g6234.t1	-	N	p450	-	GT34	CYP65	-	-	-	-	-	-	PHI:438	2e-16	BcBOT1 (related: CND5)	Botrytis cinerea	Reduced virulence
1	Asc	PA	PA7_03_scaffold_627.g11590.t1	-	N	p450	-	GT34	CYP630	-	-	-	-	-	-	PHI:438	6e-33	BcBOT1 (related: CND5)	Botrytis cinerea	Reduced virulence
1	Asc	PA	PA7_03_scaffold_377.g6389.t1	-	N	p450	cytochrome p450	GT34	CYP62	-	-	-	-	-	-	PHI:438	2e-49	BcBOT1 (related: CND5)	Botrytis cinerea	Reduced virulence
1	Asc	PA	PA7_03_scaffold_154.g2811.t1	-	N	p450	-	GT34	CYP62	-	-	-	-	-	-	PHI:438	5e-36	BcBOT1 (related: CND5)	Botrytis cinerea	Reduced virulence
1	Asc	PA	PA7_03_scaffold_158.g2999.t1	-	N	p450	cytochrome p450 monooxygenase	GT34	CYP62	-	-	-	-	-	-	PHI:438	3e-23	BcBOT1 (related: CND5)	Botrytis cinerea	Reduced virulence
1	Asc	PA	PA7_03_scaffold_597.g11051.t1	-	N	p450	-	GT34	CYP58	-	-	-	-	-	-	PHI:438	1e-40	BcBOT1 (related: CND5)	Botrytis cinerea	Reduced virulence
1	Asc	PA	PA7_03_scaffold_379.g6395.t1	-	N	p450	-	-	CYP58	-	-	-	-	-	-	PHI:438	9e-30	BcBOT1 (related: CND5)	Botrytis cinerea	Reduced virulence
1	Asc	PA	PA7_03_scaffold_39.g693.t1	-	N	p450	benzoate 4-monooxygenase cytochrome	GT34	CYP574	-	-	-	-	-	-	PHI:438	4e-34	BcBOT1 (related: CND5)	Botrytis cinerea	Reduced virulence
1	Asc	PA	PA7_03_scaffold_61.g1391.t1	-	N	p450	cytochrome p450 3a24	GT34	CYP574	-	-	-	-	-	-	PHI:438	3e-14	BcBOT1 (related: CND5)	Botrytis cinerea	Reduced virulence
1	Asc	PA	PA7_03_scaffold_448.g7731.t1	-	N	p450	cytochrome p450-like protein	GT34	CYP548	-	-	-	-	-	-	PHI:438	3e-43	BcBOT1 (related: CND5)	Botrytis cinerea	Reduced virulence
1	Asc	PA	PA7_03_scaffold_129.g2208.t1	-	N	-	cytochrome p450	GT34	CYP537	-	-	-	-	-	-	PHI:438	6e-08	BcBOT1 (related: CND5)	Botrytis cinerea	Reduced virulence
1	Asc	PA	PA7_03_scaffold_604.g11219.t1	-	N	p450	cytochrome p450 4ae1	GT34	CYP537	-	-	-	-	-	-	PHI:438	3e-18	BcBOT1 (related: CND5)	Botrytis cinerea	Reduced virulence
1	Asc	PA	PA7_03_scaffold_292.g4962.t1	-	N	p450	pisatin demethylase	GT34	CYP531	-	-	-	-	-	-	PHI:438	2e-36	BcBOT1 (related: CND5)	Botrytis cinerea	Reduced virulence
1	Asc	PA	PA7_03_scaffold_610.g11530.t1	-	N	p450	cytochrome p450 pisatin	GT34	CYP531	-	-	-	-	-	-	PHI:438	4e-33	BcBOT1 (related: CND5)	Botrytis cinerea	Reduced virulence
1	Asc	PA	PA7_03_scaffold_509.g9411.t1	-	N	p450	cytochrome p450-like protein	GT34	CYP531	-	-	-	-	-	-	PHI:438	1e-43	BcBOT1 (related: CND5)	Botrytis cinerea	Reduced virulence
1	Asc	PA	PA7_03_scaffold_331.g5542.t1	-	N	p450	benzoate 4-monooxygenase	GT34	CYP53	-	-	-	-	-	-	PHI:438	4e-35	BcBOT1 (related: CND5)	Botrytis cinerea	Reduced virulence
1	Asc	PA	PA7_03_scaffold_371.g6204.t1	-	N	p450	cytochrome p450	GT34	CYP528	-	-	-	-	-	-	PHI:438	1e-17	BcBOT1 (related: CND5)	Botrytis cinerea	Reduced virulence
1	Asc	PA	PA7_03_scaffold_20.g363.t1	-	N	p450	cytochrome p450	GT34	CYP528	-	-	-	-	-	-	PHI:438	5e-17	BcBOT1 (related: CND5)	Botrytis cinerea	Reduced virulence
1	Asc	PA	PA7_03_scaffold_583.g10691.t1	-	N	p450	benzoate 4-monooxygenase cytochrome	GT34	CYP5128	-	-	-	-	-	-	PHI:438	7e-45	BcBOT1 (related: CND5)	Botrytis cinerea	Reduced virulence
1	Asc	PA	PA7_03_scaffold_499.g9177.t1	-	N	p450	cytochrome p450	GT34	CYP507	-	-	-	-	-	-	PHI:438	2e-16	BcBOT1 (related: CND5)	Botrytis cinerea	Reduced virulence
1	Asc	PA	PA7_03_scaffold_27.g514.t1	-	N	p450	pisatin demethylase	GT34	CYP507	-	-	-	-	-	-	PHI:438	2e-26	BcBOT1 (related: CND5)	Botrytis cinerea	Reduced virulence
1	Asc	PA	PA7_03_scaffold_301.g5106.t1	-	N	p450	pisatin demethylase	GT34	CYP507	-	-	-	-	-	-	PHI:438	1e-20	BcBOT1 (related: CND5)	Botrytis cinerea	Reduced virulence
1	Asc	PA	PA7_03_scaffold_496.g8816.t1	-	N	p450	pisatin demethylase	GT34	CYP507	-	-	-	-	-	-	PHI:438	1e-19	BcBOT1 (related: CND5)	Botrytis cinerea	Reduced virulence
1	Asc	PA	PA7_03_scaffold_433.g7391.t1	-	N	p450	cytochrome p450	GT34	CYP507	-	-	-	-	-	-	PHI:438	3e-21	BcBOT1 (related: CND5)	Botrytis cinerea	Reduced virulence
1	Asc	PA	PA7_03_scaffold_154.g2805.t1	-	N	p450	cytochrome p450	GT34	CYP507	-	-	-	-	-	-	PHI:438	7e-29	BcBOT1 (related: CND5)	Botrytis cinerea	Reduced virulence
1	Asc	PA	PA7_03_scaffold_337.g5665.t1	-	N	p450	pisatin demethylase	GT34	CYP507	-	-	-	-	-	-	PHI:438	1e-28	BcBOT1 (related: CND5)	Botrytis cinerea	Reduced virulence
1	Asc	PA	PA7_03_scaffold_146.g2583.t1	-	N	p450	cytochrome p450	-	CYP507	-	-	-	-	-	-	PHI:438	6e-15	BcBOT1 (related: CND5)	Botrytis cinerea	Reduced virulence
1	Asc	PA	PA7_03_scaffold_389.g6497.t1	-	N	p450	pisatin demethylase	GT34	CYP507	-	-	-	-	-	-	PHI:438	1e-22	BcBOT1 (related: CND5)	Botrytis cinerea	Reduced virulence
1	Asc	PA	PA7_03_scaffold_455.g8002.t1	-	N	p450	-	GT34	CYP507	-	-	-	-	-	-	PHI:438	1e-14	BcBOT1 (related: CND5)	Botrytis cinerea	Reduced virulence
1	Asc	PA	PA7_03_scaffold_62.g1416.t1	-	N	p450	cytochrome p450	GT34	CYP507	-	-	-	-	-	-	PHI:438	7e-20	BcBOT1 (related: CND5)	Botrytis cinerea	Reduced virulence
1	Asc	PA	PA7_03_scaffold_496.g9096.t1	-	N	p450	cytochrome p450 monooxygenase	GT34	CYP5044	-	-	-	-	-	-	PHI:438	2e-29	BcBOT1 (related: CND5)	Botrytis cinerea	Reduced virulence
1	Asc	PA	PA7_03_scaffold_133.g2344.t1	-	N	p450	p450 monooxygenase	GT34	CYP5043	-	-	-	-	-	-	PHI:438	5e-16	BcBOT1 (related: CND5)	Botrytis cinerea	Reduced virulence
1	Asc	PC	PC4_UCR_scaffold_v01_113.g4709.t1	-	N	p450	cytochrome p450	GT34	CYP507	-	-	-	-	-	-	PHI:438	2e-20	BcBOT1 (related: CND5)	Botrytis cinerea	Reduced virulence
1	Asc	PC	PC4_UCR_scaffold_v01_150.g5722.t1	-	N	p450	cytochrome p450	GT34	CYP507	-	-	-	-	-	-	PHI:438	2e-27	BcBOT1 (related: CND5)	Botrytis cinerea	Reduced virulence
1	Asc	PC	PC4_UCR_scaffold_v01_155.g5783.t1	-	N	p450	cytochrome p450	GT34	CYP507	-	-	-	-	-	-	PHI:438	7e-22	BcBOT1 (related: CND5)	Botrytis cinerea	Reduced virulence
1	Asc	PC	PC4_UCR_scaffold_v01_224.g6718.t1	-	N	p450	cytochrome p450	GT34	CYP507	-	-	-	-	-	-	PHI:438	2e-29	BcBOT1 (related: CND5)	Botrytis cinerea	Reduced virulence
1	Asc	PC	PC4_UCR_scaffold_v01_171.g6076.t1	-	N	p450	cytochrome p450 4a10	GT34	CYP5128	-	-	-	-	-	-	PHI:438	4e-38	BcBOT1 (related: CND5)	Botrytis cinerea	Reduced virulence
1	Asc	PC	PC4_UCR_scaffold_v01_35.g1488.t1	-	N	p450	benzoate 4-monooxygenase	GT34	CYP53	-	-	-	-	-	-	PHI:438	4e-28	BcBOT1 (related: CND5)	Botrytis cinerea	Reduced virulence
1	Asc	PC	PC4_UCR_scaffold_v01_50.g2120.t1	-	N	p450	benzoate 4-monooxygenase	GT34	CYP53	-	-	-	-	-	-	PHI:438	9e-27	BcBOT1 (related: CND5)	Botrytis cinerea	Reduced virulence
1	Asc	PC	PC4_UCR_scaffold_v01_6.g212.t1	-	N	p450	cytochrome p450	GT34	CYP531	-	-	-	-	-	-	PHI:438	4e-26	BcBOT1 (related: CND5)	Botrytis cinerea	Reduced virulence
1	Asc	PC	PC4_UCR_scaffold_v01_66.g2814.t1	-	N	p450	cytochrome p450	GT34	CYP531	-	-	-	-	-	-	PHI:438	9e-25	BcBOT1 (related: CND5)	Botrytis cinerea	Reduced virulence
1	Asc	PC	PC4_UCR_scaffold_v01_121.g4897.t1	-	N	p450	benzoate 4-monooxygenase cytochrome p450	GT34	CYP531	-	-	-	-	-	-	PHI:438	1e-19	BcBOT1 (related: CND5)	Botrytis cinerea	Reduced virulence
1	Asc	PC	PC4_UCR_scaffold_v01_26.g1166.t1	-	N	p450	cytochrome p450	GT34	CYP537	-	-	-	-	-	-	PHI:438	9e-15	BcBOT1 (related: CND5)	Botrytis cinerea	Reduced virulence
1	Asc	PC	PC4_UCR_scaffold_v01_147.g5634.t1	-	N	p450	benzoate 4-monooxygenase cytochrome	GT34	CYP537	-	-	-	-	-	-	PHI:438	2e-24	BcBOT1 (related: CND5)	Botrytis cinerea	Reduced virulence
1	Asc	PC	PC4_UCR_scaffold_v01_163.g5957.t1	-	N	p450	cytochrome p450	GT34	CYP572	-	-	-	-	-	-	PHI:438	1e-34	BcBOT1 (related: CND5)	Botrytis cinerea	Reduced virulence
1	Asc	PC	PC4_UCR_scaffold_v01_41.g1750.t1	-	N	p450	toxin biosynthesis cytochrome p450	GT34	CYP65	-	Cluster_04	t1pks	-	-	-	PHI:438	8e-23	BcBOT1 (related: CND5)	Botrytis cinerea	Reduced virulence
1	Asc	PC	PC4_UCR_scaffold_v01_5.g170.t1	-	N	p450	cytochrome p450 monooxygenase	GT34	CYP65	-	-	-	-	-	-	PHI:438	4e-21	BcBOT1 (related: CND5)	Botrytis cinerea	Reduced virulence
1	Asc	SH	gi|389744601|gb|EIM85783.1|	-	N	p450	cytochrome P450	GT34	CYP62	-	-	-	-	-	-	PHI:438	9e-33	BcBOT1 (related: CND5)	Botrytis cinerea	Reduced virulence
1	Asc	SH	gi|389747923|gb|EIM89101.1|	-	N	p450	cytochrome P450 monooxygenase	GT34	CYP53	-	-	-	-	-	-	PHI:438	3e-37	BcBOT1 (related: CND5)	Botrytis cinerea	Reduced virulence
1	Asc	SH	gi|389750366|gb|EIM91537.1|	-	N	p450	cytochrome P450	-	CYP5143	-	-	-	-	-	-	PHI:438	6e-21	BcBOT1 (related: CND5)	Botrytis cinerea	Reduced virulence
1	Asc	SH	gi|389747452|gb|EIM88631.1|	-	N	p450	cytochrome P450	GT34	CYP5140	-	-	-	-	-	-	PHI:438	3e-36	BcBOT1 (related: CND5)	Botrytis cinerea	Reduced virulence
1	Asc	SH	gi|389744045|gb|EIM85228.1|	-	N	p450	cytochrome P450, partial	GT34	CYP5143	-	-	-	-	-	-	PHI:438	9e-21	BcBOT1 (related: CND5)	Botrytis cinerea	Reduced virulence
1	Asc	SH	gi|389741366|gb|EIM82555.1|	-	N	p450	cytochrome P450, partial	-	CYP5143	-	-	-	-	-	-	PHI:438	3e-15	BcBOT1 (related: CND5)	Botrytis cinerea	Reduced virulence
1	Asc	SH	gi|389742938|gb|EIM84124.1|	-	N	p450	cytochrome P450	GT34	CYP5035	-	Cluster_30	T1pks	-	-	-	PHI:438	1e-25	BcBOT1 (related: CND5)	Botrytis cinerea	Reduced virulence
1	Asc	SH	gi|389747417|gb|EIM88596.1|	-	N	p450	high nitrogen upregulated cytochrome P450 monooxygenase 2	GT34	CYP5035	-	-	-	-	-	-	PHI:438	3e-25	BcBOT1 (related: CND5)	Botrytis cinerea	Reduced virulence
1	Asc	SH	gi|389741526|gb|EIM82714.1|	-	N	p450	cytochrome P450	GT34	CYP5035	-	-	-	-	-	-	PHI:438	3e-29	BcBOT1 (related: CND5)	Botrytis cinerea	Reduced virulence
1	Asc	SH	gi|389739856|gb|EIM81048.1|	-	N	p450	cytochrome P450	GT34	CYP5035	-	-	-	-	-	-	PHI:438	1e-13	BcBOT1 (related: CND5)	Botrytis cinerea	Reduced virulence
1	Asc	SH	gi|389739845|gb|EIM81037.1|	-	N	p450	cytochrome P450	GT34	CYP5035	-	-	-	-	-	-	PHI:438	1e-28	BcBOT1 (related: CND5)	Botrytis cinerea	Reduced virulence
1	Asc	SH	gi|389739823|gb|EIM81015.1|	-	N	p450	cytochrome P450	GT34	CYP574	-	-	-	-	-	-	PHI:438	1e-30	BcBOT1 (related: CND5)	Botrytis cinerea	Reduced virulence
1	Asc	SH	gi|389739489|gb|EIM80682.1|	OG_67	N	p450	cytochrome P450	GT34	CYP5035	-	-	-	-	-	-	PHI:438	2e-25	BcBOT1 (related: CND5)	Botrytis cinerea	Reduced virulence
1	Asc	EL	EL1_03_scaffold_1516.g7519.t1	-	N	Ras,p450	ras family gtpase	-	CYP531	-	-	-	-	-	-	PHI:339	5e-20	CLPT1	Colletotrichum lindemuthianum	Reduced virulence
1	Asc	BC	BC1T_05213		N	p450	benzoate 4-monooxygenase cytochrome p450	GT34	CYP548	-	-	-	-	-	-	PHI:2357	2e-16	CYP52X1	Beauveria bassiana	Reduced virulence
1	Asc	DA	DA_912_scaffold_v01_358.g8249.t1	-	N	p450	cytochrome p450 family protein	-	CYP531	-	-	-	-	-	-	PHI:2357	1e-07	CYP52X1	Beauveria bassiana	Reduced virulence
1	Asc	EL	EL1_03_scaffold_195.g904.t1	-	N	p450	pisatin demethylase	GT34	CYP507	-	-	-	-	-	-	PHI:2357	6e-15	CYP52X1	Beauveria bassiana	Reduced virulence
1	Asc	EL	EL1_03_scaffold_1696.g8374.t1	-	N	p450	benzoate 4-monooxygenase cytochrome p450	-	CYP507	-	-	-	-	-	-	PHI:2357	4e-09	CYP52X1	Beauveria bassiana	Reduced virulence
1	Asc	EL	EL1_03_scaffold_306.g1532.t1	-	N	p450	cytochrome p450	GT34	CYP528	-	-	-	-	-	-	PHI:2357	1e-07	CYP52X1	Beauveria bassiana	Reduced virulence
1	Asc	EL	EL1_03_scaffold_455.g2230.t1	-	N	p450	benzoate 4-monooxygenase cytochrome p450	GT34	CYP531	-	-	-	-	-	-	PHI:2357	3e-13	CYP52X1	Beauveria bassiana	Reduced virulence
1	Asc	FM	gi|393220148|gb|EJD05634.1|	-	N	p450	high nitrogen upregulated cytochrome P450 monooxygenase 2	GT34	CYP5035	-	-	-	-	-	-	PHI:2357	5e-17	CYP52X1	Beauveria bassiana	Reduced virulence
1	Asc	NP	NP2_03_scaffold_1102.g9064.t1	-	N	p450	cytochrome p450	GT34	CYP574	-	-	-	-	-	-	PHI:2357	2e-13	CYP52X1	Beauveria bassiana	Reduced virulence
1	Asc	NP	NP2_03_scaffold_476.g4168.t1	-	N	p450	cytochrome p450 family protein	GT34	CYP531	-	-	-	-	-	-	PHI:2357	2e-08	CYP52X1	Beauveria bassiana	Reduced virulence
1	Asc	NP	NP2_03_scaffold_44.g337.t1	-	N	p450	cytochrome p450	-	CYP531	-	-	-	-	-	-	PHI:2357	2e-10	CYP52X1	Beauveria bassiana	Reduced virulence
1	Asc	NP	NP2_03_scaffold_696.g5876.t1	-	N	adh_short,p450	benzoate 4-monooxygenase cytochrome p450	GT34	CYP65	-	-	-	-	-	-	PHI:2034	4e-11	MFP1	Magnaporthe oryzae (related: Magnaporthe grisea)	Reduced virulence
1	Asc	DA	DA_912_scaffold_v01_273.g7141.t1	-	N	p450	cytochrome p450	-	CYP507	-	-	-	-	-	-	-	-	-	-	-
1	Asc	DA	DA_912_scaffold_v01_171.g4840.t1	-	N	p450	cytochrome p450	-	CYP531	-	-	-	-	-	-	-	-	-	-	-
1	Asc	DS	DS_831_scaffold_v01_18.g657.t1	-	N	p450	cytochrome p450	GT34	CYP574	-	-	-	-	-	-	-	-	-	-	-
1	Asc	EL	EL1_03_scaffold_712.g3372.t1	-	N	p450	benzoate 4-monooxygenase cytochrome p450	GT34	CYP65	-	-	-	-	-	-	-	-	-	-	-
1	Asc	EL	EL1_03_scaffold_219.g1047.t1	-	N	p450	trichothecene c-15 hydroxylase	GT34	CYP65	-	-	-	-	-	-	-	-	-	-	-
1	Asc	EL	EL1_03_scaffold_1931.g9948.t1	-	N	p450	isotrichodermin c-15 hydroxylase	-	CYP65	-	Cluster_51	terpene	-	-	-	-	-	-	-	-
1	Asc	EL	EL1_03_scaffold_1777.g8875.t1	-	N	p450	isotrichodermin c-15 hydroxylase	-	CYP65	-	-	-	-	-	-	-	-	-	-	-
1	Asc	EL	EL1_03_scaffold_712.g3371.t1	-	N	p450	benzoate 4-monooxygenase cytochrome p450	-	CYP65	-	-	-	-	-	-	-	-	-	-	-
1	Asc	EL	EL1_03_scaffold_553.g2677.t1	-	N	-	cytochrome p450	-	-	-	-	-	-	-	-	-	-	-	-	-
1	Asc	FM	gi|393213791|gb|EJC99286.1|	-	N	p450	hypothetical protein FOMMEDRAFT_160888	-	CYP53	-	-	-	-	-	-	-	-	-	-	-
1	Asc	NP	NP2_03_scaffold_1297.g10470.t1	-	N	p450	pisatin demethylase	GT34	CYP531	-	-	-	-	-	-	-	-	-	-	-
1	Asc	NP	NP2_03_scaffold_370.g3049.t1	-	N	p450	cytochrome p450	GT34	CYP65	-	Cluster_15	nrps-t1pks	-	-	-	-	-	-	-	-
1	Asc	NP	NP2_03_scaffold_828.g6931.t1	-	N	p450	cytochrome p450	GT34	CYP65	-	-	-	-	-	-	-	-	-	-	-
1	Asc	NP	NP2_03_scaffold_679.g5658.t1	-	Y	p450	benzoate 4-monooxygenase cytochrome p450	GT34	CYP537	-	-	-	-	-	-	-	-	-	-	-
1	Asc	NP	NP2_03_scaffold_696.g5879.t1	-	N	p450	benzoate 4-monooxygenase cytochrome p450	GT34	CYP65	-	Cluster_29	terpene-t1pks	-	-	-	-	-	-	-	-
1	Asc	NP	NP2_03_scaffold_885.g7350.t1	-	N	p450	pisatin demethylase	-	CYP531	-	-	-	-	-	-	-	-	-	-	-
1	Asc	NP	NP2_03_scaffold_1264.g10182.t1	-	N	p450	cytochrome p450 oxidoreductase	GT34	CYP5043	-	-	-	-	-	-	-	-	-	-	-
1	Asc	NP	NP2_03_scaffold_892.g7386.t1	-	N	FAD_binding_4,p450	cytochrome p-450	AA7	-	-	Cluster_33	t1pks	-	-	-	-	-	-	-	-
1	Asc	PA	PA7_03_scaffold_288.g4513.t1	-	N	p450	-	-	CYP507	-	-	-	-	-	-	-	-	-	-	-
1	Asc	PA	PA7_03_scaffold_455.g7999.t1	-	N	-	cytochrome p450	-	CYP507	-	-	-	-	-	-	-	-	-	-	-
2	Asc	BC	BC1T_12511		N	MFS_1	mfs transporter	-	-	-	-	-	2.A.1.14.11	Electrochemical Potential-driven Transporters	the major facilitator superfamily (mfs).	-	-	-	-	-
2	Asc	BC	BC1T_00601		N	MFS_1	mfs transporter	-	-	-	-	-	2.A.1.14.11	Electrochemical Potential-driven Transporters	the major facilitator superfamily (mfs).	-	-	-	-	-
2	Asc	BC	BC1T_00886		N	MFS_1	transmembrane transporter	-	-	-	-	-	2.A.1.14.11	Electrochemical Potential-driven Transporters	the major facilitator superfamily (mfs).	-	-	-	-	-
2	Asc	BC	BC1T_01927		N	MFS_1	alternative sulfate transporter	-	-	-	-	-	2.A.1.14.3	Electrochemical Potential-driven Transporters	the major facilitator superfamily (mfs).	-	-	-	-	-
2	Asc	BC	BC1T_02290		N	MFS_1	mfs transporter	-	-	-	-	-	2.A.1.14.11	Electrochemical Potential-driven Transporters	the major facilitator superfamily (mfs).	-	-	-	-	-
2	Asc	BC	BC1T_02361		N	MFS_1	mfs nicotinic acid transporter	-	-	-	-	-	2.A.1.14.11	Electrochemical Potential-driven Transporters	the major facilitator superfamily (mfs).	-	-	-	-	-
2	Asc	BC	BC1T_03538		N	MFS_1	major facilitator superfamily transporter	-	-	-	-	-	2.A.1.14.11	Electrochemical Potential-driven Transporters	the major facilitator superfamily (mfs).	-	-	-	-	-
2	Asc	BC	BC1T_04659		N	MFS_1	mfs transporter	-	-	-	-	-	2.A.1.14.11	Electrochemical Potential-driven Transporters	the major facilitator superfamily (mfs).	-	-	-	-	-
2	Asc	BC	BC1T_05187		N	MFS_1	mfs transporter	-	-	-	-	-	2.A.1.14.11	Electrochemical Potential-driven Transporters	the major facilitator superfamily (mfs).	-	-	-	-	-
2	Asc	BC	BC1T_05441		N	MFS_1	mfs transporter	-	-	-	-	-	2.A.1.14.11	Electrochemical Potential-driven Transporters	the major facilitator superfamily (mfs).	-	-	-	-	-
2	Asc	BC	BC1T_05594		N	MFS_1	phthalate transporter	-	-	-	-	-	2.A.1.14.11	Electrochemical Potential-driven Transporters	the major facilitator superfamily (mfs).	-	-	-	-	-
2	Asc	BC	BC1T_07814		N	MFS_1	mfs transporter	-	-	-	-	-	2.A.1.14.11	Electrochemical Potential-driven Transporters	the major facilitator superfamily (mfs).	-	-	-	-	-
2	Asc	BC	BC1T_07863		N	MFS_1	high-affinity nicotinic acid transporter	-	-	-	-	-	2.A.1.14.11	Electrochemical Potential-driven Transporters	the major facilitator superfamily (mfs).	-	-	-	-	-
2	Asc	BC	BC1T_08465		N	MFS_1	vitamin h transporter 1 biotin symporter vht1	-	-	-	-	-	2.A.1.14.19	Electrochemical Potential-driven Transporters	the major facilitator superfamily (mfs).	-	-	-	-	-
2	Asc	BC	BC1T_09884		N	MFS_1	mfs transporter	-	-	-	-	-	2.A.1.14.3	Electrochemical Potential-driven Transporters	the major facilitator superfamily (mfs).	-	-	-	-	-
2	Asc	BC	BC1T_12085		N	MFS_1	mfs transporter	-	-	-	-	-	2.A.1.14.11	Electrochemical Potential-driven Transporters	the major facilitator superfamily (mfs).	-	-	-	-	-
2	Asc	BC	BC1T_14542		N	MFS_1	long-chain-fatty-acid- ligase	-	-	-	-	-	2.A.1.14.11	Electrochemical Potential-driven Transporters	the major facilitator superfamily (mfs).	-	-	-	-	-
2	Asc	BC	BC1T_14908		N	MFS_1	mannitol 1-phosphate dehydrogenase	-	-	-	-	-	2.A.1.14.17	Electrochemical Potential-driven Transporters	the major facilitator superfamily (mfs).	-	-	-	-	-
2	Asc	BC	BC1T_14940		N	MFS_1	glycosyltransferase family 69 protein	-	-	-	-	-	2.A.1.14.3	Electrochemical Potential-driven Transporters	the major facilitator superfamily (mfs).	-	-	-	-	-
2	Asc	BC	BC1T_15024		N	MFS_1	hypothetical protein BC1G_15023	-	-	-	-	-	2.A.1.14.11	Electrochemical Potential-driven Transporters	the major facilitator superfamily (mfs).	-	-	-	-	-
2	Asc	BC	BC1T_04223		N	-	retrograde regulation protein 2	-	-	-	-	-	2.A.1.14.3	Electrochemical Potential-driven Transporters	the major facilitator superfamily (mfs).	-	-	-	-	-
2	Asc	DA	DA_912_scaffold_v01_389.g8583.t1	-	N	MFS_1	mfs transporter	-	-	-	Cluster 45	t1pks	2.A.1.14.3	Electrochemical Potential-driven Transporters	the major facilitator superfamily (mfs).	-	-	-	-	-
2	Asc	DA	DA_912_scaffold_v01_60.g1557.t1	-	Y	MFS_1	high-affinity nicotinic acid transporter	-	-	-	Cluster 09	other	2.A.1.14.11	Electrochemical Potential-driven Transporters	the major facilitator superfamily (mfs).	-	-	-	-	-
2	Asc	DA	DA_912_scaffold_v01_8.g191.t1	-	N	MFS_1	mfs transporter	-	-	-	Cluster 01	t1pks	2.A.1.14.11	Electrochemical Potential-driven Transporters	the major facilitator superfamily (mfs).	-	-	-	-	-
2	Asc	DA	DA_912_scaffold_v01_270.g7089.t1	-	N	MFS_1	vitamin h transporter 1	-	-	-	-	-	2.A.1.14.19	Electrochemical Potential-driven Transporters	the major facilitator superfamily (mfs).	-	-	-	-	-
2	Asc	DA	DA_912_scaffold_v01_113.g3334.t1	-	N	MFS_1	vitamin h transporter	-	-	-	-	-	2.A.1.14.11	Electrochemical Potential-driven Transporters	the major facilitator superfamily (mfs).	-	-	-	-	-
2	Asc	DA	DA_912_scaffold_v01_60.g1562.t1	-	N	MFS_1	vitamin h	-	-	-	-	-	2.A.1.14.3	Electrochemical Potential-driven Transporters	the major facilitator superfamily (mfs).	-	-	-	-	-
2	Asc	DA	DA_912_scaffold_v01_67.g2089.t1	-	N	MFS_1	vitamin h	-	-	-	-	-	2.A.1.14.17	Electrochemical Potential-driven Transporters	the major facilitator superfamily (mfs).	-	-	-	-	-
2	Asc	DA	DA_912_scaffold_v01_373.g8424.t1	-	N	MFS_1	tartrate transporter	-	-	-	-	-	2.A.1.14.3	Electrochemical Potential-driven Transporters	the major facilitator superfamily (mfs).	-	-	-	-	-
2	Asc	DA	DA_912_scaffold_v01_277.g7190.t1	-	N	MFS_1	retrograde regulation protein 2	-	-	-	-	-	2.A.1.14.11	Electrochemical Potential-driven Transporters	the major facilitator superfamily (mfs).	-	-	-	-	-
2	Asc	DA	DA_912_scaffold_v01_458.g9394.t1	-	N	MFS_1	pantothenate transporter liz1	-	-	-	-	-	2.A.1.14.17	Electrochemical Potential-driven Transporters	the major facilitator superfamily (mfs).	-	-	-	-	-
2	Asc	DA	DA_912_scaffold_v01_83.g2484.t1	-	N	MFS_1	pantothenate transporter liz1	-	-	-	-	-	2.A.1.14.17	Electrochemical Potential-driven Transporters	the major facilitator superfamily (mfs).	-	-	-	-	-
2	Asc	DA	DA_912_scaffold_v01_142.g4035.t1	-	N	MFS_1	pantothenate transporter liz1	-	-	-	-	-	2.A.1.14.11	Electrochemical Potential-driven Transporters	the major facilitator superfamily (mfs).	-	-	-	-	-
2	Asc	DA	DA_912_scaffold_v01_67.g2117.t1	-	N	MFS_1	pantothenate transporter	-	-	-	-	-	2.A.1.14.4	Electrochemical Potential-driven Transporters	the major facilitator superfamily (mfs).	-	-	-	-	-
2	Asc	DA	DA_912_scaffold_v01_67.g2054.t1	-	N	MFS_1	nicotinic acid plasma membrane transporter	-	-	-	-	-	2.A.1.14.11	Electrochemical Potential-driven Transporters	the major facilitator superfamily (mfs).	-	-	-	-	-
2	Asc	DA	DA_912_scaffold_v01_273.g7121.t1	-	N	MFS_1	nicotinamide mononucleotide permease	-	-	-	-	-	2.A.1.14.11	Electrochemical Potential-driven Transporters	the major facilitator superfamily (mfs).	-	-	-	-	-
2	Asc	DA	DA_912_scaffold_v01_175.g5002.t1	-	N	MFS_1	mfs transporter	-	-	-	-	-	2.A.1.14.11	Electrochemical Potential-driven Transporters	the major facilitator superfamily (mfs).	-	-	-	-	-
2	Asc	DA	DA_912_scaffold_v01_179.g5116.t1	-	N	MFS_1	mfs transporter	-	-	-	-	-	2.A.1.14.11	Electrochemical Potential-driven Transporters	the major facilitator superfamily (mfs).	-	-	-	-	-
2	Asc	DA	DA_912_scaffold_v01_221.g6015.t1	-	N	MFS_1	mfs transporter	-	-	-	-	-	2.A.1.14.3	Electrochemical Potential-driven Transporters	the major facilitator superfamily (mfs).	-	-	-	-	-
2	Asc	DA	DA_912_scaffold_v01_244.g6532.t1	-	N	MFS_1	mfs transporter	-	-	-	-	-	2.A.1.14.17	Electrochemical Potential-driven Transporters	the major facilitator superfamily (mfs).	-	-	-	-	-
2	Asc	DA	DA_912_scaffold_v01_247.g6586.t1	-	N	MFS_1	mfs transporter	-	-	-	-	-	2.A.1.14.11	Electrochemical Potential-driven Transporters	the major facilitator superfamily (mfs).	-	-	-	-	-
2	Asc	DA	DA_912_scaffold_v01_259.g6919.t1	-	N	MFS_1	mfs transporter	-	-	-	-	-	2.A.1.14.11	Electrochemical Potential-driven Transporters	the major facilitator superfamily (mfs).	-	-	-	-	-
2	Asc	DA	DA_912_scaffold_v01_444.g9232.t1	-	N	MFS_1	mfs transporter	-	-	-	-	-	2.A.1.14.11	Electrochemical Potential-driven Transporters	the major facilitator superfamily (mfs).	-	-	-	-	-
2	Asc	DA	DA_912_scaffold_v01_453.g9341.t1	-	N	MFS_1	mfs transporter	-	-	-	-	-	2.A.1.14.11	Electrochemical Potential-driven Transporters	the major facilitator superfamily (mfs).	-	-	-	-	-
2	Asc	DA	DA_912_scaffold_v01_696.g10513.t1	-	N	MFS_1	mfs transporter	-	-	-	-	-	2.A.1.14.11	Electrochemical Potential-driven Transporters	the major facilitator superfamily (mfs).	-	-	-	-	-
2	Asc	DA	DA_912_scaffold_v01_7.g174.t1	-	N	MFS_1	mfs transporter	-	-	-	-	-	2.A.1.14.11	Electrochemical Potential-driven Transporters	the major facilitator superfamily (mfs).	-	-	-	-	-
2	Asc	DA	DA_912_scaffold_v01_67.g2077.t1	-	N	MFS_1	mfs transporter	-	-	-	-	-	2.A.1.14.3	Electrochemical Potential-driven Transporters	the major facilitator superfamily (mfs).	-	-	-	-	-
2	Asc	DA	DA_912_scaffold_v01_153.g4387.t1	-	N	MFS_1	mfs transporter	-	-	-	-	-	2.A.1.14.11	Electrochemical Potential-driven Transporters	the major facilitator superfamily (mfs).	-	-	-	-	-
2	Asc	DA	DA_912_scaffold_v01_397.g8723.t1	-	N	-	mfs transporter	-	-	-	-	-	-	-	-	-	-	-	-	-
2	Asc	DA	DA_912_scaffold_v01_189.g5265.t1	-	N	MFS_1	major facilitator superfamily transporter	-	-	-	-	-	2.A.1.14.17	Electrochemical Potential-driven Transporters	the major facilitator superfamily (mfs).	-	-	-	-	-
2	Asc	DA	DA_912_scaffold_v01_219.g5992.t1	-	N	MFS_1	major facilitator superfamily transporter	-	-	-	-	-	2.A.1.14.11	Electrochemical Potential-driven Transporters	the major facilitator superfamily (mfs).	-	-	-	-	-
2	Asc	DA	DA_912_scaffold_v01_273.g7135.t1	-	N	MFS_1	major facilitator superfamily transporter	-	-	-	-	-	2.A.1.14.3	Electrochemical Potential-driven Transporters	the major facilitator superfamily (mfs).	-	-	-	-	-
2	Asc	DA	DA_912_scaffold_v01_650.g10365.t1	-	N	MFS_1	major facilitator superfamily transporter	-	-	-	-	-	2.A.1.14.11	Electrochemical Potential-driven Transporters	the major facilitator superfamily (mfs).	-	-	-	-	-
2	Asc	DA	DA_912_scaffold_v01_141.g3958.t1	-	N	MFS_1	major facilitator superfamily transporter	-	-	-	-	-	2.A.1.14.11	Electrochemical Potential-driven Transporters	the major facilitator superfamily (mfs).	-	-	-	-	-
2	Asc	DA	DA_912_scaffold_v01_141.g3995.t1	-	N	MFS_1	major facilitator superfamily transporter	-	-	-	-	-	2.A.1.14.11	Electrochemical Potential-driven Transporters	the major facilitator superfamily (mfs).	-	-	-	-	-
2	Asc	DA	DA_912_scaffold_v01_146.g4226.t1	-	N	MFS_1	major facilitator superfamily transporter	-	-	-	-	-	2.A.1.14.11	Electrochemical Potential-driven Transporters	the major facilitator superfamily (mfs).	-	-	-	-	-
2	Asc	DA	DA_912_scaffold_v01_168.g4752.t1	-	N	MFS_1	major facilitator superfamily transporter	-	-	-	-	-	2.A.1.14.3	Electrochemical Potential-driven Transporters	the major facilitator superfamily (mfs).	-	-	-	-	-
2	Asc	DA	DA_912_scaffold_v01_200.g5521.t1	-	N	MFS_1	major facilitator superfamily protein	-	-	-	-	-	2.A.1.14.11	Electrochemical Potential-driven Transporters	the major facilitator superfamily (mfs).	-	-	-	-	-
2	Asc	DA	DA_912_scaffold_v01_6.g35.t1	-	N	MFS_1	inner membrane transport protein yfav	-	-	-	-	-	2.A.1.14.11	Electrochemical Potential-driven Transporters	the major facilitator superfamily (mfs).	-	-	-	-	-
2	Asc	DA	DA_912_scaffold_v01_89.g2614.t1	-	N	MFS_1	inner membrane transport protein yfav	-	-	-	-	-	2.A.1.14.3	Electrochemical Potential-driven Transporters	the major facilitator superfamily (mfs).	-	-	-	-	-
2	Asc	DA	DA_912_scaffold_v01_268.g6981.t1	-	N	MFS_1	high-affinity nicotinic acid transporter	-	-	-	-	-	2.A.1.14.11	Electrochemical Potential-driven Transporters	the major facilitator superfamily (mfs).	-	-	-	-	-
2	Asc	DA	DA_912_scaffold_v01_98.g2930.t1	-	N	MFS_1	high-affinity nicotinic acid transporter	-	-	-	-	-	2.A.1.14.11	Electrochemical Potential-driven Transporters	the major facilitator superfamily (mfs).	-	-	-	-	-
2	Asc	DA	DA_912_scaffold_v01_169.g4796.t1	-	N	MFS_1	high-affinity nicotinic acid transporter	-	-	-	-	-	2.A.1.14.11	Electrochemical Potential-driven Transporters	the major facilitator superfamily (mfs).	-	-	-	-	-
2	Asc	DA	DA_912_scaffold_v01_428.g9072.t1	-	N	MFS_1	general substrate transporter	-	-	-	-	-	2.A.1.14.11	Electrochemical Potential-driven Transporters	the major facilitator superfamily (mfs).	-	-	-	-	-
2	Asc	DA	DA_912_scaffold_v01_109.g3242.t1	-	N	MFS_1	alternative sulfate transporter	-	-	-	-	-	2.A.1.14.3	Electrochemical Potential-driven Transporters	the major facilitator superfamily (mfs).	-	-	-	-	-
2	Asc	DS	DS_831_scaffold_v01_59.g2466.t1	-	N	MFS_1	mfs transporter	-	-	-	Cluster_05	other	-	-	-	-	-	-	-	-
2	Asc	DS	DS_831_scaffold_v01_66.g2968.t1	-	N	MFS_1	vitamin h transporter	-	-	-	-	-	-	-	-	-	-	-	-	-
2	Asc	DS	DS_831_scaffold_v01_333.g9129.t1	-	N	MFS_1	vitamin h transporter	-	-	-	-	-	-	-	-	-	-	-	-	-
2	Asc	DS	DS_831_scaffold_v01_116.g5706.t1	-	N	MFS_1	vitamin h	-	-	-	-	-	-	-	-	-	-	-	-	-
2	Asc	DS	DS_831_scaffold_v01_215.g7984.t1	-	N	MFS_1	vitamin h	-	-	-	-	-	-	-	-	-	-	-	-	-
2	Asc	DS	DS_831_scaffold_v01_133.g6104.t1	-	N	MFS_1	retrograde regulation protein 2	-	-	-	-	-	2.A.1.58.1	Electrochemical Potential-driven Transporters	the major facilitator superfamily (mfs).	-	-	-	-	-
2	Asc	DS	DS_831_scaffold_v01_56.g2310.t1	OG_553	N	MFS_1	phthalate transporter	-	-	-	-	-	-	-	-	-	-	-	-	-
2	Asc	DS	DS_831_scaffold_v01_78.g3813.t1	-	N	MFS_1	permease of the major facilitator superfamily	-	-	-	-	-	-	-	-	-	-	-	-	-
2	Asc	DS	DS_831_scaffold_v01_122.g5817.t1	-	N	MFS_1	permease of the major facilitator superfamily	-	-	-	-	-	-	-	-	-	-	-	-	-
2	Asc	DS	DS_831_scaffold_v01_100.g4738.t1	-	N	MFS_1	pantothenate transporter liz1	-	-	-	-	-	-	-	-	-	-	-	-	-
2	Asc	DS	DS_831_scaffold_v01_5.g161.t1	-	N	MFS_1	mfs transporter	-	-	-	-	-	-	-	-	-	-	-	-	-
2	Asc	DS	DS_831_scaffold_v01_11.g417.t1	-	N	MFS_1	mfs transporter	-	-	-	-	-	-	-	-	-	-	-	-	-
2	Asc	DS	DS_831_scaffold_v01_30.g1124.t1	-	N	MFS_1	mfs transporter	-	-	-	-	-	-	-	-	-	-	-	-	-
2	Asc	DS	DS_831_scaffold_v01_88.g4439.t1	-	N	MFS_1	mfs transporter	-	-	-	-	-	-	-	-	-	-	-	-	-
2	Asc	DS	DS_831_scaffold_v01_99.g4593.t1	-	N	MFS_1	mfs transporter	-	-	-	-	-	3.A.9.1.1	Primary Active Transporters	the chloroplast envelope protein translocase (cept or tic-toc) family.	-	-	-	-	-
2	Asc	DS	DS_831_scaffold_v01_106.g5032.t1	OG_555	N	MFS_1	mfs transporter	-	-	-	-	-	-	-	-	-	-	-	-	-
2	Asc	DS	DS_831_scaffold_v01_143.g6164.t1	-	N	MFS_1	mfs transporter	-	-	-	-	-	-	-	-	-	-	-	-	-
2	Asc	DS	DS_831_scaffold_v01_174.g7278.t1	-	N	MFS_1	mfs transporter	-	-	-	-	-	-	-	-	-	-	-	-	-
2	Asc	DS	DS_831_scaffold_v01_177.g7364.t1	-	N	MFS_1	mfs transporter	-	-	-	-	-	-	-	-	-	-	-	-	-
2	Asc	DS	DS_831_scaffold_v01_187.g7533.t1	-	N	MFS_1	mfs transporter	-	-	-	-	-	2.A.7.11.1	Electrochemical Potential-driven Transporters	the drug/metabolite transporter (dmt) superfamily.	-	-	-	-	-
2	Asc	DS	DS_831_scaffold_v01_197.g7691.t1	-	N	MFS_1	mfs transporter	-	-	-	-	-	-	-	-	-	-	-	-	-
2	Asc	DS	DS_831_scaffold_v01_250.g8558.t1	-	N	MFS_1	mfs transporter	-	-	-	-	-	-	-	-	-	-	-	-	-
2	Asc	DS	DS_831_scaffold_v01_20.g742.t1	-	N	MFS_1	mfs	-	-	-	-	-	-	-	-	-	-	-	-	-
2	Asc	DS	DS_831_scaffold_v01_30.g1055.t1	-	N	MFS_1	major facilitator superfamily transporter	-	-	-	-	-	-	-	-	-	-	-	-	-
2	Asc	DS	DS_831_scaffold_v01_33.g1712.t1	-	N	MFS_1	major facilitator superfamily transporter	-	-	-	-	-	-	-	-	-	-	-	-	-
2	Asc	DS	DS_831_scaffold_v01_159.g6392.t1	-	N	MFS_1	major facilitator superfamily transporter	-	-	-	-	-	-	-	-	-	-	-	-	-
2	Asc	DS	DS_831_scaffold_v01_256.g8618.t1	-	N	MFS_1	major facilitator superfamily transporter	-	-	-	-	-	-	-	-	-	-	-	-	-
2	Asc	DS	DS_831_scaffold_v01_11.g457.t1	-	N	MFS_1	major facilitator superfamily protein	-	-	-	-	-	-	-	-	-	-	-	-	-
2	Asc	DS	DS_831_scaffold_v01_195.g7651.t1	-	N	MFS_1	major facilitator superfamily protein	-	-	-	-	-	-	-	-	-	-	-	-	-
2	Asc	DS	DS_831_scaffold_v01_242.g8432.t1	-	N	MFS_1	major facilitator superfamily protein	-	-	-	-	-	-	-	-	-	-	-	-	-
2	Asc	DS	DS_831_scaffold_v01_320.g9034.t1	-	N	MFS_1	major facilitator superfamily protein	-	-	-	-	-	-	-	-	-	-	-	-	-
2	Asc	DS	DS_831_scaffold_v01_77.g3580.t1	-	N	MFS_1	high-affinity nicotinic acid transporter	-	-	-	-	-	-	-	-	-	-	-	-	-
2	Asc	DS	DS_831_scaffold_v01_111.g5334.t1	OG_731	N	MFS_1	high-affinity nicotinic acid transporter	-	-	-	-	-	-	-	-	-	-	-	-	-
2	Asc	DS	DS_831_scaffold_v01_164.g6846.t1	-	N	MFS_1	high-affinity nicotinic acid transporter	-	-	-	-	-	-	-	-	-	-	-	-	-
2	Asc	DS	DS_831_scaffold_v01_228.g8157.t1	-	N	-	high-affinity nicotinic acid transporter	-	-	-	-	-	-	-	-	-	-	-	-	-
2	Asc	DS	DS_831_scaffold_v01_101.g4812.t1	-	N	-	high-affinity nicotinic acid transporter	-	-	-	-	-	9.B.17.1.1	Incompletely Characterized Transport Systems	the vamp-associated protein (vap) family.	-	-	-	-	-
2	Asc	DS	DS_831_scaffold_v01_228.g8123.t1	-	N	-	high-affinity nicotinic acid transporter	-	-	-	-	-	-	-	-	-	-	-	-	-
2	Asc	DS	DS_831_scaffold_v01_320.g9024.t1	-	N	MFS_1	high affinity nicotinic acid plasma membrane permease	-	-	-	-	-	-	-	-	-	-	-	-	-
2	Asc	DS	DS_831_scaffold_v01_22.g845.t1	-	N	MFS_1	alternative sulfate transporter	-	-	-	-	-	-	-	-	-	-	-	-	-
2	Asc	DS	DS_831_scaffold_v01_63.g2666.t1	-	N	MFS_1	allantoate permease	-	-	-	-	-	-	-	-	-	-	-	-	-
2	Asc	DS	DS_831_scaffold_v01_81.g4092.t1	-	N	MFS_1	allantoate permease	-	-	-	-	-	-	-	-	-	-	-	-	-
2	Asc	EL	EL1_03_scaffold_722.g3437.t1	-	N	MFS_1	mfs transporter	-	-	-	-	-	-	-	-	-	-	-	-	-
2	Asc	EL	EL1_03_scaffold_757.g3602.t1	-	N	MFS_1	mfs transporter	-	-	-	-	-	-	-	-	-	-	-	-	-
2	Asc	EL	EL1_03_scaffold_852.g4253.t1	-	N	MFS_1	mfs transporter	-	-	-	-	-	-	-	-	-	-	-	-	-
2	Asc	EL	EL1_03_scaffold_938.g4738.t1	-	N	MFS_1	mfs transporter	-	-	-	-	-	-	-	-	-	-	-	-	-
2	Asc	EL	EL1_03_scaffold_1477.g7386.t1	-	N	MFS_1	retrograde regulation protein 2	-	-	-	Cluster_43	terpene	-	-	-	-	-	-	-	-
2	Asc	EL	EL1_03_scaffold_1340.g6723.t1	-	N	MFS_1	nicotinamide mononucleotide permease	-	-	-	Cluster_38	nrps	-	-	-	-	-	-	-	-
2	Asc	EL	EL1_03_scaffold_1612.g7970.t1	-	Y	MFS_1	major facilitator superfamily transporter	-	-	-	-	-	2.A.1.22.1	Electrochemical Potential-driven Transporters	the major facilitator superfamily (mfs).	-	-	-	-	-
2	Asc	EL	EL1_03_scaffold_652.g3007.t1	-	N	MFS_1	allantoate permease	-	-	-	-	-	-	-	-	-	-	-	-	-
2	Asc	EL	EL1_03_scaffold_1689.g8351.t1	-	N	MFS_1	allantoate permease	-	-	-	-	-	-	-	-	-	-	-	-	-
2	Asc	EL	EL1_03_scaffold_2070.g10427.t1	-	N	MFS_1	allantoate permease	-	-	-	-	-	-	-	-	-	-	-	-	-
2	Asc	EL	EL1_03_scaffold_137.g626.t1	-	N	MFS_1	high-affinity nicotinic acid transporter	-	-	-	-	-	-	-	-	-	-	-	-	-
2	Asc	EL	EL1_03_scaffold_1012.g5187.t1	-	N	MFS_1	high-affinity nicotinic acid transporter	-	-	-	-	-	-	-	-	-	-	-	-	-
2	Asc	EL	EL1_03_scaffold_1358.g6821.t1	-	N	MFS_1	high-affinity nicotinic acid transporter	-	-	-	-	-	-	-	-	-	-	-	-	-
2	Asc	EL	EL1_03_scaffold_1672.g8288.t1	-	N	MFS_1	high-affinity nicotinic acid transporter	-	-	-	-	-	-	-	-	-	-	-	-	-
2	Asc	EL	EL1_03_scaffold_1780.g8907.t1	-	N	MFS_1	high-affinity nicotinic acid transporter	-	-	-	-	-	-	-	-	-	-	-	-	-
2	Asc	EL	EL1_03_scaffold_2159.g10962.t1	-	N	MFS_1	high-affinity nicotinic acid transporter	-	-	-	-	-	-	-	-	-	-	-	-	-
2	Asc	EL	EL1_03_scaffold_2074.g10449.t1	-	N	MFS_1	inner membrane transport protein yfav	-	-	-	-	-	-	-	-	-	-	-	-	-
2	Asc	EL	EL1_03_scaffold_753.g3573.t1	-	N	MFS_1	major facilitator superfamily protein	-	-	-	-	-	-	-	-	-	-	-	-	-
2	Asc	EL	EL1_03_scaffold_973.g4925.t1	-	N	MFS_1	major facilitator superfamily protein	-	-	-	-	-	-	-	-	-	-	-	-	-
2	Asc	EL	EL1_03_scaffold_15.g19.t1	-	N	MFS_1	major facilitator superfamily transporter	-	-	-	-	-	-	-	-	-	-	-	-	-
2	Asc	EL	EL1_03_scaffold_18.g49.t1	-	N	MFS_1	major facilitator superfamily transporter	-	-	-	-	-	-	-	-	-	-	-	-	-
2	Asc	EL	EL1_03_scaffold_534.g2565.t1	-	N	MFS_1	major facilitator superfamily transporter	-	-	-	-	-	-	-	-	-	-	-	-	-
2	Asc	EL	EL1_03_scaffold_539.g2581.t1	-	N	MFS_1	major facilitator superfamily transporter	-	-	-	-	-	-	-	-	-	-	-	-	-
2	Asc	EL	EL1_03_scaffold_706.g3355.t1	-	N	MFS_1	major facilitator superfamily transporter	-	-	-	-	-	-	-	-	-	-	-	-	-
2	Asc	EL	EL1_03_scaffold_743.g3528.t1	OG_8	N	MFS_1	major facilitator superfamily transporter	-	-	-	-	-	-	-	-	-	-	-	-	-
2	Asc	EL	EL1_03_scaffold_1142.g5754.t1	OG_6	N	MFS_1	major facilitator superfamily transporter	-	-	-	-	-	-	-	-	-	-	-	-	-
2	Asc	EL	EL1_03_scaffold_1319.g6613.t1	-	N	MFS_1	major facilitator superfamily transporter	-	-	-	-	-	-	-	-	-	-	-	-	-
2	Asc	EL	EL1_03_scaffold_1896.g9691.t1	-	N	MFS_1	major facilitator superfamily transporter	-	-	-	-	-	-	-	-	-	-	-	-	-
2	Asc	EL	EL1_03_scaffold_2245.g11478.t1	-	N	MFS_1	major facilitator superfamily transporter	-	-	-	-	-	-	-	-	-	-	-	-	-
2	Asc	EL	EL1_03_scaffold_1204.g5992.t1	-	N	MFS_1	mfs nicotinic acid transporter	-	-	-	-	-	-	-	-	-	-	-	-	-
2	Asc	EL	EL1_03_scaffold_35.g133.t1	-	N	MFS_1	mfs transporter	-	-	-	-	-	-	-	-	-	-	-	-	-
2	Asc	EL	EL1_03_scaffold_104.g441.t1	-	N	MFS_1	mfs transporter	-	-	-	-	-	-	-	-	-	-	-	-	-
2	Asc	EL	EL1_03_scaffold_142.g704.t1	-	N	MFS_1	mfs transporter	-	-	-	-	-	-	-	-	-	-	-	-	-
2	Asc	EL	EL1_03_scaffold_227.g1105.t1	-	N	MFS_1	mfs transporter	-	-	-	-	-	-	-	-	-	-	-	-	-
2	Asc	EL	EL1_03_scaffold_272.g1324.t1	-	N	MFS_1	mfs transporter	-	-	-	-	-	1.A.33.1.1	Channels/Pores	the cation channel-forming heat shock protein-70 (hsp70) family.	-	-	-	-	-
2	Asc	EL	EL1_03_scaffold_311.g1642.t1	-	N	MFS_1	mfs transporter	-	-	-	-	-	-	-	-	-	-	-	-	-
2	Asc	EL	EL1_03_scaffold_337.g1723.t1	-	N	MFS_1	mfs transporter	-	-	-	-	-	3.A.9.1.1	Primary Active Transporters	the chloroplast envelope protein translocase (cept or tic-toc) family.	-	-	-	-	-
2	Asc	EL	EL1_03_scaffold_545.g2628.t1	-	N	MFS_1	mfs transporter	-	-	-	-	-	1.A.33.1.1	Channels/Pores	the cation channel-forming heat shock protein-70 (hsp70) family.	-	-	-	-	-
2	Asc	EL	EL1_03_scaffold_985.g5034.t1	-	N	MFS_1	mfs transporter	-	-	-	-	-	-	-	-	-	-	-	-	-
2	Asc	EL	EL1_03_scaffold_1069.g5437.t1	-	N	MFS_1	mfs transporter	-	-	-	-	-	-	-	-	-	-	-	-	-
2	Asc	EL	EL1_03_scaffold_1430.g7128.t1	-	N	MFS_1	mfs transporter	-	-	-	-	-	-	-	-	-	-	-	-	-
2	Asc	EL	EL1_03_scaffold_1737.g8617.t1	-	N	MFS_1	mfs transporter	-	-	-	-	-	-	-	-	-	-	-	-	-
2	Asc	EL	EL1_03_scaffold_1822.g9249.t1	-	N	MFS_1	mfs transporter	-	-	-	-	-	-	-	-	-	-	-	-	-
2	Asc	EL	EL1_03_scaffold_1839.g9272.t1	-	N	MFS_1	mfs transporter	-	-	-	-	-	-	-	-	-	-	-	-	-
2	Asc	EL	EL1_03_scaffold_2076.g10467.t1	-	N	MFS_1	mfs transporter	-	-	-	-	-	-	-	-	-	-	-	-	-
2	Asc	EL	EL1_03_scaffold_2143.g10843.t1	-	N	MFS_1	mfs transporter	-	-	-	-	-	8.A.5.1.1	Accessory Factors Involved in Transport	the voltage-gated k(+) channel -subunit (kv) family.	-	-	-	-	-
2	Asc	EL	EL1_03_scaffold_1760.g8784.t1	-	N	MFS_1	nicotinamide mononucleotide permease	-	-	-	-	-	-	-	-	-	-	-	-	-
2	Asc	EL	EL1_03_scaffold_2127.g10810.t1	-	N	MFS_1	nicotinic acid plasma membrane transporter	-	-	-	-	-	-	-	-	-	-	-	-	-
2	Asc	EL	EL1_03_scaffold_1867.g9481.t1	-	N	MFS_1	pantothenate transporter	-	-	-	-	-	-	-	-	-	-	-	-	-
2	Asc	EL	EL1_03_scaffold_544.g2624.t1	-	N	MFS_1	pantothenate transporter liz1	-	-	-	-	-	-	-	-	-	-	-	-	-
2	Asc	EL	EL1_03_scaffold_1243.g6177.t1	-	N	MFS_1	pantothenate transporter liz1	-	-	-	-	-	-	-	-	-	-	-	-	-
2	Asc	EL	EL1_03_scaffold_117.g493.t1	-	N	MFS_1	phthalate transporter	-	-	-	-	-	-	-	-	-	-	-	-	-
2	Asc	EL	EL1_03_scaffold_168.g776.t1	-	N	MFS_1	phthalate transporter	-	-	-	-	-	-	-	-	-	-	-	-	-
2	Asc	EL	EL1_03_scaffold_1358.g6789.t1	-	N	MFS_1	vitamin h	-	-	-	-	-	-	-	-	-	-	-	-	-
2	Asc	EL	EL1_03_scaffold_1465.g7321.t1	-	N	MFS_1	vitamin h	-	-	-	-	-	-	-	-	-	-	-	-	-
2	Asc	EL	EL1_03_scaffold_1146.g5785.t1	-	N	MFS_1	vitamin h transporter	-	-	-	-	-	-	-	-	-	-	-	-	-
2	Asc	EL	EL1_03_scaffold_2067.g10370.t1	-	N	MFS_1	inner membrane transport protein yfav	-	-	-	-	-	-	-	-	-	-	-	-	-
2	Asc	EL	EL1_03_scaffold_2301.g11690.t1	-	N	MFS_1	vitamin h transporter 1 biotin symporter vht1	-	-	-	-	-	-	-	-	-	-	-	-	-
2	Asc	EL	EL1_03_scaffold_337.g1726.t1	-	N	MFS_1	pantothenate transporter	-	-	-	-	-	-	-	-	-	-	-	-	-
2	Asc	EL	EL1_03_scaffold_514.g2463.t1	-	N	MFS_1	mfs transporter	-	-	-	-	-	-	-	-	-	-	-	-	-
2	Asc	EL	EL1_03_scaffold_652.g3006.t1	-	N	MFS_1	phthalate transporter	-	-	-	-	-	-	-	-	-	-	-	-	-
2	Asc	EL	EL1_03_scaffold_1612.g7987.t1	-	N	MFS_1	mfs transporter	-	-	-	-	-	-	-	-	-	-	-	-	-
2	Asc	EL	EL1_03_scaffold_1789.g9033.t1	-	N	MFS_1	high-affinity nicotinic acid transporter	-	-	-	-	-	-	-	-	-	-	-	-	-
2	Asc	EL	EL1_03_scaffold_350.g1786.t1	-	N	-	major facilitator superfamily transporter	-	-	-	-	-	-	-	-	-	-	-	-	-
2	Asc	EL	EL1_03_scaffold_812.g4063.t1	-	N	MFS_1	pantothenate transporter	-	-	-	-	-	-	-	-	-	-	-	-	-
2	Asc	EL	EL1_03_scaffold_1319.g6620.t1	-	N	MFS_1	pantothenate transporter	-	-	-	-	-	-	-	-	-	-	-	-	-
2	Asc	EL	EL1_03_scaffold_201.g910.t1	-	N	-	pantothenate transporter liz1	-	-	-	-	-	-	-	-	-	-	-	-	-
2	Asc	EL	EL1_03_scaffold_2188.g11201.t1	-	N	MFS_1	phthalate transporter	-	-	-	-	-	-	-	-	-	-	-	-	-
2	Asc	EL	EL1_03_scaffold_80.g343.t1	-	N	-	pantothenate transporter liz1	-	-	-	-	-	-	-	-	-	-	-	-	-
2	Asc	EL	EL1_03_scaffold_864.g4349.t1	-	N	MFS_1	major facilitator superfamily transporter	-	-	-	-	-	-	-	-	-	-	-	-	-
2	Asc	FM	gi|393223084|gb|EJD08568.1|	-	N	MFS_1	MFS general substrate transporter	-	-	-	-	-	2.A.1.14.11	Electrochemical Potential-driven Transporters	the major facilitator superfamily (mfs).	-	-	-	-	-
2	Asc	FM	gi|393223063|gb|EJD08547.1|	-	N	MFS_1	MFS general substrate transporter	-	-	-	-	-	2.A.1.14.11	Electrochemical Potential-driven Transporters	the major facilitator superfamily (mfs).	-	-	-	-	-
2	Asc	FM	gi|393219913|gb|EJD05399.1|	-	N	MFS_1	MFS general substrate transporter	-	-	-	-	-	2.A.1.14.11	Electrochemical Potential-driven Transporters	the major facilitator superfamily (mfs).	-	-	-	-	-
2	Asc	FM	gi|393217379|gb|EJD02868.1|	-	N	MFS_1	MFS general substrate transporter	-	-	-	-	-	2.A.1.14.11	Electrochemical Potential-driven Transporters	the major facilitator superfamily (mfs).	-	-	-	-	-
2	Asc	FM	gi|393216479|gb|EJD01969.1|	-	N	MFS_1	MFS general substrate transporter	-	-	-	-	-	2.A.1.14.11	Electrochemical Potential-driven Transporters	the major facilitator superfamily (mfs).	-	-	-	-	-
2	Asc	FM	gi|393216478|gb|EJD01968.1|	-	N	MFS_1	MFS general substrate transporter	-	-	-	-	-	2.A.1.14.11	Electrochemical Potential-driven Transporters	the major facilitator superfamily (mfs).	-	-	-	-	-
2	Asc	FM	gi|393215516|gb|EJD01007.1|	-	N	MFS_1	MFS general substrate transporter	-	-	-	-	-	2.A.1.14.11	Electrochemical Potential-driven Transporters	the major facilitator superfamily (mfs).	-	-	-	-	-
2	Asc	FM	gi|393215269|gb|EJD00760.1|	-	N	MFS_1	MFS general substrate transporter	-	-	-	-	-	2.A.1.14.11	Electrochemical Potential-driven Transporters	the major facilitator superfamily (mfs).	-	-	-	-	-
2	Asc	FM	gi|393215207|gb|EJD00698.1|	-	N	MFS_1	MFS general substrate transporter	-	-	-	-	-	2.A.1.14.11	Electrochemical Potential-driven Transporters	the major facilitator superfamily (mfs).	-	-	-	-	-
2	Asc	FM	gi|393214515|gb|EJD00008.1|	-	N	MFS_1	MFS general substrate transporter	-	-	-	-	-	2.A.1.14.3	Electrochemical Potential-driven Transporters	the major facilitator superfamily (mfs).	-	-	-	-	-
2	Asc	FM	gi|393213828|gb|EJC99323.1|	-	N	MFS_1	MFS general substrate transporter	-	-	-	-	-	2.A.1.14.11	Electrochemical Potential-driven Transporters	the major facilitator superfamily (mfs).	-	-	-	-	-
2	Asc	FM	gi|393213827|gb|EJC99322.1|	-	N	MFS_1	MFS general substrate transporter	-	-	-	-	-	2.A.1.14.11	Electrochemical Potential-driven Transporters	the major facilitator superfamily (mfs).	-	-	-	-	-
2	Asc	FM	gi|393213826|gb|EJC99321.1|	-	N	MFS_1	MFS general substrate transporter	-	-	-	-	-	2.A.1.14.11	Electrochemical Potential-driven Transporters	the major facilitator superfamily (mfs).	-	-	-	-	-
2	Asc	FM	gi|393212725|gb|EJC98224.1|	-	N	MFS_1	MFS general substrate transporter	-	-	-	-	-	2.A.1.14.11	Electrochemical Potential-driven Transporters	the major facilitator superfamily (mfs).	-	-	-	-	-
2	Asc	FM	gi|393212724|gb|EJC98223.1|	-	N	MFS_1	MFS general substrate transporter	-	-	-	-	-	2.A.1.14.11	Electrochemical Potential-driven Transporters	the major facilitator superfamily (mfs).	-	-	-	-	-
2	Asc	FM	gi|393213829|gb|EJC99324.1|	-	N	-	hypothetical protein FOMMEDRAFT_23196	-	-	-	-	-	2.A.1.14.11	Electrochemical Potential-driven Transporters	the major facilitator superfamily (mfs).	-	-	-	-	-
2	Asc	FM	gi|393222536|gb|EJD08020.1|	-	N	MFS_1	MFS transporter	-	-	-	-	-	2.A.1.14.3	Electrochemical Potential-driven Transporters	the major facilitator superfamily (mfs).	-	-	-	-	-
2	Asc	FM	gi|393215682|gb|EJD01173.1|	-	N	MFS_1	sugar transporter	-	-	-	-	-	2.A.1.14.3	Electrochemical Potential-driven Transporters	the major facilitator superfamily (mfs).	-	-	-	-	-
2	Asc	FM	gi|393215628|gb|EJD01119.1|	-	N	MFS_1	MFS general substrate transporter	-	-	-	-	-	2.A.1.14.3	Electrochemical Potential-driven Transporters	the major facilitator superfamily (mfs).	-	-	-	-	-
2	Asc	FM	gi|393215627|gb|EJD01118.1|	-	N	MFS_1	MFS general substrate transporter	-	-	-	-	-	2.A.1.14.11	Electrochemical Potential-driven Transporters	the major facilitator superfamily (mfs).	-	-	-	-	-
2	Asc	FM	gi|393215626|gb|EJD01117.1|	-	N	MFS_1	MFS general substrate transporter	-	-	-	-	-	2.A.1.14.11	Electrochemical Potential-driven Transporters	the major facilitator superfamily (mfs).	-	-	-	-	-
2	Asc	FM	gi|393222537|gb|EJD08021.1|	-	N	-	MFS general substrate transporter	-	-	-	-	-	2.A.1.14.8	Electrochemical Potential-driven Transporters	the major facilitator superfamily (mfs).	-	-	-	-	-
2	Asc	FM	gi|393222493|gb|EJD07977.1|	-	N	-	MFS general substrate transporter	-	-	-	-	-	2.A.1.14.11	Electrochemical Potential-driven Transporters	the major facilitator superfamily (mfs).	-	-	-	-	-
2	Asc	FM	gi|393222492|gb|EJD07976.1|	-	N	-	MFS general substrate transporter	-	-	-	-	-	2.A.1.14.11	Electrochemical Potential-driven Transporters	the major facilitator superfamily (mfs).	-	-	-	-	-
2	Asc	NP	NP2_03_scaffold_130.g901.t1	-	N	MFS_1	high-affinity nicotinic acid transporter	-	-	-	Cluster_04	nrps	2.A.1.14.11	Electrochemical Potential-driven Transporters	the major facilitator superfamily (mfs).	-	-	-	-	-
2	Asc	NP	NP2_03_scaffold_181.g1442.t1	-	Y	MFS_1	major facilitator superfamily transporter	-	-	-	-	-	2.A.1.14.11	Electrochemical Potential-driven Transporters	the major facilitator superfamily (mfs).	-	-	-	-	-
2	Asc	NP	NP2_03_scaffold_247.g1967.t1	-	N	MFS_1	vitamin h transporter	-	-	-	-	-	2.A.1.14.11	Electrochemical Potential-driven Transporters	the major facilitator superfamily (mfs).	-	-	-	-	-
2	Asc	NP	NP2_03_scaffold_574.g4881.t1	-	N	MFS_1	vitamin h transporter	-	-	-	-	-	2.A.1.14.11	Electrochemical Potential-driven Transporters	the major facilitator superfamily (mfs).	-	-	-	-	-
2	Asc	NP	NP2_03_scaffold_1001.g8210.t1	-	N	MFS_1	vitamin h transporter	-	-	-	-	-	2.A.1.14.11	Electrochemical Potential-driven Transporters	the major facilitator superfamily (mfs).	-	-	-	-	-
2	Asc	NP	NP2_03_scaffold_108.g759.t1	-	N	MFS_1	vitamin h	-	-	-	-	-	2.A.1.14.11	Electrochemical Potential-driven Transporters	the major facilitator superfamily (mfs).	-	-	-	-	-
2	Asc	NP	NP2_03_scaffold_695.g5861.t1	-	N	MFS_1	vitamin h	-	-	-	-	-	2.A.1.14.11	Electrochemical Potential-driven Transporters	the major facilitator superfamily (mfs).	-	-	-	-	-
2	Asc	NP	NP2_03_scaffold_424.g3579.t1	-	N	MFS_1	phthalate transporter	-	-	-	-	-	2.A.1.14.11	Electrochemical Potential-driven Transporters	the major facilitator superfamily (mfs).	-	-	-	-	-
2	Asc	NP	NP2_03_scaffold_1128.g9230.t1	-	N	MFS_1	phthalate transporter	-	-	-	-	-	2.A.1.14.11	Electrochemical Potential-driven Transporters	the major facilitator superfamily (mfs).	-	-	-	-	-
2	Asc	NP	NP2_03_scaffold_733.g6277.t1	-	N	MFS_1	permease of the major facilitator superfamily	-	-	-	-	-	2.A.1.14.11	Electrochemical Potential-driven Transporters	the major facilitator superfamily (mfs).	-	-	-	-	-
2	Asc	NP	NP2_03_scaffold_59.g498.t1	-	N	MFS_1	mfs transporter	-	-	-	-	-	2.A.1.14.11	Electrochemical Potential-driven Transporters	the major facilitator superfamily (mfs).	-	-	-	-	-
2	Asc	NP	NP2_03_scaffold_63.g519.t1	-	N	MFS_1	mfs transporter	-	-	-	-	-	2.A.1.14.11	Electrochemical Potential-driven Transporters	the major facilitator superfamily (mfs).	-	-	-	-	-
2	Asc	NP	NP2_03_scaffold_128.g832.t1	-	N	MFS_1	mfs transporter	-	-	-	-	-	2.A.1.14.11	Electrochemical Potential-driven Transporters	the major facilitator superfamily (mfs).	-	-	-	-	-
2	Asc	NP	NP2_03_scaffold_401.g3281.t1	-	N	MFS_1	mfs transporter	-	-	-	-	-	2.A.1.14.11	Electrochemical Potential-driven Transporters	the major facilitator superfamily (mfs).	-	-	-	-	-
2	Asc	NP	NP2_03_scaffold_458.g3971.t1	-	N	MFS_1	mfs transporter	-	-	-	-	-	2.A.1.14.11	Electrochemical Potential-driven Transporters	the major facilitator superfamily (mfs).	-	-	-	-	-
2	Asc	NP	NP2_03_scaffold_465.g4030.t1	-	N	MFS_1	mfs transporter	-	-	-	-	-	2.A.1.14.11	Electrochemical Potential-driven Transporters	the major facilitator superfamily (mfs).	-	-	-	-	-
2	Asc	NP	NP2_03_scaffold_695.g5857.t1	-	N	MFS_1	mfs transporter	-	-	-	-	-	2.A.1.14.11	Electrochemical Potential-driven Transporters	the major facilitator superfamily (mfs).	-	-	-	-	-
2	Asc	NP	NP2_03_scaffold_814.g6790.t1	-	N	MFS_1	mfs transporter	-	-	-	-	-	2.A.1.14.11	Electrochemical Potential-driven Transporters	the major facilitator superfamily (mfs).	-	-	-	-	-
2	Asc	NP	NP2_03_scaffold_905.g7465.t1	-	N	MFS_1	mfs transporter	-	-	-	-	-	2.A.1.14.11	Electrochemical Potential-driven Transporters	the major facilitator superfamily (mfs).	-	-	-	-	-
2	Asc	NP	NP2_03_scaffold_996.g8127.t1	-	N	MFS_1	mfs transporter	-	-	-	-	-	2.A.1.14.11	Electrochemical Potential-driven Transporters	the major facilitator superfamily (mfs).	-	-	-	-	-
2	Asc	NP	NP2_03_scaffold_1020.g8364.t1	-	N	MFS_1	mfs transporter	-	-	-	-	-	2.A.1.14.11	Electrochemical Potential-driven Transporters	the major facilitator superfamily (mfs).	-	-	-	-	-
2	Asc	NP	NP2_03_scaffold_1050.g8669.t1	-	N	MFS_1	mfs transporter	-	-	-	-	-	2.A.1.14.11	Electrochemical Potential-driven Transporters	the major facilitator superfamily (mfs).	-	-	-	-	-
2	Asc	NP	NP2_03_scaffold_1182.g9851.t1	-	N	MFS_1	mfs transporter	-	-	-	-	-	2.A.1.14.11	Electrochemical Potential-driven Transporters	the major facilitator superfamily (mfs).	-	-	-	-	-
2	Asc	NP	NP2_03_scaffold_142.g1076.t1	-	N	MFS_1	major facilitator superfamily transporter	-	-	-	-	-	2.A.1.14.11	Electrochemical Potential-driven Transporters	the major facilitator superfamily (mfs).	-	-	-	-	-
2	Asc	NP	NP2_03_scaffold_723.g6161.t1	-	N	MFS_1	major facilitator superfamily protein	-	-	-	-	-	2.A.1.14.11	Electrochemical Potential-driven Transporters	the major facilitator superfamily (mfs).	-	-	-	-	-
2	Asc	NP	NP2_03_scaffold_36.g270.t1	-	N	MFS_1	high-affinity nicotinic acid transporter	-	-	-	-	-	2.A.1.14.11	Electrochemical Potential-driven Transporters	the major facilitator superfamily (mfs).	-	-	-	-	-
2	Asc	NP	NP2_03_scaffold_445.g3863.t1	-	N	MFS_1	high-affinity nicotinic acid transporter	-	-	-	-	-	2.A.1.14.11	Electrochemical Potential-driven Transporters	the major facilitator superfamily (mfs).	-	-	-	-	-
2	Asc	NP	NP2_03_scaffold_468.g4069.t1	-	N	MFS_1	high-affinity nicotinic acid transporter	-	-	-	-	-	2.A.1.14.11	Electrochemical Potential-driven Transporters	the major facilitator superfamily (mfs).	-	-	-	-	-
2	Asc	NP	NP2_03_scaffold_995.g8071.t1	-	N	MFS_1	high-affinity nicotinic acid transporter	-	-	-	-	-	2.A.1.14.11	Electrochemical Potential-driven Transporters	the major facilitator superfamily (mfs).	-	-	-	-	-
2	Asc	NP	NP2_03_scaffold_1096.g8892.t1	-	N	MFS_1	high-affinity nicotinic acid transporter	-	-	-	-	-	2.A.1.14.11	Electrochemical Potential-driven Transporters	the major facilitator superfamily (mfs).	-	-	-	-	-
2	Asc	NP	NP2_03_scaffold_382.g3181.t1	-	N	MFS_1	alternative sulfate transporter	-	-	-	-	-	2.A.1.14.11	Electrochemical Potential-driven Transporters	the major facilitator superfamily (mfs).	-	-	-	-	-
2	Asc	NP	NP2_03_scaffold_1247.g10121.t1	-	N	MFS_1	alternative sulfate transporter	-	-	-	-	-	2.A.1.14.11	Electrochemical Potential-driven Transporters	the major facilitator superfamily (mfs).	-	-	-	-	-
2	Asc	NP	NP2_03_scaffold_1113.g9129.t1	-	N	MFS_1	allantoate permease	-	-	-	-	-	2.A.1.14.11	Electrochemical Potential-driven Transporters	the major facilitator superfamily (mfs).	-	-	-	-	-
2	Asc	NP	NP2_03_scaffold_961.g7898.t1	-	N	MFS_1	mfs transporter	-	-	-	-	-	2.A.1.14.17	Electrochemical Potential-driven Transporters	the major facilitator superfamily (mfs).	-	-	-	-	-
2	Asc	NP	NP2_03_scaffold_750.g6407.t1	-	N	MFS_1	major facilitator superfamily transporter	-	-	-	-	-	2.A.1.14.17	Electrochemical Potential-driven Transporters	the major facilitator superfamily (mfs).	-	-	-	-	-
2	Asc	NP	NP2_03_scaffold_905.g7476.t1	-	N	MFS_1	high affinity nicotinic acid plasma membrane permease	-	-	-	-	-	2.A.1.14.19	Electrochemical Potential-driven Transporters	the major facilitator superfamily (mfs).	-	-	-	-	-
2	Asc	NP	NP2_03_scaffold_834.g7008.t1	-	Y	MFS_1	alternative sulfate transporter	-	-	-	-	-	2.A.1.14.3	Electrochemical Potential-driven Transporters	the major facilitator superfamily (mfs).	-	-	-	-	-
2	Asc	NP	NP2_03_scaffold_183.g1492.t1	-	N	MFS_1	pantothenate transporter liz1	-	-	-	-	-	2.A.1.14.3	Electrochemical Potential-driven Transporters	the major facilitator superfamily (mfs).	-	-	-	-	-
2	Asc	NP	NP2_03_scaffold_405.g3452.t1	-	N	MFS_1	pantothenate transporter	-	-	-	-	-	2.A.1.14.3	Electrochemical Potential-driven Transporters	the major facilitator superfamily (mfs).	-	-	-	-	-
2	Asc	NP	NP2_03_scaffold_192.g1538.t1	-	N	MFS_1	mfs transporter	-	-	-	-	-	2.A.1.14.3	Electrochemical Potential-driven Transporters	the major facilitator superfamily (mfs).	-	-	-	-	-
2	Asc	NP	NP2_03_scaffold_990.g8008.t1	-	N	MFS_1	major facilitator superfamily transporter	-	-	-	-	-	2.A.1.14.3	Electrochemical Potential-driven Transporters	the major facilitator superfamily (mfs).	-	-	-	-	-
2	Asc	NP	NP2_03_scaffold_828.g6921.t1	-	N	MFS_1	alternative sulfate transporter	-	-	-	-	-	2.A.1.14.3	Electrochemical Potential-driven Transporters	the major facilitator superfamily (mfs).	-	-	-	-	-
2	Asc	NP	NP2_03_scaffold_565.g4841.t1	-	N	MFS_1,Sugar_tr	major facilitator superfamily transporter	-	-	-	-	-	2.A.1.14.3	Electrochemical Potential-driven Transporters	the major facilitator superfamily (mfs).	-	-	-	-	-
2	Asc	NP	NP2_03_scaffold_552.g4638.t1	-	N	-	mfs transporter	-	-	-	-	-	2.A.1.14.11	Electrochemical Potential-driven Transporters	the major facilitator superfamily (mfs).	-	-	-	-	-
2	Asc	NP	NP2_03_scaffold_100.g710.t1	-	N	MFS_1	pantothenate transporter liz1	-	-	-	-	-	2.A.1.14.11	Electrochemical Potential-driven Transporters	the major facilitator superfamily (mfs).	-	-	-	-	-
2	Asc	NP	NP2_03_scaffold_604.g5161.t1	-	N	MFS_1	mfs transporter	-	-	-	-	-	2.A.1.14.11	Electrochemical Potential-driven Transporters	the major facilitator superfamily (mfs).	-	-	-	-	-
2	Asc	NP	NP2_03_scaffold_600.g5002.t1	-	N	-	mfs transporter	-	-	-	-	-	2.A.1.14.8	Electrochemical Potential-driven Transporters	the major facilitator superfamily (mfs).	-	-	-	-	-
2	Asc	NP	NP2_03_scaffold_1246.g10106.t1	-	N	MFS_1	mfs transporter	-	-	-	-	-	2.A.1.14.8	Electrochemical Potential-driven Transporters	the major facilitator superfamily (mfs).	-	-	-	-	-
2	Asc	NP	NP2_03_scaffold_287.g2342.t1	-	N	MFS_1	high-affinity nicotinic acid transporter	-	-	-	-	-	2.A.1.14.11	Electrochemical Potential-driven Transporters	the major facilitator superfamily (mfs).	-	-	-	-	-
2	Asc	NP	NP2_03_scaffold_704.g5941.t1	-	N	-	major facilitator superfamily	-	-	-	-	-	-	-	-	-	-	-	-	-
2	Asc	NP	NP2_03_scaffold_1020.g8357.t1	-	N	MFS_1	nicotinic acid plasma membrane transporter	-	-	-	-	-	2.A.1.14.11	Electrochemical Potential-driven Transporters	the major facilitator superfamily (mfs).	-	-	-	-	-
2	Asc	PA	PA7_03_scaffold_62.g1539.t1	-	N	MFS_1	-	-	-	-	Cluster_01	nrps-t1pks	2.A.1.14.17	Electrochemical Potential-driven Transporters	the major facilitator superfamily (mfs).	-	-	-	-	-
2	Asc	PA	PA7_03_scaffold_496.g8720.t1	-	N	MFS_1	major facilitator superfamily transporter	-	-	-	-	-	2.A.1.14.11	Electrochemical Potential-driven Transporters	the major facilitator superfamily (mfs).	-	-	-	-	-
2	Asc	PA	PA7_03_scaffold_450.g7861.t1	-	N	MFS_1	major facilitator superfamily protein	-	-	-	-	-	2.A.1.14.11	Electrochemical Potential-driven Transporters	the major facilitator superfamily (mfs).	-	-	-	-	-
2	Asc	PA	PA7_03_scaffold_162.g3155.t1	-	N	MFS_1	general substrate transporter	-	-	-	-	-	2.A.1.14.11	Electrochemical Potential-driven Transporters	the major facilitator superfamily (mfs).	-	-	-	-	-
2	Asc	PA	PA7_03_scaffold_359.g5919.t1	-	N	MFS_1	major facilitator superfamily transporter	-	-	-	-	-	2.A.1.14.11	Electrochemical Potential-driven Transporters	the major facilitator superfamily (mfs).	-	-	-	-	-
2	Asc	PA	PA7_03_scaffold_448.g7715.t1	-	N	MFS_1	-	-	-	-	-	-	2.A.1.14.11	Electrochemical Potential-driven Transporters	the major facilitator superfamily (mfs).	-	-	-	-	-
2	Asc	PA	PA7_03_scaffold_39.g891.t1	-	N	MFS_1	high-affinity nicotinic acid transporter	-	-	-	-	-	2.A.1.14.11	Electrochemical Potential-driven Transporters	the major facilitator superfamily (mfs).	-	-	-	-	-
2	Asc	PA	PA7_03_scaffold_450.g7790.t1	-	N	MFS_1	-	-	-	-	-	-	2.A.1.14.11	Electrochemical Potential-driven Transporters	the major facilitator superfamily (mfs).	-	-	-	-	-
2	Asc	PA	PA7_03_scaffold_47.g1250.t1	-	N	MFS_1	-	-	-	-	-	-	2.A.1.14.11	Electrochemical Potential-driven Transporters	the major facilitator superfamily (mfs).	-	-	-	-	-
2	Asc	PA	PA7_03_scaffold_496.g8995.t1	-	N	MFS_1	-	-	-	-	-	-	2.A.1.14.11	Electrochemical Potential-driven Transporters	the major facilitator superfamily (mfs).	-	-	-	-	-
2	Asc	PA	PA7_03_scaffold_224.g3946.t1	-	N	MFS_1	-	-	-	-	-	-	2.A.1.14.11	Electrochemical Potential-driven Transporters	the major facilitator superfamily (mfs).	-	-	-	-	-
2	Asc	PA	PA7_03_scaffold_601.g11192.t1	-	N	MFS_1	-	-	-	-	-	-	2.A.1.14.11	Electrochemical Potential-driven Transporters	the major facilitator superfamily (mfs).	-	-	-	-	-
2	Asc	PA	PA7_03_scaffold_265.g4202.t1	-	N	MFS_1	major facilitator superfamily	-	-	-	-	-	2.A.1.14.11	Electrochemical Potential-driven Transporters	the major facilitator superfamily (mfs).	-	-	-	-	-
2	Asc	PA	PA7_03_scaffold_580.g10493.t1	-	N	MFS_1	pantothenate transporter liz1	-	-	-	-	-	2.A.1.14.11	Electrochemical Potential-driven Transporters	the major facilitator superfamily (mfs).	-	-	-	-	-
2	Asc	PA	PA7_03_scaffold_601.g11149.t1	-	N	MFS_1	high-affinity nicotinic acid transporter	-	-	-	-	-	2.A.1.14.11	Electrochemical Potential-driven Transporters	the major facilitator superfamily (mfs).	-	-	-	-	-
2	Asc	PA	PA7_03_scaffold_62.g1409.t1	-	N	MFS_1	nicotinamide mononucleotide permease	-	-	-	-	-	2.A.1.14.11	Electrochemical Potential-driven Transporters	the major facilitator superfamily (mfs).	-	-	-	-	-
2	Asc	PA	PA7_03_scaffold_345.g5691.t1	-	N	MFS_1	-	-	-	-	-	-	2.A.1.14.11	Electrochemical Potential-driven Transporters	the major facilitator superfamily (mfs).	-	-	-	-	-
2	Asc	PA	PA7_03_scaffold_290.g4795.t1	-	N	MFS_1	high-affinity nicotinic acid transporter	-	-	-	-	-	2.A.1.14.11	Electrochemical Potential-driven Transporters	the major facilitator superfamily (mfs).	-	-	-	-	-
2	Asc	PA	PA7_03_scaffold_301.g5131.t1	-	N	MFS_1	-	-	-	-	-	-	2.A.1.14.11	Electrochemical Potential-driven Transporters	the major facilitator superfamily (mfs).	-	-	-	-	-
2	Asc	PA	PA7_03_scaffold_480.g8473.t1	-	N	MFS_1	-	-	-	-	-	-	2.A.1.14.11	Electrochemical Potential-driven Transporters	the major facilitator superfamily (mfs).	-	-	-	-	-
2	Asc	PA	PA7_03_scaffold_265.g4123.t1	-	N	MFS_1	-	-	-	-	-	-	2.A.1.14.11	Electrochemical Potential-driven Transporters	the major facilitator superfamily (mfs).	-	-	-	-	-
2	Asc	PA	PA7_03_scaffold_265.g4185.t1	-	N	MFS_1	mfs general substrate transporter	-	-	-	-	-	2.A.1.14.11	Electrochemical Potential-driven Transporters	the major facilitator superfamily (mfs).	-	-	-	-	-
2	Asc	PA	PA7_03_scaffold_496.g8841.t1	-	N	MFS_1	major facilitator superfamily transporter	-	-	-	-	-	2.A.1.14.11	Electrochemical Potential-driven Transporters	the major facilitator superfamily (mfs).	-	-	-	-	-
2	Asc	PA	PA7_03_scaffold_450.g7837.t1	-	N	MFS_1	mfs transporter	-	-	-	-	-	2.A.1.14.11	Electrochemical Potential-driven Transporters	the major facilitator superfamily (mfs).	-	-	-	-	-
2	Asc	PA	PA7_03_scaffold_496.g8730.t1	-	N	MFS_1	-	-	-	-	-	-	2.A.1.14.11	Electrochemical Potential-driven Transporters	the major facilitator superfamily (mfs).	-	-	-	-	-
2	Asc	PA	PA7_03_scaffold_468.g8253.t1	-	N	MFS_1	-	-	-	-	-	-	2.A.1.14.11	Electrochemical Potential-driven Transporters	the major facilitator superfamily (mfs).	-	-	-	-	-
2	Asc	PA	PA7_03_scaffold_413.g7005.t1	-	N	MFS_1	-	-	-	-	-	-	2.A.1.14.11	Electrochemical Potential-driven Transporters	the major facilitator superfamily (mfs).	-	-	-	-	-
2	Asc	PA	PA7_03_scaffold_33.g575.t1	-	N	MFS_1	nicotinamide mononucleotide permease	-	-	-	-	-	2.A.1.14.11	Electrochemical Potential-driven Transporters	the major facilitator superfamily (mfs).	-	-	-	-	-
2	Asc	PA	PA7_03_scaffold_435.g7507.t1	-	N	MFS_1	-	-	-	-	-	-	2.A.1.14.11	Electrochemical Potential-driven Transporters	the major facilitator superfamily (mfs).	-	-	-	-	-
2	Asc	PA	PA7_03_scaffold_522.g9560.t1	-	N	MFS_1	mfs transporter	-	-	-	-	-	2.A.1.14.11	Electrochemical Potential-driven Transporters	the major facilitator superfamily (mfs).	-	-	-	-	-
2	Asc	PA	PA7_03_scaffold_39.g897.t1	-	N	MFS_1	high-affinity nicotinic acid transporter	-	-	-	-	-	2.A.1.14.11	Electrochemical Potential-driven Transporters	the major facilitator superfamily (mfs).	-	-	-	-	-
2	Asc	PA	PA7_03_scaffold_33.g551.t1	-	N	MFS_1	-	-	-	-	-	-	2.A.1.14.11	Electrochemical Potential-driven Transporters	the major facilitator superfamily (mfs).	-	-	-	-	-
2	Asc	PA	PA7_03_scaffold_496.g9125.t1	-	N	MFS_1	-	-	-	-	-	-	2.A.1.14.11	Electrochemical Potential-driven Transporters	the major facilitator superfamily (mfs).	-	-	-	-	-
2	Asc	PA	PA7_03_scaffold_108.g1899.t1	-	N	MFS_1	-	-	-	-	-	-	2.A.1.14.11	Electrochemical Potential-driven Transporters	the major facilitator superfamily (mfs).	-	-	-	-	-
2	Asc	PA	PA7_03_scaffold_496.g8709.t1	-	N	MFS_1	-	-	-	-	-	-	2.A.1.14.11	Electrochemical Potential-driven Transporters	the major facilitator superfamily (mfs).	-	-	-	-	-
2	Asc	PA	PA7_03_scaffold_154.g2822.t1	-	N	MFS_1	major facilitator superfamily transporter	-	-	-	-	-	2.A.1.14.11	Electrochemical Potential-driven Transporters	the major facilitator superfamily (mfs).	-	-	-	-	-
2	Asc	PA	PA7_03_scaffold_385.g6477.t1	-	N	MFS_1	-	-	-	-	-	-	2.A.1.14.11	Electrochemical Potential-driven Transporters	the major facilitator superfamily (mfs).	-	-	-	-	-
2	Asc	PA	PA7_03_scaffold_182.g3316.t1	-	N	MFS_1	-	-	-	-	-	-	2.A.1.14.11	Electrochemical Potential-driven Transporters	the major facilitator superfamily (mfs).	-	-	-	-	-
2	Asc	PA	PA7_03_scaffold_134.g2382.t1	-	N	MFS_1	mfs transporter	-	-	-	-	-	2.A.1.14.11	Electrochemical Potential-driven Transporters	the major facilitator superfamily (mfs).	-	-	-	-	-
2	Asc	PA	PA7_03_scaffold_44.g1072.t1	-	N	MFS_1	-	-	-	-	-	-	2.A.1.14.11	Electrochemical Potential-driven Transporters	the major facilitator superfamily (mfs).	-	-	-	-	-
2	Asc	PA	PA7_03_scaffold_292.g4981.t1	-	N	MFS_1	high-affinity nicotinic acid transporter	-	-	-	-	-	2.A.1.14.11	Electrochemical Potential-driven Transporters	the major facilitator superfamily (mfs).	-	-	-	-	-
2	Asc	PA	PA7_03_scaffold_509.g9366.t1	-	N	MFS_1	mfs transporter	-	-	-	-	-	2.A.1.14.11	Electrochemical Potential-driven Transporters	the major facilitator superfamily (mfs).	-	-	-	-	-
2	Asc	PA	PA7_03_scaffold_601.g11129.t1	-	N	MFS_1	high-affinity nicotinic acid	-	-	-	-	-	2.A.1.14.11	Electrochemical Potential-driven Transporters	the major facilitator superfamily (mfs).	-	-	-	-	-
2	Asc	PA	PA7_03_scaffold_40.g952.t1	-	N	MFS_1	-	-	-	-	-	-	2.A.1.14.11	Electrochemical Potential-driven Transporters	the major facilitator superfamily (mfs).	-	-	-	-	-
2	Asc	PA	PA7_03_scaffold_410.g6877.t1	-	N	MFS_1	-	-	-	-	-	-	2.A.1.14.11	Electrochemical Potential-driven Transporters	the major facilitator superfamily (mfs).	-	-	-	-	-
2	Asc	PA	PA7_03_scaffold_224.g3944.t1	-	N	MFS_1	hypothetical protein FPSE_02089	-	-	-	-	-	2.A.1.14.11	Electrochemical Potential-driven Transporters	the major facilitator superfamily (mfs).	-	-	-	-	-
2	Asc	PA	PA7_03_scaffold_509.g9376.t1	-	N	-	major facilitator superfamily transporter	-	-	-	-	-	2.A.1.14.11	Electrochemical Potential-driven Transporters	the major facilitator superfamily (mfs).	-	-	-	-	-
2	Asc	PA	PA7_03_scaffold_149.g2673.t1	-	N	-	-	-	-	-	-	-	2.A.1.14.11	Electrochemical Potential-driven Transporters	the major facilitator superfamily (mfs).	-	-	-	-	-
2	Asc	PA	PA7_03_scaffold_607.g11295.t1	-	N	MFS_1	mfs transporter	-	-	-	-	-	2.A.1.14.17	Electrochemical Potential-driven Transporters	the major facilitator superfamily (mfs).	-	-	-	-	-
2	Asc	PA	PA7_03_scaffold_523.g9577.t1	-	N	MFS_1	-	-	-	-	-	-	2.A.1.14.17	Electrochemical Potential-driven Transporters	the major facilitator superfamily (mfs).	-	-	-	-	-
2	Asc	PA	PA7_03_scaffold_499.g9165.t1	-	N	MFS_1	major facilitator superfamily transporter	-	-	-	-	-	2.A.1.14.17	Electrochemical Potential-driven Transporters	the major facilitator superfamily (mfs).	-	-	-	-	-
2	Asc	PA	PA7_03_scaffold_480.g8491.t1	-	N	MFS_1	vitamin h transporter	-	-	-	-	-	2.A.1.14.17	Electrochemical Potential-driven Transporters	the major facilitator superfamily (mfs).	-	-	-	-	-
2	Asc	PA	PA7_03_scaffold_113.g2037.t1	-	N	MFS_1	vitamin h transporter 1 biotin symporter vht1	-	-	-	-	-	2.A.1.14.19	Electrochemical Potential-driven Transporters	the major facilitator superfamily (mfs).	-	-	-	-	-
2	Asc	PA	PA7_03_scaffold_331.g5579.t1	-	N	MFS_1	alternative sulfate transporter	-	-	-	-	-	2.A.1.14.3	Electrochemical Potential-driven Transporters	the major facilitator superfamily (mfs).	-	-	-	-	-
2	Asc	PA	PA7_03_scaffold_479.g8428.t1	-	N	MFS_1	-	-	-	-	-	-	2.A.1.14.3	Electrochemical Potential-driven Transporters	the major facilitator superfamily (mfs).	-	-	-	-	-
2	Asc	PA	PA7_03_scaffold_331.g5526.t1	-	N	MFS_1	-	-	-	-	-	-	2.A.1.14.3	Electrochemical Potential-driven Transporters	the major facilitator superfamily (mfs).	-	-	-	-	-
2	Asc	PA	PA7_03_scaffold_496.g9045.t1	-	N	MFS_1	-	-	-	-	-	-	2.A.1.14.3	Electrochemical Potential-driven Transporters	the major facilitator superfamily (mfs).	-	-	-	-	-
2	Asc	PA	PA7_03_scaffold_447.g7635.t1	-	N	MFS_1	-	-	-	-	-	-	2.A.1.14.3	Electrochemical Potential-driven Transporters	the major facilitator superfamily (mfs).	-	-	-	-	-
2	Asc	PA	PA7_03_scaffold_288.g4540.t1	-	N	MFS_1	-	-	-	-	-	-	2.A.1.14.3	Electrochemical Potential-driven Transporters	the major facilitator superfamily (mfs).	-	-	-	-	-
2	Asc	PA	PA7_03_scaffold_285.g4465.t1	-	N	MFS_1	-	-	-	-	-	-	2.A.1.14.3	Electrochemical Potential-driven Transporters	the major facilitator superfamily (mfs).	-	-	-	-	-
2	Asc	PA	PA7_03_scaffold_496.g9051.t1	-	N	MFS_1	-	-	-	-	-	-	2.A.1.14.3	Electrochemical Potential-driven Transporters	the major facilitator superfamily (mfs).	-	-	-	-	-
2	Asc	PA	PA7_03_scaffold_133.g2345.t1	-	N	MFS_1	f-box domain-containing protein	-	-	-	-	-	2.A.1.14.3	Electrochemical Potential-driven Transporters	the major facilitator superfamily (mfs).	-	-	-	-	-
2	Asc	PA	PA7_03_scaffold_154.g2782.t1	-	N	MFS_1	mfs general substrate transporter	-	-	-	-	-	2.A.1.14.3	Electrochemical Potential-driven Transporters	the major facilitator superfamily (mfs).	-	-	-	-	-
2	Asc	PA	PA7_03_scaffold_132.g2299.t1	-	N	MFS_1	-	-	-	-	-	-	2.A.1.14.3	Electrochemical Potential-driven Transporters	the major facilitator superfamily (mfs).	-	-	-	-	-
2	Asc	PA	PA7_03_scaffold_33.g563.t1	-	N	MFS_1	-	-	-	-	-	-	2.A.1.14.3	Electrochemical Potential-driven Transporters	the major facilitator superfamily (mfs).	-	-	-	-	-
2	Asc	PA	PA7_03_scaffold_596.g10920.t1	-	N	MFS_1	major facilitator superfamily transporter	-	-	-	-	-	2.A.1.14.3	Electrochemical Potential-driven Transporters	the major facilitator superfamily (mfs).	-	-	-	-	-
2	Asc	PA	PA7_03_scaffold_389.g6516.t1	-	N	MFS_1	-	-	-	-	-	-	2.A.1.14.8	Electrochemical Potential-driven Transporters	the major facilitator superfamily (mfs).	-	-	-	-	-
2	Asc	PA	PA7_03_scaffold_254.g4047.t1	-	N	MFS_1	-	-	-	-	-	-	2.A.1.14.8	Electrochemical Potential-driven Transporters	the major facilitator superfamily (mfs).	-	-	-	-	-
2	Asc	PA	PA7_03_scaffold_290.g4656.t1	-	N	MFS_1	-	-	-	-	-	-	2.A.1.14.11	Electrochemical Potential-driven Transporters	the major facilitator superfamily (mfs).	-	-	-	-	-
2	Asc	PC	PC4_UCR_scaffold_v01_39.g1608.t1	-	N	Fungal_trans,MFS_1	high-affinity nicotinic acid transporter	-	-	-	-	-	2.A.1.14.11	Electrochemical Potential-driven Transporters	the major facilitator superfamily (mfs).	-	-	-	-	-
2	Asc	PC	PC4_UCR_scaffold_v01_92.g4024.t1	-	N	MFS_1	vitamin h transporter	-	-	-	-	-	2.A.1.14.11	Electrochemical Potential-driven Transporters	the major facilitator superfamily (mfs).	-	-	-	-	-
2	Asc	PC	PC4_UCR_scaffold_v01_121.g4930.t1	-	N	MFS_1	vitamin h	-	-	-	-	-	2.A.1.14.3	Electrochemical Potential-driven Transporters	the major facilitator superfamily (mfs).	-	-	-	-	-
2	Asc	PC	PC4_UCR_scaffold_v01_267.g6951.t1	-	N	MFS_1	pantothenate transporter	-	-	-	-	-	2.A.1.14.4	Electrochemical Potential-driven Transporters	the major facilitator superfamily (mfs).	-	-	-	-	-
2	Asc	PC	PC4_UCR_scaffold_v01_12.g545.t1	-	N	MFS_1	mfs transporter	-	-	-	-	-	2.A.1.14.11	Electrochemical Potential-driven Transporters	the major facilitator superfamily (mfs).	-	-	-	-	-
2	Asc	PC	PC4_UCR_scaffold_v01_161.g5927.t1	-	N	MFS_1	mfs transporter	-	-	-	-	-	2.A.1.14.11	Electrochemical Potential-driven Transporters	the major facilitator superfamily (mfs).	-	-	-	-	-
2	Asc	PC	PC4_UCR_scaffold_v01_186.g6349.t1	-	N	MFS_1	mfs transporter	-	-	-	-	-	2.A.1.14.11	Electrochemical Potential-driven Transporters	the major facilitator superfamily (mfs).	-	-	-	-	-
2	Asc	PC	PC4_UCR_scaffold_v01_261.g6922.t1	-	N	MFS_1	mfs transporter	-	-	-	-	-	2.A.1.14.3	Electrochemical Potential-driven Transporters	the major facilitator superfamily (mfs).	-	-	-	-	-
2	Asc	PC	PC4_UCR_scaffold_v01_39.g1643.t1	-	N	MFS_1	mfs transporter	-	-	-	-	-	2.A.1.14.11	Electrochemical Potential-driven Transporters	the major facilitator superfamily (mfs).	-	-	-	-	-
2	Asc	PC	PC4_UCR_scaffold_v01_4.g118.t1	-	N	MFS_1	mfs transporter	-	-	-	-	-	2.A.1.14.11	Electrochemical Potential-driven Transporters	the major facilitator superfamily (mfs).	-	-	-	-	-
2	Asc	PC	PC4_UCR_scaffold_v01_73.g3153.t1	-	N	MFS_1	mfs transporter	-	-	-	-	-	2.A.1.14.18	Electrochemical Potential-driven Transporters	the major facilitator superfamily (mfs).	-	-	-	-	-
2	Asc	PC	PC4_UCR_scaffold_v01_149.g5692.t1	-	N	MFS_1	mfs	-	-	-	-	-	2.A.1.14.11	Electrochemical Potential-driven Transporters	the major facilitator superfamily (mfs).	-	-	-	-	-
2	Asc	PC	PC4_UCR_scaffold_v01_33.g1393.t1	-	N	MFS_1	mfs	-	-	-	-	-	2.A.1.14.11	Electrochemical Potential-driven Transporters	the major facilitator superfamily (mfs).	-	-	-	-	-
2	Asc	PC	PC4_UCR_scaffold_v01_41.g1758.t1	-	N	MFS_1	major facilitator superfamily transporter	-	-	-	Cluster_05	nrps	2.A.1.14.3	Electrochemical Potential-driven Transporters	the major facilitator superfamily (mfs).	-	-	-	-	-
2	Asc	PC	PC4_UCR_scaffold_v01_104.g4373.t1	-	N	MFS_1	major facilitator superfamily transporter	-	-	-	-	-	2.A.1.14.11	Electrochemical Potential-driven Transporters	the major facilitator superfamily (mfs).	-	-	-	-	-
2	Asc	PC	PC4_UCR_scaffold_v01_11.g503.t1	-	N	MFS_1	high-affinity nicotinic acid transporter	-	-	-	-	-	2.A.1.14.11	Electrochemical Potential-driven Transporters	the major facilitator superfamily (mfs).	-	-	-	-	-
2	Asc	PC	PC4_UCR_scaffold_v01_155.g5769.t1	-	N	MFS_1	high-affinity nicotinic acid transporter	-	-	-	-	-	2.A.1.14.11	Electrochemical Potential-driven Transporters	the major facilitator superfamily (mfs).	-	-	-	-	-
2	Asc	PC	PC4_UCR_scaffold_v01_102.g4275.t1	-	N	MFS_1	high-affinity nicotinic acid	-	-	-	-	-	2.A.1.14.11	Electrochemical Potential-driven Transporters	the major facilitator superfamily (mfs).	-	-	-	-	-
2	Asc	PC	PC4_UCR_scaffold_v01_129.g5091.t1	-	N	MFS_1	alternative sulfate transporter	-	-	-	-	-	2.A.1.14.3	Electrochemical Potential-driven Transporters	the major facilitator superfamily (mfs).	-	-	-	-	-
2	Asc	PC	PC4_UCR_scaffold_v01_133.g5176.t1	-	N	MFS_1	allantoate permease	-	-	-	-	-	2.A.1.14.11	Electrochemical Potential-driven Transporters	the major facilitator superfamily (mfs).	-	-	-	-	-
2	Asc	SC	YGR260W	-	N	MFS_1	High affinity nicotinic acid plasma membrane permease; responsible for uptake of low levels of nicotinic acid; expression of the gene increases in the absence of extracellular nicotinic acid or para-aminobenzoate (PABA)	--	-	-	-	-	2.A.1.14.11	Electrochemical Potential-driven Transporters	the major facilitator superfamily (mfs).	-	-	-	-	-
2	Asc	SH	gi|389747185|gb|EIM88364.1|	-	N	MFS_1	sugar transporter	-	-	-	Cluster_20	Terpene	2.A.1.14.3	Electrochemical Potential-driven Transporters	the major facilitator superfamily (mfs).	-	-	-	-	-
2	Asc	SH	gi|389751652|gb|EIM92725.1|	-	N	MFS_1	MFS general substrate transporter	-	-	-	-	-	2.A.1.14.11	Electrochemical Potential-driven Transporters	the major facilitator superfamily (mfs).	-	-	-	-	-
2	Asc	SH	gi|389750640|gb|EIM91713.1|	OG_396	N	MFS_1	MFS general substrate transporter	-	-	-	-	-	2.A.1.14.11	Electrochemical Potential-driven Transporters	the major facilitator superfamily (mfs).	-	-	-	-	-
2	Asc	SH	gi|389750230|gb|EIM91401.1|	OG_396	N	MFS_1	MFS general substrate transporter	-	-	-	-	-	2.A.1.14.11	Electrochemical Potential-driven Transporters	the major facilitator superfamily (mfs).	-	-	-	-	-
2	Asc	SH	gi|389750228|gb|EIM91399.1|	-	N	MFS_1	MFS general substrate transporter	-	-	-	-	-	2.A.1.14.11	Electrochemical Potential-driven Transporters	the major facilitator superfamily (mfs).	-	-	-	-	-
2	Asc	SH	gi|389747617|gb|EIM88795.1|	-	N	MFS_1	MFS general substrate transporter	-	-	-	-	-	2.A.1.14.11	Electrochemical Potential-driven Transporters	the major facilitator superfamily (mfs).	-	-	-	-	-
2	Asc	SH	gi|389746298|gb|EIM87478.1|	-	N	MFS_1	MFS general substrate transporter	-	-	-	-	-	2.A.1.14.11	Electrochemical Potential-driven Transporters	the major facilitator superfamily (mfs).	-	-	-	-	-
2	Asc	SH	gi|389745839|gb|EIM87019.1|	-	N	MFS_1	MFS general substrate transporter	-	-	-	-	-	2.A.1.14.11	Electrochemical Potential-driven Transporters	the major facilitator superfamily (mfs).	-	-	-	-	-
2	Asc	SH	gi|389745838|gb|EIM87018.1|	-	N	MFS_1	MFS nicotinic acid transporter Tna1	-	-	-	-	-	2.A.1.14.11	Electrochemical Potential-driven Transporters	the major facilitator superfamily (mfs).	-	-	-	-	-
2	Asc	SH	gi|389745581|gb|EIM86762.1|	-	N	MFS_1	MFS general substrate transporter	-	-	-	-	-	2.A.1.14.11	Electrochemical Potential-driven Transporters	the major facilitator superfamily (mfs).	-	-	-	-	-
2	Asc	SH	gi|389744623|gb|EIM85805.1|	-	N	MFS_1	MFS general substrate transporter, partial	-	-	-	-	-	2.A.1.14.11	Electrochemical Potential-driven Transporters	the major facilitator superfamily (mfs).	-	-	-	-	-
2	Asc	SH	gi|389744458|gb|EIM85641.1|	-	N	MFS_1	MFS transporter	-	-	-	-	-	2.A.1.14.11	Electrochemical Potential-driven Transporters	the major facilitator superfamily (mfs).	-	-	-	-	-
2	Asc	SH	gi|389743009|gb|EIM84194.1|	-	N	MFS_1	MFS transporter	-	-	-	-	-	2.A.1.14.11	Electrochemical Potential-driven Transporters	the major facilitator superfamily (mfs).	-	-	-	-	-
2	Asc	SH	gi|389743008|gb|EIM84193.1|	-	N	MFS_1	MFS general substrate transporter	-	-	-	-	-	2.A.1.14.11	Electrochemical Potential-driven Transporters	the major facilitator superfamily (mfs).	-	-	-	-	-
2	Asc	SH	gi|389742620|gb|EIM83806.1|	-	N	MFS_1	MFS general substrate transporter	-	-	-	-	-	2.A.1.14.11	Electrochemical Potential-driven Transporters	the major facilitator superfamily (mfs).	-	-	-	-	-
2	Asc	SH	gi|389742347|gb|EIM83534.1|	-	N	MFS_1	MFS general substrate transporter	-	-	-	-	-	2.A.1.14.11	Electrochemical Potential-driven Transporters	the major facilitator superfamily (mfs).	-	-	-	-	-
2	Asc	SH	gi|389741775|gb|EIM82963.1|	-	N	MFS_1	MFS general substrate transporter	-	-	-	-	-	2.A.1.14.11	Electrochemical Potential-driven Transporters	the major facilitator superfamily (mfs).	-	-	-	-	-
2	Asc	SH	gi|389741463|gb|EIM82651.1|	-	N	MFS_1	MFS general substrate transporter	-	-	-	-	-	2.A.1.14.11	Electrochemical Potential-driven Transporters	the major facilitator superfamily (mfs).	-	-	-	-	-
2	Asc	SH	gi|389750158|gb|EIM91329.1|	-	N	MFS_1	MFS general substrate transporter	-	-	-	-	-	2.A.1.14.3	Electrochemical Potential-driven Transporters	the major facilitator superfamily (mfs).	-	-	-	-	-
2	Asc	SH	gi|389747690|gb|EIM88868.1|	-	N	MFS_1	MFS general substrate transporter	-	-	-	-	-	2.A.1.14.3	Electrochemical Potential-driven Transporters	the major facilitator superfamily (mfs).	-	-	-	-	-
2	Asc	SH	gi|389746287|gb|EIM87467.1|	-	N	MFS_1	MFS general substrate transporter	-	-	-	-	-	2.A.1.14.3	Electrochemical Potential-driven Transporters	the major facilitator superfamily (mfs).	-	-	-	-	-
2	Asc	SH	gi|389744030|gb|EIM85213.1|	-	N	MFS_1	MFS general substrate transporter	-	-	-	-	-	2.A.1.14.3	Electrochemical Potential-driven Transporters	the major facilitator superfamily (mfs).	-	-	-	-	-
2	Asc	SH	gi|389743892|gb|EIM85076.1|	-	N	MFS_1	MFS general substrate transporter	-	-	-	-	-	2.A.1.14.3	Electrochemical Potential-driven Transporters	the major facilitator superfamily (mfs).	-	-	-	-	-
2	Asc	SH	gi|389743637|gb|EIM84821.1|	-	N	MFS_1	MFS general substrate transporter	-	-	-	-	-	2.A.1.14.3	Electrochemical Potential-driven Transporters	the major facilitator superfamily (mfs).	-	-	-	-	-
2	Asc	SH	gi|389743610|gb|EIM84794.1|	-	N	MFS_1	MFS general substrate transporter	-	-	-	-	-	2.A.1.14.3	Electrochemical Potential-driven Transporters	the major facilitator superfamily (mfs).	-	-	-	-	-
2	Asc	SH	gi|389740773|gb|EIM81963.1|	-	N	MFS_1	MFS general substrate transporter	-	-	-	-	-	2.A.1.14.3	Electrochemical Potential-driven Transporters	the major facilitator superfamily (mfs).	-	-	-	-	-
2	Asc	SH	gi|389740772|gb|EIM81962.1|	-	N	MFS_1	MFS general substrate transporter	-	-	-	-	-	2.A.1.14.3	Electrochemical Potential-driven Transporters	the major facilitator superfamily (mfs).	-	-	-	-	-
2	Asc	SH	gi|389744486|gb|EIM85669.1|	-	N	MFS_1	MFS general substrate transporter	-	-	-	-	-	2.A.1.14.8	Electrochemical Potential-driven Transporters	the major facilitator superfamily (mfs).	-	-	-	-	-
2	Asc	SH	gi|389743895|gb|EIM85079.1|	-	N	-	MFS general substrate transporter	-	-	-	-	-	2.A.1.14.8	Electrochemical Potential-driven Transporters	the major facilitator superfamily (mfs).	-	-	-	-	-
2	Asc	SH	gi|389744890|gb|EIM86072.1|	-	N	MFS_1	MFS general substrate transporter	-	-	-	-	-	2.A.1.14.9	Electrochemical Potential-driven Transporters	the major facilitator superfamily (mfs).	-	-	-	-	-
6	Asc	NP	NP2_03_scaffold_97.g693.t1	-	N	MFS_1,PAP2	mfs multidrug	-	-	-	-	-	2.A.1.48.3	Electrochemical Potential-driven Transporters	the major facilitator superfamily (mfs).	PHI:2563	3e-34	DPP3	Candida albicans	Reduced virulence
6	Asc	FM	gi|393218556|gb|EJD04044.1|	-	N	MFS_1	MFS general substrate transporter	-	-	-	-	-	2.A.1.3.33	Electrochemical Potential-driven Transporters	the major facilitator superfamily (mfs).	PHI:141	3e-41	CFP	Cercospora kikuchii	Reduced virulence
6	Asc	BC	BC1T_00699		N	MFS_1	major facilitator superfamily protein	-	-	-	Cluster_01	nrps-t1pks	2.A.1.48.4	Electrochemical Potential-driven Transporters	the major facilitator superfamily (mfs).	-	-	-	-	-
6	Asc	BC	BC1T_00571		N	MFS_1	mfs multidrug transporter	-	-	-	-	-	2.A.1.48.3	Electrochemical Potential-driven Transporters	the major facilitator superfamily (mfs).	-	-	-	-	-
6	Asc	BC	BC1T_00798		N	MFS_1	mfs toxin efflux pump	-	-	-	-	-	2.A.1.3.29	Electrochemical Potential-driven Transporters	the major facilitator superfamily (mfs).	-	-	-	-	-
6	Asc	BC	BC1T_00835		N	MFS_1	mfs drug efflux	-	-	-	-	-	2.A.1.3.27	Electrochemical Potential-driven Transporters	the major facilitator superfamily (mfs).	-	-	-	-	-
6	Asc	BC	BC1T_01569		N	MFS_1	mfs multidrug transporter	-	-	-	-	-	2.A.1.3.33	Electrochemical Potential-driven Transporters	the major facilitator superfamily (mfs).	-	-	-	-	-
6	Asc	BC	BC1T_02109		N	MFS_1	mfs multidrug	-	-	-	-	-	2.A.1.3.33	Electrochemical Potential-driven Transporters	the major facilitator superfamily (mfs).	-	-	-	-	-
6	Asc	BC	BC1T_03313		N	MFS_1	mfs transporter	-	-	-	-	-	2.A.1.3.33	Electrochemical Potential-driven Transporters	the major facilitator superfamily (mfs).	-	-	-	-	-
6	Asc	BC	BC1T_04117		N	MFS_1	major facilitator superfamily transporter	-	-	-	-	-	2.A.1.3.33	Electrochemical Potential-driven Transporters	the major facilitator superfamily (mfs).	-	-	-	-	-
6	Asc	BC	BC1T_04494		N	MFS_1	major facilitator superfamily transporter	-	-	-	-	-	2.A.1.3.33	Electrochemical Potential-driven Transporters	the major facilitator superfamily (mfs).	-	-	-	-	-
6	Asc	BC	BC1T_04583		N	MFS_1	efflux pump antibiotic resistance	-	-	-	-	-	2.A.1.3.32	Electrochemical Potential-driven Transporters	the major facilitator superfamily (mfs).	-	-	-	-	-
6	Asc	BC	BC1T_04614		N	MFS_1	major facilitator superfamily transporter	-	-	-	-	-	2.A.1.3.27	Electrochemical Potential-driven Transporters	the major facilitator superfamily (mfs).	-	-	-	-	-
6	Asc	BC	BC1T_05871		N	MFS_1	macrolide phosphotransferase	-	-	-	-	-	2.A.1.3.33	Electrochemical Potential-driven Transporters	the major facilitator superfamily (mfs).	-	-	-	-	-
6	Asc	BC	BC1T_05878		N	MFS_1	efflux pump antibiotic resistance	-	-	-	-	-	2.A.1.48.1	Electrochemical Potential-driven Transporters	the major facilitator superfamily (mfs).	-	-	-	-	-
6	Asc	BC	BC1T_05908		N	MFS_1	mfs multidrug transporter	-	-	-	-	-	2.A.1.3.32	Electrochemical Potential-driven Transporters	the major facilitator superfamily (mfs).	-	-	-	-	-
6	Asc	BC	BC1T_06384		N	MFS_1	mfs transporter	-	-	-	-	-	2.A.1.3.33	Electrochemical Potential-driven Transporters	the major facilitator superfamily (mfs).	-	-	-	-	-
6	Asc	BC	BC1T_06796		N	MFS_1	mfs multidrug transporter	-	-	-	-	-	2.A.1.3.27	Electrochemical Potential-driven Transporters	the major facilitator superfamily (mfs).	-	-	-	-	-
6	Asc	BC	BC1T_07663		N	MFS_1	efflux pump antibiotic resistance	-	-	-	-	-	2.A.1.3.33	Electrochemical Potential-driven Transporters	the major facilitator superfamily (mfs).	-	-	-	-	-
6	Asc	BC	BC1T_09269		N	MFS_1	mfs multidrug transporter	-	-	-	-	-	2.A.1.3.33	Electrochemical Potential-driven Transporters	the major facilitator superfamily (mfs).	-	-	-	-	-
6	Asc	BC	BC1T_09467		N	MFS_1	mfs multidrug transporter	-	-	-	-	-	2.A.1.3.27	Electrochemical Potential-driven Transporters	the major facilitator superfamily (mfs).	-	-	-	-	-
6	Asc	BC	BC1T_10036		N	MFS_1	mfs gliotoxin efflux transporter	-	-	-	-	-	2.A.1.3.27	Electrochemical Potential-driven Transporters	the major facilitator superfamily (mfs).	-	-	-	-	-
6	Asc	BC	BC1T_10168		N	MFS_1	mfs multidrug	-	-	-	-	-	2.A.1.3.33	Electrochemical Potential-driven Transporters	the major facilitator superfamily (mfs).	-	-	-	-	-
6	Asc	BC	BC1T_10818		N	MFS_1	major facilitator superfamily transporter	-	-	-	-	-	2.A.1.3.33	Electrochemical Potential-driven Transporters	the major facilitator superfamily (mfs).	-	-	-	-	-
6	Asc	BC	BC1T_11077		N	MFS_1	mfs multidrug transporter	-	-	-	-	-	2.A.1.48.3	Electrochemical Potential-driven Transporters	the major facilitator superfamily (mfs).	-	-	-	-	-
6	Asc	BC	BC1T_11531		N	MFS_1	major facilitator superfamily transporter	-	-	-	-	-	2.A.1.48.2	Electrochemical Potential-driven Transporters	the major facilitator superfamily (mfs).	-	-	-	-	-
6	Asc	BC	BC1T_12125		N	MFS_1	mfs multidrug transporter	-	-	-	-	-	2.A.1.3.32	Electrochemical Potential-driven Transporters	the major facilitator superfamily (mfs).	-	-	-	-	-
6	Asc	BC	BC1T_12393		N	MFS_1	mfs drug efflux	-	-	-	-	-	2.A.1.3.33	Electrochemical Potential-driven Transporters	the major facilitator superfamily (mfs).	-	-	-	-	-
6	Asc	BC	BC1T_12538		N	MFS_1	mfs multidrug transporter	-	-	-	-	-	2.A.1.48.4	Electrochemical Potential-driven Transporters	the major facilitator superfamily (mfs).	-	-	-	-	-
6	Asc	BC	BC1T_12738		N	MFS_1	mfs drug efflux	-	-	-	-	-	2.A.1.3.27	Electrochemical Potential-driven Transporters	the major facilitator superfamily (mfs).	-	-	-	-	-
6	Asc	BC	BC1T_12761		N	MFS_1	major facilitator superfamily transporter	-	-	-	-	-	2.A.1.3.27	Electrochemical Potential-driven Transporters	the major facilitator superfamily (mfs).	-	-	-	-	-
6	Asc	BC	BC1T_13902		N	MFS_1	dna mismatch repair protein msh6	-	-	-	-	-	2.A.1.48.4	Electrochemical Potential-driven Transporters	the major facilitator superfamily (mfs).	-	-	-	-	-
6	Asc	BC	BC1T_14772		N	MFS_1	wd repeat domain-containing protein	-	-	-	-	-	2.A.1.48.3	Electrochemical Potential-driven Transporters	the major facilitator superfamily (mfs).	-	-	-	-	-
6	Asc	BC	BC1T_15014		N	MFS_1	methylenomycin a resistance protein	-	-	-	-	-	2.A.1.3.27	Electrochemical Potential-driven Transporters	the major facilitator superfamily (mfs).	-	-	-	-	-
6	Asc	BC	BC1T_16101		N	MFS_1	udp- transferase	-	-	-	-	-	2.A.1.3.27	Electrochemical Potential-driven Transporters	the major facilitator superfamily (mfs).	-	-	-	-	-
6	Asc	BC	BC1T_02582		N	-	major facilitator superfamily transporter	-	-	-	Cluster_08	t1pks	2.A.1.3.27	Electrochemical Potential-driven Transporters	the major facilitator superfamily (mfs).	-	-	-	-	-
6	Asc	BC	BC1T_05471		N	-	efflux pump	-	-	-	-	-	2.A.1.3.33	Electrochemical Potential-driven Transporters	the major facilitator superfamily (mfs).	-	-	-	-	-
6	Asc	BC	BC1T_13363		N	MFS_1	uncharacterized hydrolase	-	-	-	Cluster_36	t1pks	2.A.1.3.33	Electrochemical Potential-driven Transporters	the major facilitator superfamily (mfs).	-	-	-	-	-
6	Asc	BC	BC1T_11548		N	-	mfs multidrug transporter	-	-	-	-	-	2.A.1.48.2	Electrochemical Potential-driven Transporters	the major facilitator superfamily (mfs).	-	-	-	-	-
6	Asc	BC	BC1T_06351		N	-	mfs transporter	-	-	-	-	-	-	-	-	-	-	-	-	-
6	Asc	BC	BC1T_06352		N	MFS_1	efflux pump antibiotic resistance	-	-	-	-	-	2.A.1.3.32	Electrochemical Potential-driven Transporters	the major facilitator superfamily (mfs).	-	-	-	-	-
6	Asc	BC	BC1T_06747		N	MFS_1	mfs mdr transporter	-	-	-	-	-	2.A.1.3.32	Electrochemical Potential-driven Transporters	the major facilitator superfamily (mfs).	-	-	-	-	-
6	Asc	BC	BC1T_13892		N	Ketoacyl-synt_C, MFS_1	nrps-like enzyme	-	-	-	-	-	2.A.1.3.33	Electrochemical Potential-driven Transporters	the major facilitator superfamily (mfs).	-	-	-	-	-
6	Asc	BC	BC1T_15700		Y	-	transcription factor cys6	-	-	-	Cluster_42	nrps	2.A.1.48.2	Electrochemical Potential-driven Transporters	the major facilitator superfamily (mfs).	-	-	-	-	-
6	Asc	DA	DA_912_scaffold_v01_538.g9975.t1	-	N	MFS_1	mfs drug efflux	-	-	-	Cluster 61	t1pks	2.A.1.3.27	Electrochemical Potential-driven Transporters	the major facilitator superfamily (mfs).	-	-	-	-	-
6	Asc	DA	DA_912_scaffold_v01_427.g9064.t1	-	N	MFS_1	mfs transporter	-	-	-	Cluster 50	t1pks	2.A.1.3.32	Electrochemical Potential-driven Transporters	the major facilitator superfamily (mfs).	-	-	-	-	-
6	Asc	DA	DA_912_scaffold_v01_326.g7686.t1	-	N	MFS_1	efflux pump antibiotic resistance	-	-	-	Cluster 41	t1pks	2.A.1.3.32	Electrochemical Potential-driven Transporters	the major facilitator superfamily (mfs).	-	-	-	-	-
6	Asc	DA	DA_912_scaffold_v01_326.g7670.t1	-	N	MFS_1	mfs multidrug	-	-	-	Cluster 40	t1pks	2.A.1.3.27	Electrochemical Potential-driven Transporters	the major facilitator superfamily (mfs).	-	-	-	-	-
6	Asc	DA	DA_912_scaffold_v01_252.g6780.t1	-	N	MFS_1	mfs toxin efflux pump	-	-	-	Cluster 31	nrps	2.A.1.3.27	Electrochemical Potential-driven Transporters	the major facilitator superfamily (mfs).	-	-	-	-	-
6	Asc	DA	DA_912_scaffold_v01_173.g4899.t1	-	N	MFS_1	major facilitator superfamily transporter	-	-	-	Cluster 21	t1pks	2.A.1.3.27	Electrochemical Potential-driven Transporters	the major facilitator superfamily (mfs).	-	-	-	-	-
6	Asc	DA	DA_912_scaffold_v01_40.g929.t1	-	N	MFS_1	mfs drug transporter	-	-	-	Cluster 06	nrps	2.A.1.3.33	Electrochemical Potential-driven Transporters	the major facilitator superfamily (mfs).	-	-	-	-	-
6	Asc	DA	DA_912_scaffold_v01_432.g9098.t1	-	N	MFS_1	multidrug resistance protein fnx1	-	-	-	-	-	2.A.1.48.4	Electrochemical Potential-driven Transporters	the major facilitator superfamily (mfs).	-	-	-	-	-
6	Asc	DA	DA_912_scaffold_v01_112.g3283.t1	-	N	MFS_1	multidrug resistance protein fnx1	-	-	-	-	-	2.A.1.48.3	Electrochemical Potential-driven Transporters	the major facilitator superfamily (mfs).	-	-	-	-	-
6	Asc	DA	DA_912_scaffold_v01_61.g1803.t1	-	N	MFS_1	mfs transporter	-	-	-	-	-	2.A.1.3.27	Electrochemical Potential-driven Transporters	the major facilitator superfamily (mfs).	-	-	-	-	-
6	Asc	DA	DA_912_scaffold_v01_159.g4568.t1	-	N	MFS_1	mfs transporter	-	-	-	-	-	2.A.1.3.33	Electrochemical Potential-driven Transporters	the major facilitator superfamily (mfs).	-	-	-	-	-
6	Asc	DA	DA_912_scaffold_v01_480.g9606.t1	-	N	MFS_1	mfs partial	-	-	-	-	-	2.A.1.3.32	Electrochemical Potential-driven Transporters	the major facilitator superfamily (mfs).	-	-	-	-	-
6	Asc	DA	DA_912_scaffold_v01_268.g6992.t1	-	N	MFS_1	mfs multidrug transporter	-	-	-	-	-	2.A.1.3.32	Electrochemical Potential-driven Transporters	the major facilitator superfamily (mfs).	-	-	-	-	-
6	Asc	DA	DA_912_scaffold_v01_515.g9815.t1	-	N	MFS_1	mfs multidrug	-	-	-	-	-	2.A.1.3.33	Electrochemical Potential-driven Transporters	the major facilitator superfamily (mfs).	-	-	-	-	-
6	Asc	DA	DA_912_scaffold_v01_117.g3523.t1	-	N	MFS_1	mfs multidrug	-	-	-	-	-	2.A.1.3.32	Electrochemical Potential-driven Transporters	the major facilitator superfamily (mfs).	-	-	-	-	-
6	Asc	DA	DA_912_scaffold_v01_203.g5571.t1	-	N	MFS_1	mfs drug efflux transporter	-	-	-	-	-	2.A.1.48.4	Electrochemical Potential-driven Transporters	the major facilitator superfamily (mfs).	-	-	-	-	-
6	Asc	DA	DA_912_scaffold_v01_134.g3736.t1	-	N	MFS_1	mfs aflatoxin efflux	-	-	-	-	-	2.A.1.3.33	Electrochemical Potential-driven Transporters	the major facilitator superfamily (mfs).	-	-	-	-	-
6	Asc	DA	DA_912_scaffold_v01_248.g6667.t1	-	Y	MFS_1	major facilitator superfamily transporter	-	-	-	-	-	2.A.1.48.4	Electrochemical Potential-driven Transporters	the major facilitator superfamily (mfs).	-	-	-	-	-
6	Asc	DA	DA_912_scaffold_v01_489.g9641.t1	-	N	MFS_1	major facilitator superfamily transporter	-	-	-	-	-	2.A.1.3.33	Electrochemical Potential-driven Transporters	the major facilitator superfamily (mfs).	-	-	-	-	-
6	Asc	DA	DA_912_scaffold_v01_639.g10343.t1	-	N	MFS_1	major facilitator superfamily transporter	-	-	-	-	-	2.A.1.48.1	Electrochemical Potential-driven Transporters	the major facilitator superfamily (mfs).	-	-	-	-	-
6	Asc	DA	DA_912_scaffold_v01_156.g4495.t1	-	N	MFS_1	major facilitator superfamily transporter	-	-	-	-	-	2.A.1.3.27	Electrochemical Potential-driven Transporters	the major facilitator superfamily (mfs).	-	-	-	-	-
6	Asc	DA	DA_912_scaffold_v01_168.g4751.t1	-	N	MFS_1	major facilitator superfamily transporter	-	-	-	-	-	2.A.1.48.3	Electrochemical Potential-driven Transporters	the major facilitator superfamily (mfs).	-	-	-	-	-
6	Asc	DA	DA_912_scaffold_v01_7.g151.t1	-	Y	MFS_1	efflux pump antibiotic resistance	-	-	-	-	-	2.A.1.3.33	Electrochemical Potential-driven Transporters	the major facilitator superfamily (mfs).	-	-	-	-	-
6	Asc	DA	DA_912_scaffold_v01_96.g2876.t1	-	N	MFS_1	efflux pump antibiotic resistance	-	-	-	-	-	2.A.1.3.33	Electrochemical Potential-driven Transporters	the major facilitator superfamily (mfs).	-	-	-	-	-
6	Asc	DA	DA_912_scaffold_v01_117.g3550.t1	-	N	MFS_1	efflux pump antibiotic resistance	-	-	-	-	-	2.A.1.3.33	Electrochemical Potential-driven Transporters	the major facilitator superfamily (mfs).	-	-	-	-	-
6	Asc	DA	DA_912_scaffold_v01_132.g3672.t1	-	N	MFS_1	efflux pump antibiotic resistance	-	-	-	-	-	2.A.1.3.27	Electrochemical Potential-driven Transporters	the major facilitator superfamily (mfs).	-	-	-	-	-
6	Asc	DA	DA_912_scaffold_v01_662.g10418.t1	-	N	MFS_1,Pyr_redox,Pyr_redox_2	amid-like mitochondrial	-	-	-	-	-	2.A.1.48.4	Electrochemical Potential-driven Transporters	the major facilitator superfamily (mfs).	-	-	-	-	-
6	Asc	DA	DA_912_scaffold_v01_141.g4014.t1	-	N	MFS_1	aflatoxin efflux pump	-	-	-	-	-	2.A.1.3.33	Electrochemical Potential-driven Transporters	the major facilitator superfamily (mfs).	-	-	-	-	-
6	Asc	DA	DA_912_scaffold_v01_166.g4682.t1	-	N	MFS_1	aflatoxin efflux pump	-	-	-	-	-	2.A.1.3.27	Electrochemical Potential-driven Transporters	the major facilitator superfamily (mfs).	-	-	-	-	-
6	Asc	DS	DS_831_scaffold_v01_167.g6909.t1	-	N	Fungal_trans,MFS_1	mfs aflatoxin efflux	-	-	-	Cluster_19	t1pks	-	-	-	-	-	-	-	-
6	Asc	DS	DS_831_scaffold_v01_148.g6353.t1	OG_811	N	MFS_1	efflux pump antibiotic resistance	-	-	-	Cluster_16	t1pks	-	-	-	-	-	-	-	-
6	Asc	DS	DS_831_scaffold_v01_256.g8706.t1	-	N	MFS_1	mfs transporter	-	-	-	-	-	-	-	-	-	-	-	-	-
6	Asc	DS	DS_831_scaffold_v01_387.g9211.t1	-	N	MFS_1	mfs transporter	-	-	-	-	-	-	-	-	-	-	-	-	-
6	Asc	DS	DS_831_scaffold_v01_31.g1363.t1	-	N	MFS_1	mfs multidrug transporter	-	-	-	-	-	-	-	-	-	-	-	-	-
6	Asc	DS	DS_831_scaffold_v01_33.g1564.t1	-	N	MFS_1	mfs multidrug transporter	-	-	-	-	-	-	-	-	-	-	-	-	-
6	Asc	DS	DS_831_scaffold_v01_145.g6270.t1	-	N	MFS_1	mfs multidrug transporter	-	-	-	-	-	-	-	-	-	-	-	-	-
6	Asc	DS	DS_831_scaffold_v01_147.g6299.t1	-	N	MFS_1	mfs multidrug transporter	-	-	-	-	-	-	-	-	-	-	-	-	-
6	Asc	DS	DS_831_scaffold_v01_241.g8368.t1	-	N	MFS_1	mfs multidrug	-	-	-	-	-	2.A.1.14.17	Electrochemical Potential-driven Transporters	the major facilitator superfamily (mfs).	-	-	-	-	-
6	Asc	DS	DS_831_scaffold_v01_288.g8894.t1	-	N	MFS_1	mfs multidrug	-	-	-	-	-	-	-	-	-	-	-	-	-
6	Asc	DS	DS_831_scaffold_v01_143.g6169.t1	-	N	MFS_1	mfs gliotoxin efflux transporter	-	-	-	-	-	-	-	-	-	-	-	-	-
6	Asc	DS	DS_831_scaffold_v01_321.g9044.t1	-	N	MFS_1	mfs drug transporter	-	-	-	-	-	1.A.56.1.5	Channels/Pores	the copper transporter (ctr) family.	-	-	-	-	-
6	Asc	DS	DS_831_scaffold_v01_63.g2745.t1	-	N	MFS_1	mfs drug efflux transporter	-	-	-	-	-	-	-	-	-	-	-	-	-
6	Asc	DS	DS_831_scaffold_v01_161.g6649.t1	-	N	MFS_1	major facilitator superfamily transporter	-	-	-	-	-	-	-	-	-	-	-	-	-
6	Asc	DS	DS_831_scaffold_v01_282.g8849.t1	OG_581	N	MFS_1	major facilitator superfamily transporter	-	-	-	-	-	-	-	-	-	-	-	-	-
6	Asc	DS	DS_831_scaffold_v01_18.g615.t1	-	N	MFS_1	major facilitator superfamily protein	-	-	-	-	-	-	-	-	-	-	-	-	-
6	Asc	DS	DS_831_scaffold_v01_21.g842.t1	OG_583	N	MFS_1	major facilitator superfamily protein	-	-	-	-	-	-	-	-	-	-	-	-	-
6	Asc	DS	DS_831_scaffold_v01_195.g7634.t1	-	N	MFS_1	major facilitator superfamily protein	-	-	-	-	-	-	-	-	-	-	-	-	-
6	Asc	DS	DS_831_scaffold_v01_112.g5378.t1	-	N	MFS_1	major facilitator superfamily	-	-	-	-	-	-	-	-	-	-	-	-	-
6	Asc	DS	DS_831_scaffold_v01_9.g238.t1	-	N	MFS_1	efflux pump antibiotic resistance	-	-	-	-	-	-	-	-	-	-	-	-	-
6	Asc	DS	DS_831_scaffold_v01_256.g8677.t1	-	N	MFS_1	c6 transcription	-	-	-	-	-	-	-	-	-	-	-	-	-
6	Asc	EL	EL1_03_scaffold_2083.g10567.t1	-	N	MFS_1	efflux pump antibiotic resistance	-	-	Catalase	Cluster_56	nrps-t1pks	-	-	-	-	-	-	-	-
6	Asc	EL	EL1_03_scaffold_1178.g5868.t1	-	N	MFS_1	efflux pump antibiotic resistance	-	-	Catalase	-	-	-	-	-	-	-	-	-	-
6	Asc	EL	EL1_03_scaffold_1703.g8432.t1	-	N	MFS_1	major facilitator superfamily transporter	-	-	Catalase	-	-	-	-	-	-	-	-	-	-
6	Asc	EL	EL1_03_scaffold_2067.g10383.t1	-	N	MFS_1	mfs drug transporter	-	-	-	Cluster_55	other	-	-	-	-	-	-	-	-
6	Asc	EL	EL1_03_scaffold_1597.g7899.t1	-	N	MFS_1	efflux pump antibiotic resistance	-	-	-	Cluster_45	t1pks	-	-	-	-	-	-	-	-
6	Asc	EL	EL1_03_scaffold_1144.g5764.t1	-	N	MFS_1,adh_short	mfs multidrug	-	-	-	Cluster_31	t1pks	-	-	-	-	-	-	-	-
6	Asc	EL	EL1_03_scaffold_1050.g5334.t1	-	N	MFS_1	mfs multidrug	-	-	-	Cluster_28	t1pks	-	-	-	-	-	-	-	-
6	Asc	EL	EL1_03_scaffold_796.g3887.t1	-	N	MFS_1	mfs multidrug transporter	-	-	-	Cluster_20	t1pks	-	-	-	-	-	-	-	-
6	Asc	EL	EL1_03_scaffold_741.g3514.t1	-	N	MFS_1	mfs multidrug transporter	-	-	-	Cluster_18	t1pks	-	-	-	-	-	-	-	-
6	Asc	EL	EL1_03_scaffold_311.g1601.t1	-	N	MFS_1	mfs toxin efflux pump	-	-	-	Cluster_08	nrps	-	-	-	-	-	-	-	-
6	Asc	EL	EL1_03_scaffold_180.g836.t1	-	N	MFS_1	major facilitator superfamily protein	-	-	-	Cluster_02	nrps-t1pks	-	-	-	-	-	-	-	-
6	Asc	EL	EL1_03_scaffold_2203.g11250.t1	-	N	MFS_1	major facilitator superfamily transporter	-	-	-	-	-	-	-	-	-	-	-	-	-
6	Asc	EL	EL1_03_scaffold_810.g4030.t1	-	N	MFS_1	aflatoxin efflux pump	-	-	-	-	-	-	-	-	-	-	-	-	-
6	Asc	EL	EL1_03_scaffold_600.g2817.t1	-	N	MFS_1	efflux pump antibiotic resistance	-	-	-	-	-	-	-	-	-	-	-	-	-
6	Asc	EL	EL1_03_scaffold_967.g4853.t1	-	N	MFS_1	efflux pump antibiotic resistance	-	-	-	-	-	-	-	-	-	-	-	-	-
6	Asc	EL	EL1_03_scaffold_2033.g10265.t1	-	N	MFS_1	major facilitator superfamily transporter	-	-	-	-	-	-	-	-	-	-	-	-	-
6	Asc	EL	EL1_03_scaffold_1875.g9557.t1	-	N	MFS_1	mfs drug efflux	-	-	-	-	-	-	-	-	-	-	-	-	-
6	Asc	EL	EL1_03_scaffold_1662.g8245.t1	-	N	MFS_1	mfs drug efflux transporter	-	-	-	-	-	-	-	-	-	-	-	-	-
6	Asc	EL	EL1_03_scaffold_44.g165.t1	-	N	MFS_1	mfs multidrug	-	-	-	-	-	-	-	-	-	-	-	-	-
6	Asc	EL	EL1_03_scaffold_2304.g11713.t1	-	N	MFS_1	mfs transporter	-	-	-	-	-	-	-	-	-	-	-	-	-
6	Asc	EL	EL1_03_scaffold_98.g414.t1	-	N	MFS_1	efflux pump antibiotic resistance	-	-	-	-	-	3.B.1.1.1	Primary Active Transporters	the na(+)-transporting carboxylic acid decarboxylase (nat-dc) family.	-	-	-	-	-
6	Asc	EL	EL1_03_scaffold_529.g2540.t1	-	N	MFS_1	major facilitator superfamily mfs_1	-	-	-	-	-	3.B.1.1.5	Primary Active Transporters	the na(+)-transporting carboxylic acid decarboxylase (nat-dc) family.	-	-	-	-	-
6	Asc	EL	EL1_03_scaffold_805.g3967.t1	-	N	MFS_1	major facilitator superfamily mfs_1	-	-	-	-	-	3.A.9.1.1	Primary Active Transporters	the chloroplast envelope protein translocase (cept or tic-toc) family.	-	-	-	-	-
6	Asc	EL	EL1_03_scaffold_1274.g6415.t1	-	N	MFS_1	major facilitator superfamily protein	-	-	-	-	-	-	-	-	-	-	-	-	-
6	Asc	EL	EL1_03_scaffold_142.g699.t1	-	N	MFS_1	mfs drug transporter	-	-	-	-	-	-	-	-	-	-	-	-	-
6	Asc	EL	EL1_03_scaffold_677.g3191.t1	-	N	MFS_1	multidrug resistance protein	-	-	-	-	-	-	-	-	-	-	-	-	-
6	Asc	EL	EL1_03_scaffold_1051.g5340.t1	-	N	MFS_1	multidrug resistance protein fnx1	-	-	-	-	-	-	-	-	-	-	-	-	-
6	Asc	EL	EL1_03_scaffold_1703.g8420.t1	-	N	MFS_1	multidrug resistance protein fnx1	-	-	-	-	-	-	-	-	-	-	-	-	-
6	Asc	EL	EL1_03_scaffold_35.g134.t1	-	N	MFS_1	tpa: mfs (afu_orthologue afua_2g08230)	-	-	-	-	-	-	-	-	-	-	-	-	-
6	Asc	EL	EL1_03_scaffold_219.g1041.t1	-	N	MFS_1	mfs multidrug transporter	-	-	-	-	-	-	-	-	-	-	-	-	-
6	Asc	EL	EL1_03_scaffold_2148.g10902.t1	-	N	MFS_1	major facilitator superfamily transporter	-	-	-	-	-	-	-	-	-	-	-	-	-
6	Asc	EL	EL1_03_scaffold_901.g4537.t1	-	N	MFS_1	multidrug resistance protein fnx1	-	-	-	-	-	-	-	-	-	-	-	-	-
6	Asc	EL	EL1_03_scaffold_1646.g8197.t1	-	N	MFS_1	mfs	-	-	-	-	-	-	-	-	-	-	-	-	-
6	Asc	EL	EL1_03_scaffold_1817.g9201.t1	-	N	MFS_1	multidrug resistance protein fnx1	-	-	-	-	-	-	-	-	-	-	-	-	-
6	Asc	EL	EL1_03_scaffold_400.g2006.t1	-	N	MFS_1	major facilitator superfamily transporter	-	-	-	-	-	-	-	-	-	-	-	-	-
6	Asc	EL	EL1_03_scaffold_1503.g7472.t1	-	N	MFS_1	mfs drug efflux transporter	-	-	-	-	-	-	-	-	-	-	-	-	-
6	Asc	EL	EL1_03_scaffold_1841.g9303.t1	-	N	MFS_1	mfs multidrug transporter	-	-	-	-	-	-	-	-	-	-	-	-	-
6	Asc	EL	EL1_03_scaffold_2204.g11251.t1	-	N	ADH_zinc_N,MFS_1	multidrug resistance protein fnx1	-	-	-	-	-	-	-	-	-	-	-	-	-
6	Asc	EL	EL1_03_scaffold_628.g2863.t1	-	N	-	mfs multidrug	-	-	-	-	-	-	-	-	-	-	-	-	-
6	Asc	EL	EL1_03_scaffold_1437.g7185.t1	-	N	MFS_1	mfs multidrug transporter	-	-	-	-	-	-	-	-	-	-	-	-	-
6	Asc	EL	EL1_03_scaffold_1243.g6207.t1	-	N	MFS_1	family drug resistance transporter	-	-	-	-	-	-	-	-	-	-	-	-	-
6	Asc	EL	EL1_03_scaffold_1227.g6128.t1	-	N	TRI12	drug resistance transporter	-	-	-	-	-	-	-	-	-	-	-	-	-
6	Asc	EL	EL1_03_scaffold_1309.g6549.t1	-	N	MFS_1	major facilitator superfamily protein	-	-	-	-	-	-	-	-	-	-	-	-	-
6	Asc	EL	EL1_03_scaffold_1366.g6915.t1	-	N	-	efflux pump antibiotic resistance	-	-	-	-	-	-	-	-	-	-	-	-	-
6	Asc	EL	EL1_03_scaffold_1386.g6994.t1	-	N	-	mfs transporter	-	-	-	-	-	3.A.18.1.1	Primary Active Transporters	the nuclear mrna exporter (mrna-e) family.	-	-	-	-	-
6	Asc	EL	EL1_03_scaffold_906.g4592.t1	-	N	MFS_1	mfs multidrug transporter	-	-	-	-	-	-	-	-	-	-	-	-	-
6	Asc	FM	gi|393220665|gb|EJD06151.1|	-	N	MFS_1	vacuolar amino acid permease	-	-	-	-	-	2.A.1.48.3	Electrochemical Potential-driven Transporters	the major facilitator superfamily (mfs).	-	-	-	-	-
6	Asc	FM	gi|393220617|gb|EJD06103.1|	-	N	MFS_1	MFS general substrate transporter	-	-	-	-	-	2.A.1.3.27	Electrochemical Potential-driven Transporters	the major facilitator superfamily (mfs).	-	-	-	-	-
6	Asc	FM	gi|393218798|gb|EJD04286.1|	-	N	MFS_1	MFS general substrate transporter	-	-	-	-	-	2.A.1.3.33	Electrochemical Potential-driven Transporters	the major facilitator superfamily (mfs).	-	-	-	-	-
6	Asc	FM	gi|393217764|gb|EJD03253.1|	-	N	MFS_1	MFS general substrate transporter	-	-	-	-	-	2.A.1.3.32	Electrochemical Potential-driven Transporters	the major facilitator superfamily (mfs).	-	-	-	-	-
6	Asc	FM	gi|393217763|gb|EJD03252.1|	-	N	MFS_1	MFS general substrate transporter	-	-	-	-	-	2.A.1.3.33	Electrochemical Potential-driven Transporters	the major facilitator superfamily (mfs).	-	-	-	-	-
6	Asc	FM	gi|393217762|gb|EJD03251.1|	-	N	MFS_1	MFS general substrate transporter	-	-	-	-	-	2.A.1.3.33	Electrochemical Potential-driven Transporters	the major facilitator superfamily (mfs).	-	-	-	-	-
6	Asc	FM	gi|393214384|gb|EJC99877.1|	-	N	MFS_1	MFS general substrate transporter	-	-	-	-	-	2.A.1.48.3	Electrochemical Potential-driven Transporters	the major facilitator superfamily (mfs).	-	-	-	-	-
6	Asc	FM	gi|393214665|gb|EJD00158.1|	-	Y	MFS_1	MFS general substrate transporter	-	-	-	-	-	2.A.1.48.4	Electrochemical Potential-driven Transporters	the major facilitator superfamily (mfs).	-	-	-	-	-
6	Asc	FM	gi|393215552|gb|EJD01043.1|	-	N	MFS_1	vacuolar amino acid permease	-	-	-	-	-	2.A.1.48.3	Electrochemical Potential-driven Transporters	the major facilitator superfamily (mfs).	-	-	-	-	-
6	Asc	FM	gi|393214755|gb|EJD00248.1|	-	N	MFS_1	hypothetical protein FOMMEDRAFT_112623	-	-	-	-	-	2.A.1.48.4	Electrochemical Potential-driven Transporters	the major facilitator superfamily (mfs).	-	-	-	-	-
6	Asc	NP	NP2_03_scaffold_1209.g9951.t1	-	N	MFS_1	major facilitator superfamily protein	-	-	-	Cluster_47	t1pks-nrps	2.A.1.3.33	Electrochemical Potential-driven Transporters	the major facilitator superfamily (mfs).	-	-	-	-	-
6	Asc	NP	NP2_03_scaffold_1198.g9894.t1	-	N	MFS_1	mfs multidrug transporter	-	-	-	Cluster_44	nrps-t1pks	2.A.1.48.4	Electrochemical Potential-driven Transporters	the major facilitator superfamily (mfs).	-	-	-	-	-
6	Asc	NP	NP2_03_scaffold_982.g7972.t1	-	Y	MFS_1	major facilitator superfamily transporter	-	-	-	Cluster_37	t1pks	2.A.1.3.27	Electrochemical Potential-driven Transporters	the major facilitator superfamily (mfs).	-	-	-	-	-
6	Asc	NP	NP2_03_scaffold_465.g4036.t1	-	N	MFS_1	mfs gliotoxin efflux transporter	-	-	-	-	-	2.A.1.3.27	Electrochemical Potential-driven Transporters	the major facilitator superfamily (mfs).	-	-	-	-	-
6	Asc	NP	NP2_03_scaffold_180.g1430.t1	-	N	MFS_1	major facilitator superfamily transporter	-	-	-	-	-	2.A.1.3.27	Electrochemical Potential-driven Transporters	the major facilitator superfamily (mfs).	-	-	-	-	-
6	Asc	NP	NP2_03_scaffold_389.g3237.t1	-	N	MFS_1	major facilitator superfamily transporter	-	-	-	-	-	2.A.1.3.27	Electrochemical Potential-driven Transporters	the major facilitator superfamily (mfs).	-	-	-	-	-
6	Asc	NP	NP2_03_scaffold_203.g1619.t1	-	N	MFS_1	vacuolar basic amino acid transporter 1	-	-	-	-	-	2.A.1.3.33	Electrochemical Potential-driven Transporters	the major facilitator superfamily (mfs).	-	-	-	-	-
6	Asc	NP	NP2_03_scaffold_259.g2119.t1	-	N	MFS_1	mfs transporter	-	-	-	-	-	2.A.1.3.33	Electrochemical Potential-driven Transporters	the major facilitator superfamily (mfs).	-	-	-	-	-
6	Asc	NP	NP2_03_scaffold_442.g3790.t1	-	N	MFS_1	mfs multidrug transporter	-	-	-	-	-	2.A.1.3.33	Electrochemical Potential-driven Transporters	the major facilitator superfamily (mfs).	-	-	-	-	-
6	Asc	NP	NP2_03_scaffold_415.g3482.t1	-	N	MFS_1	major facilitator superfamily transporter	-	-	-	-	-	2.A.1.48.3	Electrochemical Potential-driven Transporters	the major facilitator superfamily (mfs).	-	-	-	-	-
6	Asc	NP	NP2_03_scaffold_600.g5028.t1	-	Y	MFS_1	mfs multidrug transporter	-	-	-	-	-	2.A.1.48.4	Electrochemical Potential-driven Transporters	the major facilitator superfamily (mfs).	-	-	-	-	-
6	Asc	NP	NP2_03_scaffold_78.g625.t1	-	N	MFS_1	mfs multidrug transporter	-	-	-	-	-	2.A.1.48.4	Electrochemical Potential-driven Transporters	the major facilitator superfamily (mfs).	-	-	-	-	-
6	Asc	NP	NP2_03_scaffold_538.g4502.t1	-	N	MFS_1	mfs multidrug transporter	-	-	-	-	-	2.A.1.48.4	Electrochemical Potential-driven Transporters	the major facilitator superfamily (mfs).	-	-	-	-	-
6	Asc	NP	NP2_03_scaffold_296.g2524.t1	-	N	MFS_1	mfs	-	-	-	-	-	-	-	-	-	-	-	-	-
6	Asc	NP	NP2_03_scaffold_764.g6521.t1	-	N	MFS_1	mfs multidrug transporter	-	-	-	-	-	2.A.1.48.2	Electrochemical Potential-driven Transporters	the major facilitator superfamily (mfs).	-	-	-	-	-
6	Asc	NP	NP2_03_scaffold_1033.g8522.t1	-	N	MFS_1	mfs transporter	-	-	-	-	-	2.A.1.3.33	Electrochemical Potential-driven Transporters	the major facilitator superfamily (mfs).	-	-	-	-	-
6	Asc	NP	NP2_03_scaffold_696.g5878.t1	-	N	MFS_1	mfs transporter	-	-	-	Cluster_29	terpene-t1pks	2.A.1.48.4	Electrochemical Potential-driven Transporters	the major facilitator superfamily (mfs).	-	-	-	-	-
6	Asc	NP	NP2_03_scaffold_1158.g9515.t1	-	N	MFS_1	mfs multidrug	-	-	-	-	-	2.A.1.3.32	Electrochemical Potential-driven Transporters	the major facilitator superfamily (mfs).	-	-	-	-	-
6	Asc	NP	NP2_03_scaffold_227.g1788.t1	-	N	MFS_1	multidrug resistance protein fnx1	-	-	-	-	-	2.A.1.3.33	Electrochemical Potential-driven Transporters	the major facilitator superfamily (mfs).	-	-	-	-	-
6	Asc	NP	NP2_03_scaffold_370.g3095.t1	-	N	MFS_1	mfs	-	-	-	-	-	2.A.1.3.33	Electrochemical Potential-driven Transporters	the major facilitator superfamily (mfs).	-	-	-	-	-
6	Asc	NP	NP2_03_scaffold_1006.g8260.t1	-	N	MFS_1	efflux pump antibiotic resistance	-	-	-	-	-	2.A.1.3.33	Electrochemical Potential-driven Transporters	the major facilitator superfamily (mfs).	-	-	-	-	-
6	Asc	NP	NP2_03_scaffold_1086.g8832.t1	-	N	Abhydrolase_6,MFS_1	haloalkane dehalogenase	-	-	-	-	-	2.A.1.3.33	Electrochemical Potential-driven Transporters	the major facilitator superfamily (mfs).	-	-	-	-	-
6	Asc	NP	NP2_03_scaffold_1089.g8867.t1	-	N	MFS_1	mfs drug efflux	-	-	-	Cluster_38	t1pks	2.A.1.48.4	Electrochemical Potential-driven Transporters	the major facilitator superfamily (mfs).	-	-	-	-	-
6	Asc	NP	NP2_03_scaffold_940.g7765.t1	-	N	MFS_1	mfs drug efflux	-	-	-	Cluster_35	t1pks	2.A.1.3.27	Electrochemical Potential-driven Transporters	the major facilitator superfamily (mfs).	-	-	-	-	-
6	Asc	NP	NP2_03_scaffold_1275.g10236.t1	OG_744	N	MFS_1	mfs drug efflux transporter	-	-	-	-	-	2.A.1.3.33	Electrochemical Potential-driven Transporters	the major facilitator superfamily (mfs).	-	-	-	-	-
6	Asc	NP	NP2_03_scaffold_469.g4119.t1	-	N	MFS_1	mfs drug efflux	-	-	-	-	-	2.A.1.3.33	Electrochemical Potential-driven Transporters	the major facilitator superfamily (mfs).	-	-	-	-	-
6	Asc	PA	PA7_03_scaffold_428.g7313.t1	-	N	MFS_1	-	-	-	-	Cluster_16	t1pks	2.A.1.3.32	Electrochemical Potential-driven Transporters	the major facilitator superfamily (mfs).	-	-	-	-	-
6	Asc	PA	PA7_03_scaffold_420.g7196.t1	-	N	MFS_1	-	-	-	-	Cluster_14	other	2.A.1.3.33	Electrochemical Potential-driven Transporters	the major facilitator superfamily (mfs).	-	-	-	-	-
6	Asc	PA	PA7_03_scaffold_141.g2507.t1	-	N	MFS_1	-	-	-	-	Cluster_05	t1pks	2.A.1.3.27	Electrochemical Potential-driven Transporters	the major facilitator superfamily (mfs).	-	-	-	-	-
6	Asc	PA	PA7_03_scaffold_62.g1537.t1	-	N	MFS_1	major facilitator superfamily protein	-	-	-	Cluster_01	nrps-t1pks	2.A.1.3.33	Electrochemical Potential-driven Transporters	the major facilitator superfamily (mfs).	-	-	-	-	-
6	Asc	PA	PA7_03_scaffold_107.g1853.t1	-	N	MFS_1	efflux pump antibiotic resistance	-	-	-	-	-	2.A.1.3.27	Electrochemical Potential-driven Transporters	the major facilitator superfamily (mfs).	-	-	-	-	-
6	Asc	PA	PA7_03_scaffold_19.g321.t1	-	N	MFS_1	-	-	-	-	-	-	2.A.1.3.27	Electrochemical Potential-driven Transporters	the major facilitator superfamily (mfs).	-	-	-	-	-
6	Asc	PA	PA7_03_scaffold_601.g11184.t1	-	N	MFS_1	-	-	-	-	-	-	2.A.1.3.27	Electrochemical Potential-driven Transporters	the major facilitator superfamily (mfs).	-	-	-	-	-
6	Asc	PA	PA7_03_scaffold_359.g5997.t1	-	N	MFS_1	-	-	-	-	-	-	2.A.1.3.27	Electrochemical Potential-driven Transporters	the major facilitator superfamily (mfs).	-	-	-	-	-
6	Asc	PA	PA7_03_scaffold_17.g281.t1	-	N	MFS_1	-	-	-	-	-	-	2.A.1.3.27	Electrochemical Potential-driven Transporters	the major facilitator superfamily (mfs).	-	-	-	-	-
6	Asc	PA	PA7_03_scaffold_290.g4834.t1	-	N	MFS_1	major facilitator superfamily transporter	-	-	-	-	-	2.A.1.3.27	Electrochemical Potential-driven Transporters	the major facilitator superfamily (mfs).	-	-	-	-	-
6	Asc	PA	PA7_03_scaffold_610.g11347.t1	-	N	MFS_1	dna repair protein rad50	-	-	-	-	-	2.A.1.3.27	Electrochemical Potential-driven Transporters	the major facilitator superfamily (mfs).	-	-	-	-	-
6	Asc	PA	PA7_03_scaffold_39.g796.t1	-	N	MFS_1	-	-	-	-	-	-	2.A.1.3.27	Electrochemical Potential-driven Transporters	the major facilitator superfamily (mfs).	-	-	-	-	-
6	Asc	PA	PA7_03_scaffold_331.g5493.t1	-	N	MFS_1	-	-	-	-	-	-	2.A.1.3.27	Electrochemical Potential-driven Transporters	the major facilitator superfamily (mfs).	-	-	-	-	-
6	Asc	PA	PA7_03_scaffold_350.g5813.t1	-	N	MFS_1	-	-	-	-	-	-	2.A.1.3.27	Electrochemical Potential-driven Transporters	the major facilitator superfamily (mfs).	-	-	-	-	-
6	Asc	PA	PA7_03_scaffold_566.g10350.t1	-	N	MFS_1	-	-	-	-	-	-	2.A.1.3.27	Electrochemical Potential-driven Transporters	the major facilitator superfamily (mfs).	-	-	-	-	-
6	Asc	PA	PA7_03_scaffold_221.g3728.t1	-	N	MFS_1	-	-	-	-	-	-	2.A.1.3.27	Electrochemical Potential-driven Transporters	the major facilitator superfamily (mfs).	-	-	-	-	-
6	Asc	PA	PA7_03_scaffold_154.g2807.t1	-	N	MFS_1	-	-	-	-	-	-	2.A.1.3.27	Electrochemical Potential-driven Transporters	the major facilitator superfamily (mfs).	-	-	-	-	-
6	Asc	PA	PA7_03_scaffold_583.g10670.t1	-	N	MFS_1	-	-	-	-	-	-	2.A.1.3.27	Electrochemical Potential-driven Transporters	the major facilitator superfamily (mfs).	-	-	-	-	-
6	Asc	PA	PA7_03_scaffold_455.g7962.t1	-	N	MFS_1	-	-	-	-	-	-	2.A.1.3.27	Electrochemical Potential-driven Transporters	the major facilitator superfamily (mfs).	-	-	-	-	-
6	Asc	PA	PA7_03_scaffold_410.g6825.t1	-	N	MFS_1	-	-	-	-	-	-	2.A.1.3.27	Electrochemical Potential-driven Transporters	the major facilitator superfamily (mfs).	-	-	-	-	-
6	Asc	PA	PA7_03_scaffold_62.g1552.t1	-	N	MFS_1	-	-	-	-	-	-	2.A.1.3.27	Electrochemical Potential-driven Transporters	the major facilitator superfamily (mfs).	-	-	-	-	-
6	Asc	PA	PA7_03_scaffold_270.g4246.t1	-	N	MFS_1	-	-	-	-	-	-	2.A.1.3.27	Electrochemical Potential-driven Transporters	the major facilitator superfamily (mfs).	-	-	-	-	-
6	Asc	PA	PA7_03_scaffold_221.g3737.t1	-	N	MFS_1	-	-	-	-	-	-	2.A.1.3.27	Electrochemical Potential-driven Transporters	the major facilitator superfamily (mfs).	-	-	-	-	-
6	Asc	PA	PA7_03_scaffold_27.g506.t1	-	N	TRI12	-	-	-	-	-	-	2.A.1.3.27	Electrochemical Potential-driven Transporters	the major facilitator superfamily (mfs).	-	-	-	-	-
6	Asc	PA	PA7_03_scaffold_496.g8712.t1	-	N	-	-	-	-	-	-	-	2.A.1.3.27	Electrochemical Potential-driven Transporters	the major facilitator superfamily (mfs).	-	-	-	-	-
6	Asc	PA	PA7_03_scaffold_19.g322.t1	-	N	-	-	-	-	-	-	-	2.A.1.3.27	Electrochemical Potential-driven Transporters	the major facilitator superfamily (mfs).	-	-	-	-	-
6	Asc	PA	PA7_03_scaffold_265.g4134.t1	-	N	MFS_1	-	-	-	-	-	-	2.A.1.3.32	Electrochemical Potential-driven Transporters	the major facilitator superfamily (mfs).	-	-	-	-	-
6	Asc	PA	PA7_03_scaffold_350.g5846.t1	-	N	MFS_1	-	-	-	-	-	-	2.A.1.3.32	Electrochemical Potential-driven Transporters	the major facilitator superfamily (mfs).	-	-	-	-	-
6	Asc	PA	PA7_03_scaffold_483.g8563.t1	-	N	MFS_1	-	-	-	-	-	-	2.A.1.3.33	Electrochemical Potential-driven Transporters	the major facilitator superfamily (mfs).	-	-	-	-	-
6	Asc	PA	PA7_03_scaffold_520.g9515.t1	-	N	MFS_1	-	-	-	-	-	-	2.A.1.3.33	Electrochemical Potential-driven Transporters	the major facilitator superfamily (mfs).	-	-	-	-	-
6	Asc	PA	PA7_03_scaffold_359.g6052.t1	-	N	MFS_1	-	-	-	-	-	-	2.A.1.3.33	Electrochemical Potential-driven Transporters	the major facilitator superfamily (mfs).	-	-	-	-	-
6	Asc	PA	PA7_03_scaffold_44.g1160.t1	-	N	MFS_1	-	-	-	-	-	-	2.A.1.3.33	Electrochemical Potential-driven Transporters	the major facilitator superfamily (mfs).	-	-	-	-	-
6	Asc	PA	PA7_03_scaffold_496.g8972.t1	-	N	MFS_1	-	-	-	-	-	-	2.A.1.3.33	Electrochemical Potential-driven Transporters	the major facilitator superfamily (mfs).	-	-	-	-	-
6	Asc	PA	PA7_03_scaffold_435.g7411.t1	-	N	MFS_1	mfs aflatoxin efflux	-	-	-	-	-	2.A.1.3.33	Electrochemical Potential-driven Transporters	the major facilitator superfamily (mfs).	-	-	-	-	-
6	Asc	PA	PA7_03_scaffold_62.g1567.t1	-	N	MFS_1	-	-	-	-	-	-	2.A.1.3.33	Electrochemical Potential-driven Transporters	the major facilitator superfamily (mfs).	-	-	-	-	-
6	Asc	PA	PA7_03_scaffold_39.g696.t1	-	N	MFS_1	-	-	-	-	-	-	2.A.1.3.33	Electrochemical Potential-driven Transporters	the major facilitator superfamily (mfs).	-	-	-	-	-
6	Asc	PA	PA7_03_scaffold_290.g4745.t1	-	N	MFS_1	major facilitator superfamily transporter	-	-	-	-	-	2.A.1.3.33	Electrochemical Potential-driven Transporters	the major facilitator superfamily (mfs).	-	-	-	-	-
6	Asc	PA	PA7_03_scaffold_39.g735.t1	-	N	MFS_1	-	-	-	-	-	-	2.A.1.3.33	Electrochemical Potential-driven Transporters	the major facilitator superfamily (mfs).	-	-	-	-	-
6	Asc	PA	PA7_03_scaffold_496.g8811.t1	-	N	MFS_1	-	-	-	-	-	-	2.A.1.3.33	Electrochemical Potential-driven Transporters	the major facilitator superfamily (mfs).	-	-	-	-	-
6	Asc	PA	PA7_03_scaffold_330.g5402.t1	-	N	MFS_1	-	-	-	-	-	-	2.A.1.3.33	Electrochemical Potential-driven Transporters	the major facilitator superfamily (mfs).	-	-	-	-	-
6	Asc	PA	PA7_03_scaffold_455.g8013.t1	-	N	MFS_1	-	-	-	-	-	-	2.A.1.3.33	Electrochemical Potential-driven Transporters	the major facilitator superfamily (mfs).	-	-	-	-	-
6	Asc	PA	PA7_03_scaffold_610.g11475.t1	-	N	MFS_1	-	-	-	-	-	-	2.A.1.3.33	Electrochemical Potential-driven Transporters	the major facilitator superfamily (mfs).	-	-	-	-	-
6	Asc	PA	PA7_03_scaffold_538.g9674.t1	-	N	MFS_1	-	-	-	-	-	-	2.A.1.3.33	Electrochemical Potential-driven Transporters	the major facilitator superfamily (mfs).	-	-	-	-	-
6	Asc	PA	PA7_03_scaffold_448.g7737.t1	-	N	MFS_1	multidrug resistance protein fnx1	-	-	-	-	-	2.A.1.3.33	Electrochemical Potential-driven Transporters	the major facilitator superfamily (mfs).	-	-	-	-	-
6	Asc	PA	PA7_03_scaffold_610.g11558.t1	-	N	MFS_1	-	-	-	-	-	-	2.A.1.3.33	Electrochemical Potential-driven Transporters	the major facilitator superfamily (mfs).	-	-	-	-	-
6	Asc	PA	PA7_03_scaffold_580.g10539.t1	-	N	MFS_1	-	-	-	-	-	-	2.A.1.48.1	Electrochemical Potential-driven Transporters	the major facilitator superfamily (mfs).	-	-	-	-	-
6	Asc	PA	PA7_03_scaffold_330.g5445.t1	-	N	MFS_1	-	-	-	-	-	-	2.A.1.48.1	Electrochemical Potential-driven Transporters	the major facilitator superfamily (mfs).	-	-	-	-	-
6	Asc	PA	PA7_03_scaffold_415.g7063.t1	-	N	MFS_1	-	-	-	-	-	-	2.A.1.48.2	Electrochemical Potential-driven Transporters	the major facilitator superfamily (mfs).	-	-	-	-	-
6	Asc	PA	PA7_03_scaffold_591.g10755.t1	-	N	MFS_1	major facilitator superfamily transporter	-	-	-	-	-	2.A.1.48.2	Electrochemical Potential-driven Transporters	the major facilitator superfamily (mfs).	-	-	-	-	-
6	Asc	PA	PA7_03_scaffold_496.g8888.t1	-	N	MFS_1	-	-	-	-	-	-	2.A.1.48.3	Electrochemical Potential-driven Transporters	the major facilitator superfamily (mfs).	-	-	-	-	-
6	Asc	PA	PA7_03_scaffold_597.g10975.t1	-	N	MFS_1	-	-	-	-	-	-	2.A.1.48.3	Electrochemical Potential-driven Transporters	the major facilitator superfamily (mfs).	-	-	-	-	-
6	Asc	PA	PA7_03_scaffold_499.g9170.t1	-	N	-	-	-	-	-	-	-	2.A.1.48.3	Electrochemical Potential-driven Transporters	the major facilitator superfamily (mfs).	-	-	-	-	-
6	Asc	PA	PA7_03_scaffold_27.g424.t1	-	N	MFS_1	-	-	-	-	-	-	2.A.1.48.4	Electrochemical Potential-driven Transporters	the major facilitator superfamily (mfs).	-	-	-	-	-
6	Asc	PA	PA7_03_scaffold_552.g9994.t1	-	N	MFS_1	-	-	-	-	-	-	2.A.1.48.4	Electrochemical Potential-driven Transporters	the major facilitator superfamily (mfs).	-	-	-	-	-
6	Asc	PA	PA7_03_scaffold_454.g7939.t1	-	N	-	-	-	-	-	-	-	-	-	-	-	-	-	-	-
6	Asc	PA	PA7_03_scaffold_27.g507.t1	-	N	-	-	-	-	-	-	-	-	-	-	-	-	-	-	-
6	Asc	PA	PA7_03_scaffold_40.g1040.t1	-	N	-	-	-	-	-	-	-	-	-	-	-	-	-	-	-
6	Asc	PA	PA7_03_scaffold_518.g9457.t1	-	N	-	-	-	-	-	-	-	-	-	-	-	-	-	-	-
6	Asc	PA	PA7_03_scaffold_610.g11476.t1	-	N	-	-	-	-	-	-	-	-	-	-	-	-	-	-	-
6	Asc	PC	PC4_UCR_scaffold_v01_11.g513.t1	-	N	BTB,MFS_1	mfs multidrug transporter	-	-	-	-	-	2.A.1.48.4	Electrochemical Potential-driven Transporters	the major facilitator superfamily (mfs).	-	-	-	-	-
6	Asc	PC	PC4_UCR_scaffold_v01_10.g448.t1	-	N	MFS_1	mfs transporter	-	-	-	-	-	2.A.1.3.27	Electrochemical Potential-driven Transporters	the major facilitator superfamily (mfs).	-	-	-	-	-
6	Asc	PC	PC4_UCR_scaffold_v01_155.g5777.t1	-	N	MFS_1	mfs transporter	-	-	-	-	-	2.A.1.3.27	Electrochemical Potential-driven Transporters	the major facilitator superfamily (mfs).	-	-	-	-	-
6	Asc	PC	PC4_UCR_scaffold_v01_33.g1391.t1	-	N	MFS_1	mfs toxin efflux pump	-	-	-	-	-	2.A.1.3.32	Electrochemical Potential-driven Transporters	the major facilitator superfamily (mfs).	-	-	-	-	-
6	Asc	PC	PC4_UCR_scaffold_v01_137.g5321.t1	-	N	MFS_1	mfs multidrug transporter	-	-	-	-	-	2.A.1.3.33	Electrochemical Potential-driven Transporters	the major facilitator superfamily (mfs).	-	-	-	-	-
6	Asc	PC	PC4_UCR_scaffold_v01_176.g6161.t1	-	N	MFS_1	mfs multidrug transporter	-	-	-	-	-	2.A.1.3.33	Electrochemical Potential-driven Transporters	the major facilitator superfamily (mfs).	-	-	-	-	-
6	Asc	PC	PC4_UCR_scaffold_v01_67.g2923.t1	-	N	MFS_1	mfs multidrug transporter	-	-	-	-	-	2.A.1.3.33	Electrochemical Potential-driven Transporters	the major facilitator superfamily (mfs).	-	-	-	-	-
6	Asc	PC	PC4_UCR_scaffold_v01_22.g896.t1	-	N	MFS_1	mfs multidrug	-	-	-	-	-	2.A.1.48.3	Electrochemical Potential-driven Transporters	the major facilitator superfamily (mfs).	-	-	-	-	-
6	Asc	PC	PC4_UCR_scaffold_v01_22.g908.t1	-	N	MFS_1	mfs multidrug	-	-	-	-	-	2.A.1.3.33	Electrochemical Potential-driven Transporters	the major facilitator superfamily (mfs).	-	-	-	-	-
6	Asc	PC	PC4_UCR_scaffold_v01_55.g2268.t1	-	N	MFS_1	mfs multidrug	-	-	-	-	-	2.A.1.3.27	Electrochemical Potential-driven Transporters	the major facilitator superfamily (mfs).	-	-	-	-	-
6	Asc	PC	PC4_UCR_scaffold_v01_106.g4444.t1	-	N	MFS_1	mfs drug transporter	-	-	-	-	-	2.A.1.3.33	Electrochemical Potential-driven Transporters	the major facilitator superfamily (mfs).	-	-	-	-	-
6	Asc	PC	PC4_UCR_scaffold_v01_130.g5113.t1	-	N	MFS_1	mfs drug	-	-	-	-	-	2.A.1.48.2	Electrochemical Potential-driven Transporters	the major facilitator superfamily (mfs).	-	-	-	-	-
6	Asc	PC	PC4_UCR_scaffold_v01_232.g6809.t1	-	N	MFS_1	mfs	-	-	-	-	-	2.A.1.3.33	Electrochemical Potential-driven Transporters	the major facilitator superfamily (mfs).	-	-	-	-	-
6	Asc	PC	PC4_UCR_scaffold_v01_13.g592.t1	-	N	MFS_1	major facilitator superfamily transporter	-	-	-	-	-	2.A.1.3.27	Electrochemical Potential-driven Transporters	the major facilitator superfamily (mfs).	-	-	-	-	-
6	Asc	PC	PC4_UCR_scaffold_v01_5.g155.t1	-	N	MFS_1	major facilitator superfamily transporter	-	-	-	-	-	2.A.1.3.27	Electrochemical Potential-driven Transporters	the major facilitator superfamily (mfs).	-	-	-	-	-
6	Asc	PC	PC4_UCR_scaffold_v01_58.g2374.t1	-	N	MFS_1	major facilitator superfamily transporter	-	-	-	-	-	2.A.1.48.4	Electrochemical Potential-driven Transporters	the major facilitator superfamily (mfs).	-	-	-	-	-
6	Asc	PC	PC4_UCR_scaffold_v01_199.g6550.t1	-	N	MFS_1	major facilitator superfamily protein	-	-	-	-	-	2.A.1.3.27	Electrochemical Potential-driven Transporters	the major facilitator superfamily (mfs).	-	-	-	-	-
6	Asc	PC	PC4_UCR_scaffold_v01_39.g1644.t1	-	N	MFS_1	efflux pump antibiotic resistance protein	-	-	-	-	-	2.A.1.48.4	Electrochemical Potential-driven Transporters	the major facilitator superfamily (mfs).	-	-	-	-	-
6	Asc	PC	PC4_UCR_scaffold_v01_190.g6388.t1	-	N	MFS_1	efflux pump antibiotic resistance	-	-	-	-	-	2.A.1.48.4	Electrochemical Potential-driven Transporters	the major facilitator superfamily (mfs).	-	-	-	-	-
6	Asc	PC	PC4_UCR_scaffold_v01_67.g2914.t1	-	N	MFS_1	efflux pump antibiotic resistance	-	-	-	-	-	2.A.1.48.4	Electrochemical Potential-driven Transporters	the major facilitator superfamily (mfs).	-	-	-	-	-
6	Asc	PC	PC4_UCR_scaffold_v01_137.g5333.t1	-	N	TRI12	mfs multidrug	-	-	-	-	-	2.A.1.48.4	Electrochemical Potential-driven Transporters	the major facilitator superfamily (mfs).	-	-	-	-	-
6	Asc	SC	YGR224W	-	N	MFS_1	Plasma membrane transporter of the major facilitator superfamily; involved in resistance to azole drugs such as ketoconazole and fluconazole	--	-	-	-	-	2.A.1.3.27	Electrochemical Potential-driven Transporters	the major facilitator superfamily (mfs).	-	-	-	-	-
6	Asc	SC	YPR198W	-	N	MFS_1	Plasma membrane multidrug transporter; member of the major facilitator superfamily; acts as an extrusion permease; partial multicopy suppressor of gal11 mutations	--	-	-	-	-	2.A.1.3.27	Electrochemical Potential-driven Transporters	the major facilitator superfamily (mfs).	-	-	-	-	-
6	Asc	SC	YCL069W	OG_324	N	MFS_1,Sugar_tr	Permease of basic amino acids in the vacuolar membrane; VBA3 has a paralog, VBA5, that arose from a segmental duplication	--	-	-	-	-	2.A.1.3.27	Electrochemical Potential-driven Transporters	the major facilitator superfamily (mfs).	-	-	-	-	-
6	Asc	SC	YKR105C	OG_324	N	MFS_1,Sugar_tr	Plasma membrane protein of the Major Facilitator Superfamily (MFS); involved in amino acid uptake and drug sensitivity; VBA5 has a paralog, VBA3, that arose from a segmental duplication	--	-	-	-	-	2.A.1.3.27	Electrochemical Potential-driven Transporters	the major facilitator superfamily (mfs).	-	-	-	-	-
6	Asc	SC	YBR293W	-	N	MFS_1	Permease of basic amino acids in the vacuolar membrane	--	-	-	-	-	2.A.1.48.2	Electrochemical Potential-driven Transporters	the major facilitator superfamily (mfs).	-	-	-	-	-
6	Asc	SC	YMR088C	-	N	MFS_1	Permease of basic amino acids in the vacuolar membrane	--	-	-	-	-	2.A.1.48.1	Electrochemical Potential-driven Transporters	the major facilitator superfamily (mfs).	-	-	-	-	-
6	Asc	SH	gi|389742284|gb|EIM83471.1|	-	N	MFS_1	MFS general substrate transporter	-	-	Typical_2-Cysteine_peroxiredoxin	-	-	2.A.1.3.29	Electrochemical Potential-driven Transporters	the major facilitator superfamily (mfs).	-	-	-	-	-
6	Asc	SH	gi|389740697|gb|EIM81887.1|	-	N	MFS_1	MFS general substrate transporter	-	-	1-Cysteine_peroxiredoxin	Cluster_33	T1pks	2.A.1.3.33	Electrochemical Potential-driven Transporters	the major facilitator superfamily (mfs).	-	-	-	-	-
6	Asc	SH	gi|389747767|gb|EIM88945.1|	-	N	MFS_1	MFS amino acid permease	-	-	-	Cluster_15	Other	2.A.1.3.33	Electrochemical Potential-driven Transporters	the major facilitator superfamily (mfs).	-	-	-	-	-
6	Asc	SH	gi|389737913|gb|EIM79125.1|	-	N	MFS_1	MFS general substrate transporter	-	-	-	Cluster_42	Terpene	2.A.1.3.33	Electrochemical Potential-driven Transporters	the major facilitator superfamily (mfs).	-	-	-	-	-
6	Asc	SH	gi|389750790|gb|EIM91863.1|	-	N	MFS_1	MFS general substrate transporter, partial	-	-	-	-	-	2.A.1.3.32	Electrochemical Potential-driven Transporters	the major facilitator superfamily (mfs).	-	-	-	-	-
6	Asc	SH	gi|389748684|gb|EIM89861.1|	-	N	MFS_1	MFS amino acid permease	-	-	-	-	-	2.A.1.3.33	Electrochemical Potential-driven Transporters	the major facilitator superfamily (mfs).	-	-	-	-	-
6	Asc	SH	gi|389747872|gb|EIM89050.1|	-	N	MFS_1	MFS general substrate transporter	-	-	-	-	-	2.A.1.3.33	Electrochemical Potential-driven Transporters	the major facilitator superfamily (mfs).	-	-	-	-	-
6	Asc	SH	gi|389744065|gb|EIM85248.1|	-	N	MFS_1	iron permease	-	-	-	-	-	2.A.1.3.33	Electrochemical Potential-driven Transporters	the major facilitator superfamily (mfs).	-	-	-	-	-
6	Asc	SH	gi|389744047|gb|EIM85230.1|	-	N	MFS_1	iron permease	-	-	-	-	-	2.A.1.3.33	Electrochemical Potential-driven Transporters	the major facilitator superfamily (mfs).	-	-	-	-	-
6	Asc	SH	gi|389743056|gb|EIM84241.1|	-	N	MFS_1	iron permease	-	-	-	-	-	2.A.1.3.33	Electrochemical Potential-driven Transporters	the major facilitator superfamily (mfs).	-	-	-	-	-
6	Asc	SH	gi|389739900|gb|EIM81092.1|	-	N	MFS_1	MFS general substrate transporter	-	-	-	-	-	2.A.1.3.33	Electrochemical Potential-driven Transporters	the major facilitator superfamily (mfs).	-	-	-	-	-
6	Asc	SH	gi|389750226|gb|EIM91397.1|	-	N	MFS_1	MFS general substrate transporter	-	-	-	-	-	2.A.1.48.4	Electrochemical Potential-driven Transporters	the major facilitator superfamily (mfs).	-	-	-	-	-
6	Asc	SH	gi|389746485|gb|EIM87665.1|	-	N	MFS_1	MFS general substrate transporter	-	-	-	-	-	2.A.1.48.4	Electrochemical Potential-driven Transporters	the major facilitator superfamily (mfs).	-	-	-	-	-
6	Asc	SH	gi|389743029|gb|EIM84214.1|	-	N	MFS_1	iron permease	-	-	-	-	-	2.A.1.48.4	Electrochemical Potential-driven Transporters	the major facilitator superfamily (mfs).	-	-	-	-	-
6	Asc	SH	gi|389747969|gb|EIM89147.1|	-	N	MFS_1	MFS general substrate transporter	-	-	-	-	-	2.A.1.48.3	Electrochemical Potential-driven Transporters	the major facilitator superfamily (mfs).	-	-	-	-	-
6	Asc	SH	gi|389747044|gb|EIM88223.1|	OG_111	N	MFS_1	MFS general substrate transporter	-	-	-	-	-	2.A.1.48.3	Electrochemical Potential-driven Transporters	the major facilitator superfamily (mfs).	-	-	-	-	-
6	Asc	SH	gi|389744184|gb|EIM85367.1|	OG_111	N	MFS_1	MFS general substrate transporter	-	-	-	-	-	2.A.1.48.3	Electrochemical Potential-driven Transporters	the major facilitator superfamily (mfs).	-	-	-	-	-
6	Asc	SH	gi|389741141|gb|EIM82330.1|	OG_111	N	MFS_1	MFS general substrate transporter	-	-	-	-	-	2.A.1.48.3	Electrochemical Potential-driven Transporters	the major facilitator superfamily (mfs).	-	-	-	-	-
10	Asc	BC	BC1T_06147		N	PP-binding, KR, ADH_zinc_N_2	fatty acid synthase	-	-	-	-	-	-	-	-	PHI:55	3e-33	PKS1	Cochliobolus heterostrophus	Reduced virulence
10	Asc	BC	BC1T_13366		N	ADH_zinc_N, ketoacyl-synt, PP-binding, Acyl_transf_1, Ketoacyl-synt_C, ADH_N, Methyltransf_12, KR, PS-DH	hypothetical protein BC1G_13365	GT2	-	-	Cluster_36	t1pks	-	-	-	PHI:55	0	PKS1	Cochliobolus heterostrophus	Reduced virulence
10	Asc	BC	BC1T_02704		N	ADH_zinc_N, ketoacyl-synt, PP-binding, Acyl_transf_1, Ketoacyl-synt_C, ADH_N, KR, PS-DH	fatty acid synthase s-acetyltransferase	GT2	-	-	Cluster_09	t1pks	-	-	-	PHI:55	0	PKS1	Cochliobolus heterostrophus	Reduced virulence
10	Asc	DA	DA_912_scaffold_v01_771.g10613.t1	-	N	ADH_N,ADH_zinc_N,Acyl_transf_1,KR,Ketoacyl-synt_C,Methyltransf_12,PP-binding,PS-DH,ketoacyl-synt	polyketide synthase	GT2	-	-	Cluster 62	t1pks-nrps	-	-	-	PHI:55	0	PKS1	Cochliobolus heterostrophus	Reduced virulence
10	Asc	DA	DA_912_scaffold_v01_427.g9061.t1	-	N	ADH_N,ADH_zinc_N,Acyl_transf_1,KR,Ketoacyl-synt_C,PP-binding,PS-DH,ketoacyl-synt	reducing polyketide synthase	GT2	-	-	Cluster 50	t1pks	-	-	-	PHI:55	0	PKS1	Cochliobolus heterostrophus	Reduced virulence
10	Asc	DA	DA_912_scaffold_v01_326.g7669.t1	-	N	Acyl_transf_1,KR,Ketoacyl-synt_C,PS-DH,ketoacyl-synt	polyketide synthase	GT2	-	-	Cluster 40	t1pks	-	-	-	PHI:55	0	PKS1	Cochliobolus heterostrophus	Reduced virulence
10	Asc	DA	DA_912_scaffold_v01_255.g6873.t1	-	N	ADH_N,ADH_zinc_N,Acyl_transf_1,KR,Ketoacyl-synt_C,Methyltransf_23,PP-binding,PS-DH,ketoacyl-synt	polyketide synthase	GT2	-	-	Cluster 34	t1pks	-	-	-	PHI:55	0	PKS1	Cochliobolus heterostrophus	Reduced virulence
10	Asc	DA	DA_912_scaffold_v01_135.g3772.t1	-	N	ADH_N,ADH_zinc_N,Acyl_transf_1,KR,Ketoacyl-synt_C,Methyltransf_12,PP-binding,PS-DH,ketoacyl-synt	polyketide synthase	GT2	-	-	Cluster 16	t1pks	-	-	-	PHI:55	0	PKS1	Cochliobolus heterostrophus	Reduced virulence
10	Asc	DA	DA_912_scaffold_v01_515.g9814.t1	-	N	KR,PP-binding	tpa: polyketide	-	-	-	-	-	-	-	-	PHI:55	2e-21	PKS1	Cochliobolus heterostrophus	Reduced virulence
10	Asc	DA	DA_912_scaffold_v01_217.g5931.t1	-	N	ADH_zinc_N,Acyl_transf_1,KR,Methyltransf_12,PP-binding,PS-DH	polyketide synthase	GT2	-	-	-	-	-	-	-	PHI:55	0	PKS1	Cochliobolus heterostrophus	Reduced virulence
10	Asc	DA	DA_912_scaffold_v01_170.g4810.t1	-	N	ADH_zinc_N,Acyl_transf_1,KR,Methyltransf_12,PS-DH	polyketide synthase	GT2	-	-	-	-	-	-	-	PHI:55	0	PKS1	Cochliobolus heterostrophus	Reduced virulence
10	Asc	DS	DS_831_scaffold_v01_17.g587.t1	-	N	Acyl_transf_1,KR,Ketoacyl-synt_C,PP-binding,PS-DH,ketoacyl-synt	6-methylsalicylic acid synthase	GT2	-	-	Cluster_02	t1pks	-	-	-	PHI:55	1e-118	PKS1	Cochliobolus heterostrophus	Reduced virulence
10	Asc	DS	DS_831_scaffold_v01_327.g9083.t1	OG_594	N	ADH_N,ADH_zinc_N,KR,Methyltransf_12	lovastatin nonaketide synthase	-	-	-	-	-	3.A.20.1.1	Primary Active Transporters	the peroxisomal protein importer (ppi) family.	PHI:55	1e-123	PKS1	Cochliobolus heterostrophus	Reduced virulence
10	Asc	EL	EL1_03_scaffold_2212.g11301.t1	-	N	ADH_N,ADH_zinc_N,Acyl_transf_1,KR,Methyltransf_12,PP-binding	polyketide synthase	GT2	-	-	Cluster_57	nrps	-	-	-	PHI:55	0	PKS1	Cochliobolus heterostrophus	Reduced virulence
10	Asc	EL	EL1_03_scaffold_2033.g10251.t1	-	N	ADH_N,ADH_zinc_N,Acyl_transf_1,KR,Ketoacyl-synt_C,ketoacyl-synt	polyketide synthase	GT2	-	-	Cluster_53	t1pks	-	-	-	PHI:55	0	PKS1	Cochliobolus heterostrophus	Reduced virulence
10	Asc	EL	EL1_03_scaffold_1707.g8471.t1	-	N	ADH_zinc_N,Acyl_transf_1,KR,Ketoacyl-synt_C,Methyltransf_12,PP-binding,ketoacyl-synt	polyketide synthase	GT2	-	-	Cluster_46	t1pks	-	-	-	PHI:55	0	PKS1	Cochliobolus heterostrophus	Reduced virulence
10	Asc	EL	EL1_03_scaffold_1597.g7898.t1	-	N	Acyl_transf_1,Ketoacyl-synt_C,ketoacyl-synt	polyketide synthase	GT2	-	-	Cluster_45	t1pks	1.A.26.1.1	Channels/Pores	plant plasmodesmata (PPD) family.	PHI:55	0	PKS1	Cochliobolus heterostrophus	Reduced virulence
10	Asc	EL	EL1_03_scaffold_1259.g6306.t1	-	N	ADH_N,ADH_zinc_N,Acyl_transf_1,KR,Ketoacyl-synt_C,Methyltransf_12,PP-binding,Tannase,ketoacyl-synt	polyketide synthase	GT2	-	-	Cluster_36	t1pks	-	-	-	PHI:55	0	PKS1	Cochliobolus heterostrophus	Reduced virulence
10	Asc	EL	EL1_03_scaffold_1200.g5953.t1	-	N	ADH_zinc_N,Acyl_transf_1,KR,Ketoacyl-synt_C,Methyltransf_12,ketoacyl-synt	polyketide synthase	GT2	-	-	Cluster_32	t1pks	-	-	-	PHI:55	0	PKS1	Cochliobolus heterostrophus	Reduced virulence
10	Asc	EL	EL1_03_scaffold_1023.g5259.t1	-	N	ADH_zinc_N,KR,Ketoacyl-synt_C,PP-binding,ketoacyl-synt	polyketide synthase	GT2	-	-	Cluster_27	hglks	-	-	-	PHI:55	2e-25	PKS1	Cochliobolus heterostrophus	Reduced virulence
10	Asc	EL	EL1_03_scaffold_796.g3886.t1	-	N	ADH_zinc_N,Acyl_transf_1,KR,Ketoacyl-synt_C,Methyltransf_12,PP-binding,ketoacyl-synt	polyketide synthase	GT2	-	-	Cluster_20	t1pks	-	-	-	PHI:55	1e-118	PKS1	Cochliobolus heterostrophus	Reduced virulence
10	Asc	EL	EL1_03_scaffold_741.g3513.t1	-	N	Acyl_transf_1,Ketoacyl-synt_C,ketoacyl-synt	polyketide synthase	GT2	-	-	Cluster_18	t1pks	1.A.26.1.1	Channels/Pores	plant plasmodesmata (PPD) family.	PHI:55	1e-113	PKS1	Cochliobolus heterostrophus	Reduced virulence
10	Asc	EL	EL1_03_scaffold_741.g3512.t1	-	N	ADH_zinc_N,KR,Methyltransf_12,PP-binding	polyketide synthase	-	-	-	Cluster_18	t1pks	-	-	-	PHI:55	1e-116	PKS1	Cochliobolus heterostrophus	Reduced virulence
10	Asc	EL	EL1_03_scaffold_2074.g10434.t1	-	N	ADH_N,KR	polyketide synthase	-	-	-	-	-	-	-	-	PHI:55	6e-30	PKS1	Cochliobolus heterostrophus	Reduced virulence
10	Asc	EL	EL1_03_scaffold_647.g2980.t1	-	N	ADH_N,ADH_zinc_N,KR,PP-binding	polyketide synthase	-	-	-	-	-	-	-	-	PHI:55	2e-66	PKS1	Cochliobolus heterostrophus	Reduced virulence
10	Asc	EL	EL1_03_scaffold_906.g4591.t1	-	N	ADH_N,ADH_zinc_N	polyketide synthase	-	-	-	-	-	-	-	-	PHI:55	1e-59	PKS1	Cochliobolus heterostrophus	Reduced virulence
10	Asc	NP	NP2_03_scaffold_729.g6207.t1	-	N	Acyl_transf_1,KR,Ketoacyl-synt_C,PP-binding,ketoacyl-synt	6-methylsalicylic acid synthase	GT2	-	-	Cluster_31	t1pks	-	-	-	PHI:55	1e-109	PKS1	Cochliobolus heterostrophus	Reduced virulence
10	Asc	NP	NP2_03_scaffold_696.g5886.t1	-	N	ADH_N,ADH_zinc_N,Acyl_transf_1,KR,Ketoacyl-synt_C,Methyltransf_12,ketoacyl-synt	polyketide synthase	GT2	-	-	Cluster_29	terpene-t1pks	-	-	-	PHI:55	0	PKS1	Cochliobolus heterostrophus	Reduced virulence
10	Asc	NP	NP2_03_scaffold_564.g4817.t1	-	N	ADH_N,ADH_zinc_N,Acyl_transf_1,KR,Ketoacyl-synt_C,PP-binding,ketoacyl-synt	polyketide synthase	GT2	-	-	Cluster_22	t1pks	-	-	-	PHI:55	0	PKS1	Cochliobolus heterostrophus	Reduced virulence
10	Asc	NP	NP2_03_scaffold_258.g2096.t1	-	N	ADH_N,ADH_zinc_N,Acyl_transf_1,KR,Ketoacyl-synt_C,PP-binding,ketoacyl-synt	polyketide synthase	GT2	-	-	Cluster_08	t1pks	-	-	-	PHI:55	0	PKS1	Cochliobolus heterostrophus	Reduced virulence
10	Asc	NP	NP2_03_scaffold_154.g1250.t1	-	N	ADH_N,ADH_zinc_N,KR,Methyltransf_12	polyketide synthase	-	-	-	-	-	-	-	-	PHI:55	2e-58	PKS1	Cochliobolus heterostrophus	Reduced virulence
10	Asc	NP	NP2_03_scaffold_64.g526.t1	-	N	KR,PP-binding	polyketide synthase	-	-	-	-	-	-	-	-	PHI:55	7e-37	PKS1	Cochliobolus heterostrophus	Reduced virulence
10	Asc	PA	PA7_03_scaffold_408.g6703.t1	-	N	ADH_N,ADH_zinc_N,Acyl_transf_1,KR,Ketoacyl-synt_C,PS-DH	polyketide synthase	GT2	-	-	Cluster_13	t1pks	-	-	-	PHI:55	0	PKS1	Cochliobolus heterostrophus	Reduced virulence
10	Asc	PA	PA7_03_scaffold_108.g1894.t1	-	N	ADH_N,ADH_zinc_N,Acyl_transf_1,KR,Ketoacyl-synt_C,PP-binding,PS-DH,ketoacyl-synt	polyketide synthase	GT2	-	-	Cluster_02	t1pks	-	-	-	PHI:55	0	PKS1	Cochliobolus heterostrophus	Reduced virulence
10	Asc	PA	PA7_03_scaffold_134.g2389.t1	-	N	ADH_zinc_N,Methyltransf_12	polyketide synthase	-	-	-	-	-	-	-	-	PHI:55	8e-72	PKS1	Cochliobolus heterostrophus	Reduced virulence
10	Asc	PA	PA7_03_scaffold_134.g2390.t1	-	N	KR,PP-binding	polyketide synthase	-	-	-	-	-	-	-	-	PHI:55	2e-48	PKS1	Cochliobolus heterostrophus	Reduced virulence
10	Asc	PA	PA7_03_scaffold_480.g8481.t1	-	N	KR,PP-binding	polyketide synthase	-	-	-	-	-	-	-	-	PHI:55	5e-49	PKS1	Cochliobolus heterostrophus	Reduced virulence
10	Asc	PA	PA7_03_scaffold_576.g10405.t1	-	N	Acyl_transf_1	-	-	-	-	-	-	-	-	-	PHI:55	2e-30	PKS1	Cochliobolus heterostrophus	Reduced virulence
10	Asc	PC	PC4_UCR_scaffold_v01_73.g3097.t1	-	N	Acyl_transf_1,KR,Ketoacyl-synt_C,PS-DH,ketoacyl-synt	lovastatin nonaketide synthase	GT2	-	-	Cluster_11	t1pks	-	-	-	PHI:55	0	PKS1	Cochliobolus heterostrophus	Reduced virulence
10	Asc	SH	gi|389741004|gb|EIM82194.1|	-	N	Acyl_transf_1,KR,Ketoacyl-synt_C,Methyltransf_23,PP-binding,PS-DH,Thioesterase,ketoacyl-synt	polyketide synthase	GT2	-	-	Cluster_33	T1pks	-	-	-	PHI:55	6e-85	PKS1	Cochliobolus heterostrophus	Reduced virulence
10	Asc	BC	BC1T_06876		N	ketoacyl-synt, PP-binding, Acyl_transf_1, Thioesterase, Ketoacyl-synt_C, PS-DH	polyketide synthase	GT2	-	-	Cluster_18	t1pks	-	-	-	PHI:433	0	CTB1	Cercospora nicotianae	Reduced virulence
10	Asc	DA	DA_912_scaffold_v01_479.g9580.t1	-	N	Acyl_transf_1,Ketoacyl-synt_C,PP-binding,Thioesterase,ketoacyl-synt	polyketide synthase 1	GT2	-	-	Cluster 56	t1pks	-	-	-	PHI:433	0	CTB1	Cercospora nicotianae	Reduced virulence
10	Asc	DA	DA_912_scaffold_v01_90.g2637.t1	-	N	Acyl_transf_1,Ketoacyl-synt_C,PP-binding,ketoacyl-synt	polyketide	GT2	-	-	Cluster 13	terpene-t1pks	-	-	-	PHI:433	0	CTB1	Cercospora nicotianae	Reduced virulence
10	Asc	DA	DA_912_scaffold_v01_11.g242.t1	-	N	Acyl_transf_1,Ketoacyl-synt_C,PP-binding,PS-DH,Thioesterase,ketoacyl-synt	polyketide synthase	GT2	-	-	Cluster 03	t1pks	-	-	-	PHI:433	0	CTB1	Cercospora nicotianae	Reduced virulence
10	Asc	DA	DA_912_scaffold_v01_419.g8996.t1	OG_482	N	Acyl_transf_1,Ketoacyl-synt_C,PP-binding,PS-DH,Thioesterase,ketoacyl-synt	polyketide synthase	GT2	-	-	Cluster 48	lantipeptide-t1pks	-	-	-	PHI:40	0	PKS1	Colletotrichum lagenarium	Reduced virulence
10	Asc	DA	DA_912_scaffold_v01_201.g5526.t1	-	N	Acyl_transf_1,Ketoacyl-synt_C,PP-binding,ketoacyl-synt	polyketide	GT2	-	-	Cluster 23	t1pks	-	-	-	PHI:40	0	PKS1	Colletotrichum lagenarium	Reduced virulence
10	Asc	EL	EL1_03_scaffold_1144.g5770.t1	-	N	Acyl_transf_1,Ketoacyl-synt_C,PP-binding,ketoacyl-synt	polyketide	GT2	-	-	Cluster_31	t1pks	1.A.26.1.1	Channels/Pores	plant plasmodesmata (PPD) family.	PHI:40	0	PKS1	Colletotrichum lagenarium	Reduced virulence
10	Asc	NP	NP2_03_scaffold_982.g7977.t1	-	N	Acyl_transf_1,Ketoacyl-synt_C,PP-binding,Thioesterase,ketoacyl-synt	polyketide synthase	GT2	-	-	Cluster_37	t1pks	-	-	-	PHI:40	0	PKS1	Colletotrichum lagenarium	Reduced virulence
10	Asc	PA	PA7_03_scaffold_132.g2260.t1	OG_482	N	Acyl_transf_1,Ketoacyl-synt_C,PP-binding,Thioesterase,ketoacyl-synt	conidial yellow pigment biosynthesis polyketide synthase	GT2	-	-	Cluster_03	t1pks	-	-	-	PHI:40	0	PKS1	Colletotrichum lagenarium	Reduced virulence
10	Asc	PC	PC4_UCR_scaffold_v01_205.g6629.t1	-	N	Acyl_transf_1,Ketoacyl-synt_C,PP-binding,ketoacyl-synt	polyketide synthase	GT2	-	-	Cluster_19	t1pks	-	-	-	PHI:40	0	PKS1	Colletotrichum lagenarium	Reduced virulence
10	Asc	BC	BC1T_16087		N	Methyltransf_12, KR, PS-DH	hypothetical protein BC1G_16078	-	-	-	-	-	-	-	-	PHI:325	0	ACE1	Magnaporthe oryzae	Effector (plant avirulence determinant)
10	Asc	BC	BC1T_06884		N	Peptidase_S9, PP-binding, Abhydrolase_3, Methyltransf_12	polyketide synthase	CE10	-	-	Cluster_19	t1pks	-	-	-	PHI:325	2e-22	ACE1	Magnaporthe oryzae	Effector (plant avirulence determinant)
10	Asc	BC	BC1T_00695		N	ketoacyl-synt, AMP-binding, PP-binding, Condensation, Acyl_transf_1, Ketoacyl-synt_C, NAD_binding_4, Methyltransf_12, PS-DH	polyketide synthase	GT2	-	-	Cluster_01	nrps-t1pks	4.C.1.1.4	Group Translocators	the proposed fatty acid transporter (fat) family.	PHI:325	0	ACE1	Magnaporthe oryzae	Effector (plant avirulence determinant)
10	Asc	DA	DA_912_scaffold_v01_366.g8316.t1	-	N	Acyl_transf_1,Ketoacyl-synt_C,Methyltransf_12,PS-DH,ketoacyl-synt	polyketide synthase	GT2	-	-	Cluster 44	t1pks	-	-	-	PHI:325	1e-121	ACE1	Magnaporthe oryzae	Effector (plant avirulence determinant)
10	Asc	DA	DA_912_scaffold_v01_352.g8046.t1	-	N	AMP-binding,Acyl_transf_1,Condensation,HxxPF_rpt,KR,Ketoacyl-synt_C,Methyltransf_12,NAD_binding_4,PP-binding,PS-DH,ketoacyl-synt	polyketide synthase peptide synthetase	GT2	-	-	Cluster 42	nrps-t1pks-terpene	4.C.1.1.3	Group Translocators	the proposed fatty acid transporter (fat) family.	PHI:325	0	ACE1	Magnaporthe oryzae	Effector (plant avirulence determinant)
10	Asc	DA	DA_912_scaffold_v01_304.g7544.t1	-	N	AMP-binding,Acyl_transf_1,Condensation,HxxPF_rpt,KR,Ketoacyl-synt_C,NAD_binding_4,PP-binding,PS-DH,ketoacyl-synt	hybrid nrps pks	GT2	-	-	Cluster 37	nrps-t1pks	4.C.1.1.4	Group Translocators	the proposed fatty acid transporter (fat) family.	PHI:325	0	ACE1	Magnaporthe oryzae	Effector (plant avirulence determinant)
10	Asc	DA	DA_912_scaffold_v01_173.g4896.t1	-	N	Methyltransf_12,PP-binding	polyketide synthase-like protein	-	-	-	Cluster 21	t1pks	-	-	-	PHI:325	3e-20	ACE1	Magnaporthe oryzae	Effector (plant avirulence determinant)
10	Asc	DA	DA_912_scaffold_v01_301.g7523.t1	-	N	KR	polyketide synthase	-	-	-	-	-	-	-	-	PHI:325	2e-41	ACE1	Magnaporthe oryzae	Effector (plant avirulence determinant)
10	Asc	DS	DS_831_scaffold_v01_289.g8925.t1	-	N	Acyl_transf_1,Ketoacyl-synt_C,ketoacyl-synt	hybrid pks nrps	GT2	-	-	Cluster_27	t1pks	-	-	-	PHI:325	0	ACE1	Magnaporthe oryzae	Effector (plant avirulence determinant)
10	Asc	EL	EL1_03_scaffold_2291.g11662.t1	-	N	KR,Methyltransf_12	polyketide synthase	-	-	-	Cluster_61	other	-	-	-	PHI:325	1e-120	ACE1	Magnaporthe oryzae	Effector (plant avirulence determinant)
10	Asc	EL	EL1_03_scaffold_2083.g10568.t1	-	N	AMP-binding,Acyl_transf_1,Condensation,HxxPF_rpt,KR,Ketoacyl-synt_C,Methyltransf_12,NAD_binding_4,PP-binding,ketoacyl-synt	lovastatin nonaketide synthase	GT2	-	-	Cluster_56	nrps-t1pks	-	-	-	PHI:325	0	ACE1	Magnaporthe oryzae	Effector (plant avirulence determinant)
10	Asc	EL	EL1_03_scaffold_1121.g5660.t1	-	N	Acyl_transf_1,KR,Ketoacyl-synt_C,Methyltransf_12,NAD_binding_4,ketoacyl-synt	polyketide synthase	GT2	-	-	Cluster_29	t1pks-terpene	1.A.26.1.1	Channels/Pores	plant plasmodesmata (PPD) family.	PHI:325	0	ACE1	Magnaporthe oryzae	Effector (plant avirulence determinant)
10	Asc	EL	EL1_03_scaffold_903.g4577.t1	-	N	ADH_zinc_N,Acyl_transf_1,Carn_acyltransf,KR,Ketoacyl-synt_C,PP-binding,ketoacyl-synt	polyketide synthase	GT2	-	-	Cluster_24	t1pks	-	-	-	PHI:325	0	ACE1	Magnaporthe oryzae	Effector (plant avirulence determinant)
10	Asc	EL	EL1_03_scaffold_2304.g11712.t1	-	N	KR,Methyltransf_12,PP-binding	lovastatin nonaketide synthase	-	-	-	-	-	-	-	-	PHI:325	3e-90	ACE1	Magnaporthe oryzae	Effector (plant avirulence determinant)
10	Asc	FM	gi|393219846|gb|EJD05332.1|	-	N	AMP-binding,Acyl_transf_1,KR,Ketoacyl-synt_C,PP-binding,PS-DH,ketoacyl-synt	polyketide synthetase	GT2	-	-	Cluster_04	T1pks	-	-	-	PHI:325	1e-91	ACE1	Magnaporthe oryzae	Effector (plant avirulence determinant)
10	Asc	NP	NP2_03_scaffold_1209.g9954.t1	-	N	AMP-binding,Condensation,HxxPF_rpt,KR,NAD_binding_4,PP-binding	lovastatin nonaketide synthase	GT2	-	-	Cluster_47	t1pks-nrps	4.C.1.1.7	Group Translocators	the proposed fatty acid transporter (fat) family.	PHI:325	1e-179	ACE1	Magnaporthe oryzae	Effector (plant avirulence determinant)
10	Asc	NP	NP2_03_scaffold_1209.g9953.t1	-	N	Acyl_transf_1,Ketoacyl-synt_C,ketoacyl-synt	hybrid nrps pks	GT2	-	-	Cluster_47	t1pks-nrps	-	-	-	PHI:325	0	ACE1	Magnaporthe oryzae	Effector (plant avirulence determinant)
10	Asc	NP	NP2_03_scaffold_1198.g9904.t1	-	N	AMP-binding,Acyl_transf_1,Condensation,HxxPF_rpt,KR,Ketoacyl-synt_C,Methyltransf_12,NAD_binding_4,PP-binding,ketoacyl-synt	pks-nrps protein	GT2	-	-	Cluster_45	nrps-t1pks	4.C.1.1.4	Group Translocators	the proposed fatty acid transporter (fat) family.	PHI:325	0	ACE1	Magnaporthe oryzae	Effector (plant avirulence determinant)
10	Asc	NP	NP2_03_scaffold_892.g7385.t1	-	N	ADH_N,ADH_zinc_N,Acyl_transf_1,KR,Ketoacyl-synt_C,Methyltransf_12,ketoacyl-synt	polyketide synthase	GT2	-	-	Cluster_33	t1pks	-	-	-	PHI:325	0	ACE1	Magnaporthe oryzae	Effector (plant avirulence determinant)
10	Asc	PC	PC4_UCR_scaffold_v01_41.g1775.t1	-	N	AMP-binding,Acyl_transf_1,Condensation,HxxPF_rpt,KR,Ketoacyl-synt_C,Methyltransf_12,NAD_binding_4,PS-DH,ketoacyl-synt	pks-nrps protein	GT2	-	-	Cluster_06	nrps-t1pks	4.C.1.1.4	Group Translocators	the proposed fatty acid transporter (fat) family.	PHI:325	0	ACE1	Magnaporthe oryzae	Effector (plant avirulence determinant)
10	Asc	DA	DA_912_scaffold_v01_389.g8587.t1	-	N	Acyl_transf_1,KR,Ketoacyl-synt_C,PS-DH,ketoacyl-synt	fatty acid synthase s-acetyltransferase	GT2	-	-	Cluster 45	t1pks	-	-	-	PHI:2425	0	PKS2	Cochliobolus heterostrophus	Reduced virulence
10	Asc	EL	EL1_03_scaffold_2311.g11730.t1	-	N	ADH_N,ADH_zinc_N,Acyl_transf_1,KR,Ketoacyl-synt_C,PP-binding,ketoacyl-synt	polyketide synthase	GT2	-	-	Cluster_62	t1pks	-	-	-	PHI:2425	0	PKS2	Cochliobolus heterostrophus	Reduced virulence
10	Asc	NP	NP2_03_scaffold_292.g2488.t1	-	N	ADH_N,ADH_zinc_N_2,Acyl_transf_1,KR,PP-binding,ketoacyl-synt	polyketide synthase	GT2	-	-	Cluster_12	t1pks	-	-	-	PHI:2425	2e-89	PKS2	Cochliobolus heterostrophus	Reduced virulence
10	Asc	NP	NP2_03_scaffold_30.g161.t1	-	N	ADH_zinc_N,Acyl_transf_1,KR,Ketoacyl-synt_C,Methyltransf_12,PP-binding,ketoacyl-synt	polyketide synthase	GT2	-	-	Cluster_01	t1pks	-	-	-	PHI:2425	0	PKS2	Cochliobolus heterostrophus	Reduced virulence
10	Asc	PC	PC4_UCR_scaffold_v01_101.g4266.t1	-	N	ADH_N,ADH_zinc_N,Acyl_transf_1,KR,Ketoacyl-synt_C,Methyltransf_12,PP-binding,PS-DH,ketoacyl-synt	polyketide	GT2	-	-	Cluster_14	t1pks	-	-	-	PHI:2425	0	PKS2	Cochliobolus heterostrophus	Reduced virulence
10	Asc	PC	PC4_UCR_scaffold_v01_100.g4230.t1	-	N	ADH_N,ADH_zinc_N,Acyl_transf_1,KR,Ketoacyl-synt_C,PP-binding,PS-DH,ketoacyl-synt	polyketide synthase	GT2	-	-	Cluster_13	t1pks	-	-	-	PHI:2425	0	PKS2	Cochliobolus heterostrophus	Reduced virulence
10	Asc	DS	DS_831_scaffold_v01_103.g4958.t1	OG_644	N	Acyl_transf_1,Ketoacyl-synt_C,PP-binding,Thioesterase,ketoacyl-synt	polyketide synthase	GT2	-	-	Cluster_09	t1pks	-	-	-	PHI:238	0	WdPKS1	Wangiella (Exophiala) dermatitidis	Reduced virulence
10	Asc	PC	PC4_UCR_scaffold_v01_101.g4264.t1	-	N	Acyl_transf_1,Ketoacyl-synt_C,PP-binding,PS-DH,Thioesterase,ketoacyl-synt	polyketide synthase	GT2	-	-	Cluster_14	t1pks	-	-	-	PHI:238	0	WdPKS1	Wangiella (Exophiala) dermatitidis	Reduced virulence
10	Asc	BC	BC1T_16382		N	Acyl_transf_1, PS-DH	hypothetical protein BC1G_16350	-	-	-	-	-	-	-	-	PHI:2290	1e-76	BcBOA6	Botrytis cinerea	Reduced virulence
10	Asc	BC	BC1T_16435		N	Acyl_transf_1	d-amino-acid oxidase	-	-	-	-	-	-	-	-	PHI:2290	1e-31	BcBOA6	Botrytis cinerea	Reduced virulence
10	Asc	BC	BC1T_15703		N	AMP-binding, PP-binding, Condensation, Acyl_transf_1, Methyltransf_12, KR, PS-DH	predicted protein	GH4	-	-	Cluster_42	nrps	-	-	-	PHI:2290	2e-164	BcBOA6	Botrytis cinerea	Reduced virulence
10	Asc	BC	BC1T_15479		N	ketoacyl-synt, AMP-binding, Condensation, Acyl_transf_1, Ketoacyl-synt_C, Methyltransf_12, KR, PS-DH	ankyrin repeat domain-containing protein	GT2	-	-	Cluster_40	nrps-t1pks	2.A.1.42.2	Electrochemical Potential-driven Transporters	the major facilitator superfamily (mfs).	PHI:2290	0	BcBOA6	Botrytis cinerea	Reduced virulence
10	Asc	BC	BC1T_02586		N	ADH_zinc_N, ketoacyl-synt, PP-binding, Acyl_transf_1, Carn_acyltransf, Ketoacyl-synt_C, ADH_N, Methyltransf_12, KR, PS-DH	polyketide synthase	GT2	-	-	Cluster_08	t1pks	4.C.2.1.1	Group Translocators	the carnitine o-acyl transferase (crat) family.	PHI:2290	0	BcBOA6	Botrytis cinerea	Reduced virulence
10	Asc	BC	BC1T_15702		N	ketoacyl-synt, Ketoacyl-synt_C	predicted protein	GT2	-	-	Cluster_42	nrps	-	-	-	PHI:2290	8e-117	BcBOA6	Botrytis cinerea	Reduced virulence
10	Asc	BC	BC1T_04786		N	ketoacyl-synt, Acyl_transf_1, Ketoacyl-synt_C, Methyltransf_12, KR, PS-DH	polyketide synthase	GT2	-	-	Cluster_14	nrps-t1pks	-	-	-	PHI:2290	0	BcBOA6	Botrytis cinerea	Reduced virulence
10	Asc	BC	BC1T_16086		N	ketoacyl-synt, Acyl_transf_1, Ketoacyl-synt_C	ferric reductase transmembrane component	GT2	-	-	-	-	-	-	-	PHI:2290	0	BcBOA6	Botrytis cinerea	Reduced virulence
10	Asc	DA	DA_912_scaffold_v01_492.g9653.t1	-	N	AMP-binding,Acyl_transf_1,Condensation,HxxPF_rpt,KR,Ketoacyl-synt_C,Methyltransf_12,NAD_binding_4,PP-binding,PS-DH,ketoacyl-synt	hybrid pks-nrps	GT2	-	-	Cluster 57	nrps-t1pks	2.A.1.42.2	Electrochemical Potential-driven Transporters	the major facilitator superfamily (mfs).	PHI:2290	0	BcBOA6	Botrytis cinerea	Reduced virulence
10	Asc	DA	DA_912_scaffold_v01_446.g9276.t1	-	N	ADH_zinc_N,Acyl_transf_1,KR,Ketoacyl-synt_C,PS-DH,ketoacyl-synt	polyketide synthase	GT2	-	-	Cluster 52	t1pks	-	-	-	PHI:2290	0	BcBOA6	Botrytis cinerea	Reduced virulence
10	Asc	DA	DA_912_scaffold_v01_366.g8315.t1	-	N	KR,NAD_binding_4	lovastatin nonaketide synthase	-	-	-	Cluster 44	t1pks	-	-	-	PHI:2290	2e-59	BcBOA6	Botrytis cinerea	Reduced virulence
10	Asc	DA	DA_912_scaffold_v01_280.g7220.t1	-	N	ADH_zinc_N,Acyl_transf_1,KR,Ketoacyl-synt_C,Methyltransf_12,PS-DH,ketoacyl-synt	polyketide synthase	GT2	-	-	Cluster 36	t1pks	-	-	-	PHI:2290	0	BcBOA6	Botrytis cinerea	Reduced virulence
10	Asc	DA	DA_912_scaffold_v01_254.g6858.t1	-	N	Condensation,KR,Methyltransf_12,PP-binding	polyketide synthase	GH4	-	-	-	-	-	-	-	PHI:2290	1e-118	BcBOA6	Botrytis cinerea	Reduced virulence
10	Asc	DA	DA_912_scaffold_v01_58.g1478.t1	-	N	KR,PP-binding	polyketide synthase	-	-	-	-	-	-	-	-	PHI:2290	5e-34	BcBOA6	Botrytis cinerea	Reduced virulence
10	Asc	DA	DA_912_scaffold_v01_617.g10305.t1	-	N	KR,PP-binding,PS-DH	lovastatin nonaketide synthase	-	-	-	-	-	-	-	-	PHI:2290	1e-99	BcBOA6	Botrytis cinerea	Reduced virulence
10	Asc	DS	DS_831_scaffold_v01_289.g8924.t1	-	N	KR,Methyltransf_12	polyketide synthase	-	-	-	Cluster_27	t1pks	-	-	-	PHI:2290	2e-51	BcBOA6	Botrytis cinerea	Reduced virulence
10	Asc	EL	EL1_03_scaffold_2052.g10328.t1	-	N	AMP-binding,Acyl_transf_1,KR,Ketoacyl-synt_C,NAD_binding_4,PP-binding,ketoacyl-synt	polyketide synthase	GT2	-	-	Cluster_54	t1pks	-	-	-	PHI:2290	1e-120	BcBOA6	Botrytis cinerea	Reduced virulence
10	Asc	EL	EL1_03_scaffold_1125.g5691.t1	-	N	Acyl_transf_1,KR,Ketoacyl-synt_C,PP-binding,ketoacyl-synt	6-methylsalicylic acid synthase	GT2	-	-	Cluster_30	t1pks	-	-	-	PHI:2290	1e-106	BcBOA6	Botrytis cinerea	Reduced virulence
10	Asc	EL	EL1_03_scaffold_304.g1496.t1	-	N	ADH_N,ADH_zinc_N,Acyl_transf_1,KR,Ketoacyl-synt_C,Methyltransf_12,PP-binding,ketoacyl-synt	polyketide synthase	GT2	-	-	Cluster_07	t1pks	-	-	-	PHI:2290	0	BcBOA6	Botrytis cinerea	Reduced virulence
10	Asc	EL	EL1_03_scaffold_180.g830.t1	-	N	Acyl_transf_1,Ketoacyl-synt_C,ketoacyl-synt	hybrid nrps pks	GT2	-	-	Cluster_02	nrps-t1pks	-	-	-	PHI:2290	1e-180	BcBOA6	Botrytis cinerea	Reduced virulence
10	Asc	EL	EL1_03_scaffold_1069.g5412.t1	-	N	Ketoacyl-synt_C,ketoacyl-synt	hybrid nrps pks	GT2	-	-	-	-	-	-	-	PHI:2290	1e-123	BcBOA6	Botrytis cinerea	Reduced virulence
10	Asc	FM	gi|393214147|gb|EJC99640.1|	-	N	AMP-binding,Ketoacyl-synt_C,PP-binding,ketoacyl-synt	polyketide synthetase	GT2	-	-	Cluster_21	Other	-	-	-	PHI:2290	9e-58	BcBOA6	Botrytis cinerea	Reduced virulence
10	Asc	NP	NP2_03_scaffold_786.g6612.t1	-	N	AMP-binding,Acyl_transf_1,Condensation,HxxPF_rpt,KR,Ketoacyl-synt_C,Methyltransf_12,PP-binding,ketoacyl-synt	polyketide synthase	GT2	-	-	Cluster_32	nrps-t1pks	-	-	-	PHI:2290	0	BcBOA6	Botrytis cinerea	Reduced virulence
10	Asc	NP	NP2_03_scaffold_494.g4356.t1	-	N	Acyl_transf_1,KR,Ketoacyl-synt_C,PP-binding,ketoacyl-synt	6-methylsalicylic acid synthase	GT2	-	-	Cluster_20	t1pks	-	-	-	PHI:2290	1e-116	BcBOA6	Botrytis cinerea	Reduced virulence
10	Asc	NP	NP2_03_scaffold_427.g3615.t1	-	N	ADH_zinc_N,Acyl_transf_1,KR,Ketoacyl-synt_C,Methyltransf_12,PP-binding,ketoacyl-synt	polyketide synthase	GT2	-	-	Cluster_18	t1pks	-	-	-	PHI:2290	0	BcBOA6	Botrytis cinerea	Reduced virulence
10	Asc	NP	NP2_03_scaffold_370.g3050.t1	-	N	AMP-binding,Acyl_transf_1,Condensation,HxxPF_rpt,KR,Methyltransf_12,NAD_binding_4,PP-binding,ketoacyl-synt	polyketide synthase	GT2	-	-	Cluster_15	nrps-t1pks	-	-	-	PHI:2290	0	BcBOA6	Botrytis cinerea	Reduced virulence
10	Asc	NP	NP2_03_scaffold_1088.g8850.t1	-	N	Acyl_transf_1,Ketoacyl-synt_C,ketoacyl-synt	6-methylsalicylic acid synthase	GT2	-	-	-	-	-	-	-	PHI:2290	8e-91	BcBOA6	Botrytis cinerea	Reduced virulence
10	Asc	PA	PA7_03_scaffold_604.g11252.t1	-	N	ADH_N,ADH_zinc_N,Acyl_transf_1,KR,Ketoacyl-synt_C,Methyltransf_12,PP-binding,PS-DH,ketoacyl-synt	polyketide synthase	GT2	-	-	Cluster_20	t1pks	-	-	-	PHI:2290	0	BcBOA6	Botrytis cinerea	Reduced virulence
10	Asc	PA	PA7_03_scaffold_610.g11553.t1	-	N	KR,Methyltransf_12,PP-binding,PS-DH	polyketide synthase	-	-	-	-	-	-	-	-	PHI:2290	0	BcBOA6	Botrytis cinerea	Reduced virulence
10	Asc	BC	BC1T_14497		N	ketoacyl-synt, PP-binding, Acyl_transf_1, Thioesterase, Ketoacyl-synt_C, PS-DH	predicted protein	GT2	-	-	Cluster_38	t1pks	-	-	-	PHI:116	0	PKSP	Aspergillus fumigatus	Reduced virulence
10	Asc	BC	BC1T_01752		N	ketoacyl-synt, PP-binding, Acyl_transf_1, Thioesterase, Ketoacyl-synt_C, PS-DH	polyketide synthase	GT2	-	-	Cluster_03	t1pks	-	-	-	PHI:116	0	PKSP	Aspergillus fumigatus	Reduced virulence
10	Asc	PC	PC4_UCR_scaffold_v01_41.g1748.t1	-	N	Acyl_transf_1,Ketoacyl-synt_C,PP-binding,PS-DH,Thioesterase,ketoacyl-synt	polyketide synthase	GT2	-	-	Cluster_04	t1pks	-	-	-	PHI:116	0	PKSP	Aspergillus fumigatus	Reduced virulence
10	Asc	BC	BC1T_16074		N	ketoacyl-synt, Ketoacyl-synt_C	hypothetical protein BC1G_16065	GT2	-	-	-	-	-	-	-	PHI:101	3e-100	ALB1	Aspergillus fumigatus	Reduced virulence
10	Asc	FM	gi|393220848|gb|EJD06333.1|	-	Y	Acyl_transf_1,Ketoacyl-synt_C,PP-binding,PS-DH,Thioesterase,ketoacyl-synt	polyketide synthase	GT2	-	-	Cluster_02	T1pks	-	-	-	PHI:101	1e-175	ALB1	Aspergillus fumigatus	Reduced virulence
10	Asc	PC	PC4_UCR_scaffold_v01_53.g2210.t1	-	N	Acyl_transf_1,Ketoacyl-synt_C,PP-binding,PS-DH,ketoacyl-synt	polyketide synthase	GT2	-	-	Cluster_08	t1pks	-	-	-	PHI:101	5e-99	ALB1	Aspergillus fumigatus	Reduced virulence
10	Asc	BC	BC1T_15838		N	ADH_zinc_N, Acyl_transf_1, ADH_N, PS-DH	tyrosinase central domain protein	-	-	-	-	-	-	-	-	-	-	-	-	-
10	Asc	BC	BC1T_07029		N	PP-binding, Thioesterase, Methyltransf_12, PS-DH	polyketide synthase	-	-	-	-	-	-	-	-	-	-	-	-	-
10	Asc	BC	BC1T_07711		Y	KR	polyketide synthase	-	-	-	-	-	-	-	-	-	-	-	-	-
10	Asc	BC	BC1T_09581		N	ADH_zinc_N, KR	polyketide synthase	-	-	-	-	-	-	-	-	-	-	-	-	-
10	Asc	BC	BC1T_15837		N	PP-binding, KR	predicted protein	-	-	-	-	-	-	-	-	-	-	-	-	-
10	Asc	BC	BC1T_10687		N	ketoacyl-synt, Peptidase_S9, PP-binding, Acyl_transf_1, Ketoacyl-synt_C, Abhydrolase_3, Methyltransf_12, PS-DH	polyketide synthase	GT2	-	-	Cluster_29	t1pks	-	-	-	-	-	-	-	-
10	Asc	BC	BC1T_01953		N	ketoacyl-synt, PP-binding, Acyl_transf_1, Ketoacyl-synt_C, NAD_binding_4, Methyltransf_12	polyketide synthase	GT2	-	-	Cluster_04	t1pks	-	-	-	-	-	-	-	-
10	Asc	BC	BC1T_08227		N	ketoacyl-synt, PP-binding, Acyl_transf_1, Ketoacyl-synt_C	polyketide synthase	GT2	-	-	Cluster_24	t1pks	-	-	-	-	-	-	-	-
10	Asc	BC	BC1T_07030		N	ketoacyl-synt, Ketoacyl-synt_C, KR	polyketide synthase	GT2	-	-	-	-	-	-	-	-	-	-	-	-
10	Asc	BC	BC1T_15839		N	ketoacyl-synt, Ketoacyl-synt_C	---NA---	GT2	-	-	-	-	-	-	-	-	-	-	-	-
10	Asc	BC	BC1T_06885		N	ketoacyl-synt, Acyl_transf_1, Ketoacyl-synt_C	polyketide synthase	GT2	-	-	Cluster_19	t1pks	-	-	-	-	-	-	-	-
10	Asc	BC	BC1T_09042		N	ADH_zinc_N, ketoacyl-synt, PP-binding, Acyl_transf_1, Ketoacyl-synt_C, Methyltransf_12, KR, PS-DH	polyketide synthase	GT2	-	-	Cluster_25	nrps-t1pks	-	-	-	-	-	-	-	-
10	Asc	BC	BC1T_04310		N	ADH_zinc_N, ketoacyl-synt, PP-binding, Acyl_transf_1, Ketoacyl-synt_C, ADH_N, KR, PS-DH	polyketide synthase	GT2	-	-	Cluster_13	t1pks	-	-	-	-	-	-	-	-
10	Asc	BC	BC1T_13114		N	ADH_zinc_N, Acyl_transf_1, Ketoacyl-synt_C, ADH_N, Methyltransf_12, KR, PS-DH	polyketide synthase	GT2	-	-	Cluster_34	hglks-t1pks	-	-	-	-	-	-	-	-
10	Asc	DA	DA_912_scaffold_v01_895.g10722.t1	-	N	ADH_N,ADH_zinc_N,Acyl_transf_1,KR,Ketoacyl-synt_C,Methyltransf_12,PP-binding,PS-DH,ketoacyl-synt	polyketide synthase	GT2	-	-	Cluster 63	t1pks	-	-	-	-	-	-	-	-
10	Asc	DA	DA_912_scaffold_v01_538.g9977.t1	-	N	ADH_N,Acyl_transf_1,KR,Ketoacyl-synt_C,Methyltransf_12,PP-binding,PS-DH,ketoacyl-synt	polyketide synthase	GT2	-	-	Cluster 61	t1pks	-	-	-	-	-	-	-	-
10	Asc	DA	DA_912_scaffold_v01_502.g9730.t1	-	N	Ketoacyl-synt_C,ketoacyl-synt	polyketide	GT2	-	-	Cluster 59	hglks	-	-	-	-	-	-	-	-
10	Asc	DA	DA_912_scaffold_v01_427.g9062.t1	-	N	Acyl_transf_1,Ketoacyl-synt_C,PP-binding,Thioesterase,ketoacyl-synt	non-reducing polyketide synthase	GT2	-	-	Cluster 50	t1pks	-	-	-	-	-	-	-	-
10	Asc	DA	DA_912_scaffold_v01_326.g7690.t1	-	N	Acyl_transf_1,Ketoacyl-synt_C,PP-binding,ketoacyl-synt	polyketide synthase	GT2	-	-	Cluster 41	t1pks	-	-	-	-	-	-	-	-
10	Asc	DA	DA_912_scaffold_v01_244.g6544.t1	-	N	ADH_N,ADH_zinc_N,Acyl_transf_1,KR,Ketoacyl-synt_C,Methyltransf_12,PP-binding,PS-DH,ketoacyl-synt	polyketide synthase	GT2	-	-	Cluster 30	t1pks	-	-	-	-	-	-	-	-
10	Asc	DA	DA_912_scaffold_v01_244.g6546.t1	-	N	Acyl_transf_1,Methyltransf_12	polyketide synthase	GT2	-	-	Cluster 30	t1pks	-	-	-	-	-	-	-	-
10	Asc	DA	DA_912_scaffold_v01_230.g6277.t1	-	N	Abhydrolase_3,Acyl_transf_1,Ketoacyl-synt_C,Methyltransf_12,PP-binding,ketoacyl-synt	polyketide synthase	GT2	-	-	Cluster 29	t1pks	-	-	-	-	-	-	-	-
10	Asc	DA	DA_912_scaffold_v01_173.g4900.t1	-	N	Acyl_transf_1,Ketoacyl-synt_C,PP-binding,Thioesterase,ketoacyl-synt	polyketide synthetase	GT2	-	-	Cluster 21	t1pks	-	-	-	-	-	-	-	-
10	Asc	DA	DA_912_scaffold_v01_158.g4563.t1	-	N	Acyl_transf_1,Ketoacyl-synt_C,PP-binding,Thioesterase,ketoacyl-synt	polyketide synthase	GT2	-	-	Cluster 20	t1pks	-	-	-	-	-	-	-	-
10	Asc	DA	DA_912_scaffold_v01_138.g3822.t1	-	N	ADH_zinc_N,Acyl_transf_1,KR,Ketoacyl-synt_C,Methyltransf_12,PP-binding,PS-DH,ketoacyl-synt	polyketide synthase	GT2	-	-	Cluster 17	t1pks	-	-	-	-	-	-	-	-
10	Asc	DA	DA_912_scaffold_v01_105.g3078.t1	-	N	ADH_N,ADH_zinc_N,Acyl_transf_1,KR,Ketoacyl-synt_C,Methyltransf_12,PS-DH,ketoacyl-synt	polyketide synthase	GT2	-	-	Cluster 15	t1pks	-	-	-	-	-	-	-	-
10	Asc	DA	DA_912_scaffold_v01_20.g545.t1	-	N	ADH_N,ADH_zinc_N,Acyl_transf_1,KR,Ketoacyl-synt_C,PS-DH,ketoacyl-synt	reducing type i polyketide synthase	GT2	-	-	Cluster 04	t1pks	-	-	-	-	-	-	-	-
10	Asc	DA	DA_912_scaffold_v01_11.g221.t1	-	N	ADH_N,ADH_zinc_N,Acyl_transf_1,Aldo_ket_red,KR,Ketoacyl-synt_C,Methyltransf_12,PP-binding,PS-DH,ketoacyl-synt	lovastatin nonaketide synthase	GT2	-	-	Cluster 02	t1pks	8.A.5.1.3	Accessory Factors Involved in Transport	the voltage-gated k(+) channel -subunit (kv) family.	-	-	-	-	-
10	Asc	DA	DA_912_scaffold_v01_8.g190.t1	-	N	ADH_zinc_N,Acyl_transf_1,KR,Ketoacyl-synt_C,Methyltransf_12,PP-binding,PS-DH,ketoacyl-synt	polyketide synthase	GT2	-	-	Cluster 01	t1pks	-	-	-	-	-	-	-	-
10	Asc	DA	DA_912_scaffold_v01_67.g2059.t1	-	N	KR	type i polyketide synthase	-	-	-	-	-	-	-	-	-	-	-	-	-
10	Asc	DA	DA_912_scaffold_v01_882.g10718.t1	-	N	ADH_N,ADH_zinc_N,KR,Methyltransf_12,PS-DH	reducing type i polyketide synthase	-	-	-	-	-	-	-	-	-	-	-	-	-
10	Asc	DA	DA_912_scaffold_v01_882.g10717.t1	-	N	Ketoacyl-synt_C,ketoacyl-synt	polyketide	GT2	-	-	-	-	-	-	-	-	-	-	-	-
10	Asc	DA	DA_912_scaffold_v01_67.g2058.t1	-	N	KR	lovastatin nonaketide synthase	-	-	-	-	-	-	-	-	-	-	-	-	-
10	Asc	DS	DS_831_scaffold_v01_203.g7885.t1	-	N	Acyl_transf_1,KR,Ketoacyl-synt_C,Methyltransf_12,PP-binding,PS-DH,ketoacyl-synt	polyketide synthase	GT2	-	-	Cluster_23	t1pks	-	-	-	-	-	-	-	-
10	Asc	DS	DS_831_scaffold_v01_167.g6911.t1	OG_34	N	Abhydrolase_3,Acyl_transf_1,Ketoacyl-synt_C,Methyltransf_12,PP-binding,ketoacyl-synt	polyketide synthase	GT2	-	-	Cluster_19	t1pks	-	-	-	-	-	-	-	-
10	Asc	DS	DS_831_scaffold_v01_148.g6348.t1	-	N	Acyl_transf_1,KR,Ketoacyl-synt_C,PS-DH,ketoacyl-synt	polyketide	GT2	-	-	Cluster_16	t1pks	-	-	-	-	-	-	-	-
10	Asc	DS	DS_831_scaffold_v01_145.g6264.t1	-	N	ADH_N,ADH_zinc_N,Acyl_transf_1,KR,Ketoacyl-synt_C,PS-DH,ketoacyl-synt	polyketide synthase	GT2	-	-	Cluster_15	t1pks	-	-	-	-	-	-	-	-
10	Asc	DS	DS_831_scaffold_v01_14.g561.t1	-	N	ADH_N,ADH_zinc_N,Acyl_transf_1,KR,Ketoacyl-synt_C,PS-DH,ketoacyl-synt	polyketide synthase	GT2	-	-	Cluster_01	t1pks	-	-	-	-	-	-	-	-
10	Asc	DS	DS_831_scaffold_v01_19.g699.t1	-	N	Acyl_transf_1	polyketide synthase	-	-	-	-	-	-	-	-	-	-	-	-	-
10	Asc	DS	DS_831_scaffold_v01_327.g9084.t1	-	N	ketoacyl-synt	lovastatin nonaketide synthase	-	-	-	-	-	-	-	-	-	-	-	-	-
10	Asc	EL	EL1_03_scaffold_1477.g7379.t1	-	N	Abhydrolase_3,Methyltransf_12	polyketide synthase	CE8	-	-	Cluster_42	t1pks	-	-	-	-	-	-	-	-
10	Asc	EL	EL1_03_scaffold_2230.g11388.t1	-	N	ADH_zinc_N,Acyl_transf_1,KR,Ketoacyl-synt_C,Methyltransf_23,PP-binding,ketoacyl-synt	polyketide synthase	GT2	-	-	Cluster_58	hglks-t1pks	-	-	-	-	-	-	-	-
10	Asc	EL	EL1_03_scaffold_1949.g9996.t1	-	N	ADH_N,ADH_zinc_N,KR,Ketoacyl-synt_C,ketoacyl-synt	polyketide synthase	GT2	-	-	Cluster_52	hglks	-	-	-	-	-	-	-	-
10	Asc	EL	EL1_03_scaffold_1921.g9855.t1	-	N	ADH_zinc_N,Acyl_transf_1,KR,Ketoacyl-synt_C,PP-binding,ketoacyl-synt	polyketide	GT2	-	-	Cluster_50	t1pks	-	-	-	-	-	-	-	-
10	Asc	EL	EL1_03_scaffold_1716.g8538.t1	-	N	Acyl_transf_1,Ketoacyl-synt_C,PP-binding,Thioesterase,ketoacyl-synt	polyketide synthase	GT2	-	-	Cluster_47	t1pks	1.A.26.1.1	Channels/Pores	plant plasmodesmata (PPD) family.	-	-	-	-	-
10	Asc	EL	EL1_03_scaffold_1597.g7897.t1	-	N	ADH_N,ADH_zinc_N,KR,Methyltransf_12,PP-binding	polyketide synthase	-	-	-	Cluster_45	t1pks	-	-	-	-	-	-	-	-
10	Asc	EL	EL1_03_scaffold_1570.g7795.t1	-	N	ADH_N,ADH_zinc_N,Acyl_transf_1,KR,Ketoacyl-synt_C,Methyltransf_12,PP-binding,ketoacyl-synt	polyketide synthase	GT2	-	-	Cluster_44	t1pks	-	-	-	-	-	-	-	-
10	Asc	EL	EL1_03_scaffold_1477.g7377.t1	-	N	Acyl_transf_1,Carn_acyltransf,KR,Ketoacyl-synt_C,Methyltransf_12,PP-binding,ketoacyl-synt	polyketide synthase	GT2	-	-	Cluster_42	t1pks	1.A.26.1.1	Channels/Pores	plant plasmodesmata (PPD) family.	-	-	-	-	-
10	Asc	EL	EL1_03_scaffold_1202.g5959.t1	-	N	Acyl_transf_1,Amidase,Ketoacyl-synt_C,Methyltransf_12,NAD_binding_4,PP-binding,ketoacyl-synt	polyketide synthase	GT2	-	-	Cluster_33	t1pks	1.A.26.1.1	Channels/Pores	plant plasmodesmata (PPD) family.	-	-	-	-	-
10	Asc	EL	EL1_03_scaffold_1050.g5338.t1	-	N	Acyl_transf_1,Methyltransf_12,NAD_binding_4,PP-binding,ketoacyl-synt	polyketide	GT2	-	-	Cluster_28	t1pks	-	-	-	-	-	-	-	-
10	Asc	EL	EL1_03_scaffold_874.g4401.t1	-	N	Acyl_transf_1,KR,Ketoacyl-synt_C,ketoacyl-synt	polyketide	GT2	-	-	Cluster_23	t1pks	1.A.26.1.1	Channels/Pores	plant plasmodesmata (PPD) family.	-	-	-	-	-
10	Asc	EL	EL1_03_scaffold_800.g3935.t1	-	N	Acyl_transf_1,KR,Ketoacyl-synt_C,Methyltransf_12,PP-binding,ketoacyl-synt	polyketide synthase	GT2	-	-	Cluster_21	t1pks	-	-	-	-	-	-	-	-
10	Asc	EL	EL1_03_scaffold_773.g3715.t1	-	N	ADH_N,ADH_zinc_N,Acyl_transf_1,KR,Ketoacyl-synt_C,Methyltransf_12,PP-binding,ketoacyl-synt	polyketide synthase	GT2	-	-	Cluster_19	t1pks	-	-	-	-	-	-	-	-
10	Asc	EL	EL1_03_scaffold_608.g2836.t1	-	N	ADH_zinc_N,Acyl_transf_1,KR,Ketoacyl-synt_C,Methyltransf_23,PP-binding,ketoacyl-synt	polyketide	GT2	-	-	Cluster_16	nrps-t1pks	-	-	-	-	-	-	-	-
10	Asc	EL	EL1_03_scaffold_569.g2750.t1	-	N	ADH_N,ADH_zinc_N,Acyl_transf_1,KR,Ketoacyl-synt_C,Methyltransf_12,PP-binding,ketoacyl-synt	polyketide synthase	GT2	-	-	Cluster_15	t1pks	-	-	-	-	-	-	-	-
10	Asc	EL	EL1_03_scaffold_543.g2620.t1	-	N	ADH_N,ADH_zinc_N,Acyl_transf_1,KR,Ketoacyl-synt_C,ketoacyl-synt	polyketide synthase	GT2	-	-	Cluster_14	t1pks	-	-	-	-	-	-	-	-
10	Asc	EL	EL1_03_scaffold_516.g2484.t1	-	N	Abhydrolase_3,Acyl_transf_1,Ketoacyl-synt_C,Methyltransf_12,PP-binding,Peptidase_S9,ketoacyl-synt	polyketide synthase	GT2	-	-	Cluster_12	t1pks	1.A.26.1.1	Channels/Pores	plant plasmodesmata (PPD) family.	-	-	-	-	-
10	Asc	EL	EL1_03_scaffold_304.g1475.t1	-	N	ADH_N,ADH_zinc_N,Acyl_transf_1,KR,Ketoacyl-synt_C,Methyltransf_12,PP-binding,ketoacyl-synt	polyketide synthase	GT2	-	-	Cluster_06	t1pks	-	-	-	-	-	-	-	-
10	Asc	EL	EL1_03_scaffold_223.g1063.t1	-	N	ADH_N,ADH_zinc_N,Acyl_transf_1,KR,Ketoacyl-synt_C,Methyltransf_12,PP-binding,ketoacyl-synt	polyketide synthase	GT2	-	-	Cluster_03	t1pks	-	-	-	-	-	-	-	-
10	Asc	EL	EL1_03_scaffold_179.g812.t1	-	N	ADH_N,ADH_zinc_N,Acyl_transf_1,KR,Ketoacyl-synt_C,Methyltransf_12,PP-binding,ketoacyl-synt	polyketide synthase	GT2	-	-	Cluster_01	terpene-t1pks	-	-	-	-	-	-	-	-
10	Asc	EL	EL1_03_scaffold_627.g2860.t1	-	N	Ketoacyl-synt_C,ketoacyl-synt	polyketide synthase	GT2	-	-	-	-	-	-	-	-	-	-	-	-
10	Asc	EL	EL1_03_scaffold_993.g5096.t1	-	N	Ketoacyl-synt_C,ketoacyl-synt	polyketide synthase	GT2	-	-	-	-	-	-	-	-	-	-	-	-
10	Asc	EL	EL1_03_scaffold_294.g1449.t1	-	N	Acyl_transf_1,Ketoacyl-synt_C,PP-binding,Thioesterase,ketoacyl-synt	polyketide synthase	GT2	-	-	-	-	1.A.26.1.1	Channels/Pores	plant plasmodesmata (PPD) family.	-	-	-	-	-
10	Asc	EL	EL1_03_scaffold_2112.g10744.t1	-	N	Acyl_transf_1	polyketide synthase	GT2	-	-	-	-	1.A.26.1.1	Channels/Pores	plant plasmodesmata (PPD) family.	-	-	-	-	-
10	Asc	EL	EL1_03_scaffold_993.g5095.t1	-	N	KR,PP-binding	polyketide	-	-	-	-	-	-	-	-	-	-	-	-	-
10	Asc	EL	EL1_03_scaffold_997.g5122.t1	-	N	ADH_zinc_N,KR,Methyltransf_12,PP-binding	polyketide synthase	-	-	-	-	-	-	-	-	-	-	-	-	-
10	Asc	EL	EL1_03_scaffold_1726.g8555.t1	-	N	ADH_zinc_N,KR,Methyltransf_12,PP-binding	polyketide synthase	-	-	-	-	-	-	-	-	-	-	-	-	-
10	Asc	EL	EL1_03_scaffold_860.g4316.t1	-	N	ADH_N,ADH_zinc_N,KR,PP-binding	polyketide synthase	-	-	-	-	-	-	-	-	-	-	-	-	-
10	Asc	EL	EL1_03_scaffold_1577.g7835.t1	-	N	ADH_N,ADH_zinc_N,KR,PP-binding	polyketide synthase	-	-	-	-	-	-	-	-	-	-	-	-	-
10	Asc	EL	EL1_03_scaffold_1437.g7184.t1	-	N	ADH_N,ADH_zinc_N,KR,Methyltransf_12,PP-binding	polyketide	-	-	-	-	-	-	-	-	-	-	-	-	-
10	Asc	EL	EL1_03_scaffold_1749.g8690.t1	-	N	ADH_N,ADH_zinc_N,KR,Methyltransf_12,PP-binding	polyketide	-	-	-	-	-	-	-	-	-	-	-	-	-
10	Asc	FM	gi|393214720|gb|EJD00213.1|	-	N	Acyl_transf_1,KR,Ketoacyl-synt_C,PP-binding,PS-DH,Thioesterase,ketoacyl-synt	polyketide synthase	GT2	-	-	Cluster_19	T1pks	-	-	-	-	-	-	-	-
10	Asc	FM	gi|393214113|gb|EJC99606.1|	-	N	Acyl_transf_1,Ketoacyl-synt_C,NAD_binding_4,PP-binding,ketoacyl-synt	ketoacyl-synt-domain-containing protein	GT2	-	-	Cluster_20	T1pks	-	-	-	-	-	-	-	-
10	Asc	NP	NP2_03_scaffold_1198.g9898.t1	-	N	ADH_zinc_N,AMP-binding,Acyl_transf_1,Condensation,HxxPF_rpt,KR,Ketoacyl-synt_C,NAD_binding_4,PP-binding,ketoacyl-synt	polyketide synthase	GT2	-	-	Cluster_44	nrps-t1pks	-	-	-	-	-	-	-	-
10	Asc	NP	NP2_03_scaffold_1138.g9374.t1	-	N	Methyltransf_12,PP-binding	polyketide synthase	-	-	-	Cluster_43	nrps	-	-	-	-	-	-	-	-
10	Asc	NP	NP2_03_scaffold_1135.g9342.t1	-	N	Acyl_transf_1,KR,Ketoacyl-synt_C,ketoacyl-synt	polyketide synthase	GT2	-	-	Cluster_42	t1pks	-	-	-	-	-	-	-	-
10	Asc	NP	NP2_03_scaffold_1089.g8863.t1	-	N	Acyl_transf_1,Ketoacyl-synt_C,PP-binding,Thioesterase,ketoacyl-synt	polyketide synthase	GT2	-	-	Cluster_38	t1pks	-	-	-	-	-	-	-	-
10	Asc	NP	NP2_03_scaffold_940.g7767.t1	-	N	ADH_N,Acyl_transf_1,FSH1,KR,Ketoacyl-synt_C,ketoacyl-synt	pksn polyketide synthase for alternapyrone biosynthesis	GT2	-	-	Cluster_35	t1pks	-	-	-	-	-	-	-	-
10	Asc	NP	NP2_03_scaffold_30.g162.t1	-	N	Acyl_transf_1,Ketoacyl-synt_C,Methyltransf_12,NAD_binding_4,PP-binding,ketoacyl-synt	polyketide synthase	GT2	-	-	Cluster_01	t1pks	-	-	-	-	-	-	-	-
10	Asc	NP	NP2_03_scaffold_1257.g10146.t1	-	N	ADH_N,ADH_zinc_N,KR,Methyltransf_12	lovastatin nonaketide synthase	-	-	-	-	-	-	-	-	-	-	-	-	-
10	Asc	NP	NP2_03_scaffold_1036.g8535.t1	-	N	ketoacyl-synt	polyketide synthase	GT2	-	-	-	-	-	-	-	-	-	-	-	-
10	Asc	NP	NP2_03_scaffold_154.g1249.t1	-	N	Ketoacyl-synt_C,ketoacyl-synt	polyketide synthase	GT2	-	-	-	-	-	-	-	-	-	-	-	-
10	Asc	NP	NP2_03_scaffold_308.g2606.t1	-	N	Acyl_transf_1,KR,Methyltransf_12	polyketide synthase	GT2	-	-	-	-	-	-	-	-	-	-	-	-
10	Asc	NP	NP2_03_scaffold_267.g2180.t1	-	N	ADH_zinc_N,Acyl_transf_1,KR,Ketoacyl-synt_C,PP-binding,ketoacyl-synt	polyketide synthase	GT2	-	-	Cluster_09	t1pks	-	-	-	-	-	-	-	-
10	Asc	NP	NP2_03_scaffold_149.g1220.t1	-	N	ADH_N,ADH_zinc_N,Acyl_transf_1,KR,Ketoacyl-synt_C,Methyltransf_12,PP-binding,ketoacyl-synt	lovastatin nonaketide synthase	GT2	-	-	Cluster_05	t1pks	-	-	-	-	-	-	-	-
10	Asc	NP	NP2_03_scaffold_64.g527.t1	-	N	Acyl_transf_1	polyketide synthase	-	-	-	-	-	-	-	-	-	-	-	-	-
10	Asc	NP	NP2_03_scaffold_602.g5081.t1	-	N	Acyl_transf_1,Ketoacyl-synt_C,PP-binding,Thioesterase,ketoacyl-synt	polyketide synthase	GT2	-	-	Cluster_25	t1pks	-	-	-	-	-	-	-	-
10	Asc	PA	PA7_03_scaffold_428.g7312.t1	-	N	ADH_zinc_N,Acyl_transf_1,KR,Ketoacyl-synt_C,PS-DH,ketoacyl-synt	-	GT2	-	-	Cluster_16	t1pks	-	-	-	-	-	-	-	-
10	Asc	PA	PA7_03_scaffold_391.g6519.t1	-	N	Acyl_transf_1,Ketoacyl-synt_C,Methyltransf_12,NAD_binding_4,PP-binding,ketoacyl-synt	polyketide synthase	GT2	-	-	Cluster_12	t1pks	-	-	-	-	-	-	-	-
10	Asc	PA	PA7_03_scaffold_288.g4489.t1	-	N	Abhydrolase_3,Acyl_transf_1,Ketoacyl-synt_C,Methyltransf_12,PP-binding,ketoacyl-synt	polyketide synthase	GT2	-	-	Cluster_08	t1pks	-	-	-	-	-	-	-	-
10	Asc	PA	PA7_03_scaffold_141.g2509.t1	-	N	ADH_N,ADH_zinc_N,Acyl_transf_1,KR,Ketoacyl-synt_C,Methyltransf_12,PS-DH,ketoacyl-synt	tpa: polyketide	GT2	-	-	Cluster_05	t1pks	-	-	-	-	-	-	-	-
10	Asc	PA	PA7_03_scaffold_108.g1893.t1	-	N	ketoacyl-synt	-	GT2	-	-	Cluster_02	t1pks	-	-	-	-	-	-	-	-
10	Asc	PA	PA7_03_scaffold_62.g1536.t1	-	N	AMP-binding,Acyl_transf_1,Condensation,HxxPF_rpt,KR,Ketoacyl-synt_C,Methyltransf_12,NAD_binding_4,PP-binding,PS-DH,ketoacyl-synt	polyketide synthase peptide synthetase	GT2	-	-	Cluster_01	nrps-t1pks	4.C.1.1.7	Group Translocators	the proposed fatty acid transporter (fat) family.	-	-	-	-	-
10	Asc	PA	PA7_03_scaffold_108.g1868.t1	-	N	ADH_zinc_N_2,Carn_acyltransf,KR,PP-binding	polyketide synthase	-	-	-	-	-	4.C.2.1.1	Group Translocators	the carnitine o-acyl transferase (crat) family.	-	-	-	-	-
10	Asc	PA	PA7_03_scaffold_39.g773.t1	-	N	ADH_N,ADH_zinc_N,KR,PP-binding	polyketide synthase	-	-	-	-	-	-	-	-	-	-	-	-	-
10	Asc	PA	PA7_03_scaffold_576.g10406.t1	-	N	ADH_zinc_N,KR,PP-binding	polyketide synthase	-	-	-	-	-	-	-	-	-	-	-	-	-
10	Asc	PA	PA7_03_scaffold_290.g4758.t1	-	N	Ketoacyl-synt_C	polyketide	GT2	-	-	-	-	-	-	-	-	-	-	-	-
10	Asc	PA	PA7_03_scaffold_301.g5123.t1	-	N	ketoacyl-synt	phenolpthiocerol synthesis polyketide synthase ppsa	GT2	-	-	-	-	-	-	-	-	-	-	-	-
10	Asc	PC	PC4_UCR_scaffold_v01_62.g2532.t1	-	N	Acyl_transf_1,Ketoacyl-synt_C,PP-binding,PS-DH,Thioesterase,ketoacyl-synt	polyketide synthase	GT2	-	-	Cluster_09	t1pks	-	-	-	-	-	-	-	-
10	Asc	SH	gi|389742939|gb|EIM84125.1|	-	N	PP-binding,PS-DH,Thioesterase	hypothetical protein STEHIDRAFT_170495	-	-	New_Doux	Cluster_30	T1pks	-	-	-	-	-	-	-	-
10	Asc	SH	gi|389751084|gb|EIM92157.1|	-	N	Acyl_transf_1,KR,Ketoacyl-synt_C,PP-binding,PS-DH,Thioesterase,ketoacyl-synt	ketoacyl-synt-domain-containing protein	GT2	-	-	Cluster_02	T1pks	-	-	-	-	-	-	-	-
10	Asc	SH	gi|389750301|gb|EIM91472.1|	-	N	Acyl_transf_1,Ketoacyl-synt_C,PP-binding,PS-DH,Thioesterase,ketoacyl-synt	ketoacyl-synt-domain-containing protein	GT2	-	-	Cluster_08	T1pks	-	-	-	-	-	-	-	-
10	Asc	SH	gi|389745846|gb|EIM87026.1|	-	N	Acyl_transf_1,KR,Ketoacyl-synt_C,Methyltransf_12,PS-DH,Thioesterase,ketoacyl-synt	polyketide synthase	GT2	-	-	Cluster_21	T1pks	-	-	-	-	-	-	-	-
10	Asc	SH	gi|389742941|gb|EIM84127.1|	-	N	Acyl_transf_1,Ketoacyl-synt_C,PP-binding,PS-DH,Thioesterase,ketoacyl-synt	polyketide synthase	GT2	-	-	Cluster_30	T1pks	-	-	-	-	-	-	-	-
10	Asc	SH	gi|389738397|gb|EIM79596.1|	-	N	Ketoacyl-synt_C,ketoacyl-synt	thiolase-like protein, partial	GT2	-	-	-	-	-	-	-	-	-	-	-	-
11	Asc	BC	BC1T_06882		N	AA_permease	arginine	-	-	-	Cluster_19	t1pks	2.A.3.10.4	Electrochemical Potential-driven Transporters	the amino acid-polyamine-organocation (apc) family.	-	-	-	-	-
11	Asc	BC	BC1T_00395		N	AA_permease	amino acid permease	-	-	-	-	-	2.A.3.10.2	Electrochemical Potential-driven Transporters	the amino acid-polyamine-organocation (apc) family.	-	-	-	-	-
11	Asc	BC	BC1T_01570		N	AA_permease	general amino-acid permease gap1	-	-	-	-	-	2.A.3.10.2	Electrochemical Potential-driven Transporters	the amino acid-polyamine-organocation (apc) family.	-	-	-	-	-
11	Asc	BC	BC1T_04167		N	AA_permease	dicarboxylic amino acid permease	-	-	-	-	-	2.A.3.10.21	Electrochemical Potential-driven Transporters	the amino acid-polyamine-organocation (apc) family.	-	-	-	-	-
11	Asc	BC	BC1T_04168		N	AA_permease	dicarboxylic amino acid permease	-	-	-	-	-	2.A.3.10.13	Electrochemical Potential-driven Transporters	the amino acid-polyamine-organocation (apc) family.	-	-	-	-	-
11	Asc	BC	BC1T_04516		N	AA_permease	general amino-acid permease gap1	-	-	-	-	-	2.A.3.1.2	Electrochemical Potential-driven Transporters	the amino acid-polyamine-organocation (apc) family.	-	-	-	-	-
11	Asc	BC	BC1T_05537		N	AA_permease	amino acid permease	-	-	-	-	-	2.A.3.10.18	Electrochemical Potential-driven Transporters	the amino acid-polyamine-organocation (apc) family.	-	-	-	-	-
11	Asc	BC	BC1T_06311		N	AA_permease	amino acid transporter	-	-	-	-	-	2.A.3.10.14	Electrochemical Potential-driven Transporters	the amino acid-polyamine-organocation (apc) family.	-	-	-	-	-
11	Asc	BC	BC1T_06634		N	AA_permease	amino acid	-	-	-	-	-	2.A.3.10.18	Electrochemical Potential-driven Transporters	the amino acid-polyamine-organocation (apc) family.	-	-	-	-	-
11	Asc	BC	BC1T_07841		N	AA_permease	amino acid transporter	-	-	-	-	-	2.A.3.10.18	Electrochemical Potential-driven Transporters	the amino acid-polyamine-organocation (apc) family.	-	-	-	-	-
11	Asc	BC	BC1T_09027		N	AA_permease	amino acid transporter	-	-	-	-	-	2.A.3.10.17	Electrochemical Potential-driven Transporters	the amino acid-polyamine-organocation (apc) family.	-	-	-	-	-
11	Asc	BC	BC1T_09689		N	AA_permease	amino acid transporter	-	-	-	-	-	2.A.3.10.19	Electrochemical Potential-driven Transporters	the amino acid-polyamine-organocation (apc) family.	-	-	-	-	-
11	Asc	BC	BC1T_10380		N	AA_permease	amino acid permease	-	-	-	-	-	2.A.3.1.2	Electrochemical Potential-driven Transporters	the amino acid-polyamine-organocation (apc) family.	-	-	-	-	-
11	Asc	BC	BC1T_12637		N	AA_permease	general amino acid permease agp2	-	-	-	-	-	2.A.3.10.19	Electrochemical Potential-driven Transporters	the amino acid-polyamine-organocation (apc) family.	-	-	-	-	-
11	Asc	BC	BC1T_13644		N	AA_permease	predicted protein	-	-	-	-	-	2.A.3.10.3	Electrochemical Potential-driven Transporters	the amino acid-polyamine-organocation (apc) family.	-	-	-	-	-
11	Asc	BC	BC1T_14274		N	AA_permease	rhs repeat protein	-	-	-	-	-	2.A.3.10.21	Electrochemical Potential-driven Transporters	the amino acid-polyamine-organocation (apc) family.	-	-	-	-	-
11	Asc	BC	BC1T_15725		N	AA_permease	rrna processing protein ebp2	-	-	-	-	-	2.A.3.10.3	Electrochemical Potential-driven Transporters	the amino acid-polyamine-organocation (apc) family.	-	-	-	-	-
11	Asc	DA	DA_912_scaffold_v01_433.g9134.t1	-	N	AA_permease	proline-specific permease	-	-	-	-	-	2.A.3.10.3	Electrochemical Potential-driven Transporters	the amino acid-polyamine-organocation (apc) family.	-	-	-	-	-
11	Asc	DA	DA_912_scaffold_v01_395.g8685.t1	-	N	AA_permease,Asp_Glu_race	proline permease	-	-	-	-	-	2.A.3.10.19	Electrochemical Potential-driven Transporters	the amino acid-polyamine-organocation (apc) family.	-	-	-	-	-
11	Asc	DA	DA_912_scaffold_v01_346.g7961.t1	-	N	AA_permease	proline permease	-	-	-	-	-	2.A.3.10.3	Electrochemical Potential-driven Transporters	the amino acid-polyamine-organocation (apc) family.	-	-	-	-	-
11	Asc	DA	DA_912_scaffold_v01_96.g2868.t1	-	Y	AA_permease	proline permease	-	-	-	-	-	2.A.3.1.2	Electrochemical Potential-driven Transporters	the amino acid-polyamine-organocation (apc) family.	-	-	-	-	-
11	Asc	DA	DA_912_scaffold_v01_199.g5479.t1	-	N	AA_permease	general amino-acid permease gap1	-	-	-	-	-	2.A.3.10.2	Electrochemical Potential-driven Transporters	the amino acid-polyamine-organocation (apc) family.	-	-	-	-	-
11	Asc	DA	DA_912_scaffold_v01_202.g5545.t1	-	N	AA_permease	general amino-acid permease gap1	-	-	-	-	-	2.A.3.10.13	Electrochemical Potential-driven Transporters	the amino acid-polyamine-organocation (apc) family.	-	-	-	-	-
11	Asc	DA	DA_912_scaffold_v01_141.g3963.t1	-	N	AA_permease	general amino-acid permease gap1	-	-	-	-	-	2.A.3.10.21	Electrochemical Potential-driven Transporters	the amino acid-polyamine-organocation (apc) family.	-	-	-	-	-
11	Asc	DA	DA_912_scaffold_v01_612.g10290.t1	-	N	AA_permease	general amino acid permease agp3	-	-	-	-	-	2.A.3.10.14	Electrochemical Potential-driven Transporters	the amino acid-polyamine-organocation (apc) family.	-	-	-	-	-
11	Asc	DA	DA_912_scaffold_v01_66.g2034.t1	-	N	AA_permease	general amino acid permease agp2	-	-	-	-	-	2.A.3.10.19	Electrochemical Potential-driven Transporters	the amino acid-polyamine-organocation (apc) family.	-	-	-	-	-
11	Asc	DA	DA_912_scaffold_v01_141.g3964.t1	-	N	AA_permease	general amino acid permease agp2	-	-	-	-	-	2.A.3.10.19	Electrochemical Potential-driven Transporters	the amino acid-polyamine-organocation (apc) family.	-	-	-	-	-
11	Asc	DA	DA_912_scaffold_v01_214.g5833.t1	-	N	AA_permease	general amino acid permease	-	-	-	-	-	2.A.3.10.19	Electrochemical Potential-driven Transporters	the amino acid-polyamine-organocation (apc) family.	-	-	-	-	-
11	Asc	DA	DA_912_scaffold_v01_347.g7983.t1	-	N	AA_permease	dicarboxylic amino acid permease	-	-	-	-	-	2.A.3.10.18	Electrochemical Potential-driven Transporters	the amino acid-polyamine-organocation (apc) family.	-	-	-	-	-
11	Asc	DA	DA_912_scaffold_v01_42.g1038.t1	-	N	AA_permease	arginine permease	-	-	-	-	-	2.A.3.10.18	Electrochemical Potential-driven Transporters	the amino acid-polyamine-organocation (apc) family.	-	-	-	-	-
11	Asc	DA	DA_912_scaffold_v01_234.g6303.t1	-	N	AA_permease	amino-acid permease inda1	-	-	-	-	-	2.A.3.10.21	Electrochemical Potential-driven Transporters	the amino acid-polyamine-organocation (apc) family.	-	-	-	-	-
11	Asc	DA	DA_912_scaffold_v01_254.g6852.t1	-	N	AA_permease	amino-acid permease inda1	-	-	-	-	-	2.A.3.10.22	Electrochemical Potential-driven Transporters	the amino acid-polyamine-organocation (apc) family.	-	-	-	-	-
11	Asc	DA	DA_912_scaffold_v01_139.g3871.t1	-	N	AA_permease	amino-acid permease inda1	-	-	-	-	-	2.A.3.10.22	Electrochemical Potential-driven Transporters	the amino acid-polyamine-organocation (apc) family.	-	-	-	-	-
11	Asc	DA	DA_912_scaffold_v01_189.g5264.t1	-	N	AA_permease	amino acid transporter	-	-	-	-	-	2.A.3.10.19	Electrochemical Potential-driven Transporters	the amino acid-polyamine-organocation (apc) family.	-	-	-	-	-
11	Asc	DA	DA_912_scaffold_v01_342.g7907.t1	-	N	AA_permease	amino acid permease	-	-	-	-	-	2.A.3.10.4	Electrochemical Potential-driven Transporters	the amino acid-polyamine-organocation (apc) family.	-	-	-	-	-
11	Asc	DA	DA_912_scaffold_v01_575.g10109.t1	-	N	AA_permease	amino acid permease	-	-	-	-	-	2.A.3.10.14	Electrochemical Potential-driven Transporters	the amino acid-polyamine-organocation (apc) family.	-	-	-	-	-
11	Asc	DA	DA_912_scaffold_v01_47.g1167.t1	-	N	AA_permease	amino acid permease	-	-	-	-	-	2.A.3.10.14	Electrochemical Potential-driven Transporters	the amino acid-polyamine-organocation (apc) family.	-	-	-	-	-
11	Asc	DA	DA_912_scaffold_v01_108.g3218.t1	-	N	AA_permease	amino acid permease	-	-	-	-	-	2.A.3.10.19	Electrochemical Potential-driven Transporters	the amino acid-polyamine-organocation (apc) family.	-	-	-	-	-
11	Asc	DA	DA_912_scaffold_v01_14.g348.t1	-	N	AA_permease	amino acid	CE16	-	-	-	-	2.A.3.10.17	Electrochemical Potential-driven Transporters	the amino acid-polyamine-organocation (apc) family.	-	-	-	-	-
11	Asc	DA	DA_912_scaffold_v01_103.g3031.t1	-	N	AA_permease	amino acid	-	-	-	-	-	2.A.3.10.22	Electrochemical Potential-driven Transporters	the amino acid-polyamine-organocation (apc) family.	-	-	-	-	-
11	Asc	DS	DS_831_scaffold_v01_240.g8362.t1	-	N	AA_permease,PhyH	general amino acid permease agp2	GH2	-	-	Cluster_24	other	-	-	-	-	-	-	-	-
11	Asc	DS	DS_831_scaffold_v01_79.g3867.t1	-	N	AA_permease	proline-specific permease	-	-	-	-	-	-	-	-	-	-	-	-	-
11	Asc	DS	DS_831_scaffold_v01_17.g598.t1	-	N	AA_permease	proline permease	-	-	-	-	-	-	-	-	-	-	-	-	-
11	Asc	DS	DS_831_scaffold_v01_61.g2604.t1	-	N	AA_permease	proline permease	-	-	-	-	-	-	-	-	-	-	-	-	-
11	Asc	DS	DS_831_scaffold_v01_213.g7897.t1	-	N	AA_permease	general amino acid permease agp2	-	-	-	-	-	-	-	-	-	-	-	-	-
11	Asc	DS	DS_831_scaffold_v01_9.g225.t1	-	N	AA_permease	dicarboxylic amino acid permease	-	-	-	-	-	-	-	-	-	-	-	-	-
11	Asc	DS	DS_831_scaffold_v01_111.g5271.t1	-	N	AA_permease	dicarboxylic amino acid permease	-	-	-	-	-	-	-	-	-	-	-	-	-
11	Asc	DS	DS_831_scaffold_v01_31.g1288.t1	-	N	AA_permease	arginine permease	-	-	-	-	-	-	-	-	-	-	-	-	-
11	Asc	DS	DS_831_scaffold_v01_71.g3415.t1	-	N	AA_permease	amino-acid permease inda1	-	-	-	-	-	-	-	-	-	-	-	-	-
11	Asc	DS	DS_831_scaffold_v01_116.g5683.t1	-	N	AA_permease	amino-acid permease inda1	-	-	-	-	-	-	-	-	-	-	-	-	-
11	Asc	DS	DS_831_scaffold_v01_160.g6608.t1	-	N	AA_permease	amino-acid permease inda1	-	-	-	-	-	-	-	-	-	-	-	-	-
11	Asc	DS	DS_831_scaffold_v01_21.g837.t1	-	N	AA_permease	amino acid permease	-	-	-	-	-	-	-	-	-	-	-	-	-
11	Asc	DS	DS_831_scaffold_v01_164.g6761.t1	-	N	AA_permease	amino acid permease	-	-	-	-	-	-	-	-	-	-	-	-	-
11	Asc	DS	DS_831_scaffold_v01_245.g8485.t1	-	N	AA_permease	amino acid permease	-	-	-	-	-	-	-	-	-	-	-	-	-
11	Asc	DS	DS_831_scaffold_v01_81.g4079.t1	-	N	AA_permease	amino acid	-	-	-	-	-	-	-	-	-	-	-	-	-
11	Asc	DS	DS_831_scaffold_v01_162.g6726.t1	-	N	AA_permease	amino acid	-	-	-	-	-	-	-	-	-	-	-	-	-
11	Asc	DS	DS_831_scaffold_v01_239.g8324.t1	-	N	AA_permease	amino acid	-	-	-	-	-	-	-	-	-	-	-	-	-
11	Asc	DS	DS_831_scaffold_v01_124.g5853.t1	OG_952	N	AA_permease	amino acid	-	-	-	-	-	-	-	-	-	-	-	-	-
11	Asc	DS	DS_831_scaffold_v01_66.g2943.t1	-	N	AA_permease	aat family amino acid transporter	-	-	-	-	-	-	-	-	-	-	-	-	-
11	Asc	DS	DS_831_scaffold_v01_320.g9028.t1	-	N	AA_permease	aat family amino acid transporter	-	-	-	-	-	9.A.17.1.1	Incompletely Characterized Transport Systems	the integral membrane peroxisomal protein importer-2 (ppi2) family.	-	-	-	-	-
11	Asc	EL	EL1_03_scaffold_874.g4398.t1	-	N	AA_permease	amino acid	-	-	-	Cluster_23	t1pks	-	-	-	-	-	-	-	-
11	Asc	EL	EL1_03_scaffold_511.g2444.t1	-	N	AA_permease,DUF1772	general amino acid permease	-	-	-	-	-	-	-	-	-	-	-	-	-
11	Asc	EL	EL1_03_scaffold_34.g114.t1	-	N	AA_permease	amino acid permease	-	-	-	-	-	-	-	-	-	-	-	-	-
11	Asc	EL	EL1_03_scaffold_1203.g5974.t1	-	N	AA_permease	amino acid	-	-	-	-	-	-	-	-	-	-	-	-	-
11	Asc	EL	EL1_03_scaffold_439.g2162.t1	-	N	AA_permease	amino-acid permease inda1	-	-	-	-	-	-	-	-	-	-	-	-	-
11	Asc	EL	EL1_03_scaffold_854.g4292.t1	-	N	AA_permease	amino-acid permease inda1	-	-	-	-	-	3.A.9.1.1	Primary Active Transporters	the chloroplast envelope protein translocase (cept or tic-toc) family.	-	-	-	-	-
11	Asc	EL	EL1_03_scaffold_487.g2339.t1	-	N	AA_permease	arginine permease	-	-	-	-	-	3.A.9.1.1	Primary Active Transporters	the chloroplast envelope protein translocase (cept or tic-toc) family.	-	-	-	-	-
11	Asc	EL	EL1_03_scaffold_140.g657.t1	-	N	AA_permease	dicarboxylic amino acid permease	-	-	-	-	-	3.A.9.1.1	Primary Active Transporters	the chloroplast envelope protein translocase (cept or tic-toc) family.	-	-	-	-	-
11	Asc	EL	EL1_03_scaffold_1124.g5674.t1	-	N	AA_permease	dicarboxylic amino acid permease	-	-	-	-	-	-	-	-	-	-	-	-	-
11	Asc	EL	EL1_03_scaffold_706.g3350.t1	-	N	AA_permease	general amino acid permease agp2	-	-	-	-	-	-	-	-	-	-	-	-	-
11	Asc	EL	EL1_03_scaffold_1451.g7218.t1	-	N	AA_permease	general amino acid permease agp2	-	-	-	-	-	-	-	-	-	-	-	-	-
11	Asc	EL	EL1_03_scaffold_1083.g5508.t1	-	N	AA_permease	general amino acid permease agp3	-	-	-	-	-	-	-	-	-	-	-	-	-
11	Asc	EL	EL1_03_scaffold_492.g2358.t1	-	N	AA_permease	proline permease	-	-	-	-	-	-	-	-	-	-	-	-	-
11	Asc	EL	EL1_03_scaffold_933.g4699.t1	-	N	AA_permease	proline permease	-	-	-	-	-	-	-	-	-	-	-	-	-
11	Asc	EL	EL1_03_scaffold_1037.g5292.t1	-	N	AA_permease	proline permease	-	-	-	-	-	-	-	-	-	-	-	-	-
11	Asc	EL	EL1_03_scaffold_1989.g10075.t1	-	N	AA_permease	proline permease	-	-	-	-	-	-	-	-	-	-	-	-	-
11	Asc	EL	EL1_03_scaffold_933.g4700.t1	-	N	AA_permease	proline-specific permease	-	-	-	-	-	-	-	-	-	-	-	-	-
11	Asc	EL	EL1_03_scaffold_1457.g7268.t1	-	N	AA_permease	proline-specific permease	-	-	-	-	-	-	-	-	-	-	-	-	-
11	Asc	FM	gi|393221979|gb|EJD07463.1|	-	N	AA_permease	general amino acid permease 1	-	-	-	-	-	2.A.3.10.17	Electrochemical Potential-driven Transporters	the amino acid-polyamine-organocation (apc) family.	-	-	-	-	-
11	Asc	FM	gi|393217366|gb|EJD02855.1|	-	N	AA_permease	dicarboxylic amino acid permease	-	-	-	-	-	2.A.3.10.13	Electrochemical Potential-driven Transporters	the amino acid-polyamine-organocation (apc) family.	-	-	-	-	-
11	Asc	FM	gi|393217359|gb|EJD02848.1|	-	N	AA_permease	hypothetical protein FOMMEDRAFT_156205	-	-	-	-	-	2.A.3.10.13	Electrochemical Potential-driven Transporters	the amino acid-polyamine-organocation (apc) family.	-	-	-	-	-
11	Asc	FM	gi|393217358|gb|EJD02847.1|	-	N	AA_permease	hypothetical protein FOMMEDRAFT_134044	-	-	-	-	-	2.A.3.10.13	Electrochemical Potential-driven Transporters	the amino acid-polyamine-organocation (apc) family.	-	-	-	-	-
11	Asc	FM	gi|393215426|gb|EJD00917.1|	-	N	AA_permease	amino acid permease	-	-	-	-	-	2.A.3.10.17	Electrochemical Potential-driven Transporters	the amino acid-polyamine-organocation (apc) family.	-	-	-	-	-
11	Asc	FM	gi|393214927|gb|EJD00419.1|	-	N	AA_permease	general amino acid permease 1	-	-	-	-	-	2.A.3.10.17	Electrochemical Potential-driven Transporters	the amino acid-polyamine-organocation (apc) family.	-	-	-	-	-
11	Asc	FM	gi|393214396|gb|EJC99889.1|	-	N	AA_permease	hypothetical protein FOMMEDRAFT_142721	-	-	-	-	-	2.A.3.1.2	Electrochemical Potential-driven Transporters	the amino acid-polyamine-organocation (apc) family.	-	-	-	-	-
11	Asc	FM	gi|393214391|gb|EJC99884.1|	-	Y	AA_permease	hypothetical protein FOMMEDRAFT_170393	-	-	-	-	-	2.A.3.1.2	Electrochemical Potential-driven Transporters	the amino acid-polyamine-organocation (apc) family.	-	-	-	-	-
11	Asc	NP	NP2_03_scaffold_1104.g9105.t1	-	N	AA_permease	amino acid permease	-	-	-	-	-	2.A.3.10.14	Electrochemical Potential-driven Transporters	the amino acid-polyamine-organocation (apc) family.	-	-	-	-	-
11	Asc	NP	NP2_03_scaffold_31.g182.t1	-	N	AA_permease	general amino acid permease agp2	-	-	-	Cluster_02	other	2.A.3.10.19	Electrochemical Potential-driven Transporters	the amino acid-polyamine-organocation (apc) family.	-	-	-	-	-
11	Asc	NP	NP2_03_scaffold_442.g3818.t1	-	N	AA_permease	dicarboxylic amino acid permease	-	-	-	-	-	2.A.3.10.13	Electrochemical Potential-driven Transporters	the amino acid-polyamine-organocation (apc) family.	-	-	-	-	-
11	Asc	NP	NP2_03_scaffold_487.g4332.t1	-	N	AA_permease	dicarboxylic amino acid permease	-	-	-	-	-	2.A.3.10.13	Electrochemical Potential-driven Transporters	the amino acid-polyamine-organocation (apc) family.	-	-	-	-	-
11	Asc	NP	NP2_03_scaffold_1123.g9182.t1	-	N	AA_permease	dicarboxylic amino acid permease	-	-	-	-	-	2.A.3.10.13	Electrochemical Potential-driven Transporters	the amino acid-polyamine-organocation (apc) family.	-	-	-	-	-
11	Asc	NP	NP2_03_scaffold_522.g4416.t1	-	N	AA_permease	amino acid permease	-	-	-	-	-	2.A.3.10.14	Electrochemical Potential-driven Transporters	the amino acid-polyamine-organocation (apc) family.	-	-	-	-	-
11	Asc	NP	NP2_03_scaffold_968.g7925.t1	-	N	AA_permease	amino acid permease	-	-	-	-	-	2.A.3.10.14	Electrochemical Potential-driven Transporters	the amino acid-polyamine-organocation (apc) family.	-	-	-	-	-
11	Asc	NP	NP2_03_scaffold_253.g2072.t1	-	N	AA_permease	proline-specific permease	-	-	-	-	-	2.A.3.10.17	Electrochemical Potential-driven Transporters	the amino acid-polyamine-organocation (apc) family.	-	-	-	-	-
11	Asc	NP	NP2_03_scaffold_789.g6642.t1	-	N	AA_permease	amino acid	-	-	-	-	-	2.A.3.10.18	Electrochemical Potential-driven Transporters	the amino acid-polyamine-organocation (apc) family.	-	-	-	-	-
11	Asc	NP	NP2_03_scaffold_149.g1212.t1	-	N	AA_permease	dicarboxylic amino acid permease	-	-	-	-	-	2.A.3.10.18	Electrochemical Potential-driven Transporters	the amino acid-polyamine-organocation (apc) family.	-	-	-	-	-
11	Asc	NP	NP2_03_scaffold_953.g7850.t1	-	N	AA_permease	amino acid permease	-	-	-	-	-	2.A.3.10.18	Electrochemical Potential-driven Transporters	the amino acid-polyamine-organocation (apc) family.	-	-	-	-	-
11	Asc	NP	NP2_03_scaffold_1097.g8943.t1	-	N	AA_permease	proline permease	-	-	-	-	-	2.A.3.10.19	Electrochemical Potential-driven Transporters	the amino acid-polyamine-organocation (apc) family.	-	-	-	-	-
11	Asc	NP	NP2_03_scaffold_415.g3481.t1	-	N	AA_permease	general amino acid permease agp2	-	-	-	-	-	2.A.3.10.19	Electrochemical Potential-driven Transporters	the amino acid-polyamine-organocation (apc) family.	-	-	-	-	-
11	Asc	NP	NP2_03_scaffold_162.g1336.t1	-	N	AA_permease	general amino acid permease	-	-	-	-	-	2.A.3.10.19	Electrochemical Potential-driven Transporters	the amino acid-polyamine-organocation (apc) family.	-	-	-	-	-
11	Asc	NP	NP2_03_scaffold_679.g5657.t1	-	N	AA_permease	general amino acid permease	-	-	-	-	-	2.A.3.10.19	Electrochemical Potential-driven Transporters	the amino acid-polyamine-organocation (apc) family.	-	-	-	-	-
11	Asc	NP	NP2_03_scaffold_1097.g8913.t1	-	N	AA_permease	amino-acid permease inda1	-	-	-	-	-	2.A.3.10.2	Electrochemical Potential-driven Transporters	the amino acid-polyamine-organocation (apc) family.	-	-	-	-	-
11	Asc	NP	NP2_03_scaffold_995.g8060.t1	-	N	AA_permease	amino acid permease	-	-	-	-	-	2.A.3.10.2	Electrochemical Potential-driven Transporters	the amino acid-polyamine-organocation (apc) family.	-	-	-	-	-
11	Asc	NP	NP2_03_scaffold_468.g4104.t1	-	N	AA_permease	amino acid	-	-	-	-	-	2.A.3.10.21	Electrochemical Potential-driven Transporters	the amino acid-polyamine-organocation (apc) family.	-	-	-	-	-
11	Asc	NP	NP2_03_scaffold_957.g7866.t1	-	N	AA_permease	amino acid	-	-	-	-	-	2.A.3.10.21	Electrochemical Potential-driven Transporters	the amino acid-polyamine-organocation (apc) family.	-	-	-	-	-
11	Asc	NP	NP2_03_scaffold_905.g7471.t1	-	N	AA_permease	aat family amino acid transporter	-	-	-	-	-	2.A.3.10.21	Electrochemical Potential-driven Transporters	the amino acid-polyamine-organocation (apc) family.	-	-	-	-	-
11	Asc	NP	NP2_03_scaffold_1288.g10351.t1	-	N	AA_permease	amino-acid permease inda1	-	-	-	-	-	2.A.3.10.22	Electrochemical Potential-driven Transporters	the amino acid-polyamine-organocation (apc) family.	-	-	-	-	-
11	Asc	NP	NP2_03_scaffold_740.g6374.t1	-	N	AA_permease	amino acid permease	-	-	-	-	-	2.A.3.10.22	Electrochemical Potential-driven Transporters	the amino acid-polyamine-organocation (apc) family.	-	-	-	-	-
11	Asc	NP	NP2_03_scaffold_982.g7987.t1	-	N	AA_permease	proline permease	-	-	-	-	-	2.A.3.10.3	Electrochemical Potential-driven Transporters	the amino acid-polyamine-organocation (apc) family.	-	-	-	-	-
11	Asc	NP	NP2_03_scaffold_299.g2529.t1	-	N	AA_permease	proline-specific permease	-	-	-	-	-	2.A.3.10.3	Electrochemical Potential-driven Transporters	the amino acid-polyamine-organocation (apc) family.	-	-	-	-	-
11	Asc	NP	NP2_03_scaffold_916.g7581.t1	-	N	AA_permease	proline permease	-	-	-	-	-	2.A.3.10.3	Electrochemical Potential-driven Transporters	the amino acid-polyamine-organocation (apc) family.	-	-	-	-	-
11	Asc	NP	NP2_03_scaffold_536.g4479.t1	-	N	AA_permease	arginine permease	-	-	-	-	-	2.A.3.10.4	Electrochemical Potential-driven Transporters	the amino acid-polyamine-organocation (apc) family.	-	-	-	-	-
11	Asc	NP	NP2_03_scaffold_912.g7537.t1	-	N	AA_permease	general amino acid permease	-	-	-	-	-	2.A.3.10.8	Electrochemical Potential-driven Transporters	the amino acid-polyamine-organocation (apc) family.	-	-	-	-	-
11	Asc	NP	NP2_03_scaffold_1270.g10194.t1	-	N	AA_permease	amino acid transporter	-	-	-	-	-	2.A.3.10.10	Electrochemical Potential-driven Transporters	the amino acid-polyamine-organocation (apc) family.	-	-	-	-	-
11	Asc	PA	PA7_03_scaffold_495.g8676.t1	-	N	AA_permease	amino acid permease	-	-	-	-	-	2.A.3.1.2	Electrochemical Potential-driven Transporters	the amino acid-polyamine-organocation (apc) family.	-	-	-	-	-
11	Asc	PA	PA7_03_scaffold_500.g9206.t1	-	N	AA_permease	-	-	-	-	-	-	2.A.3.10.1	Electrochemical Potential-driven Transporters	the amino acid-polyamine-organocation (apc) family.	-	-	-	-	-
11	Asc	PA	PA7_03_scaffold_455.g8027.t1	-	N	AA_permease	hypothetical protein MYCTH_2299723	-	-	-	-	-	2.A.3.10.13	Electrochemical Potential-driven Transporters	the amino acid-polyamine-organocation (apc) family.	-	-	-	-	-
11	Asc	PA	PA7_03_scaffold_62.g1487.t1	-	N	AA_permease	dicarboxylic amino acid permease	-	-	-	-	-	2.A.3.10.13	Electrochemical Potential-driven Transporters	the amino acid-polyamine-organocation (apc) family.	-	-	-	-	-
11	Asc	PA	PA7_03_scaffold_450.g7839.t1	-	N	AA_permease	amino acid permease	-	-	-	-	-	2.A.3.10.13	Electrochemical Potential-driven Transporters	the amino acid-polyamine-organocation (apc) family.	-	-	-	-	-
11	Asc	PA	PA7_03_scaffold_580.g10560.t1	-	N	AA_permease	general amino acid permease agp3	-	-	-	-	-	2.A.3.10.14	Electrochemical Potential-driven Transporters	the amino acid-polyamine-organocation (apc) family.	-	-	-	-	-
11	Asc	PA	PA7_03_scaffold_20.g366.t1	-	N	AA_permease	amino acid permease	-	-	-	-	-	2.A.3.10.14	Electrochemical Potential-driven Transporters	the amino acid-polyamine-organocation (apc) family.	-	-	-	-	-
11	Asc	PA	PA7_03_scaffold_534.g9663.t1	-	N	AA_permease	arginine permease	-	-	-	-	-	2.A.3.10.17	Electrochemical Potential-driven Transporters	the amino acid-polyamine-organocation (apc) family.	-	-	-	-	-
11	Asc	PA	PA7_03_scaffold_281.g4456.t1	-	N	AA_permease	proline-specific permease	-	-	-	-	-	2.A.3.10.17	Electrochemical Potential-driven Transporters	the amino acid-polyamine-organocation (apc) family.	-	-	-	-	-
11	Asc	PA	PA7_03_scaffold_301.g5125.t1	-	N	AA_permease	proline-specific permease	-	-	-	-	-	2.A.3.10.17	Electrochemical Potential-driven Transporters	the amino acid-polyamine-organocation (apc) family.	-	-	-	-	-
11	Asc	PA	PA7_03_scaffold_410.g6828.t1	-	N	AA_permease	-	-	-	-	-	-	2.A.3.10.17	Electrochemical Potential-driven Transporters	the amino acid-polyamine-organocation (apc) family.	-	-	-	-	-
11	Asc	PA	PA7_03_scaffold_265.g4146.t1	-	N	AA_permease	amino acid permease	-	-	-	-	-	2.A.3.10.18	Electrochemical Potential-driven Transporters	the amino acid-polyamine-organocation (apc) family.	-	-	-	-	-
11	Asc	PA	PA7_03_scaffold_610.g11364.t1	-	N	AA_permease	amino acid permease	-	-	-	-	-	2.A.3.10.18	Electrochemical Potential-driven Transporters	the amino acid-polyamine-organocation (apc) family.	-	-	-	-	-
11	Asc	PA	PA7_03_scaffold_499.g9160.t1	-	N	AA_permease	amino acid transporter	-	-	-	-	-	2.A.3.10.18	Electrochemical Potential-driven Transporters	the amino acid-polyamine-organocation (apc) family.	-	-	-	-	-
11	Asc	PA	PA7_03_scaffold_62.g1469.t1	-	N	AA_permease	amino acid transporter	-	-	-	-	-	2.A.3.10.18	Electrochemical Potential-driven Transporters	the amino acid-polyamine-organocation (apc) family.	-	-	-	-	-
11	Asc	PA	PA7_03_scaffold_84.g1725.t1	-	N	AA_permease	carnitine transport protein	-	-	-	-	-	2.A.3.10.19	Electrochemical Potential-driven Transporters	the amino acid-polyamine-organocation (apc) family.	-	-	-	-	-
11	Asc	PA	PA7_03_scaffold_141.g2524.t1	-	N	AA_permease	amino acid transporter	-	-	-	-	-	2.A.3.10.19	Electrochemical Potential-driven Transporters	the amino acid-polyamine-organocation (apc) family.	-	-	-	-	-
11	Asc	PA	PA7_03_scaffold_182.g3330.t1	-	N	AA_permease	amino acid transporter	-	-	-	-	-	2.A.3.10.19	Electrochemical Potential-driven Transporters	the amino acid-polyamine-organocation (apc) family.	-	-	-	-	-
11	Asc	PA	PA7_03_scaffold_295.g5046.t1	-	N	AA_permease	amino acid	-	-	-	-	-	2.A.3.10.19	Electrochemical Potential-driven Transporters	the amino acid-polyamine-organocation (apc) family.	-	-	-	-	-
11	Asc	PA	PA7_03_scaffold_597.g10960.t1	-	N	AA_permease	proline permease	-	-	-	-	-	2.A.3.10.19	Electrochemical Potential-driven Transporters	the amino acid-polyamine-organocation (apc) family.	-	-	-	-	-
11	Asc	PA	PA7_03_scaffold_592.g10844.t1	-	N	AA_permease	general amino acid permease	-	-	-	-	-	2.A.3.10.19	Electrochemical Potential-driven Transporters	the amino acid-polyamine-organocation (apc) family.	-	-	-	-	-
11	Asc	PA	PA7_03_scaffold_293.g5017.t1	-	N	AA_permease	general amino acid permease agp2	-	-	-	-	-	2.A.3.10.19	Electrochemical Potential-driven Transporters	the amino acid-polyamine-organocation (apc) family.	-	-	-	-	-
11	Asc	PA	PA7_03_scaffold_504.g9323.t1	-	N	AA_permease	general amino-acid permease gap1	-	-	-	-	-	2.A.3.10.2	Electrochemical Potential-driven Transporters	the amino acid-polyamine-organocation (apc) family.	-	-	-	-	-
11	Asc	PA	PA7_03_scaffold_293.g5011.t1	-	N	AA_permease	amino acid transporter	-	-	-	-	-	2.A.3.10.2	Electrochemical Potential-driven Transporters	the amino acid-polyamine-organocation (apc) family.	-	-	-	-	-
11	Asc	PA	PA7_03_scaffold_455.g8020.t1	-	N	AA_permease	amino acid permease	-	-	-	-	-	2.A.3.10.2	Electrochemical Potential-driven Transporters	the amino acid-polyamine-organocation (apc) family.	-	-	-	-	-
11	Asc	PA	PA7_03_scaffold_561.g10279.t1	-	N	AA_permease	amino-acid permease inda1	-	-	-	-	-	2.A.3.10.21	Electrochemical Potential-driven Transporters	the amino acid-polyamine-organocation (apc) family.	-	-	-	-	-
11	Asc	PA	PA7_03_scaffold_610.g11403.t1	-	N	AA_permease	amino-acid permease inda1	-	-	-	-	-	2.A.3.10.21	Electrochemical Potential-driven Transporters	the amino acid-polyamine-organocation (apc) family.	-	-	-	-	-
11	Asc	PA	PA7_03_scaffold_610.g11358.t1	-	N	AA_permease	amino acid	-	-	-	-	-	2.A.3.10.21	Electrochemical Potential-driven Transporters	the amino acid-polyamine-organocation (apc) family.	-	-	-	-	-
11	Asc	PA	PA7_03_scaffold_610.g11374.t1	-	N	AA_permease	-	-	-	-	-	-	2.A.3.10.21	Electrochemical Potential-driven Transporters	the amino acid-polyamine-organocation (apc) family.	-	-	-	-	-
11	Asc	PA	PA7_03_scaffold_47.g1234.t1	-	N	AA_permease	amino acid permease	-	-	-	-	-	2.A.3.10.22	Electrochemical Potential-driven Transporters	the amino acid-polyamine-organocation (apc) family.	-	-	-	-	-
11	Asc	PA	PA7_03_scaffold_129.g2206.t1	-	N	AA_permease	amino-acid permease inda1	-	-	-	-	-	2.A.3.10.22	Electrochemical Potential-driven Transporters	the amino acid-polyamine-organocation (apc) family.	-	-	-	-	-
11	Asc	PA	PA7_03_scaffold_270.g4235.t1	-	N	AA_permease	proline permease	-	-	-	-	-	2.A.3.10.3	Electrochemical Potential-driven Transporters	the amino acid-polyamine-organocation (apc) family.	-	-	-	-	-
11	Asc	PA	PA7_03_scaffold_534.g9664.t1	-	N	AA_permease	amino acid permease	-	-	-	-	-	2.A.3.10.4	Electrochemical Potential-driven Transporters	the amino acid-polyamine-organocation (apc) family.	-	-	-	-	-
11	Asc	PA	PA7_03_scaffold_39.g812.t1	-	N	AA_permease	amino acid permease	-	-	-	-	-	2.A.3.10.4	Electrochemical Potential-driven Transporters	the amino acid-polyamine-organocation (apc) family.	-	-	-	-	-
11	Asc	PA	PA7_03_scaffold_359.g5996.t1	-	N	AA_permease	-	-	-	-	-	-	2.A.3.10.20	Electrochemical Potential-driven Transporters	the amino acid-polyamine-organocation (apc) family.	-	-	-	-	-
11	Asc	PC	PC4_UCR_scaffold_v01_104.g4349.t1	-	N	AA_permease	proline-specific permease	-	-	-	-	-	2.A.3.10.3	Electrochemical Potential-driven Transporters	the amino acid-polyamine-organocation (apc) family.	-	-	-	-	-
11	Asc	PC	PC4_UCR_scaffold_v01_261.g6923.t1	-	N	AA_permease	proline permease	-	-	-	-	-	2.A.3.10.3	Electrochemical Potential-driven Transporters	the amino acid-polyamine-organocation (apc) family.	-	-	-	-	-
11	Asc	PC	PC4_UCR_scaffold_v01_155.g5786.t1	-	N	AA_permease	general amino acid permease agp2	-	-	-	-	-	2.A.3.10.19	Electrochemical Potential-driven Transporters	the amino acid-polyamine-organocation (apc) family.	-	-	-	-	-
11	Asc	PC	PC4_UCR_scaffold_v01_118.g4828.t1	-	N	AA_permease	general amino acid permease	-	-	-	-	-	2.A.3.10.3	Electrochemical Potential-driven Transporters	the amino acid-polyamine-organocation (apc) family.	-	-	-	-	-
11	Asc	PC	PC4_UCR_scaffold_v01_199.g6526.t1	-	N	AA_permease	general amino acid permease	-	-	-	-	-	2.A.3.10.19	Electrochemical Potential-driven Transporters	the amino acid-polyamine-organocation (apc) family.	-	-	-	-	-
11	Asc	PC	PC4_UCR_scaffold_v01_28.g1245.t1	-	N	AA_permease	general amino acid permease	-	-	-	-	-	2.A.3.10.19	Electrochemical Potential-driven Transporters	the amino acid-polyamine-organocation (apc) family.	-	-	-	-	-
11	Asc	PC	PC4_UCR_scaffold_v01_34.g1404.t1	-	N	AA_permease	general amino acid permease	-	-	-	-	-	2.A.3.10.19	Electrochemical Potential-driven Transporters	the amino acid-polyamine-organocation (apc) family.	-	-	-	-	-
11	Asc	PC	PC4_UCR_scaffold_v01_86.g3796.t1	-	N	AA_permease	dicarboxylic amino acid permease	-	-	-	-	-	2.A.3.10.18	Electrochemical Potential-driven Transporters	the amino acid-polyamine-organocation (apc) family.	-	-	-	-	-
11	Asc	PC	PC4_UCR_scaffold_v01_80.g3410.t1	-	N	AA_permease	arginine transporter	-	-	-	-	-	2.A.3.10.4	Electrochemical Potential-driven Transporters	the amino acid-polyamine-organocation (apc) family.	-	-	-	-	-
11	Asc	PC	PC4_UCR_scaffold_v01_67.g2911.t1	-	N	AA_permease	arginine permease	-	-	-	-	-	2.A.3.10.17	Electrochemical Potential-driven Transporters	the amino acid-polyamine-organocation (apc) family.	-	-	-	-	-
11	Asc	PC	PC4_UCR_scaffold_v01_193.g6412.t1	-	N	AA_permease	amino acid transporter	-	-	-	-	-	2.A.3.10.18	Electrochemical Potential-driven Transporters	the amino acid-polyamine-organocation (apc) family.	-	-	-	-	-
11	Asc	PC	PC4_UCR_scaffold_v01_47.g1997.t1	-	N	AA_permease	amino acid transporter	-	-	-	-	-	2.A.3.10.18	Electrochemical Potential-driven Transporters	the amino acid-polyamine-organocation (apc) family.	-	-	-	-	-
11	Asc	PC	PC4_UCR_scaffold_v01_60.g2506.t1	-	N	AA_permease	amino acid transporter	-	-	-	-	-	2.A.3.10.21	Electrochemical Potential-driven Transporters	the amino acid-polyamine-organocation (apc) family.	-	-	-	-	-
11	Asc	PC	PC4_UCR_scaffold_v01_116.g4777.t1	-	N	AA_permease	amino acid permease	-	-	-	-	-	2.A.3.10.21	Electrochemical Potential-driven Transporters	the amino acid-polyamine-organocation (apc) family.	-	-	-	-	-
11	Asc	PC	PC4_UCR_scaffold_v01_147.g5640.t1	-	N	AA_permease	amino acid permease	-	-	-	-	-	2.A.3.10.2	Electrochemical Potential-driven Transporters	the amino acid-polyamine-organocation (apc) family.	-	-	-	-	-
11	Asc	PC	PC4_UCR_scaffold_v01_41.g1783.t1	-	N	AA_permease	amino acid permease	-	-	-	-	-	2.A.3.10.14	Electrochemical Potential-driven Transporters	the amino acid-polyamine-organocation (apc) family.	-	-	-	-	-
11	Asc	PC	PC4_UCR_scaffold_v01_71.g3042.t1	-	N	AA_permease	amino acid permease	-	-	-	-	-	2.A.3.10.14	Electrochemical Potential-driven Transporters	the amino acid-polyamine-organocation (apc) family.	-	-	-	-	-
11	Asc	PC	PC4_UCR_scaffold_v01_74.g3221.t1	-	N	AA_permease	amino acid permease	-	-	-	-	-	2.A.3.10.2	Electrochemical Potential-driven Transporters	the amino acid-polyamine-organocation (apc) family.	-	-	-	-	-
11	Asc	PC	PC4_UCR_scaffold_v01_98.g4198.t1	-	N	AA_permease	amino acid permease	-	-	-	-	-	2.A.3.10.14	Electrochemical Potential-driven Transporters	the amino acid-polyamine-organocation (apc) family.	-	-	-	-	-
11	Asc	PC	PC4_UCR_scaffold_v01_118.g4836.t1	-	N	AA_permease	amino acid	-	-	-	-	-	2.A.3.10.18	Electrochemical Potential-driven Transporters	the amino acid-polyamine-organocation (apc) family.	-	-	-	-	-
11	Asc	PC	PC4_UCR_scaffold_v01_83.g3582.t1	-	N	AA_permease	amino acid	-	-	-	-	-	2.A.3.10.19	Electrochemical Potential-driven Transporters	the amino acid-polyamine-organocation (apc) family.	-	-	-	-	-
11	Asc	PC	PC4_UCR_scaffold_v01_26.g1167.t1	-	N	AA_permease	aat family amino acid transporter	-	-	-	-	-	2.A.3.10.17	Electrochemical Potential-driven Transporters	the amino acid-polyamine-organocation (apc) family.	-	-	-	-	-
11	Asc	PC	PC4_UCR_scaffold_v01_93.g4048.t1	-	N	AA_permease	aat family amino acid transporter	-	-	-	-	-	2.A.3.10.21	Electrochemical Potential-driven Transporters	the amino acid-polyamine-organocation (apc) family.	-	-	-	-	-
11	Asc	PC	PC4_UCR_scaffold_v01_65.g2790.t1	-	N	AA_permease,AA_permease_2	arginine permease	-	-	-	-	-	2.A.3.10.4	Electrochemical Potential-driven Transporters	the amino acid-polyamine-organocation (apc) family.	-	-	-	-	-
11	Asc	PC	PC4_UCR_scaffold_v01_189.g6376.t1	-	N	AA_permease,MutS_III,MutS_IV,MutS_V	dna mismatch repair protein msh4	-	-	-	-	-	2.A.3.10.17	Electrochemical Potential-driven Transporters	the amino acid-polyamine-organocation (apc) family.	-	-	-	-	-
11	Asc	PC	PC4_UCR_scaffold_v01_104.g4340.t1	-	N	AA_permease,Sugar_tr	dicarboxylic amino acid permease	-	-	-	-	-	2.A.3.10.13	Electrochemical Potential-driven Transporters	the amino acid-polyamine-organocation (apc) family.	-	-	-	-	-
11	Asc	SC	YBR068C	-	N	AA_permease	High-affinity leucine permease; functions as a branched-chain amino acid permease involved in uptake of leucine, isoleucine and valine; contains 12 predicted transmembrane domains; BAP2 has a paralog, BAP3, that arose from the whole genome duplication	--	-	-	-	-	2.A.3.10.7	Electrochemical Potential-driven Transporters	the amino acid-polyamine-organocation (apc) family.	-	-	-	-	-
11	Asc	SC	YBR069C	-	N	AA_permease	Amino acid transporter for valine, leucine, isoleucine, and tyrosine; low-affinity tryptophan and histidine transporter; overexpression confers FK506 and FTY720 resistance; protein abundance increases in response to DNA replication stress	--	-	-	-	-	2.A.3.10.5	Electrochemical Potential-driven Transporters	the amino acid-polyamine-organocation (apc) family.	-	-	-	-	-
11	Asc	SC	YBR132C	-	N	AA_permease	Plasma membrane regulator of polyamine and carnitine transport; has similarity to transporters but lacks transport activity; may act as a sensor that transduces environmental signals; has a positive or negative regulatory effect on transcription of many transporter genes	--	-	-	-	-	2.A.3.10.19	Electrochemical Potential-driven Transporters	the amino acid-polyamine-organocation (apc) family.	-	-	-	-	-
11	Asc	SC	YCL025C	-	N	AA_permease	Low-affinity amino acid permease with broad substrate range; involved in uptake of asparagine, glutamine, and other amino acids; expression regulated by SPS plasma membrane amino acid sensor system (Ssy1p-Ptr3p-Ssy5p); AGP1 has a paralog, GNP1, that arose from the whole genome duplication	--	-	-	-	-	2.A.3.10.6	Electrochemical Potential-driven Transporters	the amino acid-polyamine-organocation (apc) family.	-	-	-	-	-
11	Asc	SC	YDR046C	-	N	AA_permease	Amino acid permease; involved in uptake of cysteine, leucine, isoleucine and valine; BAP3 has a paralog, BAP2, that arose from the whole genome duplication	--	-	-	-	-	2.A.3.10.6	Electrochemical Potential-driven Transporters	the amino acid-polyamine-organocation (apc) family.	-	-	-	-	-
11	Asc	SC	YDR160W	-	N	AA_permease	Component of the SPS plasma membrane amino acid sensor system; senses external amino acid concentration and transmits intracellular signals that result in regulation of expression of amino acid permease genes; other members are Ssy1p, Ptr3p, and Ssy5p	--	-	-	-	-	2.A.3.10.12	Electrochemical Potential-driven Transporters	the amino acid-polyamine-organocation (apc) family.	-	-	-	-	-
11	Asc	SC	YDR508C	-	N	AA_permease	High-affinity glutamine permease; also transports Leu, Ser, Thr, Cys, Met and Asn; expression is fully dependent on Grr1p and modulated by the Ssy1p-Ptr3p-Ssy5p (SPS) sensor of extracellular amino acids; GNP1 has a paralog, AGP1, that arose from the whole genome duplication	--	-	-	-	-	2.A.3.10.6	Electrochemical Potential-driven Transporters	the amino acid-polyamine-organocation (apc) family.	-	-	-	-	-
11	Asc	SC	YEL063C	-	N	AA_permease	Plasma membrane arginine permease; requires phosphatidyl ethanolamine (PE) for localization, exclusively associated with lipid rafts; mutation confers canavanine resistance; CAN1 has a paralog, ALP1, that arose from the whole genome duplication	--	-	-	-	-	2.A.3.10.4	Electrochemical Potential-driven Transporters	the amino acid-polyamine-organocation (apc) family.	-	-	-	-	-
11	Asc	SC	YFL055W	-	N	AA_permease	Low-affinity amino acid permease; may act to supply the cell with amino acids as nitrogen source in nitrogen-poor conditions; transcription is induced under conditions of sulfur limitation; plays a role in regulating Ty1 transposition	--	-	-	-	-	2.A.3.10.14	Electrochemical Potential-driven Transporters	the amino acid-polyamine-organocation (apc) family.	-	-	-	-	-
11	Asc	SC	YGR191W	-	N	AA_permease	High-affinity histidine permease; also involved in the transport of manganese ions	--	-	-	-	-	2.A.3.10.2	Electrochemical Potential-driven Transporters	the amino acid-polyamine-organocation (apc) family.	-	-	-	-	-
11	Asc	SC	YKR039W	-	N	AA_permease	General amino acid permease; Gap1p senses the presence of amino acid substrates to regulate localization to the plasma membrane when needed; essential for invasive growth	--	-	-	-	-	2.A.3.10.2	Electrochemical Potential-driven Transporters	the amino acid-polyamine-organocation (apc) family.	-	-	-	-	-
11	Asc	SC	YLL061W	-	N	AA_permease	High-affinity S-methylmethionine permease; required for utilization of S-methylmethionine as a sulfur source; has similarity to S-adenosylmethionine permease Sam3p	--	-	-	-	-	2.A.3.10.16	Electrochemical Potential-driven Transporters	the amino acid-polyamine-organocation (apc) family.	-	-	-	-	-
11	Asc	SC	YNL268W	-	N	AA_permease	Lysine permease; one of three amino acid permeases (Alp1p, Can1p, Lyp1p) responsible for uptake of cationic amino acids	--	-	-	-	-	2.A.3.10.4	Electrochemical Potential-driven Transporters	the amino acid-polyamine-organocation (apc) family.	-	-	-	-	-
11	Asc	SC	YNL270C	-	N	AA_permease	Arginine transporter; expression is normally very low and it is unclear what conditions would induce significant expression; ALP1 has a paralog, CAN1, that arose from the whole genome duplication	--	-	-	-	-	2.A.3.10.4	Electrochemical Potential-driven Transporters	the amino acid-polyamine-organocation (apc) family.	-	-	-	-	-
11	Asc	SC	YOL020W	-	N	AA_permease	High affinity tryptophan and tyrosine permease; overexpression confers FK506 and FTY720 resistance	--	-	-	-	-	2.A.3.10.8	Electrochemical Potential-driven Transporters	the amino acid-polyamine-organocation (apc) family.	-	-	-	-	-
11	Asc	SC	YOR348C	-	N	AA_permease	Proline permease; required for high-affinity transport of proline; also transports the toxic proline analog azetidine-2-carboxylate (AzC); PUT4 transcription is repressed in ammonia-grown cells	--	-	-	-	-	2.A.3.10.3	Electrochemical Potential-driven Transporters	the amino acid-polyamine-organocation (apc) family.	-	-	-	-	-
11	Asc	SC	YPL265W	-	N	AA_permease	Dicarboxylic amino acid permease; mediates high-affinity and high-capacity transport of L-glutamate and L-aspartate; also a transporter for Gln, Asn, Ser, Ala, and Gly; relocalizes from plasma membrane to vacuole upon DNA replication stress	--	-	-	-	-	2.A.3.10.13	Electrochemical Potential-driven Transporters	the amino acid-polyamine-organocation (apc) family.	-	-	-	-	-
11	Asc	SC	YPL274W	-	N	AA_permease	High-affinity S-adenosylmethionine permease; required for utilization of S-adenosylmethionine as a sulfur source; has similarity to S-methylmethionine permease Mmp1p	--	-	-	-	-	2.A.3.10.15	Electrochemical Potential-driven Transporters	the amino acid-polyamine-organocation (apc) family.	-	-	-	-	-
11	Asc	SH	gi|389744870|gb|EIM86052.1|	-	N	AA_permease	hypothetical protein STEHIDRAFT_98392	-	-	-	-	-	2.A.3.1.2	Electrochemical Potential-driven Transporters	the amino acid-polyamine-organocation (apc) family.	-	-	-	-	-
11	Asc	SH	gi|389748715|gb|EIM89892.1|	-	N	AA_permease	dicarbixylic amino acid permease	-	-	-	-	-	2.A.3.10.13	Electrochemical Potential-driven Transporters	the amino acid-polyamine-organocation (apc) family.	-	-	-	-	-
11	Asc	SH	gi|389750184|gb|EIM91355.1|	-	N	AA_permease	hypothetical protein STEHIDRAFT_153002	-	-	-	-	-	2.A.3.10.17	Electrochemical Potential-driven Transporters	the amino acid-polyamine-organocation (apc) family.	-	-	-	-	-
11	Asc	SH	gi|389747989|gb|EIM89167.1|	-	N	AA_permease	hypothetical protein STEHIDRAFT_94289	-	-	-	-	-	2.A.3.10.17	Electrochemical Potential-driven Transporters	the amino acid-polyamine-organocation (apc) family.	-	-	-	-	-
11	Asc	SH	gi|389746864|gb|EIM88043.1|	-	N	AA_permease	general amino acid permease 1	-	-	-	-	-	2.A.3.10.17	Electrochemical Potential-driven Transporters	the amino acid-polyamine-organocation (apc) family.	-	-	-	-	-
11	Asc	SH	gi|389744171|gb|EIM85354.1|	-	N	AA_permease	hypothetical protein STEHIDRAFT_80731	-	-	-	-	-	2.A.3.10.17	Electrochemical Potential-driven Transporters	the amino acid-polyamine-organocation (apc) family.	-	-	-	-	-
11	Asc	SH	gi|389742162|gb|EIM83349.1|	-	N	AA_permease	amino acid permease	-	-	-	-	-	2.A.3.10.17	Electrochemical Potential-driven Transporters	the amino acid-polyamine-organocation (apc) family.	-	-	-	-	-
11	Asc	SH	gi|389742161|gb|EIM83348.1|	-	N	AA_permease	amino acid permease	-	-	-	-	-	2.A.3.10.17	Electrochemical Potential-driven Transporters	the amino acid-polyamine-organocation (apc) family.	-	-	-	-	-
11	Asc	SH	gi|389740574|gb|EIM81765.1|	-	N	AA_permease	general amino acid permease 1	-	-	-	-	-	2.A.3.10.17	Electrochemical Potential-driven Transporters	the amino acid-polyamine-organocation (apc) family.	-	-	-	-	-
11	Asc	SH	gi|389748221|gb|EIM89399.1|	-	N	AA_permease	hypothetical protein STEHIDRAFT_155064	-	-	-	-	-	2.A.3.10.18	Electrochemical Potential-driven Transporters	the amino acid-polyamine-organocation (apc) family.	-	-	-	-	-
11	Asc	SH	gi|389744041|gb|EIM85224.1|	-	N	AA_permease	amino acid transporter	-	-	-	-	-	2.A.3.10.18	Electrochemical Potential-driven Transporters	the amino acid-polyamine-organocation (apc) family.	-	-	-	-	-
11	Asc	SH	gi|389742845|gb|EIM84031.1|	-	N	AA_permease	hypothetical protein STEHIDRAFT_159634	-	-	-	-	-	2.A.3.10.18	Electrochemical Potential-driven Transporters	the amino acid-polyamine-organocation (apc) family.	-	-	-	-	-
11	Asc	SH	gi|389739860|gb|EIM81052.1|	-	N	AA_permease	amino acid transporter	-	-	-	-	-	2.A.3.10.18	Electrochemical Potential-driven Transporters	the amino acid-polyamine-organocation (apc) family.	-	-	-	-	-
11	Asc	SH	gi|389739762|gb|EIM80954.1|	-	N	AA_permease	hypothetical protein STEHIDRAFT_134689	-	-	-	-	-	2.A.3.10.18	Electrochemical Potential-driven Transporters	the amino acid-polyamine-organocation (apc) family.	-	-	-	-	-
12	Asc	DS	DS_831_scaffold_v01_241.g8409.t1	-	N	MFS_1,adh_short_C2	short-chain dehydrogenase reductase sdr	-	-	-	-	-	-	-	-	PHI:784	3e-82	MGG_00056	Magnaporthe oryzae	Reduced virulence
12	Asc	PC	PC4_UCR_scaffold_v01_86.g3785.t1	-	N	MFS_1,Pkinase	allantoate permease	CBM6	-	-	-	-	2.A.1.14.4	Electrochemical Potential-driven Transporters	the major facilitator superfamily (mfs).	PHI:1194	1e-168	(Sc Mkk1/Mkk2)	Gibberella zeae (related: Fusarium graminearum)	Reduced virulence
12	Asc	BC	BC1T_04332		N	MFS_1	vitamin h	-	-	-	-	-	2.A.1.14.4	Electrochemical Potential-driven Transporters	the major facilitator superfamily (mfs).	-	-	-	-	-
12	Asc	BC	BC1T_05485		N	MFS_1	allantoate permease	-	-	-	-	-	2.A.1.14.4	Electrochemical Potential-driven Transporters	the major facilitator superfamily (mfs).	-	-	-	-	-
12	Asc	BC	BC1T_06907		N	MFS_1	allantoate transport protein	-	-	-	-	-	2.A.1.14.4	Electrochemical Potential-driven Transporters	the major facilitator superfamily (mfs).	-	-	-	-	-
12	Asc	BC	BC1T_09083		N	MFS_1	mfs allantoate	-	-	-	-	-	2.A.1.14.4	Electrochemical Potential-driven Transporters	the major facilitator superfamily (mfs).	-	-	-	-	-
12	Asc	BC	BC1T_11810		N	MFS_1	allantoate permease	-	-	-	-	-	2.A.1.14.4	Electrochemical Potential-driven Transporters	the major facilitator superfamily (mfs).	-	-	-	-	-
12	Asc	BC	BC1T_12712		N	MFS_1	mfs allantoate transporter	-	-	-	-	-	2.A.1.14.4	Electrochemical Potential-driven Transporters	the major facilitator superfamily (mfs).	-	-	-	-	-
12	Asc	BC	BC1T_06894		N	MFS_1	allantoate permease	-	-	-	-	-	2.A.1.14.4	Electrochemical Potential-driven Transporters	the major facilitator superfamily (mfs).	-	-	-	-	-
12	Asc	BC	BC1T_09082		Y	-	mfs allantoate	-	-	-	-	-	2.A.1.14.4	Electrochemical Potential-driven Transporters	the major facilitator superfamily (mfs).	-	-	-	-	-
12	Asc	BC	BC1T_12391		N	MFS_1	mfs allantoate	-	-	-	-	-	2.A.1.14.4	Electrochemical Potential-driven Transporters	the major facilitator superfamily (mfs).	-	-	-	-	-
12	Asc	DA	DA_912_scaffold_v01_248.g6653.t1	-	N	MFS_1	mfs allantoate	-	-	-	-	-	2.A.1.14.4	Electrochemical Potential-driven Transporters	the major facilitator superfamily (mfs).	-	-	-	-	-
12	Asc	DA	DA_912_scaffold_v01_123.g3581.t1	-	N	MFS_1	mfs allantoate	GH3	-	-	-	-	2.A.1.14.4	Electrochemical Potential-driven Transporters	the major facilitator superfamily (mfs).	-	-	-	-	-
12	Asc	DA	DA_912_scaffold_v01_226.g6138.t1	-	N	MFS_1	mfs	-	-	-	-	-	2.A.1.14.4	Electrochemical Potential-driven Transporters	the major facilitator superfamily (mfs).	-	-	-	-	-
12	Asc	DA	DA_912_scaffold_v01_239.g6445.t1	-	N	MFS_1	mfs	-	-	-	-	-	2.A.1.14.4	Electrochemical Potential-driven Transporters	the major facilitator superfamily (mfs).	-	-	-	-	-
12	Asc	DA	DA_912_scaffold_v01_506.g9744.t1	-	N	MFS_1	major facilitator superfamily transporter	-	-	-	-	-	2.A.1.14.4	Electrochemical Potential-driven Transporters	the major facilitator superfamily (mfs).	-	-	-	-	-
12	Asc	DA	DA_912_scaffold_v01_260.g6935.t1	-	N	-	major facilitator superfamily transporter	-	-	-	-	-	2.A.1.14.4	Electrochemical Potential-driven Transporters	the major facilitator superfamily (mfs).	-	-	-	-	-
12	Asc	DA	DA_912_scaffold_v01_348.g8007.t1	-	Y	MFS_1	major facilitator superfamily transporter	-	-	-	-	-	2.A.1.14.4	Electrochemical Potential-driven Transporters	the major facilitator superfamily (mfs).	-	-	-	-	-
12	Asc	DA	DA_912_scaffold_v01_164.g4642.t1	-	N	MFS_1	general substrate transporter	-	-	-	-	-	2.A.1.14.4	Electrochemical Potential-driven Transporters	the major facilitator superfamily (mfs).	-	-	-	-	-
12	Asc	DA	DA_912_scaffold_v01_294.g7346.t1	-	N	MFS_1	allantoate permease of the major facilitator superfamily	-	-	-	-	-	2.A.1.14.20	Electrochemical Potential-driven Transporters	the major facilitator superfamily (mfs).	-	-	-	-	-
12	Asc	DA	DA_912_scaffold_v01_403.g8815.t1	-	N	MFS_1	allantoate permease	-	-	-	-	-	2.A.1.14.4	Electrochemical Potential-driven Transporters	the major facilitator superfamily (mfs).	-	-	-	-	-
12	Asc	DA	DA_912_scaffold_v01_519.g9849.t1	-	N	MFS_1	allantoate permease	-	-	-	-	-	2.A.1.14.4	Electrochemical Potential-driven Transporters	the major facilitator superfamily (mfs).	-	-	-	-	-
12	Asc	DA	DA_912_scaffold_v01_20.g641.t1	-	N	MFS_1	allantoate permease	-	-	-	-	-	2.A.1.14.4	Electrochemical Potential-driven Transporters	the major facilitator superfamily (mfs).	-	-	-	-	-
12	Asc	DA	DA_912_scaffold_v01_59.g1526.t1	-	N	MFS_1	allantoate permease	-	-	-	-	-	2.A.1.14.4	Electrochemical Potential-driven Transporters	the major facilitator superfamily (mfs).	-	-	-	-	-
12	Asc	DA	DA_912_scaffold_v01_147.g4243.t1	-	N	MFS_1	allantoate permease	-	-	-	-	-	2.A.1.14.4	Electrochemical Potential-driven Transporters	the major facilitator superfamily (mfs).	-	-	-	-	-
12	Asc	DA	DA_912_scaffold_v01_157.g4508.t1	-	N	MFS_1	allantoate permease	-	-	-	-	-	2.A.1.14.4	Electrochemical Potential-driven Transporters	the major facilitator superfamily (mfs).	-	-	-	-	-
12	Asc	DA	DA_912_scaffold_v01_213.g5812.t1	-	N	-	allantoate permease	-	-	-	-	-	2.A.1.14.4	Electrochemical Potential-driven Transporters	the major facilitator superfamily (mfs).	-	-	-	-	-
12	Asc	DA	DA_912_scaffold_v01_67.g2073.t1	-	N	-	allantoate permease	-	-	-	-	-	2.A.1.14.4	Electrochemical Potential-driven Transporters	the major facilitator superfamily (mfs).	-	-	-	-	-
12	Asc	DS	DS_831_scaffold_v01_159.g6409.t1	-	N	MFS_1	allantoate permease	-	-	-	Cluster_18	nrps	-	-	-	-	-	-	-	-
12	Asc	DS	DS_831_scaffold_v01_18.g622.t1	-	N	MFS_1	mfs allantoate transporter	-	-	-	-	-	-	-	-	-	-	-	-	-
12	Asc	DS	DS_831_scaffold_v01_177.g7348.t1	-	N	MFS_1	mfs allantoate transporter	-	-	-	-	-	-	-	-	-	-	-	-	-
12	Asc	DS	DS_831_scaffold_v01_81.g4012.t1	-	N	-	mfs allantoate transporter	-	-	-	-	-	-	-	-	-	-	-	-	-
12	Asc	DS	DS_831_scaffold_v01_18.g623.t1	-	N	-	mfs allantoate transporter	-	-	-	-	-	-	-	-	-	-	-	-	-
12	Asc	DS	DS_831_scaffold_v01_106.g5029.t1	-	N	MFS_1	mfs allantoate	-	-	-	-	-	-	-	-	-	-	-	-	-
12	Asc	DS	DS_831_scaffold_v01_392.g9257.t1	-	N	MFS_1	mfs allantoate	-	-	-	-	-	-	-	-	-	-	-	-	-
12	Asc	DS	DS_831_scaffold_v01_111.g5292.t1	-	N	MFS_1,RTC	mfs allantoate	-	-	-	-	-	-	-	-	-	-	-	-	-
12	Asc	DS	DS_831_scaffold_v01_77.g3653.t1	-	N	MFS_1	mfs	-	-	-	-	-	-	-	-	-	-	-	-	-
12	Asc	DS	DS_831_scaffold_v01_271.g8818.t1	-	N	LysM,MFS_1	major facilitator superfamily transporter	CBM50	-	-	-	-	-	-	-	-	-	-	-	-
12	Asc	DS	DS_831_scaffold_v01_179.g7430.t1	-	N	MFS_1	allantoate transport protein	-	-	-	-	-	-	-	-	-	-	-	-	-
12	Asc	DS	DS_831_scaffold_v01_282.g8857.t1	OG_961	N	COesterase,MFS_1	allantoate permease	CE10	-	-	-	-	-	-	-	-	-	-	-	-
12	Asc	DS	DS_831_scaffold_v01_14.g569.t1	-	N	MFS_1	allantoate permease	-	-	-	-	-	-	-	-	-	-	-	-	-
12	Asc	DS	DS_831_scaffold_v01_24.g891.t1	-	N	MFS_1	allantoate permease	-	-	-	-	-	-	-	-	-	-	-	-	-
12	Asc	DS	DS_831_scaffold_v01_58.g2431.t1	-	N	MFS_1	allantoate permease	-	-	-	-	-	-	-	-	-	-	-	-	-
12	Asc	DS	DS_831_scaffold_v01_81.g4046.t1	-	N	MFS_1	allantoate permease	-	-	-	-	-	-	-	-	-	-	-	-	-
12	Asc	DS	DS_831_scaffold_v01_168.g6989.t1	-	N	MFS_1	allantoate permease	-	-	-	-	-	-	-	-	-	-	-	-	-
12	Asc	DS	DS_831_scaffold_v01_239.g8315.t1	-	N	MFS_1	allantoate permease	-	-	-	-	-	-	-	-	-	-	-	-	-
[truncated: 5,571 more rows]
