# Supplementary material for: Distinctive expansion of gene families associated with plant cell wall degradation, secondary metabolism, and nutrient uptake in the genomes of grapevine trunk pathogens
Source: BMC Genomics. 2015 Jun 19;16(1):469. doi: 10.1186/s12864-015-1624-z (PMC4472170; doi:10.1186/s12864-015-1624-z)
Supplement: Additional file 18: Table S11. — Functional enrichment based on hypergeometric test in the set of expanded gene families in Ascomycete and Basidiomycete trunk pathogens, and B. cinerea. [file 12864_2015_1624_MOESM18_ESM.xlsx]

## Sheet: Table S11
Table S11. Functional enrichment based on hypergeometric test in the set of expanded gene families in Ascomycete and Basidiomycete trunk pathogens, and B. cinerea
Functional category	Ascomycete grapevine trunk pathogen	Basidiomycete grapevine trunk pathogen	Botrytis cinerea
CHAT	1	0.00421162	1
NACHT	1	0.0184024	1
Patatin	1	0.0125832	1
Phe_hydrox_dim	1	1	1
RVT	1	1	1
Fungal_trans	0.587969	1	1
SM	0.540572	0.540572	1
PEROX	0.158279	0.158279	1
AAA	0.148017	1	1
Abhydrolase	0.116807	0.214426	1
NmrA	0.103103	1	1
Amidohydro	0.0901135	1	1
PhyH	0.0342869	1	1
Aldolase	0.0303143	1	1
FMN	0.0303143	1	1
Amino_oxidase	0.0283219	1	1
CN_hydrolase	0.0283219	1	1
Aldedh	0.0162824	1	1
FAA_hydrolase	0.0162824	1	1
Tyrosinase	0.0162824	1	1
Methyltransf	0.0107182	0.169154	1
EHN	0.0102075	0.00421162	1
RPE65	0.0102075	1	1
HET	0.010198	1	5.87463e-05
Ketoacyl-synt	0.00817425	1	1
NPP1	0.00817425	1	1
Tannase	0.00817425	0.00337068	1
Arylsulfotran	0.0061369	1	1
2OG-FeII_Oxy	0.00250162	0.000428532	1
Amidase	0.0011136	1	1
Peptidase	0.0010103	0.000777119	1
FAD_binding	0.000132362	0.00487355	1
Hydantoinase	6.19932e-05	1	1
CYP450	2.79347e-05	2.79347e-05	0.0128459
CAZY	1.32302e-06	1.32302e-06	0.515985
TRANSP	2.51687e-07	2.51687e-07	0.0202011
ADH	3.78213e-10	8.29773e-14	1
