# Supplementary material for: Distinctive expansion of gene families associated with plant cell wall degradation, secondary metabolism, and nutrient uptake in the genomes of grapevine trunk pathogens
Source: BMC Genomics. 2015 Jun 19;16(1):469. doi: 10.1186/s12864-015-1624-z (PMC4472170; doi:10.1186/s12864-015-1624-z)
Supplement: Additional file 19: Table S12. — Proteins used to create the clock-calibrated tree in BEAST. [file 12864_2015_1624_MOESM19_ESM.xlsx]

## Sheet: Table S12
Table S12. Amino acid sequenced and their proportion retained in the alignment used to create the clock-calibrated tree in BEAST
Protein family	# of sites	% retained
ADO1	380	0.803
AMD1	1747	0.28
CCT2	541	0.872
CCT4	587	0.789
CHC1	1716	0.846
DIP2	1081	0.534
ERB1	936	0.487
HSH155	1308	0.654
KRR1	995	0.228
LOS1	2408	0.192
MCM3	2161	0.273
MCM7	991	0.553
NBP35	398	0.55
SYF1	1202	0.469
TFB2	595	0.094
TPI1	274	0.821
ZWF1	523	0.881
