# Supplementary material for: Distinctive expansion of gene families associated with plant cell wall degradation, secondary metabolism, and nutrient uptake in the genomes of grapevine trunk pathogens
Source: BMC Genomics. 2015 Jun 19;16(1):469. doi: 10.1186/s12864-015-1624-z (PMC4472170; doi:10.1186/s12864-015-1624-z)
Supplement: Additional file 20: Text S1. — BEAST XML input file. [file 12864_2015_1624_MOESM20_ESM.txt]

<?xml version="1.0" standalone="yes"?>

<!-- Generated by BEAUTi v1.8.0                                              -->
<!--       by Alexei J. Drummond, Andrew Rambaut and Marc A. Suchard         -->
<!--       Department of Computer Science, University of Auckland and        -->
<!--       Institute of Evolutionary Biology, University of Edinburgh        -->
<!--       David Geffen School of Medicine, University of California, Los Angeles-->
<!--       http://beast.bio.ed.ac.uk/                                        -->
<beast>

	<!-- The list of taxa to be analysed (can also include dates/ages).          -->
	<!-- ntax=15                                                                 -->
	<taxa id="taxa">
		<taxon id="FOMME04012"/>
		<taxon id="STEHI09694"/>
		<taxon id="SACCEYJR105W"/>
		<taxon id="PICST03237"/>
		<taxon id="STANO09237"/>
		<taxon id="EL1_03"/>
		<taxon id="UCRNP2_1519"/>
		<taxon id="DS_831"/>
		<taxon id="BC1T_06571"/>
		<taxon id="TRIRE00296"/>
		<taxon id="PA7_03"/>
		<taxon id="DA_912"/>
		<taxon id="CRYPA02683"/>
		<taxon id="PC4_UCR"/>
		<taxon id="ASPNI04415"/>
	</taxa>
	<taxa id="Ascomycota">
		<taxon idref="ASPNI04415"/>
		<taxon idref="BC1T_06571"/>
		<taxon idref="CRYPA02683"/>
		<taxon idref="DA_912"/>
		<taxon idref="DS_831"/>
		<taxon idref="EL1_03"/>
		<taxon idref="PA7_03"/>
		<taxon idref="PC4_UCR"/>
		<taxon idref="PICST03237"/>
		<taxon idref="SACCEYJR105W"/>
		<taxon idref="STANO09237"/>
		<taxon idref="TRIRE00296"/>
		<taxon idref="UCRNP2_1519"/>
	</taxa>
	<taxa id="Basidomycota">
		<taxon idref="FOMME04012"/>
		<taxon idref="STEHI09694"/>
	</taxa>
	<taxa id="Diaporthales">
		<taxon idref="CRYPA02683"/>
		<taxon idref="DA_912"/>
		<taxon idref="PA7_03"/>
	</taxa>
	<taxa id="Dothideomycetes">
		<taxon idref="DS_831"/>
		<taxon idref="STANO09237"/>
		<taxon idref="UCRNP2_1519"/>
	</taxa>
	<taxa id="Eurotiomycetes">
		<taxon idref="ASPNI04415"/>
		<taxon idref="PC4_UCR"/>
	</taxa>
	<taxa id="Hypocreales">
		<taxon idref="TRIRE00296"/>
	</taxa>
	<taxa id="Leotiomycetes">
		<taxon idref="BC1T_06571"/>
	</taxa>
	<taxa id="Saccharomycota">
		<taxon idref="PICST03237"/>
		<taxon idref="SACCEYJR105W"/>
	</taxa>
	<taxa id="Sordariomycetes">
		<taxon idref="CRYPA02683"/>
		<taxon idref="DA_912"/>
		<taxon idref="EL1_03"/>
		<taxon idref="PA7_03"/>
		<taxon idref="TRIRE00296"/>
	</taxa>
	<taxa id="Xylariales">
		<taxon idref="EL1_03"/>
	</taxa>
	<taxa id="Letiomyceta">
		<taxon idref="ASPNI04415"/>
		<taxon idref="BC1T_06571"/>
		<taxon idref="CRYPA02683"/>
		<taxon idref="DA_912"/>
		<taxon idref="DS_831"/>
		<taxon idref="EL1_03"/>
		<taxon idref="PA7_03"/>
		<taxon idref="PC4_UCR"/>
		<taxon idref="STANO09237"/>
		<taxon idref="TRIRE00296"/>
		<taxon idref="UCRNP2_1519"/>
	</taxa>

	<!-- The sequence alignment (each sequence refers to a taxon above).         -->
	<!-- ntax=15 nchar=8422                                                      -->
	<alignment id="alignment" dataType="amino acid">
		<sequence>
			<taxon idref="FOMME04012"/>
			YPLFCMGNPLLDMQVTDGEELLKKYKLNANDAILAGQAGIYDDLVKNLTYVAGGAAQNAARGAAYLLPPNSVVYTGCVGDDELANQLREANKREGLADVYMVKNGEKTGACAVVITGHHRSLCTTLRAAEMFDIAHLSTPAPLVEGARIFYVEGYFLTHGVEIVKFLAKKASEGAKTFVLNLSAPFIPQFFKANLDQVLPYCDIVIGNESEAEAWAEASKDLPAVARALANPARPRTVIITQGPESTKIHPVQPLKDEEIVDTNGAGDAFAGGVLGALVSGRSIDEAVEVGHKMGAMCVQQVGPQELQSLYQSLQKCLDLRDKYMRLSRQWKIYPKPPPPHWSRGFELDDKGVYQIPIFEVPSIKEYYMDLDFVSFAFRRLKYLASKWSMYSLLNEYQETADMKVSYHDFYNVRKVDTHVHHSSSMNQKHLLRFIKSKMKRSPNDEVIIRDGKKLTLAQVFESLHLSAYDLSIDTLDMHAHQDSFHRFDKFNLKYNPIGESRLREIFLKTDNFIEGRYLAELTKEVMTDLEQSKYQNCEFEGVIRNIFEPLTKDPRTHPELHIFLQRVIGFDSVDDESKPERRIRKFPFPRVWDTDQSPPYSYWIYYLYANMTSLNSWRRSRGFNTFVLRPHCGEAGDPDHLTSAFLTSHSISHGILLRKVPALQYLFYLKQIGIAMSPLSNNSLFLTYERNPFPDFFKVGLNVSLSTDDPLQFHFTKEPLLEEYSVAAHIYKFPQSSLAELARNSVIQSGFEMEVKRHWLGQKWYLPGAAGNDINKTNVPDIRLAFRHNTLLEETGDINVTNDGATILKSIQLDNAAAKILVNISKVQDDEVGDGTTSVCVLASELLREAEKLVMKIHPQTIVEGYRIASAAALEALEEAAVDHSSDPTTFREDLFNIARTTLSSKVLSQDKDYFANLAVDAVLRLQGSTDLEHIQVIKRVGGKLTDSYLDEGFILDKQIGVNCPKRLENAKILIANTSMDTDKIKIFGARVKVDSTGKLAELERAEREKMKDKVKAIAAHGINCFINRQLIYNYPESLLAEHGILTIEHADFEGVERLSLVTGGEIASTFEQPDKVKLGRCELIEEIMIGEDKLVKFSGVAAGQACTVVLRGSTTQMVDEAERSLHDALSVLSQTVKETRVTLGGGCAEMLMSCAVEAAARRVAGKKAIAVESFARALRQIPIILADNAGFDSSDLVSRLRAAHYNGQRDAGLDMNEGSIASMRRLGVTESYKLKRQVVISASEATEMILRVDTILRSTPRRREAIITNDGATILKSIQALHPAAKMLVDLSAAQDVEAGDGTTSVVVLAGSFLGAAEKMLEKGMHPTIIAESFTKAAAKSVEYLTEISTPVDLNDRANLLRAATTSLYSKIVSQYSLAPIAVSAVTRLATTSSNVDLRDVRVVKKVGGTIEDTELVDGVVLNQNVVVSGGGPTRIEKAKIGLIQFQLSAPKPDMDNTVIVNDYRQMDKILKEERQYLLNLCKRIKKANCNVLLIQKSILRDATTDLSLHFLAKLKILVVKDVERDEIQFLSKSLGCKPISDIEAFTEDKLGQAELVEETSKAGAKIVKIMGVKTVSILAMGANSLVLEENERSLHDALCVVRCLVKKRALIAGGGAPEIHVARALSQFAHTLKGMEAYCFQAYADALEVIPTTLAENAGMNPIAIVTELRNRHALGEKNAGINVRTGLINILEEDVVQPLLVSTSAIELATETVCLLLRIDDYVQARTLESDHFICVREKVNEQNQVVIVDLADANNVLRRPITADSAIMHPNKKILALKSRTLQIFNIETKQKVKSHVNNEDIVFWKWVTDSIIGMVTDTAVYHWSISDQTSPTKIFDRHATLAGAQIINYRISGDGKWMVLVGIAGKVKGAMQLYSIERSVSQPIEGHAAAFAELKLDGHQFPTKLFTFAVRTAVEIDHQAADPFSKKAVDVFFPPEATNDFPVAMQVSKKHGIVFLVTKFGFIHLYDLESGACVYMNRISGETIFVTAEHEATN
			GIIGVNRKGQVLSVSVDEGAIIPYILGTLNNTELAFKLASRANLPGADDLYIKQYQALFQSGQFNEAAKIAANSPRLRTSQTIDAFKTAPAPPGGLSPILQYFGILLEKGLNQLESLELARPVLQQGRKQLLEKWLKENKLTCSEELGDIVRLHKVVACFAETGQTDKIVLYSKKVGYTPDYTALLQHIMRTNPDKGAEFASQLVNDELVDIDRVVDIFMSQNMIQPATSFLLDALKENKPEQGHLQTRLLEMNLIHAPQVADAILGNEMFTYYDKPRIANLCERAGLLQRALEHYEDINDIKRAIVTNVLQPDWLVEYFSKLTTEQSMTCLQEMLRVNIRQNLQVVVQIATKYSDILGPVKLIEMFESFKSFEGLYYYLGSVVNLSQDPEVHFKYIQAATRTGQIREVERICRESNYYNPEKVKNFLKEARLQDQLPLIIVCDRFDFVHDLVLYLYQNGLTKFIEVYVQQVNSARTPQVVAGLLDVDCDETTIKNLLASINFPIDELVQEVESRNRLKLILPWLETRVQQGSQDAAVYNAIAKIYIDSNNNPEQFLKDNLVKRRQLELWQQVLVPDNVHRRQLIDQIIATALPECTDPDDVSVTVKAFISADLPIELIELLEKIILEPSPFSDNRNLQNLLMLTAIRADRGKVVNYINKLENYDIAEIAKIAIDHGLYEEAFMIFKKAMNVLVEHIVSIDRGLEYATKVNRPEVWSRLAKAQLDGIRVKDSIDSYIKAEDPSNFLEVIEIATRADKYDDLVRYLQMARKTLREPKIDTELAHAYAKTDRLHDMEDFLSMTNVADILEVGEKCFNDELYQAAKLLFTSISNWARLATTLIYLGENQAAVESARKAGNTQVWKQVHAACIEKREFRLAQICGLNIVVHAEELPGILQTYERHGYFDEVLALMEAALSIRAAEKAHLWPELVYLYVKYDEFDNAALAMMERSADAWEHNQFKDVIVRVANVEIYYKSLSFYLQEQPMLLNDLLTVLSPRIEHTRVVRIFQRSDNVPLIKPYLIAVQNLNVEAVNDAYNDLLIEEEDYKTLRDSIDSFDNFNNIQLAKRLEKHELLEFRRLAAHLYKKNGKWEESISLSKQDKLFKDAMQTAAYSGDKEVTEELLSYFVDIGNRECFAAMLYMCFDLLNSDFVEELSWQHGLNDFFMPYKIQSQRTLVTKIAALRHGPTEAFGLVCSALEDVLVWDVKRAQMLAMWHEQKDVFAVGYADGSIRLWQSQNQSVIATFNGHKKAVTALRFDQAGVRLASGSQDTDIILWDIVGEGGLFRLRGHRDQITGLVTSSKDTLLKLWDLSTQHCVQTIVAHPEVWTTDINPEIFTGGGEGELKASSDDQLLASASNGTLKIWNLKTTACIRDRQIAIGTKTGEIELFDIASSSLIETVVWSMHIRPDEQVLVSGSADKDVKFWEFLVHVRTLKMTDDVLSVRFSPNGKLLAVSLLDSTVKIFYQDTLKFFLSLYGHKLPVLSMDISDDSKLIVTCSADKNVKIWGLDFGDCHKSIFAHDESIMQVAFEKHYFWTVSKDKLLKYWDGDKFENIQKLEGHHGEIWALAVSNHGKFVVTGSHDKSIRVWEKLDEPLFLEEERERELEQLYESGIAEMMEATGVSKQTTETLMAGERIMEALELADSERFVFAEYRDAMAKLPPPRNAVLAAYNMEPDQYVLMIIEKIHNTALMDAVLVLPFSKVLSLMVYLVSRIMVFLLRTHHRQIVTHRLRSSLIPLRKHLRDALMKQKDMVAYNLAALFRPAKGDELDKFLKTVEDPSTWTSGFDKLTQSDKQLSTEELDIIRRLHANENPGYDPYEPTVEWFTKEEIMPLSAAPEPKRRWVPSKWEKKKVMKIVRAIRQGRIVPNKPKTAHPPPLPAPKPRLPTNAESYNPPEEYLPTEEEQKAWEATDKEDRERDFLPQKYKSLRLVPAYSQFIQERFSRQLDLYLAPRGAWVVSGDERGVVSLWEIGAIQWCPRTDVRYFAVGVEDHLHFLIPPNLS
			PDLLSATINVLSPSPILTISLVQPRQIVWHKRGDYVASVVWIHQITRRHSQAPFGSVQLVLFHPSKPHFFVATQRYVRIYDLAAQKLIKALTPGLKWISSMDIHPGDHLIVGGYDRKLCWFDLELSNKPYKILRYHTRAIRSLSFHYPLFASSSDDGTIQVFHARVYSDLMTDPLIVPLKILRGHDVLGVLQIGWCPGQPWLVSAGADGSVGVWRLVDSYTAPKEVLQEFSSKRQIAARQPTEIPGVGNLAFFKAEDAQYFAKIMKEEDETQLTVEEMKERKIMRLLLKIKNGTPPVRKTALRQITDKAREFGAGPLFDKILPLLMERTLEDQERHLLVKVIDRVLYKLDDLVRPYVHKILVVIEPLLIDEDYYARVEGREIISNLSKAAGLAHMISTMRPDIDHADEYVRNTTARAFSVVASALGIPALLPFLKAVCRSKKSWQARHTGIRIVQQIAIMMGCAVLPHLRNLVDAVAHGLTDEQQKVRTMTALALAALAEAAAPYGIESFDNVLKPLWLGIRLHRGKGLAAFLKAIGFIIPLMDPEYASYYTKEVTVILIREFQTSDEEMKKIVLKVVKQCAATEGVTPQYKQDILPDFFKSFWVRRMALDRRNYKQVVETTVELAQKAGVAEIVGRVVNDLKDEAEPYRKMVMETITKVIASLGAADIDERLEVRLVDGIIYSFQEQTTEDQVMLDGFGTVVNALGIRVKPYLVQIVSTILWRLNNKSAKVRQQAADLTSRLAVVIKQCGEDQLLSKLGLVLFEQLGEEYPDTLGSIIAAVGAIANVVGMTQMNPPVKDLLPRMTPILRNRHEKVQEASINLIGRIADRGAEFVPAREWMRICFELLDLLKAHKKAIRRAAVNSFGYIAKSLGPQDVLSVLLTNLRVQERQSRVCSTVAIAIVAETCGPFTCIPAILSEYRTAELNVRTGCLKALSFVFEYVGPQSAYYCDSVVTMLEDALTDRDLVHRQTASTIVKHLALGVAGLGCEDSMLHLMNLVWPNCFETSPHVIGAVMEAIEAMRVTLGPGVLLSYTLQGLFHPARKVREVYWRIYNALYLGAADALVPFHPIDPFTNTDNKGGTFLEESSFATLFPKYREKYLREVWSAVTKALESHGIACTLDLIHGSMAVRTTRKTFDPYIILKARDMIKLLARGVALGQAVKILNDDMACDIIKIGGLVRNKERFVKVRRIVLDCMRNIHPIYRIKELMIKRELAKDPKLANESWDRFLPKFRKKVYTPFPPPQQPRKVDLQLESGEYFLKPREKEAKEAQKRKEKQAEVTAERQAKRAEAFVAPDIEQISQAILVASDPTQTGLHQQALEFAQDRLKSNKFSHTLTLFFLCTYLEQWPSFFTDFFGLLFHLVLEISGEVADQMLKARDSRVRDAVRERDAGRINEAVLTIVVRTFGSYVGWIDINLTVRLATSVALLRMVAKGLKPGDKIQLFRVLSLGQVLEALSYREALGRLLNAYGLELVKLALSDLRPTMLHFLADPYDDTTSTVFPLLSSILGSLKKLASTLTTLLQKMKWDDLRVHLDSIVVIDQDMAIEAIRKLVNAVSMQFFETCARYFESQINLFEAVGQLVSLFFKNFVQPLLDELEANLQAVKGAVKIHHVMMALGSIAKGFFRQMTQAIVVSLGAMSGFKPVRDAARFAFARMVATTGSHITDFIPAMMIMTNKLYPVLISDANKSHLVPLLESVIQIASFSFLGRCVSVWGQLPGFEAFIYDRLVPLAIRVPLSPKDGQMLVVSHEIANFLQIIVNIDDLRDYRREYADGLLKAPTEYLSAAEEALLTIVYKVGFSGSFGENHVSPRTLRATHINRMISIEGIVTRCSLVRPKMLKSVHYCPKTKHFHAREYRDATTSTTSLTPQTDDEGNVLETEFGLSVAPAGQLPRSVDVILDDDLVDRCKPGDRVQLVGIYRSVGFKTLLLANNINLLSSKSGGGIARTALTSTDIRQINQLSKRSFDLLSQSMAPSIYGHDYIKKAILLMLLGGAEKNL
			ANGTHIRGDINILMVGDPSTAKSQLLRFVLGTAPLAIATTGRGSSGVGLTAAVTTDKDTGERRLEAGAMVLADRGVVCIDEFDKMSDIDRVAIHEVMEQQTVTIAKAGIHTSLNARCSVIAAANPVYGQYDVHKDPHKNIALPDSLLSRFDLLFVVTDDVEEVRDRKIADHVLRMHRYLKPGTEEGTPVHDSLTQSLSVTSPFEKYDPLLHVGVLSLAFIKKYIQYARKTAPVLTKGAAEWIVNAYANLRNERRTSPLTARTLETLIRLATAHAKARLSPKVQEQDAQVAEELLRWALFKEVIAPDRLRLFRQRLASVFEQVFFAELLPHINFGTAEATAACQAMSDQNFPVHLLRRYNLYFQPVSMAVRDVRGVHLGKLITVRGIVTRVSEVKPLLQINAYTCDVCGAETFQEIKQKQFAPIVDCQSECKKNNIRGSLHMQTRACRFSPFQEVKIQEMADQVPVGHIPRSMSIHVYGNQTRMMNPGDIVHLGGIFLPIPYTGYQAIRAGLLTDTYLEVHHIHQLKKQYSDMQMTPEIERAIDPNLYHKLALSIAPEIYGHDDVKKALLLLLVGGVTKSMGDGLRIRGDINMCLMGDPGVAKSQLLKYIAKVAPRGVYTTGKGSSGVGLTAAVMRDPVTDEMVLEGGALVLADNGICCIDEFDKMDESDRTAIHEVMEQQTISISKAGITTTLNARTSVLAAANPLYGRYNTKLSPVDNINLPAALLSRFDVMFLILDKPTREDDERLAHHVTHVHMYNEHPPVLMRHYIAKAREKRPTVPPQVSSYVVDAYVRLRKHSKEKEKAHTYTSARTLLGVLRLSQALARLRFSDSVDIPDVDEALRLMEASNESLELSLVDIRSRVLAAGHTESQLMECVEQYEGYNVWTRVANNTKLRLMDIDICGPSIPTILGIASETVHASSSGWSPVYVSDNLSAMSVGLMLPSSTSAVMWRGPKKNGLIAQFLKDVDWGTLDYLLVDTPPGTSDEHLSVVQYLKESGIDGAVVITTPQEVALQDVRREIDFCRKVGVRVLGVVENMSGFVCPSCKTESQIFKPTTGGAKRLAQEMGVEMLGAVPLDPRIGKSADYGVSFLDEYPDSPATTAYLDIIERIKDVLGLLSPGDLTREEDLLRNPSSFRHWWAAIQATKETCSALQKALYEAALVQFPGSFKLWKSYLSHARHTYDRALRTLPPSLHHRIWVRYLLWAANGGLTCVAVEAAKLLLALARKASPYQLLGEWLDVIEQYPGLEVYKDQAGRLWTGLATYWIKRGEFDRAKTTFEAGMAAALTIRDFTQIFDAYAEFSESLVSALMKETEKELDERMKAFEELMDRRPFLVNDVLLRRNPNDVQEWEKRIALGNDDEKVAEMYTTALSTIHPKKAANLHRLFINFAKFYEEGGDLDSARKILEKATKVNFRTVEDLAEVWCEWAEMELRHIRVMQRAAVIPKNPKISPVQARLFKSLKLWSFYVDLEESVDTTKAAYDKILELRIANAQIIINYAAFLEENKYYEESFKVYERGVELFTFPVAFEIWNIYLSKFVKRYIERARDLFEQALECKALYFMYGKLEEEHGLAKRAMNIYERAEDKFEMFTIYPATRPIYERALVLPDKQTAQMCLRFAQLERKLGEIDRARAIYAHASQFCDPRVLPEFWTEWYNFEIDTGSEDTFREMLRIKRSVQAMDLIEVLGFLFMLSTMELGYSTENLGETQKAMLEDLRDYGLIWFYPTRLATTLTSSMSRLFFIGGNFKMNATRAENVKLVETLASADLDPNEIVIAPPALYIVAAQNCYVKSSGAFTGEISPAQLADAGIPYVILGHSERRTLFHESSAFVAQKTKAAIDAGLSVILCIGETLNEREAGTTITVVEEQLATEWSKIVIAYEPVWAIGTGKVATPAQAQEVHAAIRNYLSKAVSPSIAESTRIIYGGSVSDKSAPELGSQPDIDGFLVGGASLKPEFITIVNELKDNTIFIVLGASGDLAKKKTFPALFGLYSMGYLPNGV
			HIVGYARTKMDEAEYHKRATSYIKNPIEEFKSFSTYVSGSYEDPAAFQALNKHIEEIESKYQARNRIFYLALPPSVFIPVAKNLRENCYAVNRIIVEKPFGKDIDSCRELLRSLKQHWSEDETFRIDHYLGKEMVKNMLVLRFANVAFSAGWDKNSISNVQITFKEPFGTEGRGGYFDEFGIIRDVIQNHLMQVLSILTMERPVSFSAEDIRDEKVKVLRAVPPVTPEDTLLGQYPGYLDDETVPHNSVCPTFAAATLWINNPRWEGVPFILKAGKALNEAKVEVRIQYKDVTQGIFKDISRNELVIRIQPTESIYLKLNTKTPGLNTRTVPIEMDLTYKRRFSDSHIPEAYESLILDALRGDHSNFVRDDELDVAWKIFTPILHWIEGKAGPKPLQYPYGSRGPKELDSFIRKYGYRRADS
		</sequence>
		<sequence>
			<taxon idref="STEHI09694"/>
			YPLFCMGNPLLDMQVTNGEKLLEKYDLKANDAILAEHAPLYEEIVKDITYVAGGAAQNAARGAAYVLPPNSVVYTGCVGDDELAEQLKVANKREGLQDAYLVKKGEKTGACAVIITGHHRSLVTTLRVAEKYDQSYLSSPAPLIEGAKVFYVEGYFLTHGTAIAVELAKKASEAGKIFVINISAPFIAQFFKVQLEQILSHCDVVICNESEAAAWAAASTDIPAIAKSLANPSRPRTVVITQGPLSTKVYEVHPLKDSEIVDTNGAGDAFAGGFLGGLVLGKPLDECVIAGHKMGAMNVQQVGPTEFDHLFELFRKCLHLRDKYMAASRQWKIYPKPPPPHWPWNFEIDEKGVYQVPIFEVPTIREYFMDLEFVSFAYRRLQYLSGKFTMHSLLNEFQEMTDMKVPHRDFYNVRKVDTHVHHSSSMNQKHLLRFIKHKMKHSPKDLVIHRDGHELTLEQVFESLKLTAYDLSIDTLDMHAHQDSFHRFDKFNLKYNPIGESRLREIFLKTDNYIDGRYLAEITKEVMTDLEQSKYQNCEFEDIVRNVFKPLTKDPNSHPELHVFLQRVIGFDTVDDESKTERRFRKFPYPKLWNFEQSPPYSYWVYYMYANMASLNNWRRARGFNTLVFRPHSGEAGDTDHLTAAFLTSHSISHGILLRKVPALQYLFYLKQIGIAMSPLSNNALFLTYERNPLPDFFKVGLNISLSTDDPLQFHFTKEPLLEEYSVAAHILKLPQSALCELARNSVIQSGFEMEIKRHWLGQKWYLPGAAGNEINKTNVPNSRLKFRHDTLMEESGDINVTNDGATILKAIQLDNAAAKILVNISKVQDDEVGDGTTSVCVLSAELLREAEKLIGRIHPQTIVEGFRIASLAALKALEGAAVDHGSDPATFRQDLMNIARTTLSSKVLSQDKDYFANLAVDAVLRLKGSTDLEHIQIIKKVGGKLTDSYLDEGFILDKSIGVNCPKRLENAKILIANTSMDTDKIKIFGARVKVDGTGKLAELERAEREKMKAKVDSIASHGINVFVNRQLIYNYPESLLAEKGILTIEHADFEGVERLSLVTGGEIASTFDRPDLVKLGKCELIEEIMIGEDKLIKFSGVAAGEACTVVLRGSTNQMVDEADRSLHDALSVLSQTVKETRVVLGGGCAEMLMSVAVEDAAKTVKGKKALAVEAFARALRQIPTILADNAGYDSSDLVTRLRAAHYEGKADAGLDMEQGTIGSMMQLGVTESYKLKRQVVSSASEAAEMIIRVDDILRAAPRRREGIVTNDGATILRSIQALHPASKMLVDLSAAQDVEAGDGTTSVVVLAGSLLGAAEKMLQKGMHPTIIAESFLKASAKAVEFLTEISTPIDLNDTAVLLRAASTSLNSKIVSQYSLAPIAVSAVTRLASTSSNVDLRDIRIVKKVGGTIEDTELIDGVVLNQTVVTSAGGPTRIEKAKIGLIQFQLSAPKPDMDNTVVINDYRQMDKVIKEGRTYLLNLCKKIKKTGCNVLLLQKSILRDAVDETSLNFLKRLNILVVKDVERDEIDFLTKSLGCKPVADIEAFSEDKLGYADLVEEKSDNGTKVVRITGVKTVSILAMGSNSLVLEECERSLHDALCVVRCLVKKRALIGGGGAPEIHVSRMLSQYAQSLKGMEAYCFQAYADALEVIPTTLAENAGLNPIAIVTELRNRHALGERNAGINVRRGLIDILQEDVVQPLLVSTSAIELSTETVCLLLKIDDYVQARTLESDHFICVREKVNEQNQVVIIDLADANHLMRRPITADSAIMHPKQKILALKARTLQIFNIETKQKVKSHVNNEDVVFWKWTSDSNLGLVTDTAVYHWSIADTTTPQKVFDRHPTLAGCQIINYRVSPDEKWMVVVGISGKVKGSMQLYSKERGVSQPIEGHAAAFAEMKLDGRQHVTKLFAFSVRTGVEIDHQAPDPFTKKAVDVYFPPEATNDFPVAMQVSKRHGIVYLATKYGFIHLYDLESGACIYMNRISGETIFVTCEHEASN
			GILCINRKGQVLSVSVDDTTMIPYILTTLNNTELAFKLASRANLPGADDLYIKQYQQLFQSGQFGEAAKIAANSPRLRTAQVIETFKQAPTPPGGLSPILQYFGILLEKGLNHLESVELARPVLQQGRKQLLEKWLKEDKLTCSEELGDIVRLHKVIACFAETGQTEKIVLYAKKVGFTPDYVSLLQHIMRTNPDKGAEFATQLANDELIDVERVVDIFMSQNMIQPATSFLLDALKDNKPEQGHLQTRLLEMNLMHAPQVADAILGNEMFTHYDRPRIANLCEQAGLLQRALEHYEDIADIKRAIVTNILPADWLVTYFSRLTTEQSMACMQEMLRINIRQNLQVVVQIATKYSDILGPVKLIEMFESFKSFEGLYYYLGSIVNLSEDPEVHFKYIQAATRTGQIREVERICRESNAYNPEKVKNFLKEAKLADQLPLIIVCDRFDFVHDLVLYLYQNGLTKFIEVYVQRVNSFRTPQVVGGLLDVDCDETTIKGLLASVNFPIDELVNEVEQRNRLKLILPWLEARVQSGSQDPAVYNAMAKIFIDSNNNPEQFLKENLVKRRQPELWAQVLSPGNDHRRQLIDQVVSTAIPESTDPDDVSITVKSFLSADLPIELIELLEKIIIEPSAFSDNRNLQNLLLLTAIRADKGKVVGYINKLQNYDSGEIAKIATDHGLYEEALTIYKKAINVLVEYIVSLDRGVDYANKVNRPEVWSRLAKAQLDGLRIKDAIDSYIKAEDPSNFHEVIEIANHAGKHDDLVRFLQMARKSLREPKVDTELAYAYAKTDRLHDMEDFLGMTNVADILEVGEKCFEDELYQAAKLLFTSISNWARLATTLIYLGENQAAVESARKAGNTQVWKQVHAACLETSEFRLAQICGLNIVVHAEELPALIQTYERRGYFDEVLTLLEAGLSIKATEKAHLWPELVLLYIKYDEFDNAALAMIERSSDAWEHNQFKDVVVRVANVEIYYKALSFYLQEQPTLLTDLLTVLIPRIDHARVVRMFQQIDHIPLIRSYLIAVQHLNIEAVNNAYNDLLIEEEDYKTLRDSIDSFDNFDNIALARRLERHELLEFRRLAAHLYKKNKRWEESISLSKQDKLYKDAMVTAATSSSTEVAEELLSYFVDIGNKECFAALLFTCFDLLRSDVVEELSWQHGLNDFYMPYKIQSQRSLVEKLAALRHGPTQAFGLVCSALEDVLVWDVKRGHMMGMWHEQKDTFAVGYADGSIRLWSVSAQSVITTFNGHKKAVTALAFDDAGTRLASGSQDTNLIVWDVVGEAGLFRLRGHRDQITAILTSSKDTFLKLWDLSTQHCIQTIVAHREIWTLDINNELFTGSGEGELKASADDTLLASASNGMLKVWNLRTTSCIRDRHIAVGTKSGDILIYDLASSSLIETVVWSMQVRHDERALVTGSADKDIKFWDFLVHTRTLKMTDDVLSVRYSPNGKLLAVALLDSTVKVFYEDSLKFFLSLYGHKLPVLGMDISDDSKLIVTCSADKNVKIWGLDFGDCHKSLFAHDESVMQVAFEKHYFWTVGKDKLLKYWDGDKFENIQKLEGHHGEVWALAVSNAGNFVVTGSHDKSIRIWEKLDDPLFLEEERERELEKLYEAGLADNLETTLVTKQTTETLMAGERIVEALNLADAERAIWAEYEEAKKSLSPARNAVLAAYDLEPEGWVLKVVSGIQGTALLDALLVLPFDGVVSLMGYLVSRIMFFLLKTHHHQIVANRLRTTLIPLRRHLRAALIRQKQNMSYNLAALLKPARGDELDKFLQTVDDPSAWTSAFDKNTQMDKPLTAEELDIIRRLQAHENPEYDPYEPTVEWFTKEEIMPLSGAPEPKRRWVASKWEKQKIMKIVRAIRQGRIVPSKPKTAHAPPLPAPKPRLPTNAESYNPPEEYLPTEEERKEWEATDKEDRERDFLPQKYSSLRLVPGYDQFIQERFSRQLDLYLAPRGAWTVSADEEGVVSLWEVGAIEWCPRTDVSYFVVGTDEKLHFIIPPNVP
			QTILTATQNLLAPKPILSVGLPQPKQISWHRKGDYFATVVWIHQISRRHSQAPFGAVQLVLFHPTKPQFFVATQRHVRVYNLAEQKLLKTLMPGSRWISSMDVHPGDHIIVGGYDRKLCWFDLELSDKPYKIMRYHSRAIRSVQFHYPLFASSSDDGSIQIFHSRVYNDLMTDPLIVPLKILRGHEVLGVLQIKWVPRQPWLVSAGADSNVGVWRLIDSFTAPKDVLREFASKRQIAQRQPTDIPGVGNLAFFKAEDAQYFAKILKEEDETELSVDEMKERKIMRLLLKIKNGTPPVRKTALRQITDKARDFGAGPLFDKILPLLMERTLEDQERHLLVKVIDRVLYKLDDLVRPYVHKILVVIEPLLIDEDYYARVEGREIISNLSKAAGLAHMISTMRPDIDHADEYVRNTTARAFSVVASALGIPSLLPFLKAVCRSKKSWQARHTGIRIVQQIAIMMGCAVLPHLRNLVDCIAHGLSDEQQKVRTMTALGLAALAEAAAPYGIESFDNVLKPLWLGIRLHRGKGLAAFLKAIGFIIPLMDPEYASYYTKEVTVILIREFQTSDEEMKKIVLKVVKQCAATEGVTPGYRKDILPDFFKAFWVRRMALDRRNYRQVVETTVELAQKAGAAEIIGRIVNELKDEAEPYRKMVMETITKVVASLGASDIDERLEVRLVDGIIYSFQEQTTEDQVMLDGFGTVVNALGIRVKPYLTQIVSTILWRLNNKSAKVRQQAADLTTRLAVVIKQCGEDQLLSKLGLVLFEQLGEEYPDTLGSIIAAEGAIANVVGMTQMNPPVKDLLPRMTPILRNRHEKVQEASINLIGRIADRGAEFVPAREWMRICFELLDLLKAHKKGIRRAAVNSFGYIAKSLGPQDVLSVLLTNLRVQERQSRVCSTVAIAIVAETCGPFTCIPAILNEYRTAELNVRTGCLKALSFVFEYVGPQSAYYVDSVVTMLEDALTDRDLVHRQTASTIVKHLALGVAGLGCEDSMMHLMNLVWPNCFETSPHVIGAVMDAIEAMRVTLGPGVLLNYVLQGLFHPARKVREVYWRVYNALYLGAEDALVPFYPVDAFTAADNKGGTFAEESSFATLFPKYREKYLREAWSAVTRALDPHGIACTLDLIHGSMSVRTTRKAFDPYMILKARDLIKLLARGVAVTQAVKILDDNVACDIIKIGNLVRNKERFVKVRRIVLDCMKNIHPIYRIKELMIKRELAKDPKLATESWDRFLPQFRKKVYTPFPPAQQPRKVDLQLESGEYFLKPHEKKRREEKERKQKQEETTEKRRAERAEPFIAPEINQVIQAILIAADPSQGTLHQQALQFLSDVQQNNKFSHTLTLFFLATYTEQWPTFFVDLFALFFHIVLEISGEVADQIIKSRDARVRDAMRDRDAAGINEAVLTIVVRTFASYVGWIDINLTVRLATSTALLRIVSKGLKPADKLQLIKVLSLTQVLDALSYREALGRLLNALGLELIKLVLQDTLFVMIRFMSDEYDDTCSTIFPMLQMILASYKKLASLLETIMAKMIWDDLRSFMESIYLIDSDLVTEAIRLRARMVVMQFFETVVRYFDAQLYLFETVGILLSAFMKSIATPLLDDLSVNLQAIKGPLKVHHTIMALGNIAKGFFRTVAQAILVSLEAMNVFKVVRDATRFAFARILATTGPTVTQLIPTLMLLSSKLPGIFISDRNMAGFESLLNTMIQLAAFTFMSRSVTVWGTPPGFGEYIYKTFVPTAFTILSSPKDPQILMVLHEIANFLQTVVNIDDLRDYRRDFADGLLRQPVEFMPAFDDALSTVIYHIGFSGSFGDHHVSPRNLRASYLGQMISLEGIVTRCSLVRPKMLRSVHFCPDTGLFHAREYRDATSSTSSVTPQTDEEGHPLQMEFGFCTAPAGQLPRSTDVILDDDLVDKCKPGDRIQLVGAYRSVGFKTLIIANNVILLSSKAGGGIAQAPLTDSDIRTINQLAKRRFDLLSQSLAPSIYGHNEIKQAILLLLLGGNEKNL
			PNGTHIRGDINLLMVGDPSTAKSQLLRFVLNIAPLAIATTGRGSSGVGLTAAVTTDKDTGERRLEAGAMVLADRGVVCIDEFDKMSDVDRVAIHEVMEQQTVTIAKAGIHTSLNARCSVVAAANPIYGQYDVHKDPHKNIALPDSLLSRFDLLFVVTDDVNDERDRLIADHVLRMHRYIPPGVEEGTPIQDTLSQPLSITSPFEKYDPLLHIGVLTMAFIKKYIQYAKKPQPALTVAAADTIVEAYATLRNEKRTSPLTARTLETLIRLSAAHAKARLSTEVTVEDAEIAVEILRFALYKEVIRNERFQVFQSRMSALWASIEFPELVQAVNFGSEEALAAVKKMEDDGFPVHLLRRYNLYFRPVAMAVRDVRGIHLGKLITVRGIVTRVSEVKPLLLVNAYTCDHCGSETFQEISNKQYTPIFDCQNDCVKNGIHGSLHMQTRACRFSPFQEVKIQEMADQVPVGHIPRSMTVHVSGNLTRTMNPGDVVHLGGIFLPIPYTGFQAVRAGLLTDTYLEVHDVHQLKKQYSEMEETPQIIAAIDPALYVKLALSIAPEIYGHVDVKKALLLLLVGGVTKEMGDGMKIRGDINVCLMGDPGVAKSQLLKYISKVAPRGVYTTGKGSSGVGLTAAVMRDPVTDEMVLEGGALVLADNGICCIDEFDKMEEADRTAIHEVMEQQTISISKAGISTTLNARTSILAAANPLYGRYNTKVSPVENINLPAALLSRFDLLFLILDKPSRADDERLAKHVTHVHMFNTHPPLLMRHYIALARQKRPTVPHQVSNHIVESYVRLRKVSKDEEKAHTYTSARTLLGVLRLSQALARLRLAETVEIDDVEEALRLMEVSKETLTLRMVDVRSRVLGAAFTEAQLMACIAEYENTEVWMTMANGTKLRFMDVDICGPSIPTILGIASEQVHSSSSGWSPVYVQDNLGVMSVGFMLPSSNNAIMWRGPKKNGLISQFLKDVDWGTLDYLLVDTPPGTSDEHLSIVQYLKESGIDGAVVITTPQEVALQDVRREIDFCRKVGIRVLGVVENMSGFVCPGCKTESQIFKPTTGGAKKLAEEMGVEMLGAVPLDPRIGKSADYGVSFLDEYPDSPATTAYLDIIDRIKEILGLVSPKDLHREEDLLRNPFSFRHWWTAIHSTRDAHIALQKALYEAALVQFPGSFKLWKSYLTHARRTFDRALRTLPPSLHHRIWVRYLLWASKGGATTVSVEAAKLLLSLARKASPYQLLGEWLNVVEANAGLAVYKDQAGRLWSGLASYWLRRAEFARAKQTFETGIASVLTIRDFTQIFDAYAEFSETVINSLMEAVEKELDVNMKEFEDLMDRRPFLVNDVLLRRNPHDVQEWEKRVALGDNDEKVAETYTNALSTVNPRKAANFHRLYINFAKFYEEGGDLGSARKVLEKATKVNFKTVEDLAEIWCEWAELEVRHIRVMQRAAAIPKNPKINSVQARLFKSLKLWSFYVDLEESVETAKAVYDKILELRIANAQVIVNYAAFLEENKYFEESFKVYERGIELFTFPVSFEIWNIYLAKFVKRYLERARDLFEQALECKSIFLMYATLEEEHGLAKRAMSIYDRAKDKFEMFTIYPATRPIYERALVLPDRQTAQMCMRFASLERKLGEIDRARAIYAHASQFCDPRVNPEFWAEWHAFEIDTGSEDTFREMLRIKRSVQAMDLVEVLSFLFMLSTMELGYSAESLSDTQKAMLEDLRDYGLIWFSPTRLATTLTSSMTRQFFVGGNFKMNTSREAKKALIKVLNEATLDPNEVVIAPPSLYLVAAQNCYFKPNGAFTGELSPAQLKDAGVPYVVLGHSERRSLFHEDSALVAQKTRAAIDTGLSVILCVGETLQERESGKTQAVVEEQLKADWSKIVIAYEPVWAIGTGKVATPAQAQETHALTRAFLATAVSKEVAESVRIIYGGSVTASNSKELSNQPDIDGFLVGGASLKPEFVDIINELKDNTVIIVFGASGDLAKKKTFPALFGLYRDGFLPRDV
			KIVGYARTKMDEAEFHKRATSYIKNAIDEFKKLSTYVSGGYEDDASFQNLEKHIAQIESGYEERHRLFYLALPPSVFIPVAAHCKKNCYSINRIIVEKPFGKDLESCRELLSALKEHWTEDETFRIDHYLGKEMVKNLLVLRFANVAMGAAWDKNSVSNVQITFKEPFGTEGRGGYFDEFGMIRDVLQNHLLQVLSILTMERPVSFSAEDIRDEKVKVLRAIPPIERSDTLLGQYPGYLDDDTVPHNSVCPTFAATTLWIHNPRWEGVPFILKAGKALNEAKVEVRMQFKDVTQGIFKDISRNELVLRIQPSEAVYLKLNTKTPGLYTRALPTEMDLTYKRRFTETKIPEAYEALILDALKGDHSNFVRDDELDVAWKIFTPILHWIDGKSGPKPVPYPYGSRGPKELDAFAAKYGYKRSSE
		</sequence>
		<sequence>
			<taxon idref="SACCEYJR105W"/>
			APLVVLGNPLLDFQADVTAEYLAKYSLKENDAILVDKMAIFDELLQMTKLVAGGAAQNTARGAAYVLGAGQVVYFGSVGKDKFSERLLNENEKAGVKSMYQVQNDIGTGKCAALITGHNRSLVTDLGAANFFTPDHLDKHWDLVEAAKLFYIGGFHLTVSPDAIVKLGQHAKENSKPFVLNFSAPFIPHVFKDALARVLPYATVIIANESEAEAFCDAFTDLEAIAQRIVDSPVEKTVIFTHGVEPTSTYPVKPLDSSKIVDTNGAGDAFAGGFMAGLTKGEDLETSIDMGQWLAALSIQEVGPSELIDLYSKVAECRNLRAKYQTISVQWVVYPPPPKPSYDWEFTLNDDDSYVVLIAQIPTLRDYYLDLEKMSFAYRRLQYLEARWNLYYLLNEYQETSVSKNPHRDFYNVRKVDTHVHHSACMNQKHLLRFIKHKLRHSKDEKVIFRDGKLLTLDEVFRSLHLTGYDLSIDTLDMHAHKDTFHRFDKFNLKYNPIGESRLREIFLKTNNYIKGTYLADITKQVIFDLENSKYQNCEFQDICKNLFQPLTKNPQSHPKLHVFLQRVIGFDSVDDESKVDRRFRKYPKPSLWEAPQNPPYSYYLYYLYSNVASLNQWRAKRGFNTLVLRPHCGEAGDPEHLVSAYLLAHGISHGILLRKVPFVQYLYYLDQVGIAMSPLSNNALFLTYDKNPFPRYFKRGLNVSLSTDDPLQFSYTREPLIEEYSVAAQIYKLSNVDMCELARNSVLQSGWEAQIKKHWIGKDFDKSGVEGNDVVRTNVPDIRINYRYDTLSTESNTCMVTNDGATILKSIPLDNPAAKVLVNISKVQDDEVGDGTTSVTVLSAELLREAEKLIDKIHPQTIIEGYRLASAAALDALTKAAVDNSHDKTMFREDLIHIAKTTLSSKILSQDKDHFAELATNAILRLKGSTNLEHIQIIKILGGKLSDSFLDEGFILAKKFGNNQPKRIENAKILIANTTLDTDKVKIFGTKFKVDSTAKLAQLEKAEREKMKNKIAKISKFGINTFINRQLIYDYPEQLFTDLGINSIEHADFEGVERLALVTGGEVVSTFDEPSKCKLGECDVIEEIMLGEQPFLKFSGCKAGEACTIVLRGATDQTLDEAERSLHDALSVLSQTTKETRTVLGGGCAEMVMSKAVDTEAQNIDGKKSLAVEAFARALRQLPTILADNAGFDSSELVSKLRSSIYNGISTSGLDLNNGTIADMRQLGIVESYKLKRAVVSSASEAAEVLLRVDNIIRARPRTANRIISNDGHTILKQMAILHPVARMLVEVSAAQDSEAGDGTTSVVILTGALLGAAERLLNKGIHPTIIADSFQSAAKRSVDILLEMCHKVSLSDREQLVRAASTSLSSKIVSQYSLAPLAVDSVLKISDNSKNVDLNDIRLVKKVGGTIDDTEMIDGVVLTQTAIKSAGGPTRKEKAKIGLIQFQISPPKPDTENNIIVNDYRQMDKILKEERAYLLNICKKIKKAKCNVLLIQKSILRDAVNDLALHFLSKLNIMVVKDIEREEIEFLSKGLGCKPIADIELFTEDRLGSADLVEEIDSDGSKIVRVTGIRTVSVVIRGANNMIIDETERSLHDALCVIRCLVKERGLIAGGGAPEIEISRRLSKEARSMEGVQAFIWQEFASALEVIPTTLAENAGLNSIKVVTELRSKHENGELNDGISVRRSGTNTYEEHILQPVLVSTSAITLASECVKSILRIDDIAFSRTFESDHFVTVRETKDGTNSVAIVDLAKGNEVTRKNMGGDSAIMHPSQMVISVRATIVQIFNLETKSKLKSFTLDEPVIFWRWLSETTLGFVTARSILTSNVFDGNVPQLLTLRHANLNNTQIINFVANKNLDWFAVVGILQRIAGRIQLFSKQRNISQAIDGHVAIFTNILLEGGSTPVQVFVTGNRNAIEIDHDASLPYQKETTDIFFPPDATNDFPIAVQVSEKYGIIYLLTKYGFIHLYELETGTNLFVNRITAESVFTAAPYNHEN
			GIACINKKGQVLAVEISTSQIVPYILNKLSNVALALIVATRGGLPGADDLFQKQFESLLLQNDYQNAAKVAASSTSLRNQNTINRLKNIQAPPGAISPILLYFSTLLDKGLNKEETIELARPVLQQDRKQLFEKWLKEDKLECSEELGDIVKPFKVISCLAELQQFEKIIPYCQKVGYQPNFLVLISSLIRSSPDRASEFAVSLLQNPQIDIEKIADLFFSQNHIQQGTSLLLDALKGDTPDQGHLQTRVLEVNLLHAPQVADAILGNNIFSHYDKPTIASLSEKAGLYQRALENYTDIKDIKRCVVTNALPIDWLVGYFGKLNVEQSLACLKALMDNNIQANIQTVVQVATKFSDLIGPSTLIKLFEDYNATEGLYYYLASLVNLTEDKDVVYKYIEAAAKMKQYREIERIVKDNNVYDPERVKNFLKDANLEDQLPLVIVCDRFDFVHEMILYLYKSQNLKFIETYVQQVNPSKTAQVVGALLDMDCDEAFIQSLLQSVQVPINELTTEVEKRNRLKILLPFLEQSLSQGIQDQAVYNALAKIYIDSNNSPEKFLKENLLERSDLDLWNKVLNQENIHRRQLIDSVISVGIPELTDPEPVSLTVQAFMTNGLKLELIELLEKIILEPSPFNENVALQGLLLLSAIKYEPTKVSSYIEKLDNYDADEIAPLCIEHDLKEEAFEIYDKALKVLIEDIMSLDRAASYADKINTPELWSQIGTAQLDGLRIPDAIESYIKAEDPSNYENVIDIAEQAGKYEELIPFLLMARKTLKEPKIDGALILAYAELNKIHEIENLLAGSNVANLDHVGDKLFENKEYKAARLCYSAVSNYSKLASTLVYLGDYQAAVDTARKASNIKVWKLVNDACIEKKEFKLAQICGLNLIVHAEELDELVERYESNGYFEELISLFEAGLGIRAVEQAHLWSELVFLYAHYDEWDNAALTLIEKSTKDLDHAYFKEVVVKVSNLEIYYKAINFYVKFHPSLLVDLLTSLTPRLDIPRTVKIFSKSDNLPLIKPFLINVLPKNNSVVNQAYHDLMIEEEDYKALQDAVDSYDKFDQLGLASRLESHKLIFFKKIGALLYRRNKKWAKSLSILKEEKLWKDAIETAAISQDPKVVEALLTYFVETGNREGFVALLYAAYNLVRIEFVLEISWMNSLEDYIKPFEISIKKEQNDSIKKIRFEQAAAFGVIASALEDVNIWDIKTGDLVSKLSDDTDLLAVGYADGVIKVWDLMSKTVLLNFNGHKAAITLLQFDGTGTRLISGSKDSNIIVWDLVGEVGLYKLRSHKDSITGLISTSKDGMIKLWDLKTHQCIETHIAHTECWGLAVKDDLITTGTDSQVKISDDNKLLATASNGSLKIWNIKTHKCIRGLLVILGTRNGELQLFDLASSSLLDTIIWSLDLTSDGKRLVTGSADKTVKFWDFLHHDTTLELTDDILCVRVSPDDRYLAISLLDNTVKVFFLDSMKFYLSLYGHKLPVLSIDISFDSKMIITSSADKNIKIWGLDFGDCHKSLFAHQDSIMNVKFLPHNFFSCSKDAVVKYWDGEKFECIQKLYAHQSEVWALAVATDGGFVVSSSHDHSIRIWEETEDQVFLEEEKEKELEEQYEDTLLTSLEASGVHKQTLESLKAGERLMEALDLGIAEIEGLEAYNRDMKLWQPQGNAVLIAVNKTPEQYIMDTLLRIRMSQLEDALMVMPFSYVLKFLKFLICKNLFFIIKFNHKELVSQKLKLQINRVKTELRSALKSTEDDLGFNVQGLMRPAKGSALDQLLDSIELPEGWTGLLDKNSGSSLNLTKEELELISKIQRNEQTSINPYEPLIDWFTHEEVMPLTAVPEPKRRFVPSKNEAKRVMKIVRAIREGRIIPPKKLKEHVMHLRAPKLPPPTNEESYNPPEEYLLSPEEKEAWENTEYSERERNFIPQKYSALRKVPGYGESIRERFERSLDLYLAPRGLWLATGSDDGTVRVWEIECIEWNPDANNGILAVAVGENIHLIVPPIFG
			YDIENNGKTKIEDDICITISCKKVKKLSWHRKGDYFVTVVLIHQVSKHLTQSPFGIIMDAKFHPFKPQLFVCSQRYVRIYDLSQQILVKKLLPGARWLSKIDIHPGDNLIASSFDKRVLWHDLDLASTPYKTLRYHEKAVRSVNFHLPLFSSAADDGTIHVFHATVYDDMMKNPMIVPLKKLTGHKVLGVLDAIWHPREAWLFSAGADNTARLWQLGGQYSIPQDLRENLMETRTVQNRELVNVEGIHDLMFFKPSDHKYFADVISKKPIDELNKDEKKERTLSMLLLKIKNGNTASRRTSMRILTDKAVTFGPEMIFNRLLPILLDRSLEDQERHLMIKTIDRVLYQLGDLTKPYVHKILVVAAPLLIDEDPMVRSTGQEIITNLSTVAGLKTILTVMRPDIENEDEYVRNVTSRAAAVVAKALGVNQLLPFINAACHSRKSWKARHTGIKIVQQIGILLGIGVLNHLTGLMSCIKDCLMDDHVPVRIVTAHTLSTLAENSYPYGIEVFNVVLEPLWKGIRSHRGKVLSSFLKAVGSMIPLMDPEYAGYYTTEAMRIIRREFDSPDDEMKKTILLVLQKCSAVESITPKFREEIAPEFFQKFWVRRVALDRPLNKVVTYTTVTLAKKLGCSYTIDKLLTPLRDEAEPFRTMAVHAVTRTVNLLGTADLDERLETRLIDALLIAFQEQTNSDSIIFKGFGAVTVSLDIRMKPFLAPIVSTILNHLKHKTPLVRQHAADLCAILIPVIKNCHEFEMLNKLNIILYESLGEVYPEVLGSIINAMYCITSVMDLDKLQPPINQILPTLTPILRNKHRKVEVNTIKFVGLIGKLAPTYAPPKEWMRICFELLELLKSTNKEIRRSANATFGFIAEAIGPHDVLVALLNNLKVQERQLRVCTAVAIGIVAKVCGPYNVLPVIMNEYTTPETNVQNGVLKAMSFMFEYIGNMSKDYIYFITPLLEDALTDRDLVHRQTASNVITHLALNCSGTGHEDAFIHLMNLLIPNIFETSPHAIMRILEGLEALSQALGPGLFMNYIWAGLFHPAKNVRKAFWRVYNNMYVMYQDAMVPFYPIEEFKEEDNASGQFAEESSFMTLFPKYRESYLKTIWNDVTRALDKHNIACVLDLVEGSMTVKTTRKTYDPAIILKARDLIKLLARSVPFPQAVKILQDDMACDVIKIGNFVTNKERFVKVRRVVEDCMKNIHPIYHIKELMIKRELAKRPELANEDWSRFLPMFKKKVYTPFPPAQLPRKVDLEIESGEYFLSKREKQMKKLNEQKEKQMEREIERQEERAKDFIAPMLERIQQLVNAVNDPSDVATKRQAIELLNGIKSSNKISEVLTTLFMLMYSDCWNSFFDDLMSLFNKLCLMINSEIADQSFIRKNNNIKDWMRDNDIMKLSNVWFQCLLDCIGSFISWIDINLIIKISCYNCILAIISKKMKPMDKLAFLNMINLTNELTYYEVWESLTKLITSFGIEFTIIILEKIIPILLEFMNNEFDSITAKTFPFWSNYLAFLKKLDNFQQICFKRMKFSKLKNFQEIIVVIDPSLFLNNISQEIEQIQILFMELIVKNFDNQLYIFEGIGFIITLNNSSILTPLFTQLEGCITQGASPLECHHILMAIGTLARGLFSNIAEVILVTFSFFNKFENIRDASRFTFARLIPILSNKILPFINKLIFTNNSVTSILLSDINRAILPVILNDLVTYTSLNVLCNFIKCFGNGDGLNEYFIMKCVPIIFEIPFNPKEGNFKTMAYDLARLLRELISLDDLREFDRSFWSGILVEPAYFIPPAEKALTDLAWKLSFKGSFGAHALSPRTLTAQHLNKLVSVEGIVTKTSLVRPKLIRSVHYAAKTGRFHYRDYTDATTTTPAIYPTEDTEGNKLTTEYGYSTAPAGQLPRSIDVILDDDLVDKTKPGDRVNVVGVFKSLGFKTLILGNTVYPLHARSTGVAARQMLTDFDIRNINKLSKKKFDILSQSLAPSIYGHDHIKKAILLMLMGGVEKNL
			ENGSHLRGDINILMVGDPSTAKSQLLRFVLNTASLAIATTGRGSSGVGLTAAVTTDRETGERRLEAGAMVLADRGVVCIDEFDKMTDVDRVAIHEVMEQQTVTIAKAGIHTTLNARCSVIAAANPVFGQYDVNRDPHQNIALPDSLLSRFDLLFVVTDDINEIRDRSISEHVLRTHRYLPPGYLEGEPVRERLNLSLAVDHVFEKFNPLLQAGLVTIPFLRKYVQYAKRVIPQLTQEAINVIVKNYTDLRNDTKKSPITARTLETLIRLATAHAKVRLSKTVNKVDAKVAANLLRFALLGEDISTGRLSLISGIIARLMESYPVASLFERINFSAQEYLAGLKIMSDRNFPPNLTRRYFLYFKPKPLSVRQIKGDFLGQLITVRGIITRVSDVKPAVEVIAYTCDQCGYEVFQEVNSRTFTPLSECTSECSQNQTKGQLFMSTRASKFSAFQECKIQELSQQVPVGHIPRSLNIHVNGTLVRSLSPGDIVDVTGIFLPAPYTGFKALKAGLLTETYLEAQFVRQHKKKFASFSLTSDVEERVSGDVYNRLAKSIAPEIYGNLDVKKALLLLLVGGVDKRVGDGMKIRGDINVCLMGDPGVAKSQLLKAICKISPRGVYTTGKGSSGVGLTAAVMKDPVTDEMILEGGALVLADNGICCIDEFDKMDESDRTAIHEVMEQQTISISKAGINTTLNARTSILAAANPLYGRYNPRLSPLDNINLPAALLSRFDILFLMLDIPSRDDDEKLAEHVTYVHMHNKQPPSKMREYIAYAKTKRPVMSEAVNDYVVQAYIRLRQDSKREMFSFGQATPRTLLGIIRLSQALAKLRLADMVDIDDVEEALRLVRVSKESLTLSYENIVKTVRLRGFTMLQLSNCIQEYSYLNVWHLINEGNTLKFMDLDICGPSLPHMLGCIKETVHESNSGWTPVYVTDNLATMSIQYMLPEDDSAIIWRGSKKNLLIKKFLKDVDWDKLDYLVIDTPPGTSDEHISINKYMRESGIDGALVVTTPQEVALLDVRKEIDFCKKAGINILGLVENMSGFVCPNCKGESQIFKATTGGGEALCKELGIKFLGSVPLDPRIGKSCDMGESFLDNYPDSPASSAVLNVVEALRDAVGIRNDEDVAFEYEIQKTPQNILTWKRYIEYWKEEGRTDKQILYERFCSQFVTDTSIWEDYIAMIRHALASSLMKMEREMHRKVWDPVIKFVTKGGFISEEISVYEKYLPQDENSLPFELNFNYLASLEKLGMNGIYPDKWLFLILSLAKYYISRGRLDSCGDLLKKSLQQTLRYSDFDRIYNFYLLFEQECSQFILKDWTEKLQAHMATFESLINLYDIYLNDVALRQDSNLVETWMKRVSLQKSAAEKCNVYSEAILKIDPRKVGSFGRLWCSYGDLYWRSNAISTARELWTQSLKVPYPYIEDLEEIYLNWADRELDKFSILEDALHVPTNPEILPAQTVLFNSLRIWSKYIDYLEAFNKTKMAYNTVIDLRLITPAMAENFALFLQNHYEVMESFQVYEKTIPLFPPEIQYELWIEYLEVATSHQPEHIRFLFEKALKCKTIFIAYSVFEERSGLISKSIEILRRGESRLQLWRMCSVTRELYQECIILPNSKAVEFVIKFSDFESSIGETIRAREILAYGAKLLPPSRNTELWDSFEIFELKHGDKETYKDMLKMKKVLESMDLVDVLHFIFMLGALEVGYKIDALSETQRIMLQDMRDYGLVFFYPTKLALMLTSDMARTFFVGGNFKLNGSKQSIKEIVERLNTASIPENEVVICPPATYLVGAQNAYLKASGAFTGENSVDQIKDVGAKWVILGHSERRSYFHEDDKFIADKTKFALGQGVGVILCIGETLEEKKAGKTLDVVERQLNADWTNVVVAYEPVWAIGTGLAATPEDAQDIHASIRKFLASKLGDKAASELRILYGGSANGSNAVTFKDKADVDGFLVGGASLKPEFVDIINKFEKNTVISVFGASGDLAKKKTFPALFGLFREGYLDPST
			KIFGYARSKLSMEELKSRVLPHLKKPVEQFFKMVSYISGNYDTDEGFDELRTQIEKFEKSANVPHRLFYLALPPSVFLTVAKQIKSRVYAITRVIVEKPFGHDLASARELQKNLGPLFKEEELYRIDHYLGKELVKNLLVLRFGNQFLNASWNRDNIQSVQISFKERFGTEGRGGYFDSIGIIRDVMQNHLLQIMTLLTMERPVSFDPESIRDEKVKVLKAVAPIDTDDVLLGQYPAYVDDDTVDKDSKCVTFAAMTFNIENERWEGVPIMMRAGKALNESKVEIRLQYKAVASGVFKDIPNNELVIRVQPDAAVYLKFNAKTPGLSNATQVTDLNLTYASRYQDFWIPEAYEVLIRDALLGDHSNFVRDDELDISWGIFTPLLKHIERPDGPTPEIYPYGSRGPKGLKEYMQKHKYVMPEK
		</sequence>
		<sequence>
			<taxon idref="PICST03237"/>
			YQLVALGNPLLDLQVNVDAEYLKKYDLKSDDAILAEHLPIYDELIKKLVLVAGGAAQNTARGAQYILPAKSVVYFGSVGNDVYAKKLNEANAKYGLRTEYQIQPDIETGKCAALINGVHRSLVTDLAAANHFKAAHLDKPWKLVENATHYYIGGFHLTVSPEAIVKLGKHAAENNKVFTLNFSAPFIAQFFKDPLDEALPYVDYVIANESEAAAYAESHKDVVGIAKAVANSKRPRTVVFTQGLDPTKAYKVRELAAEQVVDTNGAGDAFAAGFVASLVEGKTDAEAVDVGQWAASLSIQQVGPTELIELYQNVKLCLDLRHKYLANSLQWNIYPPPPKPTYQYEFTFNEEDVYQVTISQVPTLNDYYSDLNNISFAFKRLQYLEAKWNMYSLLNDFEESKKSKNPHRDFYNVRKVDTHIHHSACMNQKHLLRFIKYKLKTLPDEQVIFRDGKVLTLAQVFESLRLSAYDLSIDTLDMHAHTDSFHRFDKFNLKYNPIGESRLREIFLKTDNFIQGRYLAELTKQVFDDLEGSKYQMVEFNDILKNLFHPLTINPQSHPKLHVFLQRVIGFDSVDDESKNERPLKRFPPASSWDSTTNPPYSYYLYYIHANLTPLNKLRQKLNFNTFVLRPHCGEAGDPEHLISAFLTSHSISHGILLRKIPFIQYLYYLDQIGLAMSPLSNNALFLTYDKNPFHNFFRKGLNVSLSTDDPLQFSYTKEPLIEEYSVAAQIYKLSSVDMCELAYNSVRQSGWEALIKKHWLGKRYQLGGMAGHDIEKTNVPDIRVGYREDTLKSETESSMITNDGATILKSIPFDNPAAKVLVNISKVQDDEVGDGTTSVTVFAAELLREAEKLIEKIHPQTIIEGYRIARNVAIETLNRSSVDNKSDPEKFRADLLNIAKTTLSSKILSQDKELFAELAVSAILRLKGSTNLNNIQIIKKAGGKLTDSYLDEGFILEKKFGINQPKKIEKAKILIANTSMDTDKVKIFGAKFKVDSTSKLAELEKAEKEKMKNKVEKIKKFGVNVFINRQLIYDYPEQLFTDAKINSIEHADFDGIERLALVTGGEVASTFDHPEKVRLGYCDSIEEILIGEDVFTKFSGVAAGEACTVVLRGATEQGLDEAERSLHDALSVLSQTTKETKTVLGGGCSEMIMSRAVDQTAANETGKKSLAIEAFARALRQLPTILADNAGFDSSELVSKLRSAIYNGMATSGLDLNNGVVADMRELGIVESYKLKRAVVSSAAEAAEVLLRVDNIIRAKPRTSDRIISNDGATILKHMAVLHPAARMLVDVSAAQDVEAGDGTTSVAILTGSLLGAADRLLNKGIHPTLIAESFQRAAHRATEVLLDMSTKISLDDREQLIRAASTSLSLKIVSQFSLSPLAVDSVLKVINEGNNVDLNDIRLIKKVGGTIDETELVSGVVLTQNVVKNAGGPTRIEKARIGLVQFQISPPKPDMENNVVVNDYRQMDKILKEERAYLLNICKKIKKSKCNVLLIQKSILRDAVNDLALHFLSKLNILVVKDIERDEIEFLAKSTGCKPIADIDNFTEDRLGSADLVEEIESSGSKIVKITGITTVSVIVRGANHLVLDEAERSIHDALCVVRCLVKEKALIAGGGAPEVEVSRILTKEATKLSGVEQFVYQEFAQALEVIPTTLAENAGLNPINVVTDLRNRHENGEKNAGISVRRSGANTYDEHVLQPVLVSTSAISLAAECVKSILRIDDIQFSRTLESDHYVCVRESGPSGNTVAIIDLKNNNEVTRKNMSADNAILHPSQFVISLRATTLQIFNLGTKQKLKSFSLAEPVVFWKWISDEYLGLVTGSSIYYWNIFDGTDPVKLSERHDSLNNSQIINFVAEPSLNWFAVTGLAQRVAGHIQLYSKTRNVSQAIEGHVSKFASIRLTGAAAPTKVFCVGNKNAIEIDHVDGNPFQKKSVDIFFPPDAANDFPISLQASDTYGIIYVLTKYGFIHLYDMETGSNLFVNRITADPVFTAASYNNGT
			GIITINRSGQVLSVEVSKDKIIPYVLEKLSNVPLALALASRGGFPGAENLFQQQFQNLLNQGDYTNAAKVAASSEQLRTQDTINKLKHITPQPGQISPLLQYFSTLLDRGLNKYESIELAKPVLQQDRKPLFEKWLKEEKLTCSEELGDIVKSYKVVSSLAELGQFDKIIPYCEKVGYNPDYTNLIQNLVRVNPDKASEFATSLLARPQINAENIADLFFSQNYIQQGTAFLLDYLKNDAPSEGHLQTKVLEINLLHAPQVADAILGNQMFSHYDKPTIGKLCEKSGLFQRALEHYDDLKDIKRVIVTNVLANDWLVSYFGQLNVQQSVACLKELLGSNMQQNLQVVIQVATKYSDLIGPLTLIKIFEDYKCTEGEYYYLSSIVNLTQEPDVVFKYIQAAAKMNQTKEIERVVRDNNVYNGEKVKNFLKEFKLDDQLPLIIVCDRFNYVHDLILFLYKNQYFKFIEVYVQSVNPANTPQVVAGLLDVDCDEAIIKNLLLTVRVPIKELVAEVEKRNRLKILLPFLEKTLEGGSNDQEVYNTLAKIYIDSNNSPEKFLQENLLAKSDFDLWNSVLVEGNVHRRQLVDQVISTGIPELNDPEPISITVKAFMENDLPQELIELLEKIILEPSPFNDNTSLQGLLILTAIKADPSKVSNYIEKLDKFDPVEIAPLCIDNQLYEEAFQVYDKAMKVLVEDIMSLDRGEQYAEKYDTSELWYQLGTAQLNGLRIPEAIDSYVKSKNPENFEQVIEIAEHAGKEEELVKFLDMARETLREPVIDGALINSYATLDKLSEIEKFVGGTNVADLESIGDKLFEAKNYKAAKILYSNISKYSKLATTLVYLEDYQGAVDCARKASNTNVWKQVNSACIENKEFRLAQICGLNLIIDAEELPELVQTYEHNGYFNELIALFESGLGLTACEEAHLYPELIFLYCHYEEWDNAALTMIERSEVAFDHASFKEIIVKAPNLEIYYKAIQFYINENPSLLVDLLSVLTPKLDLPRVVRIFVKTDNLPLIKPFLISVLEKNNSVVNSAYHDLLIEEEDYKSLRSSIENNNRFNKLDLAERLENHDLVFFRQISATLFTKEKKFNKAISILKNDKLWPDLIRTVAISKSQKIAHEALDYFVETGNHECFVALLFTSYDYISYDYVLELSWLHNLGNFIKPYEISIVHENQKRINEVRYDQEKCFGVITSALEEILVWDIKTGEILQRLRDDTNILAAGHLDGSIKLWDLTSGLVIINFLGHKSAISLLKFDRSGTRLCSGSSDSTIILWDLVGEEGLFKLKGHKSQITGLLSVSKDGLIKLWELKSQQCIETHLAHSECWSLGINKSAITSGNKDQVKVSSDSKLLATASNGELKIWNIKTTNVIRGTLVVVGYKNGDLELYDLASSSLVDKVIWSLDLTPDGKTLVTGGNDKSVKFWNFLVHTQTLELNEDVLCVKISPDAKYLAISLLNNNVQVVFFDSLKLFLTLYGHKLPVLSIDISFDSKLIITSSADKNIKIWGLDFGDCHRSIFGHQDSIMNVRFIGHHFFSSGKDGLIKYWDGDKFECIQKLAAHQSEVWCLSVSNDGLFMVTASHDHSIRLWLATDDQVFLEEEREKEMDELYENTLLDSLEVTKVSRQTMETLKAGEKLMEAMDIGIEDVEADEEYQLLLKNYIPTSNSILLAYNMSGQEYVLSVISKIRSAQLDDALLVLPFSYSLRLLKFLICKILFFVIQSNAKELISQKIKNQMLKVKEQLRDELLQTCKQLGVNTQGLMRPAKGSALDQLLESIDLPQGWTGLLDQNTGSSLNLTDEELELIRKIQQQENTNIDPYEATIEWFTKVEVMPLTAVPEPKRRFVPSKHEAKRVMKIVRAIREGRIIPPSKVKEHIMNLRAPKLPPPTNEESYNPPEEYLLTEEEKKQWELLDPADRERNFLPQKFGALRKVPGYQESVRERFERCLDLYLAPRGLWLATGSDDGSVRIWEIESLEWNPDSQTGILAVCAGENIYLVVPPIFG
			FDIENMGRLRIESGISAIIQCRKVKKVSWHRKGDYFVTVVLIHQLSKHLSQSPFGIIMDAKFHPFKPQLFVASQRQVRIYDLAQQVLVKKLMPGVRLLSTIDIHPGDNLLASSYDKRVLWHDLDLSATPYKTLRYHEKAVRSIKFHLPLFASASDDGNIHIFHGTVYDDLMTNPLLVPLKKLTGHKIIGILDLIWHPKEAWLFSAGADGTARLWDLVGSYTISSVLSEELKLQELIVKNDPTDIQGVTGLEFFKQEDMKHFGKLTTIKDTEGLSSEEKNEINSMKLLLKIKNGSQITRKRSLRRLTDNARKFGPKVIFSQILPILLEPNLGDQERHVLVKLVGRILFQLDDLVRPYTQKILSVISPMLIEEDFTLRLEAREIISALTRAAGLANMISTLRPDIDHADEYVRNITSRVFAIVANTLGLQTFFPFLKAVLKSKKNWMARHTGIKIVQQLCILLGTSILPFLTQLVDILKPSLSDEVLQVRTITALTLAQLADNVKPYGIESFETVLEPAWLGLKHHRGKGLASFLKCIGAIIPLMQEEYSNYYTKEITNIMTREFNSPDDDMRKSILRIMLDLPLSRHLITKYRLELINPFMKSFWNRRTASDSQQIRLVVDVTAELGKKFDFLEVFEAIVIFTKDENEQLRRVAIAAINKMITSSPEEALDSQLEVKLVDGVLFAFQEQTVQHKIYLQGFGAVATALNVRLKPHLNSIISTILYRLKNKSPEIRLQSSDLIAIIAPVIKQCGDENVLYKLILILYESLGEVYPDVLGSIINALYACIDALDKSSLYPSINQILPTLTPILKNRQEKVQEACIKLVGLIAQKNAETINAKEWMRICFELLEMLKSPKKRIRVAANDSFGYIAKTIGPQDVIVMLLNNLRVQERQLRVCTAVAMGIVAKTCAPFTVLPAIMNEYRIPDKNVQNGVLKALSFLFEYLGKTTKDYLFAITPLLEDALTDRDQVHRQTAATVIKHVALNSVGLAYHEVFIHYLNLILPNVFETSPHVISRILESIDALRVVLGTGIFVNYLWAGLFHPARKVRSPYWKLYNYAYMQNSDSLVPYYPLEEFKPEHNASGQFTEESSFMTLFPKYREQYLRSIWADVTKSLEKHFIKCELDLVEGAMTVKTTTKTFDPAIILKARDLIKLLARSVPFPQAVKILQDDIACDVIKIGNFVANKDRFIKVRRVVEDCMRNVHPIYYIKELMIKQELSKKPELAEEDWSRFLPSFKKKVYTPFPPAQTPRKVDLQVESGEYFLGKKEKAMKKLKEKREKQEEASVARKQEREKDYVAPMEQQIHQAVEIAMSGADPNLKNQAFAFINQIKSTNKFSQLFAKIFCYVYLNIYPNFFKSLFELYTRIVIAIHYEIGDKFIARRNNLLKDAIRLNDMNALVSSWGKILLKIVGQYINWMEIGLFIRNETCMTLIEIISKKMKPSNKLELVGILDITNIINSIEFVENIAKLINQVGQELLIVLLAKLWPLIFSSLGHEYDDVSQHVFPFIQQYLLLCKKLSTLLNKIIIKMKFDKLKNFQDTIAVLKPDLYVEAITIVIPKIQIGFFDIVVKHFSSQLYLYESIGLLISLLSTDVFQPLFNDLENCVSSSEQVMQAHHCLMALGTFARGYINNAAQVVLITLENFPKNELIRDAARFSFARFIPILKNQINIHLAKFVIFLNHSASLFVTETNKQEFAEVVTSLLEYAAITQLINVVNFFGNGEGIDAFLMSRVTQLSFELPFQKKDAQYRLIGQEISLLLKSYVSIDEIRDFDREFWSGLLRTPADYLPACERALRDTVFYLSFKGSFGDLQVTPRSIHSDHLSKMVSIEGIVTRASLVRPKIIRSVHYADATSRFHAREYRDQTTSTAAIYPTEDVDGNKLTTEYGYSTAPAGQLPRSVDVILDEDLVDLTKPGDRIQIVGVYRALGFKTVILANSVYPLHARSTAVASQEKLTDQDVRNINKVSKERFDILSTSLAPSIYGFDYIKKATLLMMLGGVEKNL
			DNGTHLRGDINILMVGDPSTAKSQMLRFVLNTASLAIATTGRGSSGVGLTAAVTTDKETGERRLEAGAMVLADRGIVCIDEFDKMSDVDRVAIHEVMEQQTVTIAKAGIHTSLNARCSVIAAANPVFGQYDVHKDPHKNIALPDSLLSRFDLLFVVTDDVQPTKDRIISEHVLRMHRFIPPGLLEGEPIREKSNLSLAVQPIFEKFNSLLHSGILSIPFLKKYIQYAKRIKPQLTKRASEYIVNVYSGLRNDRNTAPITARTLETLIRLATAHAKVRLSKTIEIKDAKVAEELLRFALFKEVISPERYQEFVRAMAQVMAAVAVETVIETVNFADEEALAALERMTDENFPSKLTRRYCLYFAPKSLSVREIKGAHVGHYITVRGIVTRVSDVKPSVVVNAYTCDKCGFEIFQEVNSKTFTPLSECTSSCQNDNNKGQLFMSTRASKFSSFQEVKIQEMSHQVPVGHIPRSLTIHVNGDLVRSMNPGDTVDVSGIYMPSPYTGFRALKAGLLTETYLETQHVRQHKKQYDASEISAQAQQKISGDVYNKLAKSIAPEIYGHLDIKKILLLLLCGGVTKEIGDGLKIRGDINVCLMGDPGVAKSQLLKAIGKIAPRSVYTTGRGSSGVGLTAAVMRDPITDEMVLEGGALVLADNGICCIDEFDKMDESDRTAIHEVMEQQTISISKAGITTTLNARTSILAAANPLYGRYNPRLSPHENINLPAALLSRFDIMYLILDQPSRENDERLASHVAYVHMHNKQPSTTIREFISRARTFRPTVPKEVGDYVVQSYINMRKESHRNEKKFSHITPRTLLGILRMAQASARLRFDNYVTFEDVDEALRLIQVSKSSLTLSLRDLRERIIAKGYTIQQFDDCILEYDHIGVWQKIDNGETLMFMDLDICGPSLPRMLGAEGESVHQSNSGLSPVYVADNLGLMSISFMLPDPDSAIIWRGAKKNGLIKQFLKDVNWGELDYLVVDTPPGTSDEHLSVTTYMKEVGIDGALIVTTPQEVALLDVRKEINFCRKAGIKILGLVENMSGFVCPNCKGESQIFKATTGGGKQLCKELDIKFLGSVPLDPRIGRACDSGECFFDSYADSPAATAILDVVDALRDQVELIDDSDLVYERDLARDANQESIWLDYYNHKLAKHVNSPETVLERAVRQLPHSHQLWSRYYTLIRRTFDKALLAVNSKYHYHIWKQYVKFASVGGPTAAAIEVRNIYEQLLASPTPLKFLQEYIDFLSKREAIQLDPENLGEIYKGFSRYLQTPNVSIDARYYFEKGLKNCLTVRDFEIIYRLYTNYQEEKLVQLRDSYSIEFNFRIHCLETLIDNRPILLNDMSLRQDRNNLDAWFKRVDIGENLNQILKVYVSAISSINPFQANKLSKIWIDYASVYASREDYSTANLIYLKAVESQFRDLDELAELYIQWSEMLLQSLLVIEDVLLKKFDPDLDSVQFRIHRSTKLWMFYLDLLESIEKVIKAYDKMIEMKIATARTIINYAQFLQSWKYFEKSFKVYESGLTYFKDEVRYHIWKLYLPEILQREIERIRDLFEMCLFSKDLILQYFQFEKGKGFLMNSIRILKSGNLAIDKFDLYDETRNAYELAVLLTLPQIIEVTNSFINFEKSLKQLDRVRALFKFVTRLSAPDAMKQVWEAWEQFEVEYGSEATFKDMLRFKRTVVEMDPVDVLNFIFVLGSLELGYLVSSLSATQVSMLADLRDYGLVYFYPTRLATTLTSDMARQFFVGGNFKMNGTKDSVTKIIDNLNSAELPTSEVVIAPPAPYLVSSQNVFDKASGAYTGEISPAQVLDLGAKWTLTGHSERRTIIKESDEFIADKTKFALESGLSVILCIGETLEERKAGITLDVCARQLDADWSNIVVAYEPVWAIGTGLAATPQDAQDTHKGIRDHLVKTIGAEQAAAVRILYGGSVNGKNAPEFKDKADVDGFLVGGASLKPEFVDIIKPFGSTATIVVFGASGDLAKKKTFPALFGLFREGHLSSDV
			KIIGYARSHLEEDDFKKRISANFKGGVEQFLKLTSYISGPYDTDEGYQTLLKSIEDYEAANNTPERLFYLALPPSVFTTVASQLKKNVYSKTRIIVEKPFGHDLESSRQLQKDLSPLFTEEELYRIDHYLGKEMVKNLLVLRFGNELFNGVWNKNHIKSIQISFKEAFGTDGRGGYFDSIGIVRDVMQNHLLQVLTLLTMDRPVSFDPEAVRDEKVKILKAFDALDPEDILLGQYPGYLDDSTVPKDSKCVTYAALGIKIHNERWEGVPIVMRAGKALDESKVEIRIQFKPVARGMFKEIQRNELVIRVQPNESIYLKINSKIPGISTETSLTDLDLTYSTRYSDFWIPEAYEALIRDCYLGNHSNFVRDDELDVSWKLFTPLLQYIESDKSPQPEVYAYGSKGPKGLREFLNKHDYIFADE
		</sequence>
		<sequence>
			<taxon idref="STANO09237"/>
			YELLCLENPLLDIQGQGDQALLDKYGLKANDAILADHMGLYEDLIQNAVLIAGGAAQNTARGAQYILAPNSTVYIGCIGKDKYGETLEKISSDAGVKTEYLYDEKTPTGRCGVVITGHNRSLCTDLAAANNYKVEHLKQEWKQVENAQVFYVGGFHLTVCVPAIKALAEEAAAKNKIFILNLSAPFISQFFKDPLDEILPYVDILIGNETEAAAFAESHKDVKKIAETIANTQRTRTVVITQGTEPTKEVKVHALDEGKINDTNGAGDAFAGGFVAGIVQGKPLETAIDMGQWLAKLSIQELGPSELSAIYTNVQKVLDLRHKYIRLSLQWRIYPPHPEPVWEWSFRLDDAGVFQVPIVAIPTLREFYIDLDAISFAFRRLQYLEGKFNLYYLLNEYQETADSKVPHRDFYNVRKVDTHVHHSACMNQKHLLRFIKSKMKKSPDEVVLFRDGKHLTLKEVFESINLTAYDLSIDTLDMHAHTDSFHRFDKFNLKYNPIGESRLRTIFLKTDNFIKGRYLAEITKEVISDLESSKYQFVEVETSMNGISLLLTRDPASHPKLHIFLQRVIGFDSVDDESKVERRVKKFPIPKEWSTKQNPPYSYWMYYLFANIASLNVWRKQRGFNTFLLRPHCGEAGDTDHMAAAVLCSHSISHGLTLRKLPLLQYIFYLEQIGVAMSPLSNNALFLAYERNPFLSYFRRGLNVSLSTDDPLQFAFTKEPLIEEYSVAAQIYKLSAVDMCELAKHSVEQSGFEHIVKQKWLGANYHLPGVAGNDMARSNVPSIREAFRHETLMQETGEIMVTNDGATILKAIALDNAAAKVLVNISKVQDDEVGDGTTSVTVLAAELLREAEKLVDKIHPQTIIEGYRIASVAALKALEKIAVDHSQDETAFRQDLESIARTTLSSKVLSQDRQQFAKLAVDAVLKLGGSTDLTHIQIIKKAGGKLKDSYLDEGFILDKKFGVNQPKRIENAKILVANTAMDTDKIKIFGARVKVDSTGKLAELEKAEREKMKAKVDRIKAHGINCFVNRQLIYNWPEQLFADAGICSIEHADFDGVERLALVTGGEITSTFDHPENVKIGQCDLIEEVIIGEDTLIRFSGVKAGRACTIVLRGATEQLLDEAERSLHDALAVLSQTVKEPRTTLGGGCAEMNMAKAVAEAAQNVAGKKAIAVESFSKALQQLPTILADNAGFDSSDLVTRLRKAVYSGLTSSGLDLPGGGITDMRELGVIESYKLKRAVVSSASEAAELLLRVDNIIRSAPRRRDRMITNDGATMLNQMSVMHPSAKMLVDLAHAQDIEAGDGTTSVVVIAGSLLGAAERLLGKGIHPTVISEAFQRAAQEAIKILEGMSIPINLADRQVLLKTAVTALSSKIVAQEPLPIMAVDSVLKVIDTADNVDLKNIRMIKKAGGTIEDSEMIDGLVLNQPVVKSAGGPTIKEKARIGLIQFQLSPPKPDMENQIVVNDYRQMDKILKEERTYLLNMVKKIQKAKCNVLFIQKSILRDAVNDLSLHFLSKLKILVIKDIERDEIEFICKSTGCKPIADIDSFTEDKLGSADLVEEVQASGARYVKISGVKTVSIVCRGANNLILDETERSLHDAHCAIRSLVKKKALLAGGGAPEIEIAHQLSLRARELSGTESICWKAFADAMEVIPTTLAENAGLNSIKVVTELRHRHAQDQRNAGISIKSGGVDIAEENVLQPLLVSTSAIELAAETVKMILRIDDIALSRTLESDKYVCVRQVNSEANETVIIDLKNTNNIIRRPIRADSAIMHLTEPIIALKARTLQLFNLETKERLQTYSHQEDIQFWRWVSQTTLALVSTKAVYHWDVLDSKNPRKIFDRGEQLENNQIINYVTNDDESWSCLVGITSGIRGNMQLFSKARNVSQPLEGHAATFGTIRLDGAATYTKLFAFAVKSTVECDHNASNPFPKRLIPIHWPAEGTGDFPLGIHIAHKYGILIVITKFGFIHLHDLETGTALFLNRISEETVFTTARDDDGT
			GVVVINKRGQVLHTTIREDALIPYIMENPACAEIAYKLASKGGLPGADQLYSQRFENLMTQGNFAEAAKVAANSPRLRTMNTINRLRQVPSQPGQITTLLQYFGQLLDKGLNREETLELARPVFVQGRKHLIEKWQKEGKLFCSEELGDLAKPHKVVAALAELGHYDLILQYCNGVGYTPDYNVLLQHVVRSNGEKGTEFASQLVKNELISIDRVVDIFQSQGMIQQATAFLLDVLSNDLPEEGHMQTKLLEMNLLNAPQVADAILGNEMFHHYDKARIASLCENAGLLTRALEHNEDPAAVKRIIVTDKLPEEWLINYFGQLTVELSLDCLDAMLTTNIRQNLQAVIRIAQKYSDLLGATKIIDLLEKHRTAEGLYFFLGSIVNVAEDKDVTFKYIEAATTMGQLNEVERVCRESNAYDPEKVKNFLKEANLTEQLPLIIVCDRFNFIHDLVLYLYKKQQFKSIEVYVQRVNPARTPAVIGGLLDVDCDESIIKGLLASVSIPIDELVSEVESRNRLKLLLPFLEQTLASGNQQQAVYNALAKIYIDSNNNPEKFLKENLLERADSEIWDYVLSPNNMHRRSLVDQVTSTAVPSSTDPDKVSVAVKAFITGDMPAELIDLLEKIILEPSSFSDNPSLQNLLMLTAAKSDRGRMMDYIHQLEHYTPEDIAQQCIEVGMYEEAFEIYKKAANVLIEHVVSIDRAQEYAERVETPEVWSRVAKAQLDGLRVTDSIESYIRAGDPSNFLEVIEIATHAGKDEDLIKFLRMARKTLREVPVDTALAFCFARTNQLPELDEFLRGTNVADVEASGDKAYEEGYHEAAKIFYTSISNWAKLATTLVHLDDYQAAVECARKANSVKVWRQVNQHCIDKKEFRLAQICGLNLIVHAEELAELVKQYERNGYFDELISLLEAGLAIQACEAAHLWPELIFLYVHYDEWDNAALAMMERAADAWEHQAFKDTIVKATNVEIYYRALGFYLEEQPTLLTDLLQALTPRIDVNRVVRMFVKSDNIPLIKPFLLNVQSQNKREVNNALNDLLIEEEDYKTLRDSVNNYDNYDPVDLAQRLEKHDLVFFRQIAADIYRKNKRWEKSIALSKQDKLFKDAIETSAMSTKSEIVEDLLRYFVDIGSRECYVGMLYACYDLIRPDVILEMSWRHGLHDFTMPYMINLLSQQTAALTGLKYEQTDSFGVVATANEEVLCWDVKKGELLSRWRDDPDVFAVGYADGSIRIWDARTSTAIISFNGHKSAVTTLAFDKTGVRLASGSKDTDIVIWDLVSETGLFKLRGHKGQITGLLSTSKDALIKIWDVNSQHCIETHIAQTECWALGVSPDCMTAGNDGELKVSSDDRMLASASSGSLKIWNVRTQNCLRDKIVVVGTKDGDIELYDIAASSQLDKIVWTMQVHPDGKSLITGSADKTVKFWNFLVQSRILKVNDDVLSVQFSPDSRLLAVATLDNTVKVFFVDSLKLFLNLYGHKLPVLNMSISSDSKLIATCSADKNVRIWGLDFGDCHKALFGHQDSIMQIAFIPHIFFSASKDKTIKSWDADKFEQIQRFKGHHGEIWAMTVARTGDFVVTASHDKSIRIWSKSDEPIFLEEERERELEELYENTLATSLEAVDPSKQTTATLTAGERIQEALDLGLVDLDTMRDWEIQRKSNPPQRNPLFMALNISAERHVLNTLSKIPAAQLHDALLVLPFSSLPTLFTFLTCRVLFFMLKTHQKQIVSSRLKAVLEHMRADLRRTLMGNKDLIGFNVAAVMRPAKGEALDALLDSIDIPKGWTGLTDPQTGKPLNLSEEELDVLKRLTRNEVVGYDPYPEMVAYFSKQEIMPLSAAPEPKRRFIPSKHEAKRVMKIVKAIREGRIKPYKAPEEHSMHIPAPKLPPPGYEASYHPPPEYLPDKAEEEAWLQADEEDREKDFLPKNYEALRKVPGYETFVKERFERSLDLYLAPRGIFVASGGDDGYVRIWEVDAVQWRPTKDASVLAAASGEHVYLIVPTLLS
			PDVEQSSRDVLDAGILVQIEVRSVKIINWHRRGDYFATVVAIHTVSKHLTQLPFGIAQTAQFHPSKAIFFVATRNTIRSYDLAKQELVKILQPGAKWISSIDVHPGDNIIVGTYDKRLLWHDLDLSNKPYKTLRFHKEAIRAVKFHLPLFADASDDGSLQIFHGKVVDDLMENATIVPLKVLRGHKVLGVMDLDWHPREPWCVSAGADGTLRLWRLTGQYTASKEILNEYEKQAQIASREPTEIPGVGDLQFFKTEDMKYFGKLTDGADENDMSVEELKERKIMRLLLKVKNGTPPMRKTALRQLTDNARQFGAGALFNQILPLLMERSLEDQERHLLVKVIDRVLYKLDDLVRPYVHKILVVIEPLLIDQDYYARVEGREIISNLAKAAGLAHMISTMRPDLDHQDEYVRNTTARAFAVVASALGIPALLPFLRAVCRSKKSWNARHTGVKIVQQIPILMGCAILPHLKGLVECIGENLNDEQPKVRMVTALALAALAEAASPYGIESFDDILNPLWTGARRQRGKALAAFLKAVGYVIPLMDEEYSNYYTSQVMEIVIREFQSPDEEMKKVVLKVVSQCSNTAGVTPVYKDNVLPEFFKHFWVRRMALDKRQYRQVVDTTVDLAQKAGVSEIVGRIVNNMKDENEAYRKMTVETIDKVISTLGAHDVDQRLEEQLIDGVLVAFQDQTIEDPIVIDGFATVVNALGERTKTYLPQIVATVLARLNNKSATVRQQAADLISRITFVMQKCDEDPQLIKLAQALYEYLGEEYPEVLGSILGALRAIVTVVGLHAMQPPIKDLLPRLTPILRNRHEKVQENTIDLVGRIADRGANYVNPREWMRICFELLDMLKAHKKGIRRAANNTFGYIAKAIGPQDVLATLLGNLRVQERQSRVCTAVAIGIVAETCAPFTVLPALMNEYRVPELNVQNGVLKSLSFMFEYIGEMAKDYVYAITPLLEDALIDRDQVHRQTAASVVKHVALGCVGLDCEDAMIHLLNLLWPNLFETSPHVIDRIVEAIEGVRNAVGTPLVLNYLWAGLFHPARKVRQPYWRIYNDAYVQSADSMTPAYPIEPFKPEDNTAGAFTDESRFSTLFPKYREQYLKGSWKFITQALAKHGVGCELNLVEGSMTVWTTQKTYDPAAILNARDLIKLLARSVPAPQAVKILDDEVAMDIIKIRNLVGNKERFVKVRRIIEDTMHNIHPIYAIKELMIKKELAKDPELVNESWDRFLPNFKKKVYTPFPPPQEKSKVDLQIESGEYFLGKHAKERKAREEREDKMKDKMDAKRRERMAEYVAPMEAQVENAIQIAFDPSSQQLRGQAVEFLERLRSENKLMQTMTYLFAALYPTSWRSFFDDFRALYLRMLVQVHDEIADQLVARRNTHLKDLIRDNDIQKIALSWQEILLRTIGRYVSWIRLELVIRDAAIDTFSEIVGKKMEPSNKIELILFLNLPDVVGQLDLAETVAKLVNNIVFDVVKILIRIFTPYLLRFFADQYDEVCSTVIPSLTDLLTFLRKLPPVLDAIIAKMKYDRLHVLQQTITTIDESYYIETLSRLVPAVQLQYMEICVRYFNSQLYLFEAVGCIASSNTVSIMSPLFVDLEQTLPQARNGLQIHHIIMALGTLARGYFVKASEAILVALESLNSSSSIRHAARFAFSRMIAVLGSRLLQQLPSWIVLNQGLGSVLVSNTNQSSFETIISSIENFAAIFVLIRMINVWCGPPGFENYVVERFSPLAWSIPASPKDAQAKQVLVEAANLQTEIVSLDEIRAHNRELADGLLNEPFAFVQAFDQGLKDVIYYCAYIGSFGEFSVNPRTLSSNQLNHMVSLEGIVTKTSLVRPKIVKSVHYNENLKKFHMREYTDQTMTSSSVYPTEDGEGNALITEYGYCTAPAGQLPRSVDVIMDDDLVDRVKPGDRIQLVGIYRSLGFRTLILANNVILLSSKSGGGIAQVNITDTDIRNINKISKDRFEMLAQSLAPSIYGHDYIKKAILLFLLGGQEKNL
			ENGTHLRGDINILMVGDPSTAKSQLLRFVLNTAPLAIATTGRGSSGVGLTAAVTQDKETGERRLEAGAMVLADRGVVCIDEFDKMSDVDRVAIHEVMEQQTVTIAKAGIHTSLNARCSVIAAANPIFGQYDVHKDPHRNIALPDSLLSRFDLLFVVTDDIEDARDRQISEHVLRMHRYRQPGTEEGAPVREDGAQVLGVTEVYEKFNPMLHSGVLSIPFIKKYIQYAKRAKPILTKGAADHVVEVYSALRNDRKTSPITARTLETLIRLSTAHAKARLSKNVELKDAKVAAEILRFALFKEVISPARLQVFQTALGQLIDAADLDPLVAAVNFEEDEARQALEALSERNFPAALTRRYTLNFKPKALAVRNVRGEHLGHLITVRGIATRVSDVKPAVQVNAYSCDRCGSEVFQPVTTKAFTPLQECPSECKNNKTKGQMFLSTRASKFLPFQEVKIQEMADQVPVGHIPRQLTIHCHGALVRQINPGDVVDVAGIFLPTPYTGFKAIRAGLLTDTYLEAQHVMQHKKAYDDIVLAQPTLKRMTGQLYEYLSRSIAPEIFGHVDVKKALLLQLIGGVTKEVKDGMRIRGDINVCLMGDPGVAKSQLLKYITKVAPRGVYTTGRGSSGVGLTAAVMRDPVTDEMVLEGGALVLADNGMCCIDEFDKMDDSDRTAIHEVMEQQTISISKAGITTTLNARTSILAAANPLYGRYNPRISPVENINLPAALLSRFDVLFLILDTPARDSDEELARHVTHVHMHNKHPPAEVRQWVARARSYRPNVPKEVSDYMVGAYVRMRQQQKRDEKAFTHTSPRTLLGVLRLAQALARLRFADEVISEDVDEALRLTEVSKASLEMDLRRVRERVLAKGFTADQFEQAIDEYAMLDVWQTTGEGSRLVFMDTDICGPSIPKMMGVEEETIHTTADGWEPVWVSENLGVMSVQFMLPNRDDAVIWRGPKKNGLIKKFLMDVKWGELDFLIVDTPPGTSDEHLSVNSFLKASGVDGAVLVTTPQEVALLDVRKEIDFCRKASIPILGIVENMSGFVCPGCKHESQIFRASTGGARKLAKEENIPFLGAVPLDPRIGMACDYGESFLTAYPDSPACAAIRDVVRRVGVEMGLITDQDVAYEQDIQRNPGSVKPWLDYVRFKKSRGSILEQAVFERAVEVLPRSYKLWKLYLTTTRRTFDRALRALPLTQHNRIWALYRPFASASGETAVKIEAVKKYMEILNNPGPFQFWTEMIDLLIDHAGILKFPDQRGVLWVGLARYWMHKGEYEKARDVFEEAVTTVMTVRDFSIVFDTYVEAEEAMIGIKLEAADADLDIRMVRFESLMQRRPFLLNDVMLRQNPHNVVEWQKRIALGDNKKEVVQTYTDAIAAINPKKAGKFHELWTNYAKFYEAGGSLQNARVIMEKAVKVPFKSVAELAEMWCEFAELELRNVDIMAKATQAPKRSNVDSPQQRVHKSWKLWSFYVDLVESLEETKKVYERIFELRIATPQTVVNYANLLEENNYFEDCFKVYERGLDLFSYPVAFEIWNLYLTKAVDRKMERLRDLFEQAVEAKVLYLMYGALEEDRGLARHAMRIYERAEDRLEMFNFYTSTRPIYERAIALPDAEAKEMCLKFAEMERRLGEIDRARAIYGHASQFCDPRTSPEFWKKWESFEVQHGNEDTYKEMLRIKRSVQAMSETEVLSFLFMLGSLELGYSTSTLSPSQLHMLDDLSAMGIVYFYPTRLATTLTSDMARQFFVGGNFKMNGTIKSIKEILGHLSQAKLDPNEVVVAPPALYLVAAQNIFDKPSGAFTGEISADQLKDSGITWTILGHSERRTILNEDDAFVASKTKAALDCGLGVILCCGESLEQREANKTIEVVTKQLKADWSKIVVAYEPIWAIGTGKVATTEQAQEVHKAIREWLQKEVSAEAAEKTRILYGGSVSEKNCNELAKQPDIDGFLVGGASLKPAFVDIINELKDNTIIVVLGASGDLAKKKTFPALFGLHRNNFLPKNI
			RIVGYARTKMDHEEYLKRVKSYIKTPLEEFCGFCTYVSGQYDKDESFQELEKHLQDLEKGRKETNRIFYMALPPSVFITVSQHLKRNCYPISRVIVEKPFGKDLPSSRELQTALAPDWTEDELYRIDHYLGKEMVKNILILRFGNEFFGATWNRNHIDNIQITFKEPFGTEGRGGYFDEFGIIRDVMQNHLLQVLTLLAMERPISFSAEDIRDEKVRVLRGMAAIEPKNVIIGQYPGYKEDDTVPKDSRCPTFASMVAYIKNERWDGVPFILKAGKALNEQKTEVRIQFKDVTSGIFKDIPRNELVIRVQPNESVYIKMNSKLPGLSMQTVLTELDLTYRRRFSDLKIPEAYESLILDALKGDHSNFVRDDELDASWRIFTPLLHYLDDNKEIIPMEYPYGSRGPAVLDDFTSSYGYKFSDA
		</sequence>
		<sequence>
			<taxon idref="EL1_03"/>
			FALLCLENPLLDIQAVGNEKLLEKYGLKANDAILAEHVPLYEELLNEAKLIAGGAAQNTARGAQYILPANSVVYLGGVGDDKYAAILKDAVREVGLRVEYRVDAKEPTGRCGVVITGHNRSLCTDLAAANHYDLEHLKSPWKLVEGAKFYYVGGYHFTVCPPAIQALGQEAAANDKVFVVNFSAPFIAQFFKDPLDASAPYWDYVICNESEAEAYAKAHADVKAVARAIANAKRPRVVVITQGTGPTKEFPVHAIDASKINDTNGAGDAFAGGFVAGLVQGKSLDTAVDMGQWLARLSIQELGPSELSTIFKNVQKILDFRHKYIRLSLQWEIYPPPPEPAWEFTFRLDENGVFQVPVVAVPTIKDFYLDLEDISFAFRRLQYLEGKFNLYALLNEYQETADTKVPHRDFYNVRKVDTHVHHSACMNQKHLLRFIKSKMKKCPDEVVLFRDGKHLTLAEVFESINLTAYDLSIDTLDMHAHTDSFHRFDKFNLKYNPIGESRLRTIFLKTDNHINGRYLAEITKEVISDLESSKYQMVEFDQVVKNVFQPLTKNPESHPKLHIFLQRVIGFDSVDDESKVERRLKKFPVPREWNSKQNPPYSYWIYYLFANMTSLNSWRRQRGFNTFLLRPHCGEAGDSEHLAVALLCCHSISHGLLLRKVPLLQYIFYLEQIGIAMSPLSNNALFLAYERNPFHQYFRRGLNVSLSTDDPLQFAYTKEPLMEEYAVAAQIYKLSPVDMCELAKNSVKQSGYEHSIKQQWLGERFNLPGKEGNKMIKTNIPDRREEYRYHTWVEETAEIMVTNDGATILKSIALDNAAAKVLVNISKVQDDEVGDGTTSVAVLAAELLREAEKLVDKIHPQTIIEGYRIASRAALQALEQSAVDHSKNPDVFRKDLIAIARTTLSSKVLAQDRDLFAKLAVDAVLRLKGSSDLSHIQIIKKAGGKLSDSYLDEGFILDKKIGVNQPKRLEKAKILVANTSMDTDKVKIFGARMKVTGTSKLAELEKAEKDKMKAKVDKIKAHGINCFINRQLIYNWPEQLFSDAGIMSIEHADFDGIERLALVTGGEITSTFDHPDQVKLGHCDLIEEVIIGEDTLIKFSGVAAGEACTIVLRGATDQLLDEAERSLHDALAVLSQTVNEPRTTLGGGCAEMLMAKAVEGAGTRVEGKKQMAVASFALALRQLPTILADNAGLDSSDLVARLRKAIYDGLTTYGLDLPGGGIADMRDLGVIESYKLKKAVVSSASEAAELLLRVDDIIRAAPRRRERIITNDGNTMLKSMSVMHPTARMLVNLSAAQDVEAGDGTTSVVVICGALLGAADRLLSKGIHPSVISESFQRAAAAAVDILHDMSQPISLTDTAALLQAANTSLSSKIVSQYSLGPMAVNSVMKTIDTADNVDLKNIRIVKKVGGTIEDSELVDGLVLQQPVLKAAGGPVRMEKARIGLIQFQLSPPKPDMENTIAVNDYRQMDKIVKEERLYLLNLVKKIKKAKCNVLLIQKSILRDAVNDLSLHFLAKLNILAVKDIERDEVEFICKSTGCKPIADIDSFTEDKLGTADLVEESQSSGARMVKVTGTKTVSVVCRGANTMILDEAERSLHDALCVIRCLVKKKALIAGGGAPEIEVAAQLSKKARGLAGTEAICWRAFADALEIIPTTLAENAGLNSIKVVTDLRHRHEMGERAAGVSIKSGGVNIAKENVLQPLLVSTSAIELAAETVKMILRIDDIALTRTLESDQFICIREKKSEQAEVIIVDLKNGNNVTRRPIKADSAIMHWTKQVIALRARTLQIFDLEKKQKLKSATMNEDVVFWKWISEATLGLVTDTAVYHWDIFDSTQPVEVFKRNANLNGCQIINYRINSDGKWMVVVGISQRVVGSLQLYSRDRGISQAIEGHAATFGTMRIEGQPSDTKVFTFAVRTPVEIDHPEANAFQKKAVDIFFPPEATNDFPVAMQVSQKYGVIYMATKYGFIHLYDLETGSCIFMNRISSETIFTTCNDTESA
			GIVSINRKGQVLYVSVDDSTMIPYLLQNPANTDMAVKMASRAGLPGADELYGRQFEQLLNSGNYEGAARVAANSPRLRTTDTIHKFKSIPQEPGKMSVILQYFGMLLDKNLNKTETLELATPVLAQGRKHLLEKWLKEGKLDFCEELGDLVRSHKVIPALAELGQYEKIIPFATQTGYKPDWISLLQAIVRTNPERGAEFAGLLANNELVEFSRVVDVFQGQGLVQQATAFLLEVLKDNQPEHAPLQTRLLEMNLLNAPQVAEAILSNQMFTQFDKQRIAGMCEHAGLLQRALELYEDPEAVKRVVVTPNYNPEWLVGFFGQLSVDQSFDCLDAMMKTNIRQNLQTVVQVATKYSDLLGPVRLIDLFEKYKTSEGLFYYLGSIVNLSQDADVHFKYIEAATKTGQLNEVERICRDSNYYNPEKVKNFLKEARLPEMLPLIIVCDKYNFVHDLILYLYQNQKFNAIETYVQRVNPSRTPEVIGGLLDVDCDEQVIKNLLSTVSIPIENLVSEVESRNRLKLLLPFLEATLASGNQQQAVYNALAKIYIDSNNNPEKFLKENLLERADRDLWNFVLSENNIHRRSVIDQVVATAVPECTDPTKVSEAVAAFLQNDLPGELIELLEKIMLEPSPFNDNPSLQNLLILTAARADKARVMDYIHKLDAFNPDDCAQLCIDVGLFEEALEIYKKAVNILVEHIVSIDRANSFAEDVDLPEVWSKVAKAQLDGLQIPNAIESYIKAGDPRNYAEVIEVATHAGKDEDLIKYLRMARKSLREPPIDTALAFCFARLDQLPELEDFLRATNVANVEESGDKAADEGLYQAAKIFYTSISNWAKLATTLVHLEDYQAAVECARKANNIRVWKEVHGACVAKKEFRLAKICGLNLIVDAEQLQALVKQYESEGYFDELIDLLEQGLGIRACEEANLWPELVFCYYHYDEFDNAALAVMEHAQNSWEHQQFKDIVIKVANLEIYYRAINFYLEQHPSLLTDLLQVLTARIDVNRVVRMFQKSDNLPLIKPFLLNVQPQNKRTVNDAINDLLIEEEDYKTLRDSVENHDNYDPVDLASRLEKHELVFFRQIAANIYRKNKRWEKSIALSKQDKLSKDAIETAAMSGKAEVVEDLLRYFVDIGNRECYVGMLYACYDLVRPDLILEISWRHGLNDFTMPYMINLLCQQTKEIATLKYEHSKSFGLVTSANEEILYWDIKKGELLSRWRDDPDVFAVGYEDGSIRLWDSKIATTIVNFNGHRSAITHLVFDRSGVRLASGSKDTDVILWDLVAEVGQYKLRGHKDQITGLLTTSKDSLIKLWDLGTRHCIETHIAQTECWALGLSPDCITAGNSGELKVSSDDRMLASASNGSLKIWNVRTQACIRDKVVVVGTKSGEIELFDVASAVLLDSVIWSLQVHPDGRSMVSGSADKSAKFWNFLAQSRKLEVSDDILSLKFSPDAKYLAVALLDNTVKVFFTDSLKLYLNLYGHKLPVLNMDISYDSKLIVTCSADKNIRIWGLDFGDCHKALFAHQDSILQVTFVPHHFFSTSKDRSIKYWDGDKFEQIQRLNGHHGEIWALAISHNGGFIISASHDKSIRVWEETDEQIFLEEEREKELEELYESTLTTSLEVGAASKQTTETLMAGERIQEALELGMEDLHVVQEWEEAKASNPPARHPVYLALGVSAEEHVLSVLQRIKASALHDALLVLPFASVPALFTFLTCRILFFMLKTHHRQVVASRMRAALDAVRLSLRAALKRQKDEMGYNVAALMRPASGEALDALLDSIEVPKGWTGLTDPATGKPLNLSQDELELLRRVQMGEIPGYDPYPDTVEWFTFQETMPLSAAPEPKRRFLPSKHEQKRVMKLVKAIKEGRILPYKPPEENVMHIPAPKIAPPGYDESYNPPAEYLPTEDEKKKWEEMEPKEREKEYLAQKYDSLRRTPAYGNFINERFERCLDLYLAPRGQWLASGGDDGTVRVWGVDAVRWRPALDASILSAAVSEDIFFMVPSFGS
			PELEQASRDILDAGILLKTTVRSIKTIHWHRRGDYLCTVVAIHTLSKHLTQIPFGLAQTAQFHPSRPLFFVATQRAIRCYDLQKQELIKAIQPGARWISSFDIHPGDNLVVGSYDRRVCWHDLELSTRPYKTMRFHAEAVRAIKFHYPLFADASDDGTLQIFHGKVVNDLMEDPTIVPVKMLKGHKVLGIMDLDWHPQHPWVVSAGADGTCRLWRLVGQYTATRAQIDEFENSTKIIDRMPKEIPGVGDLQFFKTEDMAYFGKLTDGSDENSLSVEELKERKIMRLLLKVKNGTPPMRKTALRQLTDNARQFGAGPLFNQILPLLMEKTLEDQERHLLVKVIDRVLYKLDDMVRPYVHKILVVIEPLLIDQDYYARVEGREIISNLSKAAGLATMISTMRPDIDHSDEYVRNTTARAFAVVASALGIPALLPFLRAVCRSKKSWQARHTGVKIVQQIPILMGCAVLPHLKGLVDCIAPNLNDEQTKVRTVTSLAIAALAEASNPYGIESFDDILNPLWTGARKQRGKGLAAYLKAVGYIIPLMDEEYANYYTSQIMEILLREFSSPDDEMKKVTLKVISQCAQTEGVTAGYKEHVLDEFFKCFWVRRLALDKRNYRQVVETTVDIGQKVGASEILERIVVNLKDESEAYRKMTVETVEKVVASLGAADISERLEERLIDGILHSFQEQSVEDIIMLNGFGTVVNALGTRCKPYLPQIVSTILWRLNNKSATVRQQAADLISRIAMVMKQCGEDALMGKLGVVLYEYLGEEYPEVLGSILGALRSIVTVVGISQMQPPIRDLLPRLTPILRNRHEKVQENTIDLVGRIADRGPESVNAREWMRICFELLDMLKAHKKGIRRAANNTFGFIAKAIGPQDVLATLLNNLRVQERQSRVCTAVAIGIVAETCAPFTVLPALMNEYRVPELNVQNGVLKSLSFLFEYIGEMAKDYVYAVTPLLEDALIDRDQVHRQTAASVVKHIALGVVGLGCEDAMVHLLNLLYPNLFETSPHVIDRIVEAIEAIRVAVGPGLVMNYVWAGLFHPARKVRQPYWRLYNDAYVLSADAMVPYYPIDTFKPEDNAGGQFAEESSFATLFPKYREVYLKESWPLVTKLLKDIGIACTLDLIEGSMTVKTTRKTWDPAAILNSRDFIRLLARSVPIQEARKILEDGVACDIIKIRNLVRNKEKFVKARRVVEDCMANVHPIYQIKELMVKRELAKDPELANESWDRFLPNYKKKTYTPFPNAPEPSKVDRQLEAGEYHIGREAKKRMAQEDRLEKQKTKKEEKKREREKDFVAPMESQIESAIEIAWNPSDQSLKSQAFEYLNQLRNDNKLTQTLTTLFVVLYAQGWESFIDDFLALYLRILSSIHDEIADVMVMRLHTELKDLMRARDVPKIAQSWKDILLKVIGKWVSWIDITLIIRDAAIDAFTEIVGKKMRPVDKTEMISFLNLRDIISQLDLAEAVARLINTVISDLVRVLLHDFIPLLLRFFSDDFDEICSTVIPSLTDVLTYLRKLPPILNAIVMKMRYDRLQVLQKSVASVDEDLYIQVLSNLVPAILLQYMEICVRYFTSQLYLYEAIGCVSSTTSTPVMEPLFSDLDQHRQRAQAGLQIHHIVMALGTLAHGFFSRAAEAILIALSELNGSSDIRTACRSAFSRLLGVLGSAILPQLPQWIILNNDLGGVLVSEANQGFFDALLSSIVSMAAFAQLARMASVWGGPPGFDQFLIDRFHPVCWEVIQDPSDAQSRQVLNEIAGLEQAIVNLDHVRDHNPELADGLLFDPFDYTLAFNHALKEIVYYCAWAGSFGLNSCNPRTLSSNHLNHMVSIEGIVTRCSLIRPKVVKSIHYNEKKNIFHFREYRDQTMTTSSVYPQQDDEGNPLLTEYGFCTAPAGQLPRGVDVILDDDLVDKMKPGDRVQLVGIFRTLGFKTIILANNVVLLSSKASGGVATATITDTDIRNINKISKKKFELLSQSLAPSIFGHDYIKKAILLMLLGGMEKNL
			ENGTHLRGDINILMVGDPSTAKSQLLRFVLNTAPLAIATTGRGSSGVGLTAAVTSDKETGERRLEAGAMVMADRGVVCIDEFDKMSDIDRVAIHEVMEQQTVTIAKAGIHTSLNARCSVIAAANPIFGQYDPHKDPHKNIALPDSLLSRFDLLFVVTDDIEDTRDRQISEHVLRMHRYRQPGTDEGAPVRENAQQALGVTDVYEKYDAMLHAGVLSIPFMKKYIQYAKRIKPVLTQEASDRIADIYVGLRNDRRTSPLTVRTLETLIRLATAHAKSRLSNRVDERDAAAAESILRFALFKEVISAERLAAFRTALGQLLDSADVGAVIEAVNFSREEAIKALKRMDAANFPAELTRRYTLVFNPKALAVRQVRGDHLGHLITVRGIATRVSDVKPITQVAAYTCDRCGCEIFQPVSDKQYSPLTNCPSECKENQSKGQLFQSSRASKFQPFQEVKIQELAEQVPIGQIPRILTVMCYGSAVRQINPGDVVDISGIFLPTPYTGFKAMRAGLLTDTYVEAHHIVQHKKAYDEMVIDDRLLKRISGAVYEMLAKSIAPEIYGHLDVKKALLLLLVGGVTKTMGDGMRIRGDINMCLMGDPGVAKSQLLKYISKVAPRGVYTSGRGSSGVGLTAAVMRDPVTDEMVLEGGALVLADNGICCIDEFDKMDDNDRTAIHEVMEQQTISISKAGISTTLNARTSILAAANPIYGRYNPRISPVENINLPAALLSRFDILFLLLDTPTRESDAQLAKHVAYVHMHNKHPPHEVRAYVAQARTYRPTVPESVTEYLTKTYVRLRDAQRRAERQFTHTTPRTLLGVVRLAQALARLRFATSVVRDDVDEALRLMEASKESLELSMRKVRERVLAKGFTEDQWLSALDEYTSLDVWQTAGNGSRLVFMDADVCGPSIPKMMGVEAETIHVSAAGWSPVWVADNLAVMSIQFMLPGRDDAVIWRGPKKNGLLKQFLKDVEWGDLDFLLVDTPPGTSDEHLSVNSFLRESGIDGAVMLTTPQEVALLDVRKELDFCRKAGIRVLGLVENMSGFVCPNCTHESQIFRATTGGGAALAKEMGIPFLGEVPLDPRIGMACDYGESFFDHYPESPACKALLRVVEGLSREIGLVSDEDAVYEQDVLRDSGSTKPWLAYIQFKFQHGTIQEQAVLERACLQLPRSYKLWKIYLTLTRRTFDRALRALPITQHNRIWALYRPFASAAGETAVKIEAVKKYIDILNNPGHYELWSEMVDLLVEHAGIDRFADQRGKLWCGLATYWIRRGSFERARDIFEEGITTVMTVRDFTLIFDTYAEFEESIIGALMEDADFDLDIRMLRFEQLMDRRPFLLNDVLLRQNPNNVAEWEKRVALGDNKEEVVQTYTDAIAAIQPKKAGAFHLLWANYAKFYEKGGDIRSARVIMEKAVKVPFKSVAELADMWIEWAEIELRNVRIMAKAVQAPKRSTVDSPQQRVHKSWKLWSFYVDLVESLDETKKVYERIFELRIATPQTVVNYANLMEEHKYYEESFKIYERGLDLFSYPVAFELWNLYLTKAVDRKIERLRDLFEQAVEAKVLYLMYGNLEEERGLARHAMRIYERAEDRADMFNFYPSTRPIYERAIALPDEEARDMCLKFADMEKRLGEIDRARAIYGHASQFCDPRTNPAFWSKWEQFEVQHGNEDTYKEMLRIKRSVQAVDSVDMLSFFFLLASLEHGYSTDALTEKRQNMLPNLVDFGLIYFFPTRLATTLTSSMARKFFVGGNFKMNGTVQSIKDIVENLNKAQLDSNETVIAPPALYLVAAQNVFDKPNGAFTGELSVSQLKDSSIDWVILGHSERRTVLAESDDTVASKTKYATENGVSVIWCCGESLEQREAGQTLSHIASQLAADWSRIVVAYEPIWAIGTGKVATTEQAQEVHANIRQWLAKEVSQQVADDTRILYGGSVSEKNCKELSKEQDIDGFLVGGASLKPAFVDIINELKENTVIVVLGASGDLAKKKTFPALFGLYRNKFLPKDV
			KIVGYARTKMDHPEYLKRVKSYIKTPLEEFCSACTYVSGQYDRDDSFQELDRHLQELEKGRGETHRLFYMALPPSVFTIVSQHLKKNCYPIARVIVEKPFGKDLASSRELQKSLEPDWKEDELFRIDHYLGKEMVKNILILRFGNEFFGATWNRHHIDNVQITFKEPFGTEGRGGYFDEFGIIRDVMQNHLLQVLTLLTMERPISFSAEDIRDEKVRVLRGMPAIEPKNVIIGQYPSYKEDDTVPKDSRCPTFCALVAYIKNERWDGVPFIMKAGKALNEQKTEIRIQFKDVTSGIFKDIPRNELVMRIQPNESVYIKMNSKLPGLSMQTVVTELDLTYRRRFSDLKIPEAYESLILDALRGDHSNFVRDDELDASWRIFTPLLHYLDENKEIVPMEYPYGSRGPAVLDDFTSSYGYKFSDA
		</sequence>
		<sequence>
			<taxon idref="UCRNP2_1519"/>
			YELLCLENPLLDIQGVGDAKLLEKYGLKENDAILAEHMGLYEDLLQNAKLIAGGAAQNTARGAQYILPPNSAVYIGCVGKDKYADILKDAVKEVGLRVEYRYDEQQPTGRCGVVITGHNRSMCTDLAAANHYKIEHLKQPWSLVENAKVYYVGGYHLTVCVPAILALAEEAAAKNKPFIFSLSAPFIPQFFKDQLAQTAPYWDYVIGNETEALAWAENNKDIAAIAKLMANKARPRTVIITQGTDPTKQYPVHAISKDLINDTNGAGDAFAGGFVAGIVQGKDLETSVDMGQWLAKLSIQELGPSELRNIYTQIQKVLDIRHKYIRLSLQWEIYPPLPDPAWEMTFKLDENSVFQVPMVNIPDIREFYMDLDEISFAFRRLQYLEGKFNLYYLLNEYQEIADSKVPHRDFYNVRKVDTHVHHSACMNQKHLLRFIKSKMKKSPDEVVLYRDGKHLTLREVFESINLTAYDLSIDTLDMHAHTDSFHRFDKFNLKYNPIGESRLRTIFLKTDNYIHGRYLAEITKEVMSDLESSKYQMVEFEQIVRNVFQPLTKDPNSHPKLHVFLQRVIGFDSVDDESKPERRLRKFPKPKLWDTKQNPPYSYWIYYLFANIASLNVWRKQRGFNTFLLRPHCGEAGDTDHLAASVLACHSISHGLMLRKVPLLQYIFYLDQIGVAMSPLSNNALFLAYERNPFLSYFKRGLNVSLSTDDPLQFAFTKEPLIEEYSVAAQIYKLSAVDMCELAKHSVEQSGFEHAVKQRWLGRNYHLPGVAGNDMSKVNVANIREAFRHETLQAETGEIMVTNDGATILKSIALDNAAAKVLVNISKVQDDEVGDGTTSVAVLAAELLREAEQLVNKIHPQTIIEGYRIASRAALEALEKTAVNNSNDAQAFRKDLIAIARTTLSSKVLSQDREMFAELAVDAVLRLQGSSDLTHIQMIKKAGGKLKDSYLEEGFILDKKFGVNQPKRIENANILIANTAMDTDKVKIFGARVKVDGTGKLAELEKAEREKMKAKVDKIKSHGINCFVNRQLIYNWPEQLFADSGICSIEHADFDGVERLALVTGGEITSTFDHPETVKLGHCDLIEEVIIGEDTLIRFSGVAAGKACTIVLRGATEQLLDEADRSLHDALAVLSQTVKEPRTTLGGGCAEMNMAKAVEQASQNVAGKKAIAVEAFAKALRQLPTILADNAGYDSSDLVARLRKAVYSGMTSSGLDLPGGGIADMRELGVIESYKLKRAVVSSASEAAELLLRVDNIIRSAPRQRTRLITNDGNTMLRDMSVLHPAAKMLVDLANAQDIEAGDGTTSVVVICGSLLGAAERLLGKGIHPTIISESFQRAAAAAVQVLHGMSIPVNLTDRAALLKAASTSLSSKIVAQEPLAPMAVDSVLKIIDTADNVDLKNIRILKKPGGTVDESEMVDGLVLQQQVVKSGGGPTRMEKARIGLIQFQLSPPKPDMENQIVVNDYRQMDKILKEERTYLLNMVKKIKKAKCNVLFIQKSILRDAVNDLSLHFLAKLNILCVKEIERDEIEFITKSTGCKPIADIDSFTEDKLGSADLIEEVQTSGARIVKVTGVKTVSLVCRGANSLILDEVERSIHDAQCVMRCLVKKKALLAGGGAPEIEIAQALAQQARSLTGTEAICWKAFADAMEIIPVTLAENAGLNSIKVVTELRHRHALGEKQAGISIKSGGVNITDENVLQPLLVSTSAIELAAETVKLLLRIDDIALSRTLESDSYICVRQQADQTAEVIIIDLKNGNNIIRRPIKADSAIMHYNKQIIALKARTLQIFDLAQKAKLKSATMNEDVVFWKWYSESSLGLVTENSVYHWNIFDPSQPVKIFDRNPNLSGCQIINYRVNQEEKWSVIVGISQRVVGAMQLYSRDRGISQNIEGHAAAFGNLRMEGAPADTKVFTFAVRTAVEIDHQAGNPFAKKAVDVYFPPEATNDFPVAMQVSQKYNVIYLVTKYGFIHLYDLETGTCIFMNRISSDTIFVTAPDSDSA
			GIIGINRKGQVLSVTLDENTVIPYLLQNPANAELAYRLASRAGLPGADNLYQQQFENLLASGQYAEAAKTAANSPRLRTAQTIERFKQAPPQQGQLSVILQYFGMLLDKGLNQFETLELVRPVLQQGRKHLLEKWLGEGKLECSEQLGDIVRLHKVVAALAELGRFDEILPYAKQSGYTPDFTVLLQHIVRVNPEKGAEFATALAKEELIDIDRVVDIFQSQGMVQQCTAFLLDVLAPNLPEQGHLQTKLLEMNLLNAPQVADAILGNEMFSHYDKPRIAQLCENAGLLTRALEHNDDPAAIKRIIITDKLPEEWLINYFGHLTVELSLDCLDEMLKVNIRQNLQSVIRIAQKYSDLLGPTRIIDLLEKYRTAEGLFYYLGGIVNLSEDKDVVFKYIEAATAMGQLNEVERICRENNFFDPEKVKNFLKEARLTEQLPLIIVCDRFNFIHDLVLYLYKQQQFKSIEVYVQRVNPSRTPAVIGGLLDVDCDENIIKSLLQSVSIPIDELVSEVETRNRLKLLLPFLEATLASGNQQQAVYNALAKIYIDSNNNPEKFLRENLLERSDPEIWDYVLSSNNLFRRSVVDQVIATAVPESQEPDKVSVAVKAFIGNDLPGELIELLEKIILEPSAFSDNPTLQNLLMLTAAKSDKGRLIGYIQQLEHYTPDDIAAQCIELGMYDEAFEIHKKAVNVLVDHIVSIDRAQEYADRVDLPEVWSKVAKAQLDGLRVTDSIESYIRAQDPSNYNEVIEIATHAGKDEDLIKFLKMARKTLREPPIDTGLAFCYARTNQLAELEDFLRATNVADVEASGDKAYEEGYHEAAKIFFTSISNWAKLATTLVHLEDYQAAVECARKANSTKVWKQVNEACVAKKEFRLAQICGLNLIVHAEELSDLVKQYERNGYFDELIALLEAGLGIRACEEAHLWPELVFLYVHYDEPDNAALAMMERAADAWEHHSFKDTIVKVANLEIYYRALNFYLQEQPSLLTDLLQALTPRIDVNRVVRMFEKSDNIPLIKPFLLNVQTQNKRAVNNAINDLLIEEEDYKTLRDSVENYDNYDAVELAQRLEKHDLVFFRQIAANIYRKNKRWDKSIALSKQDKLFKDAIETAAMSGKPEVVEELLRYFVDIGSRECYVGMLYACYDLIRPDVILEVSWRNGLNDFTMPYMINFLAQQAATIEQLKYEHSQTFAVVNSANEEVLCWDVKKGELLSTWRDDPDVFAVGHADGSIRVWDSRSSSLIISFNGHKSAITTLSFDNSGVRLASGSKDTDIIVWDLVAEVGLFKLRGHKDQITGLLSTSKDALIKIWDVNSQHCIETHVAQTECWSMCVSPDCITAGNDGEIKVSSDDRMLASASSGSLKIWNIRTQTCLRDKIVVVGTKSGELELFDIASSQLVDTVIWTLDLHPDGKSVVSGSADKTAKFWSFLVHARTLKVNDDILSLCFSPDSRLLAVATLDNTVKVFFTDSLKLFLNLYGHKLPVLNMSISSDSKLIATCSADKNVRLWGLDFGDCHKAFFAHTDSIMQVAFIPHHFFSASKDRTIKTWDGDKFEQIQKLEGHHGEIWAMAVSRTGDFVVTASHDKSIRVWNQSDEPIFLEEERERELEELYESTLAANLEVGAATKQTIATLTAGERIMEALELGLADLDVVAAWRAQKAANPPQRDPLFMALGISAERHVLNTVAKIPAAQLHDALLVLPFSTVPGLFTFLVCRVLFFMLRTHQRQIVASRLKTALEGMREDLRNTLGGLKDMMGFNAAALMRPAKGEALDALLDSIEIPKGWTGLTDPATGKPLQLSREELEVLKQVTRNEVPGYDPYPDMVEYFTKEEIMPLSAAPEPKRRFVPSKHEAKRVMKIVKAIKEGRIQPYRPPEEHSMHIPAPKLPPPIHEESYHPPPEYLPGQKEREAWLAEDEDDREREYLPNDFSALRKVPGYDRFVKEKFERCLDLYLAPRGRFVASGGDDGCVKIWHVNVVRWRPGQDAVILAAAAGESIYLMVPSIVT
			PDVEQISRELLDAGVLIQATVRSVKVINWHRRGEYFATVVAIHTLSKHLTQLPFGLAQTAQFHPSKPIFFVATQRTIRSYDLAKQELLKILQPGARWISSIDIHPGDNLIVGSYDKRLLWHDLDLSNKPYKTLRYHKKAIRSVRFHLPLFADASDDGSLQIFHGKVVGDLMENATIVPLKVLRGHQVLGVLDVDWHPRQPWCMSAGADGTCRLWRLVGQYTATRAQMDEFEKQAQIQSREPSEIPGVGELQFFKAEDMQYFGKLMDGQDEEELSVDEMKERKIMRLLLKVKNGTPPMRKTALRQLTDNARNFGAGPLFNQILPLLMERTLEDQERHLLVKVIDRVLYKLDDMVRPYVHKILVVIEPLLIDQDYYARVEGREIISNLAKAAGLAHMISTMRPDIDHPDEYVRNTTARAFAVVASALGIPALLPFLRAVCRSKKSWQARHTGVKIVQQIPILMGCAILPHLKGLVDCIGDNLNDEQTKVRTVTALAIAALAEAANPYGIESFDDILNPLWTGARKQRGKGLAGFLKAVGYIIPLMDEEYANYYTGQIMEILLREFSSPDEEMKKVVLKVISQCASTEGVTAGYKENVLNEFFKSFWVRRMALDKRNYRQVVETTVDLGQKVGVSEIVERIVVNLKDESEPYRKMTVETLEKVIASLGAADIGERLEERLIDGILHAFQEQSIEDVVMLNGFGTVVNALGTRCKPYLPQIVSTILWRLNNKSATVRQQAADLVSRIALVMKQCGEDSLMGKLGTVLYEYLGEEYPEVLGSILGALRSIVTVVGINQMQPPIKDLLPRLTPILRNRHEKVQENTIDLVGRIADRGPESVNAREWMRICFELLDMLKAHKKGIRRAANNTFGFIAKAIGPQDVLATLLNNLRVQERQSRVCTAVAIGIVAETCAPFTVLPALMNEYRVPELNVQNGVLKSLSFLFEYIGEMAKDYVYAVTPLLEDALIDRDQVHRQTAASVVKHVALGVVGLGCEDAMVHLLNLLYPNIFETSPHVIDRIIEAIEAVRVAVGTGVVMNYVWAGLFHPARKVRQPYWRLYNDAYVHSADSMVPYYPIDEFKPEDNLGGTFAEESSFATLFPKYREVYLREAWPVITRALEKQGIACTLDLVEGSMTVKTTRKTYDPAAILKARDLVKLLARSVPAPQALKILEDGQACDIIKIRNLVRNKERFVKVRRVIEDCMANIHPIYHIKELMIKRELQKDPELVNESWDRFLPNFKKKVYTPFPPAQEKSKVDLQIESGEYFLGKQAKERKEKERREDAMREKMEEKRKSRAKEFEAPMEAQVENAIQIAWNPADYELKTQAINFLNQLRAENKVTQTITYLFTALYAQGWESFFEDFRALYLRVLGSVHDEIADVLMSRRNAELKDLVRARDAQNISLSWQGILLKTISRWVNWIDISLVVRDAAIDTFTETVGKKMKAPDKVQLIAFLNLGNVVGQLDLAEAVAKLVNTTMFDIVKAILGAFVPYLLRFFSDEYDEICSTVIPSLTDLLTLFRKLSPILEAIVAKMKYDRLHVLQQQVAAIDENLYIETLSNKIPVIPLQYMEICVRYFNSQLYLFEAIGCMASPSSVPVLNPLFADLEQNLGPAKSGVQVHHLIEAIGTLARGFFSRAAEVILVALESLTSSMTIRTGARFAFSRLIGVLGSRVLQQLPRWIILTNDLGAVFISSANQATFDTIITTIEHFAAISVLTRMTAVWGGPPGFDHFAMTRFSPLSWSVPASQKDPQARQVLGELGGMQIEIVSLDEIRAHNREMADGLLNQPHDWTFAFDNALKNIVYYCAFVGSFGEFSCNPRTLSSQHLNHMVSLEGIVTKCSLVRPKVVKSVHWNEAKSIFQFREYRDQTMTSTSVYPTEDDDGNPLITEYGYSTAPAGQLPRGVDVILDDDLVDRVKPGDRIQLVGVYRSLGFRTLILANNIILLSSKSGGGIAQATITDTDIRNINKISKHKFDLLSQSLAPSIHGHDYIKKAILLMLLGGMEKNL
			DNGTHLRGDINILMVGDPSTAKSQLLRFVLNTAPLAIATTGRGSSGVGLTAAVTQDKETGERRLEAGAMVLGDRGVVCIDEFDKMSDVDRVAIHEVMEQQTVTIAKAGIHTSLNARCSVIAAANPIYGQYDTHKDPHRNIALPDSLLSRFDLLFVVTDDIEDVRDRQVSEHVLRMHRYRQPGTEEGAPVREQGNQMLGVTEMYEKFNIMLHAGVLSIPFVKKYIQYAKRIKPVLTTGAANHIVTTYSALRNDRKTSPMTARTLETLIRLATAHAKARLSNRVEQKDAEVAEAILRFALFKEVIAPQRIQAFQTALGQLIDAADVEPLVAAVNFALPEAEAALEVLSERNFPAELTRRYTLNFKPKALAVRQVRGEHLGHLITVRGIATRVSDVKPAVQVNAYSCDRCGCEIFQPITAKQFTPLVECPSECKDNNAKGQLFLSTRASKFLPFQEIKIQEMADQVPVGHIPRQLTVHAHGAIVRQINPGDVVDIAGVFLPTPYTGFKAIRAGLLTDTYLEAQHVNQHKKAYDDIVLAQPTIRRMSGQLYEYLSRSIAPEIYGHLDVKKALLLQLIGGVTKEMGDGMRIRGDINVCLMGDPGVAKSQLLKYITKVAPRGVYTTGRGSSGVGLTAAVMRDPVTDEMVLEGGALVLADNGMCCIDEFDKMDDSDRTAIHEVMEQQTISISKAGITTTLNARTSILAAANPLYGRYNPRISPVENINLPAALLSRFDVLFLILDTPSRDADEELARHVTHVHIHNKHPPNEVRQWVARARSFRPTVPQEVSDYMVGAYVRMRQQQARDERAFTHTSPRTLLGVLRLAQALARLRFAETVIVEDVDEALRLVEVSKASLELDLRRVRERVLAKGFTADQFEEAVDEYAMLDIWQTAGEGTRLVFMDTDICGPSMPKMLGVEDETVHVTGGGMQPVWVADNLAVMSVQFMLPNRDDAVIWRGPKKNGLIKTFLKDVEWGDLDFLIVDTPPGTSDEHLSVNSFLKEAGVDGAVLVSTPQEVALLDVRKEVDFCRKAGIRILGIVENMSGFVCPNCKHQSQIFRASTGGARKLAEEQGIPFLGAVPLDPRIGMACDYGESFLDAYPDSPACKAIKDVVRRVGFEMGLIGDSDAIYEQELIRNPGSIKPWLDYAAFKRQNGSLLEQAVLERACTTLPRSYKLWKMYLTTTRRTFDRALRALPLTQHNRIWALYRPFASASGETAVKIEAVKKYMDILNNPGPFQFWTEMVELMIDHAGIAKFSDQRGILWVGLARYWINKGDYERARDIFEEGITTVMTVRDFSIVFDTYAEAEEALIGIKMEGLDLDLDIRMARFEQLMDRRPFLVNDVLLRQNPNNVNEWEKRVGLGDNKAEVVKTYTDAIATIHPKKAGKFHELWTNYAKFYENGGDLQNARIIMEKAVKVPFKSVNELAEMWCEWAEMELRNVDIMAKATQAPKRSTIDSPQQRVHKSWKLWSFYVDLVESLEETKKVYERIFELKIATPQTVVNYANLLEENKYFEDSFKVYERGLDLFSYPVAFELWNLYLTKAVDRKMERLRDLFEQALEAKVLYLMYGALEEERGLARHAMRIYERAEDRLEMFEFYTSTRSIYERAIALPDKEAKEMCLKFAEMERRLGEIDRARAIYGHASQFCDPRTEPAFWQKWESFEVQHGNEDTFKEMLRIKRSVQAMDNVDVLSFLFMLGSLELGYSTGSLTETQLQMLDDLNDFGIVYFYPTRLATTLTSDMPRQFFVGGNFKMNGTIQSIKDLVNNLNNASLDPNEVVIAPPSLYLVASQNVYDKPNGAFTGEISVEQLKDSGITWTILGHSERRVILQEDDSFVANKTKAAVDGGLGVILCCGESLEQREAGKTIDVVTTQLKADWSKIVIAYEPIWAIGTGKVATTEQAQEVHAAIREWLKKEVSPSASENTRILYGGSVNEKNCKELAKQADIDGFLVGGASLKPAFVDIINELKDNTIIVVLGASGDLAKKKTFPALFGLFRNNFLPANV
			KIVGYARTKMDREEYLKRVKSYIKTPLEEFCKFCTYVSGQYDQDESFINLRGHLEDLEKGRKNTHRVFYMALPPSVFITVSQHLKRNCYPIARVIVEKPFGKDLGSSRELQRALAPDWKEEELFRIDHYLGKEMVKNILILRFGNEFFGATWNRNHIDNVQISFKEPFGTEGRGGYFDEFGIIRDVMQNHLLQVLTLLTMERPISFSAEDIRDEKVRVLRAMPSIEPKNVIIGQYPGYKEDDTVPKESRCPTFASMVAYIKNERWDGVPFILKAGKALNEQKTEVRIQFKDVTSGIFKDIPRNELVIRVQPNESVYIKMNSKLPGLSMQTVVTELDLTYRRRFSDLKIPEAYESLILDALKGDHSNFVRDDELDASWRIFTPLLHYLDDNKEIIPMEYPYGSRGPAVLDDFTSSYGYKFSDA
		</sequence>
		<sequence>
			<taxon idref="DS_831"/>
			YELLCLENPLLDIQAVGDEKLLEKYGLKANDAILAEHMGLYDDLLQNAKLIAGGAAQNTARGAQYILPPNSAVYIGCVGKDKYAETLKDTVKQVGLRVEYRYDEQQPTGRCGVVITGHNRSMCTDLAAANHYKIEHLKSPWSLVEAAKVYYVGGYHLTVSVPAILALAEEAAAKNKIFMLSLSAPFIPQFFKDQLAQTAPYWDYVIGNETEALAWAENNKDIPAIAKLMANKSRPRTVIITQGTEPTKEFPVHAINKDQINDTNGAGDAFAGGFVAGVVQGKDLETSIDMGQWLAKLSIQELGPSELRNIYTQIQKVLDIRHKYMRLSLQWEIYPPLPDPAWEMNFKLDDSSVFQVPMVNIPDIREFYMDLDEISFAFRRLQYLEGKFNLYYLLNEYQEIADSKVPHRDFYNVRKVDTHVHHSACMNQKHLLRFIKSKMKKSPDEVVLYRDGKHLTLREVFESINLTAYDLSIDTLDMHAHTDSFHRFDKFNLKYNPIGESRLRTIFLKTDNYIHGRYLAEITKEVMADLESSKYQMVEFEQIVRNIFQPLTKDPNSHPKLHVFLQRVIGFDSVDDESKPERRLRKFPKPKWWDTKQNPPYSYWIYYLFANIASLNVWRKQRGFNTFLLRPHCGEAGDTDHLAATVLCCHSISHGLMLRKVPLLQYIFYLDQIGIAMSPLSNNALFLAYERNPFLSYFKRGLNVSLSTDDPLQFAFTKEPLIEEYSVAAQIYKLSAVDMCELAKHSVEQSGFEHAVKQRWLGANYHLPGVAGNDMSKVNVPNIREAFRHETLQAETGEIMVTNDGATILKSIALDNAAAKVLVNISKVQDDEVGDGTTSVAVLAAELLREAEQLVNKIHPQTIIEGYRIASRAALEALEKTAVNNSNDLQAFRKDLIAIARTTLSSKVLSQDRDQFAELAVDAVLRLQGSSDLTHIQIIKKAGGKLKDSYLEEGFILDKKFGVNQPKRIENANILIANTAMDTDKIKIFGARVKVDGTGKLAELEKAEREKMKAKVDKIKSHGINCFVNRQLIYNWPEQLFADAGICSIEHADFDGVERLALVTGGEITSTFDHPENVKLGHCDLIEEVIIGEDTLIRFSGVAAGKACTIVLRGATEQLLDEADRSLHDALAVLSQTVKEPRTTLGGGCAEINMAKAVEQASQNVAGKKALAVEAFAKALRQLPTILADNAGYDSSDLVARLRKAVYSGMTSSGLDLPGGGIADMRELGVIESYKLKRAVVSSASEAAELLLRVDNIIRSAPRQRTRLITNDGNTMLRDMSVLHPAAKMLVDLANAQDIEAGDGTTSVVVICGSLLGAAERLLSKGIHPTTISESFQRAAAAAVQVLHDMSIPLALTDRAALLKAASTSLSSKIVAQEPLAPMAVDSVLKIIDTADNVDLKNIRILKKPGGTVDESEMVDGLVLQQQVVKSGGGPVRMEKARIGLIQFQLSPPKPDMENQIVVNDYRQMDKILKEERTYLLNMVKKIKKAKCNVLFIQKSILRDAVNDLSLHFLAKLNILCVKEIERDEIEFITKSTGCKPIADIDSFTEDKLGSADLIEEVQSSGARIVKVTGVKTVSLVCRGANSLILDEVERSIHDAQCVMRCLVKKKALLAGGGAPEIEIAQSLATQARSLSGTEAICWKAFADAMEIIPVTLAENAGLNSIKVVTELRHRHALGEKQAGISIKSGGVNIADENVLQPLLVSTSAIELAAETVKLLLRIDDIALSRTLESDSYICVRQQADQSAEVIIIDLKNGNNIIRRPIKADSAIMHYSKQIIALKARTLQIFDLAQKAKLKSTTMNEDVVFWKWYSDTSLGLVTENSVYHWNIFDPNQPVKIFDRNPNLSGCQIINYRVNHEEKWSVIVGISQRVVGAMQLYSRDRGISQNIEGHAAAFGSLRMEGAPADTKVFTFAVRTTVEIDHQAGNPFPKKAVDVYFPPEATNDFPVAMQVSEKYNIIYLVTKYGFIHLYDLESGTCIFMNRISSDTIFVTAPDSDAA
			GIIGINRKGQVLSVTLDENTVIPYLLQNPANAELAYRLASRAGLPGADNLYQQQFENLLASGQYAEAAKTAANSPRLRTAQTIERFKQAPPQQGQLSVILQYFGMLLDKGLNQFETLELVRPVLQQGRKHLLEKWLGESKLECSEQLGDIVRLHKVVAALAELGRFDEILPYAKQSGYTPDFTVLLQHIVRVNPEKGAEFATALAKEELIDIDRVVDIFQSQGMVQQCTAFLLDVLAPNLPEQGHLQTKLLEMNLLNAPQVADAILGNEMFSHYDKARIAQLCENAGLLTRALEHNDDPAAIKRIIITDKLPEEWLINYFGHLTVELSIDCLDEMLKTNIRQNLQAVIRIAQKYSDLLGATRIIDLLEKYRTAEGLFFYLGGIVNLSEDKDVVFKYIEAATAMGQLNEVERICRENNFFDPEKVKNFLKEAKLTEQLPLIIVCDRFNFIHDLVLYLYKQQQFKSIEVYVQRVNPSRTPAVIGGLLDVDCDENIIKGLLQSVSIPIDELVAEVETRNRLKLLLPFLEATLASGNQQQAVYNALAKIYIDSNNNPEKFLRENLLERSDPEIWDYVLSTNNLFKRSVVDQVIATAVPESQEPDKVSIAVKAFISNDLPGELIELLEKIILEPSTFSDNPTLQNLLMLTAAKSDKGRLMGYIQQLENYTPDDIAAQCIELGMYDEAFEIHKKAVNVLVDHIVSIDRAQEYADRVDLPEVWSKVAKAQLDGLRVTDSIESYIRAQDPSNYNEVIEIATHAGKDDDLIKFLRMARKTLREPPIDTALAFCFARTNQIAELEDFLRATNVADVEASGDKAYEEGYHEAAKIFFTSISNWAKLATTLVHLEDYQAAVECARKANSTKVWKQVNEACVAKKEFRLAQICGLNLIVHAEELSDLVKQYERNGYFDELIALLEAGLGIRACEEAHLWPELVFLYVHYDEPDNAALAMMERAADAWEHHSFKDTVIKVANLEIYYRALNFYLQEQPSLLTDLLQALTPRIDVNRVVRMFEKSDNIPLIKPFLLNVQTQNKRAVNNAINDLLIEEEDYKTLRDSVENYDNYDAVELAQRLEKHDLVFFRQIAANIYRKNKRWDKSIALSKQDKLFKDAIETAALSAKAEVVEELLRYFVDIGSRECYVGMLYACYDLIRPDVILEVSWRNGLHDFTMPYMINFLAQQAATIELLKYEHSQAFGVVNSANEEVLCWDVKKGELLSTWRDDPDVFAVGHADGSIRVWDSRSSSLIISFNGHKSAITTLTFDDSGVRLASGSKDTDIIVWDLVAEVGLFKLRGHKDQITGLLSTSKDALIKIWDVNSQHCIETHVAQTECWSLGLSPDCITAGNDGEIKVSSDDRMLASASNGSLKIWNIRTKQCLRDKIVVVGTKSGEIELFDIASSQLVDTVIWSLDMPPDGKSVVTGSADKTAKFWNFLAHARTLKVNDDILSLRFSPDSRLLAVATLDNTVKVFFVDSLKLFLNLYGHKLPVLSMSISSDSKLIATCSADKNVRLWGLDFGDCHKAFFAHTDSIMQVSFIPHHFFSASKDRTLKTWDGDKFEQIQKLEGHHGEIWAMAVSRTGDFVVTASHDKSMRVWNQSDEPIFLEEERERELEELYESTLAANLEVGAATKQTIATLTAGERIMEALELGLADLDVVAAWRAQKAANPPQRDPLFMAFGISAERHVLNTVAKIPAAQLHDALLVLPFSAVPGLFTFLVCRVLFFMLRTHQRQIVASRLKTALEGMREDLRTTLGALKDMMGFNAAALMRPAKGEALDALLDSIEIPKGWTGLTDPATGKPLQLSREELEVLKQVTRNEVPGYDPYPDMVEYFTKEEIMPLSAAPEPKRRFVPSKHEAKRVMKIVKAIREGRIQPYRPPEEHSTHIPAPKLPPPIHEESYHPPAEYLPDKKEKEAWEAEDEEDREREYLPTDFGSLRKVPGYDQFVKEKFERCLDLYLAPRGRFVASGGDDGCIKIWHVNVVKWRPGQDAVIIAAAVGESVFLVIPSIVT
			PDVEQISREILDAGVLVQATVRSVKVINWHRRGEYFATVVAIHTLSKHLTQLPFGLAQTAQFHPSKPIFFVATQRTIRSYDLARQELLKILQPGARWISSFDLHPGDNLIVGSYDKRLLWHDLDLSNKPYKTLRYHKKAIRSVRFHLPLFADASDDGSLQIFHGKVVDDLMENATIVPLKVLHGHQVLGVLDVDWHPRQPWCMSAGADGTCRLWRLVGQYTATRAQMDEFEKQAQIQSREPNEIPGVGELQFFKTEDMQYFGKLMDGQNEEELSVDEMKERKIMRLLLKVKNGTPPMRKTALRQLTDNARNFGAGPLFNQILPLLMERTLEDQERHLLVKVIDRVLYKLDDMVRPYVHKILVVIEPLLIDQDYYARVEGREIISNLAKAAGLAHMISTMRPDIDHPDEYVRNTTARAFAVVASALGIPALLPFLRAVCRSKKSWQARHTGVKIVQQIPILMGCAILPHLKGLVDCIGDNLNDEQTKVRTVTALAIAALAEAANPYGIESFDDILNPLWTGARKQRGKGLAGFLKAVGYIIPLMDEEYANYYTSQIMEILLREFSSPDEEMKKVVLKVISQCASTEGVTAGYKENVLDDFFKSFWVRRMALDKRNYRQVVETTVDLGQKVGVSEIVERIVVNLKDESEPYRKMTVETLEKVIAGLGAADIGERLEERLVDGILHAFQEQSIEDIVMLNGFGTVVNALGTRCKPYLPQIVSTILWRLNNKSATVRQQAADLVSRIALVMKQCGEDALMGKLGTVLYEYLGEEYPEVLGSILGALRSIVTVVGINQMQPPIKDLLPRLTPILRNRHEKVQENTIDLVGRIADRGPESVNAREWMRICFELLDMLKAHKKGIRRAANNTFGFIAKAIGPQDVLATLLNNLRVQERQSRVCTAVAIGIVAETCAPFTVLPALMNEYRVPELNVQNGVLKSLSFLFEYIGEMAKDYVYAVTPLLEDALIDRDQVHRQTAASVVKHVALGVVGLGCEDAMVHLLNLLYPNIFETSPHVIDRIIEAIEAVRVAVGTGVVMNYVWAGLFHPARKVRQPYWRLYNDAYVHSADAMVPYYPIDEFKPEDNIGGTFAEESSFATLFPKYREIYLREAWPVVTRALEKQGIACTLDLVEGSMTVKTTRKTYDPAAILKARDLIKLLARSVPAPQALKILEDGQACDIIKIRNLVRNKERFVKVRRVVLDSMANIHPIYHIKELMIKRELAKDPDLVNESWDRFLPNFKKKVYTPFPPPQEKSKVDLQIESGEYFLGKQAKERKEKERREEAMREKMDEKRKARAKEFEAPMEAQVENAIQIAWNPADNELKTQAINFLNQIRAENKITQTITYLFTALYAQGWESFFEDFRSLYLRVLNSVHDEIADVLMSRRNAELKDLVRVRDAQNISVAWQGILLKTVARWVSWIDISLVVRDAAIDTFTETVGKKMKAPDKVQLISFLNLGNVVGQLDLAEAVAKLVNTTMFDIVKVLLGAFVPYLLRFFSDEYDEICSTVIPSLTDLLTLFRKLSPVLEAIIAKMKYDRLHVLQQQVAAIDETLYIETLSNKIPVIPLQYMEICVRYFNSQLYLFEAIGCMASPSSVPVLNPLFADLEQNLGPAKSGLQVHHLIEAIGTLARGFFARAAEVILVALESLNSSMTIRTGARFAFSRLIGVLGSRVLQQLPRWIILNNDLGAVFISNSNQATFDTIMTTIEHFAAISVLTRMTAVWGGPPGFDQFAISRFSPLSWSVPATQKDPQARQVLGELGAMQIEIVSIDEVRAHNPELANGLLEQPFDFAQAFDRALFQIVYYCAFSGSFGQFACNPRTLSSTHLNRMVSLEGIVTRCSLVRPKVVKSVHYNEKKKIFHFREYKDQTMTTSSVYPQEDEQGNPLVTEYGYSTAPAGQLPRGVDVILDDDLVDKVKPGDRVQLVGIYRSLGFKTVVLANNVVLLSSKSGGGIATHTITDTDIRNINKIAKKKFNLLSQSLAPSIYGHEHIKKAILLMLLGGLEKNL
			ENGTHLRGDINILMVGDPSTAKSQVLRFVLNTAPLAIATTGRGSSGVGLTAAVTSDKETGERRLEAGAMVLADRGVVCIDEFDKMSDIDRVAIHEVMEQQTVTIAKAGIHTSLNARCSVIAAANPIFGQYDTHKDPHKNIALPDSLLSRFDLLFVVTDDIDDFRDRQISEHVLRMHRYRDPQTEEGAPVREQAHQTLGVTPVYEKYNEMLHAGVLSIPFMKKYIQYAKRVKPVLTQEASDRISEIYVALRNDRKTNAMTVRTLETIIRLSTAHAKSRLSNRVEEVDALAAESILRFALFKEVITPNRLQVFRTTMGQMMDSAEVNAIIEAVNFEREEAVAALRAMDERNFPPELTRRYTLNFKPKALAVRQVRGEHIGHLITVRGISTRVSDVKPSVQVNAYSCDRCGCEIFQPVTAKQFTPLVECPSECKDNNARGQLFLSTRASKFLPFQEIKIQEMADQVPVGHIPRQLTVHVHGAIVRQINPGDVIDVAGIFLPTPYTGFKAIRAGLLTDTYLEAQHVNQHKKAYDDIVLAQPTIRRMSGQLYEYLSRSIAPEIYGHLDVKKALLLQLIGGVTKEMGDGMRIRGDINICLMGDPGVAKSQLLKYITKVAPRGVYTTGRGSSGVGLTAAVMRDPVTDEMVLEGGALVLADNGMCCIDEFDKMDDSDRTAIHEVMEQQTISISKAGITTTLNARTSILAAANPLYGRYNPRISPVENINLPAALLSRFDVLFLILDTPSRDADEELARHVTHVHIHNKHPPHEVRQWVARARGYRPTVPQEVADYMVGAYVRMRQQQARDERAFTHTSARTLLGVLRLAQALARLRFAETVISEDVDEALRLVEVSKASLELDLRRVRERVLAKGFTADQFEEAIDEYAMLDVWQTAGEGTRLVFMDTDICGPSIPKMMGVEEETIHVTGTGMEPVWVADNLGVMSVQFMLPNRDDAVIWRGPKKNGLIKTFLKDVEWGELDFLVVDTPPGTSDEHLSVNSFLKEAGVDGAVLVSTPQEVSLLDVRKEVDFCRKAGIRILGIVENMSGFVCPNCKHQSQIFRASTGGARKLAEEQGIPFLGAVPLDPRIGMACDYGESFLDAYPDSPACKGIREVVRRVGHEIGLIQDSDVIYEQELIRNPGSIKPWLDYAAFKRQNGSLLEQAVLERACTTLPRSYKLWKMYLTTTRRTFDRALRALPLTQHNRIWSLYRPFASASGETAVKIEAVKKYMDILNNPGPFQFWTEMVELLIDHAGIAKFSDQRGILWVGLARYWINKGDYERARDIFEEGITTVMTVRDFSIVFDTYAEAEEALIGIKMEELDLDLDIRMARFEQLMDRRPFLVNDVLLRQNPNNVNEWEKRVGLGDNKTEVVKTYADAIATINPKKAGKFHELWANYAKFYESGEDMQNARIIMEKAVKVPFKSVNELAEMWCEWAEMELRNVDIMAKATQAPKRSTVDSPQQRVHKSWKLWSFYVDLVESLEETKKVYERIFELKIATPQTVVNYANFLEENKYFEDSFKVYERGLDLFNYPVAFELWNLYLTKAVDRKMERLRDLFEQALEAKVLYLMYGALEEERGLARHAMRIYERAEDRLEMFEFYTSTRPIYERAIALPDKEAKEMCLKFAEMERRLGEIDRARAIYGHASQFCDPRTEPGFWQKWETFEVQHGNEDTFKEMLRIKRSVQAMDNVDVLSFLFMLGSLDLGYSTDSLTATQLQMLDDLNDFGIVYFYPTRLATTLTSDMTRQFFVGGNFKMNGTKESIKSLVKNLNDAKLDPNEVVIAPPALHLVSAQNVYDKPNGAFTGEISVEQLKDSGITWTILGHSERRVILQEDDATVANKTKAALDGGLSVILCCGESLEQREAGKTIEVVVNQLKADWSKIVIAYEPVWAIGTGKVATTEQAQEVHAAIRDWLKKEVSQEASDKTRILYGGSVSEKNCKELAKQADIDGFLVGGASLKPAFVDIINELKENTIVVVLGASGDLAKKKTFPALFGLFRNNFLPANV
			KIVGYARTKMDHEEYLKRVKSYIKTPLEEFCKFCSYVSGQYDQDESFINLRSHLEGLEKGRKETHRVFYMALPPSVFITVSQHLKRNCYPIARVIVEKPFGKDLGSSRELQRALAPDWKEEELFRIDHYLGKEMVKNILILRFGNEFFGATWNRNHIDNVQISFKEPFGTEGRGGYFDEFGIIRDVMQNHLLQVLTLLTMERPISFSAEDIRDEKVRVLRAMPSIEPKNVIIGQYPGYKEDDTVPKESRCPTFASMVAYIKNERWDGVPFILKAGKALNEQKTEVRIQFKDVTSGIFKDIPRNELVIRVQPNESVYIKMNSKLPGLSMQTVVTELDLTYRRRFSDLKIPEAYESLILDALKGDHSNFVRDDELDASWRIFTPLLHYLDDNKEIIPMEYPYGSRGPAVLDDFTSSYGYKFSDA
		</sequence>
		<sequence>
			<taxon idref="BC1T_06571"/>
			YALLCLENPLLDIQAQGNQALLDKYGLKPNDAILAEHAAIYEDLLNNAKLIAGGGAQNTARGAQYILPPNSVVFLGGVGDDKYAAILHDAVKTAGLRVEYRVDKTQPTGRCGVVITDHNRSMCTDLGAANHYDLEHLKSPWKLVENATHYFVGGYHLTVCPPAIQALAEEAAKNNKAFVFSLSAPFISQFFKEPLDATAPYWDYVIGNETEALAWAESHKDIKEIAKALANKKRERVAIITQGTLPTKEYPVHAIDKNLINDTTGAGDAFAAGFTAGLVAGEPLDKCVDQGQWLAKLSIQELGPSELASIYTNIQKVIDIRHKYIRLSLQWSIYPPPPEPSWEMTFRLDGSGVFQVPVINIPDIREFYMDLEQISFAYRRLQYLEGKFNLYVLLNEYQEMADSKVPHRDFYNVRKVDTHVHHSACMNQKHLLRFIKSKMKKNPDEIVMFRDGKHLTLAEVFQSINLTSYDLSIDTLDMHAHTDSFHRFDKFNLKYNPVGESRLRTIFLKTDNFINGRYLAEITKEVISDLESSKYQMVEFEQVIINLFQPLTKDPSSHPKLHVFLQRVIGFDSVDDESKAERRLKKFPVPKVWDSKQNPPYSYWIYYLFANISSLNVWRKQRGFNTFLLRPHCGEAGDTDHLAAAVLCCHSISHGLLLRKVPLLQYIFYLEQIGVAMSPLSNNALFLAYERNPFLSYFKRGLNVSLSTDDPLQFAFTKEPLIEEYSVAAQIYKLSAVDMCELAKNSVVQSGFEHSVKQRWLGPDYDLPGVKGNTMAKSNVPNIREGFRHETLMQETGEILVTNDGATILKAIALDNAAAKVLVNISKVQDDEVGDGTTSVTVLAAELLREAEKLVDKIHPQTIIEGYRIASQAALSALEKSAVDHSSNAEAFRKDLLAIARTTLSSKVLSQDRIQFAELAVDAVLRMKGSSDLSHIQIIKKAGGKLSDSYLDEGFILDKKIGVNQPKRLEKAKILVANTAMDTDKIKIFGARVKVGSTGKLAELEKAEKDKMKAKVEKIKAHGINCFINRQLIYNWPEQLFSDAGIMSIEHADFDGIERLALVTGGEITSTFDHPDQVKLGHCDLIEEVIIGEDTLIKFSGVAAGQACTIVLRGATEQLLDEAERSLHDALAVLSQTVKEPRTTLGGGCAEMLMAKAVEGAAVKVDGKKQIAVGSFAVALRQLPTILADNAGYDSSDLVARLRTAIYDGMSTYGLDLPGGGIADMRELGVIESYKLKKAVVSSASEAAEYHSQCSTEKREMSIMKEKLITNDGSTMMKSMAVMHPSAKMLVDLSAAQDVEAGDGTTSVVVICGSLLGAADKLLGKGIHPSVIAESFQRAAAASVQILHDMSVPVALSDTATLLQAANTSLSSKIVSQYSLGPMAVNAVTKTIDTAENVDLKNIRIVKKSGGTIEDSEMVEGVVLTQGVLKNGGGPIRMEKAKIGLIQFQLSPPKPDMENQIVVNDYRQMDKILKEERTYLLNLVKKIKKAKCNVLLIQKSILRDAVNELSLHFLAKLNILCIKDIERDEVEFICKSTGCKPIADIDSFTEDKLGSADLVEEAQTSGSRLVKITGTKTVSIVCRGANSLILDEAERSLHDALCVVRCLVKKKALIAGGGAPEIEIASQLAQQARELTGTEAICWKAFADAMEVIPTTLAENAGLNSIKVVTELRHKHANGEKNAGVSIKSGGVDIADENVLQPLLVSTSAIELAAETVKMILRIDDIALSRTLESDSYICVREKKNEAAEVVIVDLKQNNAVTRRPIKADSAIMHWSKQVIALKARTLQIFDLGAKAKLKSATMNEDVVFWKWFSETSLGLVTDTTVYHWDVFDPNQPVEVFKRNPNLAGCQIINYRVSGDGKWMVVVGITQRVVGAMQLYSKDRGISQAIEGHAAAFGTLRLESAPADTKVFTFSVRTAVEVDHQASNPFSKKAVDVYFPAEAVNDFPVAMQVSQKYSIIYLVTKYGFIHLYDLETGTCIFMNRISSETIFITAGDSESA
			GLVGVNRRGQVLSVSVDETTVIPYLLQNPANSGLAVKLASRAGLPGADNLYANQFEQLLAAGNYSEASKIAANSPRLRTPQTIERLKNVPAVPGQLSVILQYFGVLLDKGLNKHETLELVRPVLAQNRKHLLEKWMKENKLDCSEELGDIVRQQKVVAAFAESGQFEKILPYAQQAGYQPDYVQLLRNIISINPEKGAEFATQLANTELVDIERVVDVFQSQGMVQPATGFLLDALKENNPEQGHLQTRLLEMNLMNAPQVADAILGNEMFSHYDKPRIAQLCEQAGLAQRALEHYEDPEAIKRVIVSPTFSQEWLTGYFGRLSLEQSLDCLDAMLKVNIRQNLAAVVQIAVKYSDLLGAVRLIDLFEKYKTAEGLYHYLGSIVNLSEDQNVVFKYIESAAKMQQFNEVERICRDSNFYNPERVKNFLKEAKLAEQLPLIIVCDRFNFIHELVLYLYQNQQFQSIEVYVQRVNPARTPAVVGGLLDVDCDEQIIKNLLNSVSIPIDELVHEVETRNRLKLLLPFLEATLAAGNQQQAVYNALAKIYIDSNNNPEKFLKENLLERADRELWEFVLSENNIHRRSVIDQIISTAVPESTEPEKVSVAVAAFLGADLPGELIELLEKIVLEPSPFSDNESLQNLLILTATKADKGRVMDYIHKLDAFNPADVASICIEVGLYEEAFEVYKKAANVLVEHIVSIDRANDYAEKVELPEVWSRVAKAQLDGLRVSDGIASYIRADDPSNYLEVIEIATHAGKDEDLIKYLRMARKTLREPAIDTALAFAYARTDQLSELEDFLRGTNVADIEESGDKAYAEGFHQAAKIFFTSISNWAKLATTLVHLEEYQSAVECARKANNIKVWKQVNAACVEKKEFRLAQICGLNLIIDAEELQNLVKQYERNGYFDELIAVLEQGLGIRACEEAHLWPELIFLYCHYDEWDNAALAMMERAADAWEHHSFKDIVVKVANLEIYYRALNFYLQEQPSLITDLLQALSPRIDVNRVVKMFEKSDNIPLIKPFLLNVQTQNKKIVNSAIHDLLIEEEDYKTLRDSVENYDNYDAVELAQRLERHDLVFFRQIASNIYRKNKRWEKSIALSKQDKLFKDAIETAAISSKEDVVEELLRYFVDIGSRECYVGMLYACYDLIPVHVVMEISWRHGLTDFTMPFMINYLAQQSSTIAELKYEHSKSFGLVNSANEEVLCWEIKTGALLSRWRDDIDIFAVGYEDGSIRLWDSKIATILVKFNGHKSAITTLAFDKSGVRLASGSRDTDVIVWDLVAEVGLFKLRGHKDQITGLLTTGKDALIKLWDMTSQHCIETHVAQTECWALGTSPDCITAGNDGEMKVSSDDKMLASVSNGGIKIWNVRKGTCIRDKILVVGTKSGELELFDVTATAMIESIIWTLQVHPDGRSVVSGSADKSAKFWNFLVHTRTLKVSDDILSLRFSPDARLLAVALLDNTVKVFFVDSLKLFLNLYGHKLPVLNMDISFDSKLIVTCSADKNIRLWGLDFGDCHKAFFGHQDSILQVAFIPHHFFSTSKDKMIKYWDGDKFEQIQRLDGHHGEIWALAVSRTGDFFVSASHDKSIRVWEQTDEQIFLEEEKEKELEELYESTLTTSLEVGAAGKQTTETLMAGEKIVEALEIGTVDLELMAEYELAKATNPPARNLLFMALNISAERHVLNTLQKIKAAALHDALLVLPFSTLPMLFTFLTCRILFFMLKTHQKQIVSSKMRTMLDGVKENLRKSLKRQKDEMGFNLAALMRPAKGEALDALLDSIDIPKGWTGLTDPSTGKPLNLTQEELEVLRRIQTNEVPGYDPYPDYVPYFSVEEIMPLSSAPEPKRRFLPSKHEAKRIMKIVRAIREGRILPYKPPQEHIMKIPAPKPPPPGYDLSYNPPPEYLPSKAERKEWEATDPEDREKEYLPTAYDSLRKVPGYDKFINERFERSLDLYLAPRGTWLATGGDDGTVRVWEVNVVKWRPAKDAIILSAAAGDDIFLMVPTIID
			PVAESNSRELLDAGVLIKITVRSVKVINWHRRGDFFSTVVAIHTLSKHLTQIPFGIAQTAQFHPSRPIFFVATQRTIRSYDLQKQELVKIIQPGARWISSFDIHPGDNLIVGSYDRRLLWHDLDLSTRPYKTMRFHNKAIRAVKYHLPLFADASDDGSLQIFHGKVVSDAMENATIVPVKVLKGHKVLGVMDLDWHPKEPWLVSAGADGTCRLWRLVGQYTASKEQLNEFEKSARISDREPTEIPGVGDLQFFKAEDMAYFGKLTDGSDENSMSVEELKERKIMRLLLKVKNGTPPMRKTALRQLTDNARQFGAGPLFNQILPLLMEKTLEDQERHLLVKVIDRILYKLDDLVRPYVHKILVVIEPLLIDQDYYARVEGREIISNLSKAAGLAHMISTMRPDIDHVDEYVRNTTARAFAVVASALGIPALLPFLRAVCRSKKSWQARHTGVKIVQQIPILMGCAVLPHLKGLVDCIGGNLNDDQTKVRTVTSLAIAALAEAANPYGIESFDDILNPLWTGARKQRGKGLAGFLKAVGYIIPLMDEEYANYYTGQIMEILLREFSSPDEEMKKVVLKVVSQCAGTDGVTAGYKENVLDEFFKSFWVRRMALDKRNYRQVVETTVDLGQKVGVGEIVERIVNNLKDESEAYRKMTVETIEKVIASLGAADIGERLEERLIDGILHSFQEQSVEDIVMLNGFGTVVNALGTRCKPYLPQIVSTILWRLNNKSATVRQQAADLISRIAMVMKQCGEDALMGKLGIVLYEYLGEEYPEVLGSILGALRSIVTVVGINQMQPPIKDLLPRLTPILRNRHEKVQENTIDLVGRIADRGPESVNAREWMRICFELLDMLKAHKKGIRRAANNTFGFIAKAIGPQDVLATLLNNLRVQERQSRVCTAVAIGIVAETCAPFTVLPALMNEYRVPELNVQNGVLKSLSFLFEYIGEMAKDYVYAITPLLEDALIDRDQVHRQTAASVVKHVALGVVGLGCEDAMLHLLNLLYPNLFETSPHVIDRIVEAIEAIRMAIGPGLVLNYVWAGLFHPARKVRQPYWTLYNSAYVLSADAIVPYYPIEAFTPADNAGGTFTEESSFATLFPKYREVYLKTVWPLIMKSLEKFGIAATLDLREGSMTVKTTRKTYDPAAILNARDLIKLLARSVPAPQAIKILEDGVACDVIKIRNLVRNKERFVKIRRIIEDCMANIHPIYHIKELMIKRELAKDPELAGESWDRFLPQFKKKVYTPFPPAQEKSKVDLQIESGEYFLGKQAKERKVQEERIEKQREEKEEKMKKRAEEFEAPMDAQIEKAIEIAWDPSDPNLKEQAVQYLTQVRGDNKLTQTLTFLFSSLYKEGWESFIRDFLSFYLRLLSSIHDEIADLMIARRNVELKDLVRARDVHTVAASFQQILLKVIGKWVSWIDISLVVKDAAIDCFTEIVAKKMKPSDKIGMILFLNLGEVVSQLDLAEAVAKLVNNVVSDLVKILLQTFLPLLLRFFSDEYDEICATVIPSLTELNTFLRKLTPILNAIIQKMRYDRLQVLQKTIAAVDEALYVDVLSNVIPAISLQYMEICVRYFNAQLNLYEAIGCISSTTSTPIMDPLFSDIERNLEQAKSGLQIHHIIFALGSLAHGFFSRAAEAILFALEALKASFEVRNAARSSFSRLMGVMGVAMLPLLPRWIILNNELGSVLVSEQNQAFFDPLIQSVTSLAAFNVMTKMAEIWGGPPGFDSFLIERFHPVCWEVLRDPVDAQSKSVLNELAGLEQAIVSIDEVRAHNPELANGLLEQPFDFAQAFDRALFQIVYYCAFSGSFGQFACNPRTLSSTHLNRMVSLEGIVTRCSLVRPKVVKSVHYNEKKKIFHFREYKDQTMTTSSVYPQEDEQGNPLVTEYGYSTAPAGQLPRGVDVILDDDLVDKVKPGDRVQLVGIYRSLGFKTVVLANNVVLLSSKSGGGIATHTITDTDIRNINKIAKKKFNLLSQSLAPSIYGHEHIKKAILLMLLGGLEKNL
			ENGTHLRGDINILMVGDPSTAKSQVLRFVLNTAPLAIATTGRGSSGVGLTAAVTSDKETGERRLEAGAMVLADRGVVCIDEFDKMSDIDRVAIHEVMEQQTVTIAKAGIHTSLNARCSVIAAANPIFGQYDTHKDPHKNIALPDSLLSRFDLLFVVTDDIDDFRDRQISEHVLRMHRYRDPQTEEGAPVREQAHQTLGVTPVYEKYNEMLHAGVLSIPFMKKYIQYAKRVKPVLTQEASDRISEIYVALRNDRKTNAMTVRTLETIIRLSTAHAKSRLSNRVEEVDALAAESILRFALFKEVITPNRLQVFRTTMGQMMDSAEVNAIIEAVNFEREEAVAALRAMDERNFPAELTRRYTLNFKPKALAVRQVRGEHLGHLITVRGITTRVSDVKPTVEVNAYTCDRCGCEIFQPVGSKTFGPLVECPSDCTTNQTKGQLHHSTRASKFQPFQEIKIQEMAEQVPVGHIPRMLTVLCHGALVRRINPGDVVDIAGIFLPTPYTGFKAIRAGLLTDTYLEAQHVTQHKKAYEDLTIDSRVFKRISGHVYEYLAKSIAPEIYGHLDVKKALLLLLVGGVTKSMGDGMRIRGDINICLMGDPGVAKSQLLKYITKVAPRGVYTTGRGSSGVGLTAAVMKDPVTDEMILEGGALVLADNGICCIDEFDKMDDTDRTAIHEVMEQQTISISKAGISTTLNARTSILAAANPLYGRYNPRISPVENINLPAALLSRFDVLFLILDTPTRDNDALLARHVTYVHMNNKHPPQEVRQYVAQARSYRPTVPTSVSEYMVKAYVRMRDQQSRDEKQFAHTSPRTLLGVLRLSQALARLRFSEEVVQDDVDEALRLVEASKESLELSMKKVKERVIAKGFTEDQWRAAVMEYTDLDIWQTAGNGTRLLFMDTDICGPSIPKMMGVETEQIHVSGAGWSPVWVMENLGVMSVQFMLPNRDDAVIWRGPKKNGLIKQFLKDVEWGEMDFLLVDTPPGTSDEHLSVNSFLKESGVDGALIVTTPQEVSLLDVRKEIDFCRKAGIKVLGIVENMSGFVCPKCTHESQIFQATTGGARALAKEMNIPFLGAVPLDPRIGMSCDYGESFFDAWPDSPACTALKTVVRKLGEEIGLISEEDTIYEQDILRDPGSTKPWLAYIEFKFQHGTKLEQAVLERACLQLPRSYKLWKMYLTLTRRTFDRALRALPITQHNRIWALYRPFASASGSTAVKIEAVKKYMDILNNPGHYQLWSEMVDLLVEHAGIERFADQRGKLWSGLATYWITRGSFERARDVFEEGITTVMTVRDFTLIFDSYAEFEESITGVLMENADFDLDIRMMRFEQLMDRRPFLLNDVLLRQNPSNVPEWMKRISLGDNKVEVVKAYTDAIAAIQPKKAGQFHELWSNYAKFYEEGGDLRNARVIFEKAVKVPFKSVAELADTWIEWAEMELRNVKIMAKAVQAPKRSNVDSPQQRVHKSWKLWSFYVDLVESLEETKKIYERIFELRIATPQTVVNYANLMEENKYFEESFKVYERGLDLFSYPVAFELWNLYLTKAVDRKIERLRDLFEQAVEAKVLYLMYGNLEEERGLARHAMRIYERAEDRADMFNFYPSTRPIYERAIALPDKDARDMCLKFADMEKRLGEIDRARAIYGHASQFCDPRTSPTFWSKWESFEVQHGNEDTFKEMLRIKRSVQAMDSVDVLSFLFMLGSLELGYSTKTLTEAQKGMLANLIDLGLIYFFPTRLATTLTSDMPRQFFVGGNFKMNGSVDSIKKIVGNLNDAKLDPNEVVIAPPALYLVAAQNVFDKPNGAFTGEISVEQLKDSNITWTLLGHSERRVILQEDDSFVACKTKAALDGGVGVIFCCGETLEQRESNKTIEVVTAQLKADWSKIVIAYEPIWAIGTGKVASTEQAQEVHAAIRSWLKKEVSEKAAEETRIIYGGSVSEKNCKDLSKQEDIDGFLVGGASLKPAFVDIINELKDNTVIIVLGASGDLAKKKTFPALFGLYRNQFLPKDV
			RIIGYARTKMDHEEYIKRVRSYIKTPLQEFCDICTYISGQYDKPEGFIELRKHCEEFEKGRKEANRIFYMALPPSVFTTVSQQLKANAYPVARIIVEKPFGKDLGSSRELQKALEPNWKEDEIFRIDHYLGKEMVKNILILRFGNEFFGATWNRNHIDNVQITFKEPFGTEGRGGYFDEFGIIRDVMQNHLLQVLTLLAMERPISFSAEDVRDEKVRVLRAIPAIEPKNVIIGQYPSYKEDDTVPKDSRCPTFCAMVAYIKNERWDGVPFILKAGKALNEQKTEIRIQFKDVTSGIFKDIPRNELVMRIQPNESVYIKMNSKLPGLSMQTVVTELDLTYRRRFSDLKIPEAYESLILDALKGDHSNFVRDDELDASWRIFTPLLHYLDDNKEIIPMEYPYGSRGPAVLDDFTSSYGYKFSDA
		</sequence>
		<sequence>
			<taxon idref="TRIRE00296"/>
			FALICLENPLLDIQAVGDQALLDKYSLKANDAVLAEQLGIYEDLLNNAKLIAGGAAQNTARGAQYLLPANSVVYFGGVGDDKYAAILRDAVKAAGLRVEYRVDDKHPTGRCGVVITGHNRSLCTDLGAANHYDLDHLKKPWSLVENAEVYYVGGYHFTVCPPAIMELAKEAADKNKVFVVSLSAPFIPQFFKDVVDASAPYWDYIIGNEAEAAAYAEAHKEPKDVVKVLANTQRKRVAIITQGTEPTKVFPVHPLDPALINDTNGAGDAFAGGLVAGIVQGDSLETSIDKGQWLAKLSIQELGPSELSAISKQIHRIVDTRRRYIAISSQWEIYPPPPEPAWEMTFELDSDGVYQVPAIRVPTIREFYMDLEEISFAYRRLQYLEGKFNLYALLNEYQETADSKVPHRDFYNVRKVDTHVHHSACMNQKHLLRFIKSKMKKSPNEVVLFRDGKHLTLAEVFASINLTAYDLSIDTLDMHAHVDSFHRFDKFNLKYNPIGESRLRTIFLKTDNFMHGRYLADITKEVIADLESSKYQMVEFEQVIRNIFQPLTRDPSRHPKLHVFLQRVIGFDSVDDESKAERRLKKFPVPRAWDTKQNPPYSYWIYFLYANMTSLNHFRRSRGFNTFVLRPHCGEAGDSEHLAVAALCCHSISHGLLLRKVPLLQYVFYLEQIGIAMSPLSNNALFLAYERNPFHQYFKRGLNVSLSTDDPLQFAFTKEPLIEEYAVAAQIYKLSPVDMCELAKNSVKQSGYEKSIKEQWLGQDFDKPGKDGNNVAKTNVPDRREEFRYHTLLQETGDIMVTNDGATILKSIALDNAAAKVLVNISKVQDDEVGDGTTSVAVLAAELLREAEKLVDKIHPQTIIEGYRIASQAALKALEESAVDHSKSPEAFRKDLLAIARTTLSSKVLAQDRDHFSQLAVDAILRLKKSTDLSHIQIIKKAGGKLSDSYLDEGFILDKKIGVNQPKRLEKAKILVANTSMDTDKVKIFGARVKVGSTGKLAELEKAEKDKMKAKVEKIKAHGINCFINRQLIYNWPEQLFTDAGIMSIEHADFDGIERLALVTGGEIASTFDHPDQIKLGHCDLIEEVIIGEDTLIKFSGVAAGEACTIVLRGATEQLLDEAERSLHDALAVLSQTVIEPRTTLGGGCAEMVMAKAVEGAATRIEGKKQVAVSSFAIALRQLPTILADNAGLDSGELVARLRKAIYDGLTTYGLDLPGGGIADMREVGVVESYKLKKAVVSSASEAAELLLRVDDIIRAAPRRRERIITNDGNTMLKSMSVMHPTAKMLVNLSGAQDVEAGDGTTSVVVICGSLLGAADRLLSKGIHPSVISESFQRASAAAVEVLHEMSQPISLTDNASLLQAANTSLSSKIVSQYSLGPMAVNAITKTIDTAENVDLKNIRIIKRVGGTIEDSELVDGLVLTQPVLKNAGGPFRMEKARIGLIQFQLSPPKPDMENTIQVNDYRQMDKIVKEERLYLLNMAKKIKKAKCNVLLIQKSILRDAVNDLSLHFLAKLGIMAIKDIERDEVEFICKSTGCKPIADIDSFTEDKLGSADLVEEVQSSGSRMVKVTGAKTVSVVVRGANSLILEEAERSLHDALCVLRCLVKKKALIAGGGAPEIEIAAQLSKQARSLTGTEAICWKAFADAMEVIPTTLAENAGLNSIKVVTDLRHRHEMGEKNAGVSIKSGGVNISKENVLQPLLVSTSAIELAAETVKMILRIDDIALSRTLESDSFVCIREKKNEAAEVVIVELKNGNHVTRRPIKADSAIMHWNKQIIALKARTLQIFDLEQKKKLKSCTMNEDVQFWKWISESTLGLITTSSVYHWDVYDASQPVKVFERNANLNGCQIINYRVNSDGKWMVVVGISSRVVGAMQLYSKDRGISQAIEGHAAGFGTLRLDGAPQDTKIFSFAVRSAVEVDHPDSNPFQKKAVDIFFPPEATNDFPVALQVSQKYGVIFMVTKYGFIHLYDLETGSSIFINRISSETIFTSCADDASS
			GLVGINRKGQVLFVTIDDATIIPYLLENPANTEIAIKLASRAGLPGADNLYAKQFDQLFNSGNYLEAAKIAAGSPRLRTPETIEKFKRLPTQPGQMAVTLQYFGMLLDKGLNMHETLELAQPVLQQNRKHLLEKWFKEGKLDCSEQLGDMIRPYKVVAGFAETGQFDKILPYAAQSGYQPDYLQLLQHIIRTNPDKGTEFATALANHELIDLERVCDIFQSQGMVQQATAFLLDALKENKPEHARLQTRLLEMNLMHAPQVAEAILGNDMFTHFDKGRIAQLCEQAGLAQKALELYEDPEAIKRVIVTPNFNPEWLSNFFGKLSVEQSLDCLDAMMKHNIRQNLQSVVNIATKYSELLGAVRLIDLFEKYKTAEGLFYYLGSIVNLSEDPDVHFKYIEAATKMGQFNEVERICRDSTHYNPEKVKNFLKEAKLPEQLPLIIVCDRFNFVHDLILFLYQNQQFQAIEAYVQRVNPSRTPAVIGGLLDVDCDEKIIRDLLSTVQINIDQLVSEVESRNRLKLLLPFLEATLQAGNQQQAVYNALAKIYIDSNNNPEKFLKENLLEREDPELWRFVLSENNIHRRSVVDQVTATAVPESTDPAKVSVAVSCFLENDLPLELIELLEKIVLEPSPFSDNQNLQNLLMFTAAKADKARVMDYIHKLDNYNADEIATACIDVGLFEEAFEIYKKAVNVLIEHVVSIDRAQAYAEDVDLPEVWSKVAKAQLDGLRVSDAIESYIKADDPSNYAEVIEIATHAGKNEELVRYLRMARKTLREPVIDTALAFCYARLEQLSELEDFLRATNVANIEESGDKAYEEGLYEASKIFYTSISNWAKLATTLVHLGDYQAAVECARKANNIKVWKQVHEACVSKKEFRLAQICGLNLIVDAEQLQELVKDYEKNGYFDELISLLEQGLGIRACEEANLWPELVFCYYHYDEFDNAALTVIERPENSWDHQQFKEIVVKVANLEIYYRAIRFYVEQHPSLLTDLLAALTPRVDVNRVVKMFQKNDSLPLIKPFLLNVQSQNKRIVNEAVNDLLIEEEDYKTLRDSVQNYDNYDAMELAARLEKHDLIFFRQIAASIYRKNKRWEKSIALSKQDKLYKDAIETAAISAKTDIVEELIRYFVDIGHRECYTGMLYACYDLIRPDLVLELSWRNGLNDFTMPYMINLLAQQTKEISLLKYEHAKSFGTILSANEEVLCWDIKKGELISRWRDDKDMFAVGYEDGSIRIWDSKIATVLVNFNGHKSAITHLAFDKSGVRLASGAKDTDIIVWDLVAEVGQYKLRGHKDQVTGLLSTGKDSLLKLWDLSSRHCIETHISQTECWALGVSPDCITAGNDGEMKVSSDDKMLASASNGLLKIWNIKTQTCIRDKVVVVGTKNGELQLFDVASASLLDSVVWALQVHPDGRSVVSGSADKTAKFWDFLVQSRALKVSDDILSLRFSPDARLLAVSLLDSTVKVFFVDSLKLYLNLYGHKLPVLSMDISYDSKLIVTSSADKNIRIWGLDFGDCHKALFGHQDSILQVAFVPHHFFSTGKDRTIRYWDGDKFEQIQRLDGHHGEVWAIAMSHSGNFLVTASHDKSIRVWDETDEQIFLEEEREKEMEELYESTLTASLEVAAAGKQTTETLMAGERIAEALEMGMADLNLLKEYEEAKLTNPPQRNPVFLALNITAEAYVMSVLQRIKASALHDALLVLPFASVPILFTFLTCRILFFMLKTHHKQIVASRMKVMMDGIRTNLRAALKKQKDEMGVNIAALMRPATGEALDALLDSIELPEGWTGLTDPETGKPLNLSREELELLKKLQMDEVPDYDPYPDMIPYFTIEEKMPLSAAPEPKRRFVPSKHEAKRVAKLVRAIKEGRILPYRPPEPHVMHIPAPKLAPPGYDLSYNPPPEYLPTAEEREAWEKLDPEEREKEYLPAKFDALRKVPAYGDFVKERFERCLDLYLAPRGEWIASGSDDGTVRVWAVNVVRWRPAKDTFILAAAAGEDLFLIAPPLVS
			DAMEQASRDVLDAGVLLKLTVRSIKALTWHRRGDFFSTVVVIHTLSKHLSQVPFGLAQTAQFHPSRPYFFVATQRMIRCYDLQRQELVKVVQPGARWISSMDIHPGDNLIVGSYDRRLLWHDLDLSNRPYKTMRFHPEAIRAVRFHLPLFADASDDGTLQIFHGKVVGDLMENATIVPVKQLKGHKVLGVMDIDWHPKHPWIVSAGADMTCRLWRLVGQYTASREMIDEFEKSGRITDREPAEIPGVGDLQFFKPEDMAYFGKLTDGADENALSVDELKERKIMRLLLKIKNGTPPMRKTALRQITDNARQFGAGALFDQILPLLMEKSLEDQERHLLVKVIDRILYKLDDLVRPYVHKILVVIEPLLIDQDYYARVEGREIISNLSKAAGLATMISTMRPDIDHVDEYVRNTTARAFAVVASALGIPALLPFLRAVCRSKKSWQARHTGVKIVQQIPILMGCAVLPHLKGLVDCIAPNLSDEQTKVRTVTSLAIAALAEASNPYGIESFDDILNPLWTGARKQRGKGLAGFLKAVGYIIPLMDEEYANYYTSQIMEILLREFSSPDEEMKKVVLKVVSQCAGTEGVTAGYKEHVLDEFFKSFWVRRMALDKRNYKQVVETTVDIGQKVGVSEILERIVNNLKDESEAYRKMTVETVEKVVASLGAADIGERLEERLIDGILHAFQEQSVEDIVMLNGFGSVVNALGTRCKPYLPQIVSTILWRLNNKSATVRQQAADLISRIAMVMKQCGEDALMGKLGIVLYEYLGEEYPEVLGSILGALRSIVTVVGISQMQPPIKDLLPRLTPILRNRHEKVQENTIDLVGRIADRGPESVNAREWMRICFELLDMLKAHKKGIRRAANNTFGFIAKAIGPQDVLATLLNNLRVQERQSRVNTAVAIGIVAETCAPFTVLPALMNEYRVPELNVQNGVLKSLSFLFEYIGEMAKDYVYAVTPLLEDALTDRDQVHRQTAASVVKHIALGVVGLGCEDAMIHLLNLLYPNLFETSPHVIDRIIEAIEAIRVAAGPGLVLNYVWAGLFHPARKVRTPYWRLYNDAYVAAADAMVPYYPIETFTAKDNAGGTFAEESSFVTLFPKYREVYLKEVWPLITKALEKHGIACTLDLVEGSMTVKTTRKTFDPAAILNARDLIKLLARSVPAPQAVKILDDGVACDIIKIRNLVRNKERFVKLRRVVEDCMNNIHPIYHIKELMIKRELAKDPELANESWDRFLPNFKKKVYTPFPPAPEKSKVDKQIESGEYFLSKEAKDRAALSDRKEKQKQAKDDRAKERAAQFVPPMESQVENAVEILSNPSDQSVKEQAFDYLNRLRTDNKLTQTLTYLFVFLYRDGWQSFLDDFLDLYLRVLSSVHDEIADMLLSRRNTELKDQLRAQDMQKVAESWKQLLLKVIGKWVSWMDISLVVRDTAIDTLTEICGKKMRSADKMDMISFLNLQNIVSQLDLAEAIAKLVNTTVSDIVRALLDGFLPLLLRFFSDEYDEVCSTVIPSLTDLLTFLRKLSPILNAIIRKMRYDRLQYLQKTIAAIDQGLYMDVLSNLVPAILLQYMEICVRYFTSQLYLFEAIGCISSTHSTPVMDPLFRDMEVHLPRAKGGLQIHHIVLALGTLAHGFFSRAAEAILIALSELNSSAEIRTACRSAFSKLLGVLGAAVLPQLPKWIILNNGLEGVLVSEANQGFFEPMIASVLELAAFTIMGRISSLWGGPPGFDHFMMERFHSTCWEVLRNPSDAQTKQVLTEIAALEQTIVNIDHVRDHNAEFAQEILQKPFDYTLAFNHALKEIVYYCAWAGNFGLNACNPRTLSSQHLNNMVSVEGIVTRCSLIRPKVVRSVHYNEAKDKFHFREYQDQTMTTSSVYPQEDDEGNPLTTEYGFCTAPAGQLPRGVDVILDDDLVDSVKPGDRIQLVGIFRTLGFKTVVLANNVVLLSSKSNGGVATASITDTDIRNINKVAKKKLGLLSQSLAPSIYGHDYIKKAILLMLLGGVEKNL
			ENGTHLRGDINILMVGDPSTAKSQLLRFVLNTAPLAIATTGRGSSGVGLTAAVTTDKETGERKLEAGAMVMADRGVVCIDEFDKMSDVDRVAIHEVMEQQTVTIAKAGIHTSLNARCSVIAAANPIFGQYDPHKDPHRNIALPDSLLSRFDLLFVVTDDIEDARDRQVSEHVLRMHRYRQAGTEEGAPVREQTSQSLGVTEVYEKYDAMLHAGILSIAFMKKYIQYAKRIKPVLTQEASDRIADIYVGLRNDRRTSPLTVRTLETIIRLATAHAKSRLSSRVEERDAIAAEGILRFALFKEILTPERLAAFRTNLGQLLDSAPLDAVIQAVNFSRPEAVQALKKLEEANFPAELTRRYTLVFRPKALAVRHVRGEHLGHLITVRAIATRVSDVKPIVQVSAYTCDRCGCEIFQPIADKQYGPLTMCPSDCKKNQAKGQLHPSSRASKFLPFQEVKVQELAEQVPIGQIPRSLTVHCFGSLVRKVNPGDVVDISGIFLPTPYTGFKAIRAGLLTDTYLEAHHIHQHKKAYSEMIVDPQLVRRISGQVYELLAKSIAPEIFGHLDVKKALLLLLIGGVTKEMGDGMKIRGDINICLMGDPGVAKSQMLKYISKVAPRGVYTSGRGSSGVGLTAAVMRDPVTDEMVLEGGALVLADNGICCIDEFDKMDENDRTAIHEVMEQQTISISKAGISTSLNARTSILAAANPVYGRYNPRISPVENINLPAALLSRFDILFLLLDTPTRDTDEQLAKHVTYVHMNNRHPPHEVRSYVAQARTYRPVVPESVSEYMIKTYVRLRDQQQRAEKQFTHTTPRTLLGVVRLAQALARLRFSNQVTQDDVDEALRLVEASKESLELSMRKVKERVIAKGFTEDQWLNALEEYTTLDVWQTAGGGSRLVFMDADITGPSTAKMLGVEDETIHVSATGMSPVWVTENLAVMSIQFMLPDRDAAIIWRGPKKNGLIKQFLKDVEWGELDFLLVDTPPGTSDEHLSVNSFLKESGIDGAVVVTTPQEVALLDVRKEIDFCRKAGIRILGLAENMSAFVCPNCKGESQIFRASTGGGRALAEEMGIPFLGSVPLDPRIRMACDYGESFFDSFPDSPACVAFKQVVRNVGRQLGLVSNEDSVYEQDILRDPTRVKPWLEYIDFKTRHGSLIERAVMERACMTLPRSYKLWKLYLTLTRRTFDRALRALPITQHNRIWSLYLPFAAASGETAVKIEAAKRYIDILNDTGHYELWSEMVEMLVEHAGIIRFSDQRGKLWVGLATYWIRRGSFERARDVFEEGITTVMTVRDFTLIFDAYAEFEESIIGALMEEADLELDIRMMRFENLMDRRPFLLNDVLLRQNPNNVLEWEKRVALGDKKAEVVQTYTDAIATINPKRAGPFHQLWANYAKFYERGGDLRNARIIMEKAVKVPFKSVAELADMWIEWAEMELRNVRVMAKAIQAPKRSNVDSPQQRVHKSWKLWSFYVDLVESLDEVKKVYERIFELRIATPQTVVNYANLLEEHKYYEESFKVFERGLDLFSYPVAFELWNLYLTKAVDRKIERLRDLFEQAVEAKTIYLMYGNLEEERGLARHAMRIYERAEDRADMFNFYPSTRPIYERAIALPDNEAKEMCLKFADMEKRLGEIDRARAIYGHASQFCDPRTNADFWSKWEQFEVQHGNEDTFKEMLRIKRSVQALDPVDMLSFLFMLASLELGYDTNALTEERRNMLPSLVDFGLIYFFPTRLATTLTSGMARKFFVGGNFKMNGSISSIKEIVDNLNKAELDPNEVVVSPSYLYLVAAQNVFDKPNGAFTGEISVSQLKDSGITWTILGHSERRTILRESDEVVALKTKYATENGLSVIWCCGESLEEREAGKTIEVVSKQLAADWSKIVIAYEPIWAIGTGKVATTEQAQEVHKAIRDWLKTNVSDKVADETRILYGGSVNEKNCGELSKQPDIDGFLVGGASLKPAFIDIVNELKENTTIVVLGASGDLAKKKTFPALFGLYRNQFLPKGV
			KIVGYARTKMDHDEFLRRVKSYIKTPLQEFTELCSYISGQYDKDESFTVLNDHLKELEKGWPEAHRLFYMALPPSVFTIVSQHLKRCCYPIARVIIEKPFGKDLASSRELQKSLEPDWKEEELYRIDHYLGKEMVKNILIMRFGNSFLGATWSRQHIDNVQITFKEPFGTEGRGGYFDEFGIIRDVMQNHLLQVLTLLAMERPISFDAEDIRDEKVRVLRAMPAIEPKNVIIGQYPAYKEDETVPKDSRCPTFCALVAYIKNERWDGVPFIMKAGKALNEQKTEIRIQFKDVTSGIFKDIPRNELVMRIQPNESVYIKMNSKLPGLSTQTVVTELDLTYRRRFSDLKIPEAYESLVLDCLKGDHSNFVRDDELDASWRIFTPLLHYLEDNKEIIPMEYPYGSRGPAVLDDFTASYGYKFSDA
		</sequence>
		<sequence>
			<taxon idref="PA7_03"/>
			YRLLCLENPLLDIQAFGNQELLEKYGLKANDAILAEHLGLYEDLLNNAKLLAGGAAQNTARGAQYILPPNSVVYIGGVGDDKYAAILHDAVKQAGLRVEYRVDPEHPTGRCGVVITGHHRSMCTDLGAANHYDLDHLKKPWELVENAEAYYIGGYHFTVCPPAIQELAKEAASKNKVFILSLSAPFIPQFFKDPLDASAPYWDYVIGNETEAAAYAESHKDLKEIAKALANTKRKRVAIVTQGTEPTKEFPVHPIDKSLINDTNGAGDAFAGGFSAGIVDGKSLEESIQMGQWLAKLSIQELGPSELSSIFKNIQKILDVRHKYMRCSLQWSVYPPPPQPAWEMTYKLDAHGVYQVPAVTVPTIREYYMDLEAISFAYRRLQYLEGKYNLYVLLNEYQETADSKVPHRDFYNVRKVDTHVHHSACMNQKHLLRFIKSKMKKFPNEVVLYRDDKHLTLAEVFESINLTAYDLSIDTLDMHAHTDSFHRFDKFNLKYNPIGESRLRTIFLKTDNLIKGRYLAEITKEVIADLESSKYQMVEFEQIVKNIFQPLTRDPSSHPNLHVFLQRVIGFDSVDDESKVERRFKKFPVPREWESKQNPPYSYWIYYLFSNMVSLNFWRKQRGFNTFVLRPHCGEAGDSEHLAAAVLCCHSISHGLLLRKVPLLQYIFYLEQIGVAMSPLSNNALFLAYERNPFHQYFKRGLNVSLSTDDPLQFAFTKEPLIEEYAVAAQIYKLGPVDMCELAKNSVKQSGFEHSIKQHWLGPNYHMPGAQGNTMVKTNVPDRREEFRYRTLLEETGEIMVTNDGATILKSIALDNAAAKVLVNISKVQDDEVGDGTTSVAVLAAELLREAEKLVDKIHPQTIIEGYRIASSAALRALEQSAVDHSKSPDAFKKDLIAIARTTLSSKVLAQDRDHFAKLACEAVLRLKGSSDLSHIQIIKKAGGKLSDSYLDEGFILDKKIGVNQPKRLEKAKILVANTSMDTDKVKIFGARVKVSSTSKLADLEKAEKEKMKAKVEKIKAHGINCFINRQLIYNWPEQLFTDAGIMSIEHADFDGIERLALVTGGEIASTFDHPEQVKLGQCDLIEEVIIGEDTLIKFSGVAAGQACTIVLRGATEQLLDESERSLHDALAVLSQTVKEPRTTLGGGCAEMLMAKAVEGAATRVEGKKQTAVASFAVALRQLPTILADNAGLDSGELVARLRKAIYDGMTTYGLDLPGGGVADMRDLGVIESYKLKKAVVSSASEAAELLLRVDDIIRAAPRRRERIITNDGSTMLKSMSVMHPTAKMLVNLSNAQDVEAGDGTTSVVVICGSLLGAADRLLSKGIHPSVISEAFQRAAAAAVQVLHDMSIPVSLSDNSALLQAANTSLSSKIVSQYSLGPMAVNSVTKTIDTADNVDLKNIRIIKKVGGTIEDSELVDGLVLTQPVMKNAGGPARMEKARIGLIQFQLSPPKPDMENTIAVNDYRQMDKIVKEERLYLLNMVKKIKKAKCNVLFIQKSILRDAVNDLSLHFLAKLNILAVKDIERDEVEFICKSTGCKPIADIDSFTEDKLGTADLVEESQSSGSRMVKVTGTKTVSVVVRGANSMILDEAERSLHDALCVIRCLVKKKALIAGGGAAEIEIASQLSKQSRELTGTEAICWKAFADALEVIPTTLAENAGLNPIKVVTDLRHRHEMGERNAGVSIKSGGVNISKENVLQPLLVSTSAIELAAETVKMILRIDDIALSRTLESDQYICIREKKSEAAEVVIVDLKNNNNVTRRPIKADSAIMHWTRNIIALKARTLQIFDLEQKAKLKSATMGEDVVFWKWISDTTIGLVTDSAVFHWDVFDQTQPVEVFKRNPNLVGCQIINYRVNVDAKWMVVVGIKQRVVGQMQLYSRDRGISQAIEGHAAAFGTLRLEGAPQDSKLFTFAVRTAVEVDKPETNPFAKKNVDVFFPPEAVNDFPVAMQVSQKYGVIYLVTKYGFIHLYDLETGSCIFMNRISSETIFTTCSDNDST
			GIVGINRKGQVLFVTVDDNSIISYLLQNPGNTEMAIKMASRAGLPGADDLYGRQFEQLFNGGNYMEAAKVAAGSPRLRTPQTIEKFKRLPQQPGQMSYILQYFGMLLDKGLNKHETLELAQPVLAQSRKQLLEKWLKEGKLDCSEQLGDMVRPHKVVAGLAETGQFDKILPYVTQTGYQPDWIQLLQHLVRSNPEKGAEFATQLANQPLVDIERVVDVFQAQGMVQQATAFLLDALKDNKPEQGHLQTRLLEMNLMNAPQVADAILGNDMFSYFDKARIATLCEQAGLYQKALELYEDPAAVKRVIVTPNFNPEWLVNFFGKLSVEQSLDCLDAMLKHNIRQNLQSVFQIATKYSDLLGPTRLIDLFEKYKSSEGLFYYLGSIVNLSEDPDVHYKYIEAATKIGQFGEVERICRESNYYNPEKVKNFLKEAKLTEQLPLIIVCDRFNFVHDLVLFLYKNQQFQSIETYVQRVNPSRTPAVIGGLLDVDCDESIIKNLLTTVSVPIDELVSEVETRNRLKLLLPFLEATLAAGNQQQAVYNALAKIYIDSNNNPEKFLKENLLERADKELWNFVLSENNIHRRSVVDQVVATAVPESTDPAKVSVAVACFLEADMPGELIELLEKIVLEPSPFSDNQNLQNLLMFTAAKADKARVMDYIHRLDGFDPQEIASMCIEVGLYEEAFEIYKKAVNVLVENVVSIDRAQAFAEDVDLPEVWSKVAKAQLDGLRVSDSIESYIKAEDPKNYEEVIEVATHAGKDEDLIKYLRMARKTLREPPIDTALAFSYARLDQLSELEDFLRGTNVANIEESGDKAYEEGFFEAAKIFFTSISNWAKLATTLVHLEDYQAAVESARKANNIRVWKEVHNACVGKKEFRLAQICGLNLIVDAEQLQALVQQYEGYGYFDELINLLEQGLGIKACEEANLWPELVFCYYHYDEFDNAALAVMERPENSWEHQQFKEIVVKVANLEIYYKAINFYLEQHPSLITDLLQALTPRIDVNRVVRMFQKSDNLPLIKPFLLNVQTQNKRTVNDAINDLLIEEEDYKTLRDSVENYDNYEPVALAQRLEKHDLVFFRQIAANIYRKNKRWEKSIALSKQDKLWKDAIETAAISGKTEVVEDLLRYFVDVGNRECYVGMLYACYDLIRPDLVLEMSWRHGLNDFTMPYMINLLCQQTKELATLKYEHAKSFGLVTSANEEVLCWDIKKGELLSRWRDDKDVFAVGYEDGSIRIWDSKITTTIVNFNGHKSAITILAFDKTGVRLASGSKDTDVIVWDLVAEVGQYKLRGHKDQVTGLLTTGKDSLIKIWDLSSRHCVETHVAQTECWALGVSPDCVTAGNDGELKVCSDDKMLASAANGSLKIWNVKTQTCIRDKVVVVGTKTGELELFDVASAALLDSVIWSLQVHPDGRSVVTGSADKTAKFWDFLVQARILKVSDDILSLRFSPDARLLAVALLDNTVKVFFTDSLKLYLNLYGHKLPVLSMDISYDSKLIVTSSADKNVRIWGLDFGDCHKALFAHQDSILQVAFVPHHFFSSSKDRSIKYWDADKFEQIQRIDGHHGEIWALAVGHSGTFLVSASHDKSIRVWEETDEQIFLEEEREKEIEELYESTLTTSLEVTAASKQTVETLMAGERITEALELGMADLNVVKEWEEAKSNNPPQRNPIFMALGISAETHVMNVLQRIKAAALHDALLVLPFATVPMLFTFLTCRILFFMLKTHHRQIVASKMRAMLDGIRMNLRNALKRQKDEMGYNIAALMRPATGEALDALLDSIEVPKGWTGLTDPATGKPLNLSQDELELLRRVQMNEVPGYDPYPDTVEWFTFEEKMPLSAAPEPKRRFLPSKHEQKRIMKLVRAIREGRILPYKPPEEHVMHIPAPKLSAPGYDLSYNPPPEYLPTKEERDAWESTDPEEREKEYLPKQFDSLRKVPGYDMFVKERFERCLDLYLAPRGSWLATGGDDGTVRVWEVDVVRWRPTKDSFIVAAAAAEEVYLIVPPVVD
			PELERVSREVVDAGVLLKITVRSVKVISWHRRGDHFCTVVAIHTLSKHLSQIPFGLAQTAHFHPSRPLFFVATQRTIRCYDLQKLELVKVIQPGAKWISSFDIHSGDNIVVGSYDRRLLWHDLDLSNRPYKTMRFHAQAIRAVKYHLPLFADASDDGSLQIFHGKVVSDLMENPTIVPVKMLKGHKVLGVMDVDWHPREAWCVSAGSDGTCRLWRLVGQYTASRAQIDEFERSNRISDREPKEIPGVGDLQFFKPEDMAYFGKLTDGTDEENLSVEELKERKIMRLLLKVKNGTPPMRKTALRQLTDNARSFGAGPLFNQILPLLMEKTLEDQERHLLVKVIDRILYKLDDMVRPYVHKILVVIEPLLIDQDYYARVEGREIISNLSKAAGLATMISTMRPDIDHVDEYVRNTTARAFAVVASALGIPALLPFLQAVCRSKKSWQARHTGVKIVQQIPILMGCAVLPHLKRLVDCIGPNLNDEQTKVRTVTSLAIAALAEAANPYGIESFDDILNPLWTGARKQRGKGLAGFLKAVGYIIPLMDEEYANYYTSQIMEILLREFSSPDEEMKKVVLKVVSQCAGTEGVTAGYKEHVLDEFFKSFWVRRMALDKRNYRQVVETTVDIGQKVGVSEILERIVANLKDESEAYRKMTVETVEKIVASLGAADIGERLEERLIDGILHAFQEQSVEDIIMLNGFGSVVNALGTRCKPYLPQIVSTILWRLNNKSATVRQQAADLISRIAMVMKQCGEDALMGKLGIVLYEYLGEEYPEVLGSILGALRSIVTVVGISQMQPPIKDLLPRLTPILRNRHEKVQENTIDLVGRIADRGPESVNAREWMRICFELLDMLKAHKKGIRRAANNTFGFIAKAIGPQDVLATLLNNLRVQERQSRVNTAVAIGIVAETCAPFTVLPALMNEYRVPELNVQNGVLKSLSFLFEYIGEMAKDYVYAVTPLLEDALIDRDQVHRQTAASVVKHIALGVVGLGCEDAMVHLLNLLYPNLFETSPHVIDRIVEAIEAVRMAVGPGLVLNYVWAGLFHPARKVRTPYWRLYNDAYVQGADAMVPYYPVDTFTPNDNAGGTFAEESSFMTLFPKYREVYLREAWPLVTRALEKHGIACTLDLVEGSMTVKTTRKTFDPAAILNARDLIKLLARSVPAPQAVKILDDGVACDVIKIRSLVRNKERFIKVRRVVEDCMANVHPIYLIKELMIKRELAKDPELANESWDRFLPNFKKKTYTAFPPAPEKSKVDLQIESGEYFLGKQAKERAAQAERAEKAKQRKEEKKREREQDFVPPMDAQIENAIEIAWNPSDQALKGQAFQFLTDLRTDNKLTQTLTFLFARLYKEGWESFIDDFLALYLRILSSVHDEIADLMLSRRNTDLKDLIRGRDMEKIARSWQDILLKVIGKWVSWVDISLVIRDAAIDAFTEIVGKKMKPTDKMDLISFLELHNIVSQLDLAEAVAKLVNTVVTDIVKALLHDFVPLLLHFFSDEYDEVCSTVIPSLTDILTYFRRLPPILNAIIMKMRYDRLQNLQKSVAAVDQNLYMEILSNVVPAILLQYMEICVRYFTNQLYLFEAIGCISSTTGTPVMDPLFSDMERNLARAKSGLQIHHIVMALGTLAHGFFGRAAEAILIALKELNSNSEIRNACRSALSRLLGVLGATVLPQLPQWIIINNDLGGVLVSETNQGFFETLISSIISLAAFSLLSKMTLVWGGPPGFDQFVIQRFHPVCWEVLQDQADAQTRQVMTEIANLEQTIVNIDHVREHDAEIAEGLLLEPFDYSLAFNHALKEIVYYCAWAGSFGLHSCNPRTLSSQHLNHMVSIEGIVTRCSLIRPKVVKSVHYNEKENKFHFREYRDATMTTSSVYPTEDDQGNPLTTEYGWSTAPAGQLPRGVDVILDDDLVDKVKPGDRIQLVGMYKTLGFKTVILANNIVLLSSKAGGGVATATITDTDLRNINKVAKKKFELLSQSLAPSIYGHDYIKKAILLMLLGGMEKNL
			ENGTHLRGDINILMVGDPSTAKSQLLRFVLNTAPLAIATTGRGSSGVGLTAAVTSDKETGERRLEAGAMVMADRGVVCIDEFDKMSDIDRVAIHEVMEQQTVTIAKAGIHTSLNARCSVVAAANPIFGQYDPHKDPHKNIALPDSLLSRFDLLFVVTDDIEDTRDRQVSEHVLRMHRYRRPGTEEGAPVRENAQQSLSVTEVFEKFDAMLHSGVLSIAFMKKYIQYAKRIRPILTQEASDRIADIYVGLRNDRRTSPMTVRTLETLIRLATAHAKSRLSNRVEERDAVAAEGILRFALFKEIISDARLNAFRTTLGPLQDAADVDELIAAVNFSKEEAIKALTKMTELNFPPELTRRYTLVFKPKALAVRQVRGDHLGHLITVRGIATRVSDVKPVVQVSAYTCDRCGSEIFQSVNDKQFGPLSVCPSECKANQAKGQLHPSSRASKFLPFQEVKIQELPEQVPIGQIPRSLTIMCYGSLVRKINPGDVVDIAGIFLPTPYTGFKAMRAGLLTDTYLEAHHILQHKKAYAEMIVDPQLARRISGHVYEYLAKSIAPEIYGHLDVKKALLLLLVGGVNKEMGDGMKIRGDINICLMGDPGVAKSQLLKYISKVAPRGVYTSGRGSSGVGLTAAVMRDPVTDEMVLEGGALVLADNGICCIDEFDKMDDNDRTAIHEVMEQQTISISKAGISTTLNARTSILAAANPIYGRYNPRISPVENINLPAALLSRFDILFLLLDTPTRETDAQLAKHVAYVHMNNRHPPHEVRAYIAQARTFRPVVPEAVSEYLIKTYVRLRDQQRRAEKQFAHTTPRTLLGVVRLAQALARLRFANAVSQDDVDEALRLVESSKESLELNLRRVRERVLAKGFTEDQWLNALEEYTELDIWQTTGNGSRLVFMDTDICGPSIPKMMGVEQETIHVSGTGWSPVWVMDNLGVMSIQFMLPNRDDAIIWRGPKKNGLIKQFLKDVDWGDLDFLLVDTPPGTSDEHLSVNTFLRESGIDGAIMVTTPQEVSLLDVRKEIDFCRKAGIRVLGLVENMSGFVCPKCTHESQIFQATTGGGRGLAEEMGIPFLGAVPLDPRIGMACDYGESFFDSYPDSPACRALKRVVTGLADQLGLVSDDDFIYEQDIQRNPGSTKPWLAYVEFKFQHGSVHEQAVLERACIQLPRSYKLWKIYLTVTRHAFDRALRALPITQHNRIWALYRPFASASGETAVKIEAVHKYIDILNNPGHYELWSEMVDLLVDHAGIDRFADQRGKLWVGLATYWIRRGSFERARDVFEEGITTVMTVRDFTLVFDSYAEFEESIIGALMEAADFDLDIRMMRFEHLMDRRPFLLNDVLLRQNPNNVSEWEKRVALGDNKQEVVQTYTDAIAAIQPKKAGAFHQLWANYAKFYERGGDLRNARIIMEKAVKVPFKSVAELADMWIEWAEMELRNVRIMAKAVQAPKRSTVDSPQQRVHKSWKLWSFYVDLVESLEETKKVYERIFELRIATPQTVVNYANLLEENKYYEESFKIYERGLDLFSYPVAFELWNLYLTKAVDREIERLRDLFEQAVEAKILYLMYGNLEEERGLARHAMRIYERAEDRADMFNFYPSTRPIYERAIALPDDEARDMCLKFADMEKRLGEIDRARAIYGHASQFCDPRTNPAFWTKWEQFEVQHGNEDTFKEMRRIKRSVQAMDSVDMLSFLFMLASLELGYDTEALTEPRRNMLPSLVDFGLIYYFPTRLATTLTSSMARKFFVGGNFKMNGTIESIKGIVENLNKATLDPNEVVVAPPHLYLVAAQNVFDKPEGAYTGEISPTQLRDSNITWTILGHSERRTILRESDELVSSKTKFSSEHGIGVIWCCGESLEEREAGSTISVITKQLEADWSNIVIAYEPIWAIGTGKVATKEQAQEVHAAIRAWLKDQVSQKAADETRILYGGSVNEKNCKELAKEEDIDGFLVGGASLKPAFVDIINELKDNTVIVVLGASGDLAKKKTYPALFGLYRNQFLPKDI
			KIVGYARTKMDHEEYLRRIKSYIKTPLEEFTSICTYVSGQYDRDDSFLNLNKHLEELEQGRKEAHRLFYMALPPSVFTIVSQHLKKCCYPIARVIVEKPFGKDLASSRELQKSLEPDWKEDEIYRIDHYLGKEMVKNILILRFGNSFLGATWNRHHIDNVQISFKEPFGTEGRGGYFDEFGILRDVMQNHLLQVLTLLAMERPISFSAEDIRDEKVRVLRAIPAIEPKNVIIGQYPSYKEDDTVPKDSRCPTFCALVAYIKNERWDGVPFIMKAGKALNEQKTEIRVQFKDVTSGIFKDIPRNELVMRIQPNESVYIKMNSKLPGLSMQTVVTELDLTYRRRFSDLKIPEAYESLILDCLKGDHSNFVRDDELDASWRIFTPLLHYLDDNKEIIPMEYPYGSRGPAVLDDFTASYGYRFSDA
		</sequence>
		<sequence>
			<taxon idref="DA_912"/>
			YRLLCLENPLLDIQAYGNDELLAKYGLKANDAILAEHKGIYEDLLNNAKLIAGGAAQNTARGAQYILPDNSVVYLGGVGDDKYAAILKDAVKQAGLRVEYRVEPTQPTGRCGVVITGHNRSLCTDLGAANHYDLDHLKKPWSLVEGAKVYYVGGYHFTVSPPAIMELAKEAAAKNKIFIVSLSAPFIPQFFKDPVDASAPYWDYVIGNETEATTWAEVHKDLKEIAKLIANSKRKRVAIITHGTEPTKEYPVHQIDKEQIVDTNGAGDAFAGGLTAGIVEGKSLEESIHLGQWLAKLSIQELGPSELSSILKNVQKILDIRHKYIRLSLQWPIYPPPPQPVWEMTFGLDDNGVYQVPAVNVPTIKEYYVDLDVISFAFRRLQYLEGKYNLYALLNEYQETADTKVPHRDFYNVRKVDTHVHHSACMNQKHLLRFIKSKMKKSPDEVVLHRDGKYLTLREVFESINLTAYDLSIDTLDMHAHTDSFHRFDKFNLKYNPIGESRLRTIFLKTDNLIKGRYLAEITKEVIADLESSKYQVVEFEQIVKNIFEPLTKDPQSHPKLHVFLQRVVGIDSVDDESKVERRLKKYPVPRVWDTKQNPPYSYWIYYIFANITSLNFWRKQRGFNTFVIRPHCGEAGDVEHLAVAAQCAHSISHGLLLRKVPLLQYIFYLEQIGVAMSPLSNNALFLALERNPFYQYFKRGLNVSLSTDDPLQFAYTKEPLMEEYAVAAQIYKLSPIDMCELAKNSVKQSGYEHSIKQHWLGPNFLAPGFRGNTMVKTNVPDRREEFRYRTLLEETGDIMVTNDGATILKSIALDNAAAKVLVNISKVQDDEVGDGTTSVSVLAAELLREAEKLVDKIHPQTIIEGYRLASQAALKALEDSAVDHSKNPEAFKKDLIAIGKTTLSSKVLAQDRDHFAELATEAVLRLKGSSDLSNIQIIKKAGGKLSDSYLDDGFILDKKIGVNQPKRLEKAKILVANTSMDTDKVKIFGARVKVTSTSKLADLEKAEKEKMKAKVDKIKAHGINCFINRQLIYNWPEQLFTDAGIMSIEHADFDGIERLALVTGGEIASTFDHPEQVKLGHCDVIEEVIIGEDTLIRFSGVAAGRACTIVLRGATNQLLDEAERSLHDALAVLSQTVKEPRTTLGGGCAEMLMAKAVEAQATRVEGKKQVAVSSFAVALRQLPTILADNAGLDSGDLVARLRKAIYDGMTTYGLDLPGGGIADMRDLGVIESYKLKKAVVSSASEAAELLLRVDNIIRAAPRRRERIITNDGSTMLQSMSVLHPTAKMLVNLSNAQDVEAGDGTTSVVVICGALLGAADRLLSKGIHPSVISESFQRAATAAVEVLHDMSQPIALTDTSALLQAANTSLSSKIVSQYALGPMAVNSVTKTIDTADNVDLKNIRTIKKVGGTIEDSELVDGVVLTQPVIKNAGGPIRMEKAKIGLIQFQLSPPKPDMENTISVNDYRQMDKIVKEERMYLLNMAKKIKKSKCNVLLIQKSILRDAVNDLSLHFLAKLNILVVKDIERDEVEFICKSTGCKPVADIDSFTEDKLGSADLVEEVQSSGSRMVKVTGTKTVSVVVRGANSLILDEAERSLHDALCVVRCLVKKKALIAGGGAPEIEIAAQLSKRSRELTGTESICWKAFAEAMEVVPTTLAENAGLNPIRVVTDLRHRHELGERNAGVSIKSGGVNIAKENVLQPLLVSTSAIELAAETVKMILRIDDIALSRTLESDHYICIREKKNEAAEVVIVDLKNGNNVTRRPIKADSAIMHWHLNIIALKARTVQIFDLDNKKKLKSATMNEDVVFWKWITDSSLGLVTDSAIYHWDVFDENQPEKITDRHANLTGCQIINYRVNGDGKWMVVVGIKQRVVGQMQLYSRDRGISQAIEGHAAGFGTIRLDGAPQDTKLFTFSVRTAVEVDHAETNPFPKKAVDVFFPPEAVNDFPVAMQVSQKYGVIYLVTKYGFIHLYDLETGSCIFMNRISSETIFTSCGDSDSF
			GIVGINRKGQVLFVSVDDTNVVQYLLQNPANTEMAIKMASRAGLPGADDLYGRQFEQLFNSGDYMAAAKIAASSPRLRTPATIEKFKRLPQQPGQMSFILQYFGMLLDKGLNQHETIELAQPVLAQNRKQLLEKWLKENKLDCSEQLGDLVRPHKVVAGLAETGQFDKILPYVQQTGYTPDWVSLLQHIVRSNPEKGAEFATSLVNQPLVDIERVVDVFQAQGMVQQATAFLLDALKDNNPEQGHLQTRLLEMNLMHAPQVADAILGNDMFSHFDKTRIATLCEQAGLMQKALELYEDPAAVKRVVVTQGFNPDWLINFFGKLSVEQSLDCLDAMMKSNIRQNLQSVIQVATKYSDLLGPERLIDLFEKYKTAEGLFYYLGSIVNLSENPDVHFKYIEAATKMGQFNEVERICRDSNYYNPEKVKNFLKEAKLAEQLPLIIVCDRHNFVHDLILYLYQNQQFQSIETYVQRVNPGRAPAVIGGLLDVDCDENIIKNLLSTISVPIDDLVSEVESRNRLKLLLPFLEATLASGNQQQAVYNALAKIYIDSNNNPEKFLKENLLDRADKELWSFVLSENNLHRRSVVDQVISTAVPESTDPAKVSEAVACFLAADLPGELIELLEKIVLEPSPFSDNQNLQNLLMFTAAKADKARVMDYIQRLDGFDAEEISGVCINVGLYEEAFEISKKAVTVLVEHVVSIDRAQAYADDVDLPDVWSKVAKAQLDGLRVSDAIESYIKAEDPKNYSEVIEIAVHAGKNEELVKYLRMARKTLREPEIDTALAFCYARLDQIGELEDFLRGTNVANIEESGDKAYEEGLYQAAKIFFTSISNWAKLATTLVHLEDYQAAVECARKANNIRVWKQVHGACVDKKEFRLAKICGLNLIVDAEELQTLVKQYECNGYFDELIDLLEQGLGIRACEEANLWPELVFCYYHYDEYDNAALAVMERPENSWEHQQFKEMAVKVANLEIYYKAINFYLEQHPSLLTDLLQALTPRIDVNRVVRLFQKSDNLPLIKPFLLNVQTQNKRTVNDAINDLLIEEEDYKTLRDSVENYDNYDAVDLASRLEKHDLVFFRQIAANIYRKNKRWEKSIALSKQDKLWKDAIETSATSGKTEVVEDLIRYFVDVGNRECYVGMLYACYDLLRPDLILELSWRNGLNDFTMPYMINMLAQQTKELALLKYEHSKSFGLITSANEEVICWDIKKGELLSRWRDDNDVFAVGYEDGSIRLWDSKISTTVVNFNGHKSAITMLAFDKSGVRLASGSKDTDVIVWDLVAEVGQYKLRGHRDQVTGLLTTGKDSLIKLWDLSSRHCVETHVAQTECWALGVSPDCITAGHDGELKVSSDDKMLASAANGSLKIWNFKTQTCIRDKVVVVGTKSGEIELFDVVSASLIDSVIWSLHVHPDGRSVVTGSADKTIKFWDFLIQSRVLKVADDILSLRFSPDAKLLAVALLDNTVKVFFTDSLKLYLNLYGHKLPVLSMDISYDSKLIVTSSADKNIRIWGLDFGDCHKALFAHQDSILQVAFVPHHFFSTSKDRSIKYWDADKFEQIQRIDGHHGEIWALAVSHSGNSIVSASHDKSIRVWEETDEQIFLEEEREREIEELYEGTLTTSLEVAAASKQTVETLMAGERIVEALELGMEDLDAVKEWEGTKIGKPPQRNPIFMALGISAEVYVMNTLQRIKASALHDALLVLPFSTVPLLFTFLTCRILFFMLKTHHNQIVASKMRVMLDGIRMNLRLALKRQKDELGYNIAALMRPAAGEALDALLDSIEVPKGWTGLTDPATGKPMNLSRDELELIKKIQTNELPGYDPYPDTVEWFTHEEIMPLSAAPEPKRRFLPSKNEQKRIMKLVRAIREGRILPYKPPEEHVMHLPAPKLAPPGYDLSYNPPPEYLPTEEERKAWEEQDPEDREREYLPSKYNSLRKVPGYDMFVNERFERSLDLYLAPRGCWLATGGDDGTVRVWEVNVVKWRPTKGAFVLAAAAEEDIYLIVPPVID
			PQLEQASRNILDTGVLVRVTVRSVKGMDWHRRGDHFCSVVAIHTLSKHLTQIPFGLAQAAHFHPSRPLFFVATQRMIRCYDLQKLELVKTIQPGARWISSFDIHSGDNLIVGSYDRRLLWHDLELSMRPHKTMRFHPRAIRAVKYHLPLFADASDDGTLQIFHGKVVTDLMENATIVPLKMLSGHKVLGVTDVDWHPREPWLFSAGSDGTARLWRLVGQYTATQSQIDEFERSNRVSDREPKEIPGVGDLQFFKPEDMQYFSKLTETVDEEHLSVDELKERKIMRLLLKIKNGTPPMRKTALRQLTDNARSFGAGPLFNQILPLLMERTLEDQERHLLVKVIDRVLYKLDELVRPYTHKILVVIEPLLIDQDYYARVEGREIISNLAKAAGLSTMISTMRPDIDHVDEYVRNTTARAFAVVASALGIPALIPFLRAVTRTKKSWQARHTGVKIVQQIAILMGCSVLPHLTDLVECIRPNLNDEQTKVRTVTALATAALAEAANPYGIESFDSILNPLWTGTKRQRGKNLAAFLKAVGFIIPLMDEEYANYYTSQIMDVVLREFQSPDDEMRRVVLTVLSKMSQTEGVTAGYKSHVLDDFFSNFWVRRVALDKRNYRSVVETTCDLGQKVGVSEILERIVGNLKDESEAYRKMTVETIEKLVASLGAADIGERLEERLIDGILHSFQEQSVEDVVVLNAFGSCVNALGTRTKPYLPQIVSTILWRLNNKSAATRQQAADLISRIAMVMAQCGEDALLGKLGIVLYEYLGEEYPEVLGAILGALRSIVTVVGINQMQPPIKDLLPRLTPILRNRHERVQENVVDLVGRIADRGPESVNAREWMRICFELLDMLKAHKKGIRRAANNTFGFIAKAIGPQDVLATLLSNLRVQERQSRVNTAVAIGIVAETCAPFTVLPALMNEYSVAELNVRTGVLKSLSFLFEYIGEMAKDYVYAVVPLLEDALIDRDQVHRQTAASVVKHIALGVVGLGLEDAMLHCLNLILPNAYEQSPHVIDRVIEAIEAIRVAVGPGLVMNYVWAGLFHPARKVRQPFWRIYNDAYVMQADAMVPYYPIPAFKKEDNAGGTFAEESTFTVLFPKYREVYLKEAWPLVTRALEKYGIACTLDLVEGMMTVKTTRRTYDPAAILNARDLIKLLARSVPAPQAIKILDDGVACDIIKIRNLVGNKEKFAKVRRVVEDCMHNIHPIYLIKELMVKRELAKDPALANENWDRFLPNFRKKTYTAFPPAPEKSKLDLEIEDGTYFMGKQAKERAAKTEREEKARQRKEEKKREREQEFVPPMESQIENAIEIAWNPSDQALKQQAFSFLANLRSDNKLTQTLTFLFVRLYKQGWETFMDDFLSMYLRILLAVHDEIADQLLSRRNVDLKDLVRERDMQKVVRSWQEILLKVLGKWVQWIDITLVIRDAAVDAYTEITSKKMKPADKMELIGFLGLQQIVAELDLAEAVAKLVNVVMTDVVKVLLHDFLPLLLRFFSDEFDEVCSSVIPSLTDVLTFFRKLPNILNAIIMKMRYDRLQNLQKSVAAVDQNLYMEILSNLVPAILLQYMEICVRYFTNQCYLFEAIGCISSTNGTPIMEPLFADMEQNLPRAKSGLQVHHIITALGILAHGFFSRVAEAILVALKELNTNREIRTACRSAFSRLLGALGATVLPQLPQWIILQHDLGGVLVSETNQGYFESLISSIMTLAAFGLMIKMTAVWGGPPGFDGFVIERFHPICWEVLRDPSDAQTRQVMNEIVQLEQTIVNIDHVRDHNPQIAEGLLVEPFDFTLAFNHALKQIVYYCAWSGSFGLHACNPRTLSAHHLNHMVSIEGIVTRCSLIRPKIVKSVHYNEAENKFHFREYRDQTMTTNSVYPQEDDKGNPLMTEYGWCTAPAGQLPRGVDVILDDDLVDKVKPGDRIQLVGIYRTLGFKTIILANNIVLLASKSGGGIATAPITDTDLRNINKVAKSKFEMLSQSLAPSIYGHDHIKKAILLMLLGGMEKNL
			ENGTHLRGDINILMVGDPSTAKSQLLRFVLNTAPLAIATTGRGSSGVGLTAAVTSDKETGERRLEAGAMVMADRGVVCIDEFDKMSDIDRVAIHEVMEQQTVTIAKAGIHTSLNARCSVVAAANPIFGQYDPHKDPHKNIALPDSLLSRFDLLFVVTDDIEDTRDRQISEHVLRMHRYRQAGTEEGAPVRENAQQSLSVTDVYEKYDAMLHAGVLSIPFMKKYIQYAKRIKPVLSQDAADRIADIYVGLRNDRRTSPMTVRTLETLIRLATAHAKSRLSNRVEERDAVAAESILRFALFKEVISDARFSAFRAALGPLMDAADVDELIEGVNFSREEGIKALKRMDENAFPAELTRRYTLVFKPKSLSVRQVRGDHLGHLITIRAIATRVSDVKPLVQVTAYSCDRCGCEIFQPVTARQFGPLTMCPSDCKANQTKGQLQPSSRASKFLPFQEIKVQELPEQVPIGQIPRSLTVSAYGTAVRKISPGDVVDISGIFLPTPYTGFKAMRAGLLTDTYLEAHHIVQHKKAYEDMRVDPSLARRISGQVYEYLAKSIAPEIYGHLDVKKALLLLLVGGVSKEMGDGMKIRGDINICLMGDPGVAKSQLLKYISKVAPRGVYTSGRGSSGVGLTAAVMRDPVTDEMVLEGGALVLADNGICCIDEFDKMDDNDRTAIHEVMEQQTISISKAGISTTLNARTSILSAANPLYGRYNPKLSPVENINLPAALLSRFDILFLLLDNANRDNDAQLAKHVAYVHMYNRHPPDEVRAYISLARNYRPVVPQSVSEYLIKTYVKMRDAQKKAEKQFAHTTPRTLLGIVRLSQALARLRFAEEVSQDDVDESLRLVEASKDSLELSMRKVRDRVIAKGFTEDQWLNTLEEYTELDLWQTAGNGARLVFMDTDICGPSIPKMMGAENETIHISNSGWSPVWVMDNLGVMSIQFMLPNKDDAIIWRGPKKNGLIKQFLKDVDWGELDLLLVDTPPGTSDEHLSVNSYLKESGIDGAIIVTTPNEVSLLDVRKEIDFCQKAGIKILGLVDNMAGFVCPKCTKESQVFEATSGGGKALSEEIGITYLGAVPLDPRIGMAGDYGESYFDSFPDSPACKAIKKVVTGVASQIALVSDDDFVYEQDIQRNPGSMKPWLAYLEFKFQHGTVQEQAVLERACLQLPRSYKLWKSYLTLTRHAFDRALRALPITQHNRIWAIYRPFASAGGITAVKIEAIEKYILILNNPGNYELWSEMVDLMVEHAGIERFSDQRGKLWVGLATYFIRKGSFERARDVFEEGVTTVMTVRDFTLVFDSYAEFEESIIGALMENADFDLDIRMMRFEHLMDRRPFLLNDVLLRQNPNNVNEWEKRVALGDNKEQVVQTYTDAIAAIQPKKAGAFHQLWSNYAKFYEKGGDLRNARIIMEKAVKVPFKSVAELADMWIEWAEMELRNVKIMAKAVQAPKRSAVDSPQQRVHKSWKLWSFYVDLVESLEETKKVYERIFELRIATPQTVVNYANLLEENNYYEESFKIFERGLDLFSYPVAFELWNLYLTKAVDRQIERLRDLFEQAIEAKVLYLMYGNLEEERGLARHAMRIYERAEDRADMFNFYPSTRPIYERAIALPDKEARDMCLKFADMEKRLGEIDRARAIYGHASQFCDPRTNPEFWTKWEQFEVQHGNDDTYKEMRRIKRSVQALDSVDMLSFLFMLASLELGYDTDALTEKRQNMLPNLVDFGLVYYFPTRLATTLTSGMARKFFVGGNWKMNGTKSSIKEIVNNLNSAKLDPNEVVVAPPSLYLVAAQNVYDKPNGAYTGEISVEQLKDSSVTWAILGHSERRTILGETDEVVASKTKFATDGGLSVIWCCGESLEEREAGKTVAVVTRQLDADWSKIVVAYEPIWAIGTGKVATTEQAQEVHAAIRQWLKEKVDAKAADETRILYGGSVSEKNSVELSKQPDIDGFLVGGASLKPAFVDIINELKDNTVIVVLGASGDLAKKKTYPALFGLFRNQFLPKDI
			KIVGYARTKMDHEEYLRRIKSYIKTPLEDFCKLCTYVSGQYDKDDSFLGLNKHLEEIEKGRKEAHRLFYMALPPSVFTIVSQHLKRCCYPIARVIVEKPFGKDLASSRELQKSLEPDWKEDELFRIDHYLGKEMVKNILILRFGNSFLGATWNRHHIDNVQITFKEPFGTEGRGGYFDEFGIVRDVMQNHLLQVLTLLAMERPISFSSEDIRDEKVRVLRAIPAIEPKNVIIGQYPSYKEDDTVPKDSRCPTFCALVAYIKNERWDGVPFIMKAGKALNEQKTEIRVQFKDVTSGIFKDIPRNELVMRIQPNESVYIKMNSKLPGLSMQTVVTELDLTYRRRFSDLKIPEAYESLILDCLKGDHSNFVRDDELDASWRIFTPLLHYLDDNKEIIPMEYPYGSRGPGVLDDFTASYGYRFSDA
		</sequence>
		<sequence>
			<taxon idref="CRYPA02683"/>
			YPLLCLENPLLDIQAVGNDELLAKYGLKPNDAILAEHKPLYEELLNNAKLIAGGAAQNTARGAQYLLPDNSVVYLGGVGDDKYAAILHDAVKKAGLRVEYRVEPSQPTGRCGVVITGHNRSMCTDLGAANHYGLDHLKKPWSLVENAEVYYIGGYHFTVCPPAIMELAKEAAAKNKTFVLSLSAPFIAQFFKEPLDASAPYWDYIIGNETEAETWAEAQKDLKEIAKLMANKQRKRVAIITHGTEPTKEYPVHPIDKALINDTNGAGDAFAGGLCAGIVQGKSLEESIHMGQWLAKLSIQELGPSELSSILKNVQKILDIRNKYIRLSLQWPVYPPPPQPAWEMTFGLDANGVYQVPAVNVPTIKEYYIDLDTISFAFRRLQYLEGKYNLYALLNEYQETADTKVPHRDFYNVRKVDTHVHHSACMNQKHLLRFIKSKMKKSPDEVVLHRDGKYLTLAEVFQSINLTAYDLSIDTLDMHAHTDSFHRFDKFNLKYNPVGESRLRTIFLKTDNLIKGRYLAEISKEVIADLESSKYQMVEYEQIVKNIFQPLTKDPQSHPKLHVFLQRVVGIDSVDDESKVERRLRKYPVPRDWDTKQNPPYSYWIYYLFANMTSLNFWRKQRGFNTFVLRPHCGEAGDVEHLAVAAQCAHSISHGLLLRKVPLLQYIFYLEQIGVAMSPLSNNALFLALERNPFFQYFKRGLNVSLSTDDPLQFAYTKEPLMEEYAVAAQIYKLSPIDMCELAKNSVKQSGYEHSIKQHWLGHDFLIPGYRGNTMVKTNVPDRREEFRYRTLSEETGDILVTNDGATILKSIALDNAAAKVLVNISKVQDDEVGDGTTSVSVLAAELLREAEKLVDKIHPQTIIEGYRIASSAALKALEGSAVDHSQNQEAFRKDLVAIAKTTLSSKVLAQDRDHFAELACDAVLRLKGSSDLSNIQIIKKAGGKLSESYLDEGFILDKKIGVNQPKRLEKAKILVANTSMDTDKVKIFGARVKVQSTSKLAELEKAEREKMKAKVEKIKSHGINCFINRQLIYNWPEQLFTDAGIMSIEHADFDGIERLALVTGGEITSTFDHPEQVKLGHCDLIEEIIIGEDTLIKFSGVAAGQACTIVLRGATGQLLDEAERSLHDALAVLSQTVNEPRTTLGGGCAEMLMAKAVEGAATRVEGKKQMAVASFAIALRQLPTILADNAGLDSGELVARLRKAIYDGMTTYGLDLPGGGIADMRDLGVIESYKLKKAVVSSASEAAELLLRVDNIIRAAPRRRERIITNDGSTMLQSMSVLHPTAKMLVNLSNAQDVEAGDGTTSVVVICGALLGAADRLLSKGIHPSVISESFQRAAAAAVAVLHDMSQPISLSDTSALLQAANTSLSSKIVSQYALGPMAVNSVTKTIDTADNVDLKNIRTVKKVGGTIEDSELVEGLVLTQPVIKNAGGPVRMEKAKIGLIQFQLSPPKPDMENTISVNDYRQMDKIVKEERMYLLNMAKKIKKAKCNVLLIQKSILRDAVNDLSLHFLAKLNILVVKDIERDEVEFICKSTGCKPIADIDSFDEAKLGSADIVEEVSSSGSRMVKVLGTRTISVVVRGANSLILDEAERSLHDALCVVRCLVKKKALIAGGGAPEIEIAAQLSKQARQLTGTEAICWKAFADAMEVIPTTLAENAGLNPIRVVTDLRHRHELGERNAGVSIKSGGVNIAKENVLQPLLVSTSAIELAAETVKMILRIDDIALSRTLESDHYICIREKKNEAAEVVIIDLKNGNNVTRRPIKADSAIMHWHLNIIALKARTVQIFDLDNKKKLKSATMNEDVVFWKWISESSLGLVTDAAIYHWDVFDENQPVKITDRHANLNSCQIINYRVNSDGKWMVVVGIKQRVVGQMQLYSKDRGISQAIEGHAASFGTLRLDGAPQDTKLFTFSVRTAVEVDHAETNPFPKKAVDVFFPPEAVNDFPVAMQVSQKYGVIYLVTKYGFIHLYDLETGQCIFMNRISSETIFTSCADNDST
			GIVGINRKGQVLFVSVDDNTVIQYLLQNPANTEMAIKMASRAGLPGADNLYAQQFDQLFNSGDYVAAAKVAAGSPRLRTPATIEKFKRLPAQPGQMSFILQYFGMLLDKGLNQHETIELAQPVLAQNRNNLLEKWLKEGKLDCSEQLGDLVRPHKVVAGLAETGQFDKILPYVQQTGYSPDWVGLLQHIVRSNPEKGAEFATALVNQPLVDIERVVDVFQSQGMVQQATAFLLDALKDNNPEQGHLQTRLLEMNLMHAPQVADAILGNDMFSHFDKTRIATLCEQAGLMQKALELYEDPAAVKRVVVTPNFNADWLVNFFGKLSVEQSIDCLDAMLKHNIRQNLQSVIQVATKYSDLLGPERLIDLFEKYKTAEGLFYYLGSIVNLSENPDVHFKYIEAATKIGQFNEVERICRDSNYYNPEKVKNFLKEARLSEQLPLIIVCDRHNFVHDLVLYLYQNQQFQSIETYVQRVNPARAPAVIGGLLDVDCDEGIIKNLLTTISVPIDELVAEVESRNRLKLLLPFLEATLASGNQQQAVYNALAKIYIDSNNNPEKFLKENLLERADQELWSFVLSENNIHRRSVIDQVISTAVPESTDPAKVSQAVSCFLSADLPGELIELLEKIVLEPSPFSDNQNLQNLLMFTAAKADKARVMDYVHRLDAFDAEEISTSCINVGLYEEAFEIFKKAVNVLVEHVVSIDRAQAYAEDVDLPEVWSKVAKAQLDGLRVSDAIESYIKADDPKNYTEVIEIATHAGKNEELVQYLRMARKTLREPEIDTALAFCYARLEQLGELEDFLRGTNVANIEESGDKAYEEGFYEAAKIFFSSISNWAKLATTLVHLEDYQAAVECARKANNIRVWKQVHGACVEKKEFRLAQICGLNLIVDAEELQALVKQYESNGYFDELINLLEQGLGIRACEEANLWPELVFCYYHYDEFDNAALAVMERPENSWEHQQFKEMVVKVANLEIYYKAINFYLEQHPSLLTDLLQVLTARIDVNRVVRLFQKSDNLPLIKPFLLNVQTQNKRTVNDAINDLLIEEEDYKTLRDSVENYDNYDAVDLASRLEKHELVFFRQIAASIYRRNKRWEKSIALSKQDKLWKDAIETSALSSKSEVVEDLLRYFVDVGNRECYVGMLYACYDLVRPDTVLELSWRNGLHDFTMPYMINMLSQQTKELAQLKYEHCKSFGLITSANEEVLCWDIKKGELLARWRDDKDVFAVGYEDGTIRLWDSKIATVILNFNGHRSAITTLVFDKSGVRLASGSKDTDVIIWDLVAEVGQYKLRGHKDQVTGLLTTGKDSLIKLWDLSSRHCIETHVAQTECWALGVSPDCVTAGNDGELKVSSDDKMLASAANGSLKIWNVRTQACVREQVVIVGTKSGELELFDVTSASLIDSIIWSLQVHPDGRSVVTGSADKTAKFWDFLVQSRALKVSDDVLSLKFSPDAKLLAVALLDNTVKVFFTDSLKLYLNLYGHKLPVLSMDISYDSKLIVTSSADKNVRIWGLDFGDCHKALFAHQDSILQVGFVPHHFFSTSKDRTIKYWDADKFEQIQRIDGHHGEIWALAMGHSGTFMISASHDKSIRVWEETDEQIFLEEEREKEIEELYETTLATTLEVAAASKQTVETLMAGERIVESLELGMVDLGVVRDWEEAKLSNPPQRDPIFMALGISAEVYVMNTLQRIKASALHDALLVLPFSTVPLLFTFLTCRILFFMLKTHHKQIVASKMRAMLDSIRTNLRQALRKQKDEMGYNIAALMRPAAGEALDALLDSIEVPKGWTGLTDPTTGKPLKLSQDELELIKKIQMNELPGFDPYPETVEWFTHEEIMPLSAAPEPKRRFLPSKNEQKRIMKLVRAIREGRILPYKEPEEHVMHIPAPKLAPPGYDLSYNPPPEYLPTEEERKAWVEQDPEDREKEYLPKKFDSLRKVPGYDLFVKERFERSLDLYLAPRGCWLATGGDDGTARVWEVNVVRWRPAKDAFILAAGAEEDIYLMVPPMVD
			PQMEQTSREILDVGVLLRITVRSVKGISWHRRGDHFCTVVAIHTLSKHLTQIPFGLAQAAHFHPSRPLFFVATQRMIRCYDLQKLELVKVLQPGARWISSFDIHPGDNLLCGSYDRRLLWHDMELSMRPYKTMRFHAKAIRAVRYHLPLFADASDDGSLQIFHGKVVTDLMENATIVPLKTLSGHKVLGVMDVDWHPREPWLFSAGSDGTARLWRLIGQYTATRAQIDEFERSNRITDREPKEIPGVGDLQFFKPEDMQYFSKLTESVDEDHLTVEELKERKIMRLLLKIKNGTPPMRKTALRQLTDNARSFGAGPLFNQILPLLMERTLEDQERHLLVKVIDRVLYKLDELVRPYTHKILVVIEPLLIDQDYYARVEGREIISNLAKAAGLSTMISTMRPDIDHVDEYVRNTTARAFAVVASALGIPALIPFLRAVTRTKKSWQARHTGVKIVQQIAILMGCSVLPHLTDLVECIRPNLNDEQTKVRTVTALATAALAEAANPYGIESFDSILNPLWTGTKRQRGKNLAAFLKAVGFIIPLMDEEYANYYTSQIMDVVLREFQSPDDEMRRVVLTVLSKMSQTEGVTAGYKSHVLDDFFSNFWVRRVALDKRNYRSVVETTCDLGQKVGVSEILERIVGNLKDESEAYRKMTVETIEKLVASLGAADIGERLEERLIDGILHSFQEQSVEDVVVLNAFGSCVNALGTRTKPYLPQIVSTILWRLNNKTAQTRQQAADLISRIAMVMAQCGEDALLGKLGIVLYEYLGEEYPEVLGAILGALRSIVTVVGINQMQPPIKDLLPRLTPILRNRHERVQENVVDLVGRIADRGPESVNAREWMRICFELLDMLKAHKKGIRRAANNTFGFIAKAIGPQDVLATLLSNLRVQERQSRVNTAVAIGIVAETCAPFTVLPAIMNEYSVAELNVRTGVLKSLSFLFEYIGEMAKDYVYAVVPLLEDALIDRDQVHRQTAASVVKHIALGVVGLGLEDAMLHCLNLILPNAYEQSPHVIDRVIEAIEAIRVAIGPGLVMNYVWAGLFHPARKVRQPFWRMYNDAYVMQADAMVPYYPIPVFKREDNAGGTFAEESTFTVLFPKYREVYLKEAWPLVTRSLEKQGIACTLDLVEGMMTVKTTRKTFDPAAILNARDLIKLLARSVPAPQAVNILEDGVACDIIKIRNLVGNKEKFAKVRRVVEDCMHNVHPIYLIKELMIKRELAKDPELAGESWDRFLPHFKKKTYTAFPPAPEKSKVDLQIESGEYFLGKQAKERAAREEREDKARQRKEEKKREREQEFVPPMESQIENAIEIAWNPSDNSLKQQAFQFLANLRTDNKLTQTLTFLFVRLYKQGWESFLDDFLSMYLRILLSVHDEIADQLLSRRNVDLKDLVRERDMQKVVHSWQEILLKVLGKWVQWIDITLVIRDAAVEAYTEITAKKMKPSDKMELIAFLGLKQIVSELDLAEAVAKMVNVVMTDVVKVLLLDFLPLLLRFFSDEFDEVCSSVIPSLTDVLTLFRKLPSILNAIILKLRYDRLQNLQKSVAAVDQNLYLETLSNLVPAILLQYMEICVRYFTNQLYLFETIGCISSTGATPVMEPLFTDMQNTLPRAKAGLQAHHIVTALGYFAHGFFSHVAEAVLVALKELNSNSEIRTACRSAFSRLLGVLGSTVLPQLPQWIILANDLGGVLVSETNQGYFESVISSIITLAAFGLLQRMTAVWGGPPGFDQFIMDRFHPLCWEVLRDPSDAQTRQVVNEIAQLEQTIVNLDHVRDHDPEMAEGLLLTPFDYTLAFNQALKEVVYYCAWAGSFGLHACNPRTLSAQNLNHMVSVEGIVTRCSLIRPKIIKSVHYNEAENKFHFREYRDQTMTTNSVYPQEDDKGNSLVTEYGWCTAPAGQLPRGVDVILDDDLVDKVKPGDRIQMVGIYRTLGFKTVILANNVVLLSSKSGGGVATATITDTDLRNINKVAKKRFELLSQSLAPSIYGHDYIKKAILLMLLGGMEKNL
			ENGTHLRGDINILMVGDPSTAKSQLLRFVLNTAPLAIATTGRGSSGVGLTAAVTSDKETGERRLEAGAMVMADRGVVCIDEFDKMSDIDRVAIHEVMEQQTVTIAKAGIHTSLNARCSVVAAANPIFGQYDPHKDPHKNIALPDSLLSRFDLLFVVTDDIEDTRDRQVSEHVLRMHRYRRPGTEEGAPVRENTQQSLSVTEMFEKYDAMLHAGVLSIPFMKKYIQYAKRIKPVLTQDAADRIADIYVGLRNDRRTSPMTVRTLETLIRLATAHAKSRLSNRIDERDALAAESILRFALFKEVISDQRLAAFRSALGPLMDAAEVDQLIERVNFGREEALKALKKMDQLNFPAQLTRRYTLVFKPKALSVRQVRGDHLGHLITIRAIATRVSDVKPLVQVSAYTCDRCGCEIFQPVTARQFGPLSVCPSDCTANQTKGQLQPSSRASKFLPFQEIKVQELPEQVPIGQIPRSLTVSAYGSAVRQINPGDVVDISGVFLPTPYTGFRAMRAGLLTDTYLEAHYILQHKKAYENIRVDPGVARKISGHVYEYLAKSIAPEIYGHLDVKKALLLLLVGGVNKEMGDGMKIRGDINICLMGDPGVAKSQLLKYISKVAPRGVYTSGRGSSGVGLTAAVMRDPVTDEMVLEGGALVLADNGICCIDEFDKMDDNDRTAIHEVMEQQTISISKAGISTTLNARTSILAAANPLYGRYNPKLSPVENINLPAALLSRFDILFLLLDTPSRDTDAQLAKHVAYVHMHNKHPPDEVRAYISRARAHRPVVPQNVSEYIIKTYVKMRDAQKKAEKQFAHTTPRTLLGVVRLAQALARLRFANEVTQEDVDEALRLVEASKDSLELSMRKVKERVIAKGFTENQWLNTLDEYTDLDLWQTAGNGTRLVFMDTDICGPSIPKMMGAETETIHVSNSGWSPVWVMDNLGVMSIQFMLPNKDDAIIWRGPKKNGLIKQFLKDVDWGDLDLLLVDTPPGTSDEHLSVNSFLKESGIDGAVVVTTPNEVSLLDVQKEIDFCRKAGIKILGLVDNMSGFVCPSCKHQSQVFEATTGGGEALAKEIGIPFLGGVPLDPRIGMACDYGESFFDSFPDSPACKALKRVARSVGAQIGLVSDDDLVYEQDIQRSPGSIKPWLAYIEFKLQHGTVQEQAVLERACNQLPRSYKLWKPYLTLTRHTFDRALRALPLTQHNRIWALYRPFASAGGLTAVKIEAIHKYISVLNNPGHYELWSEMVDLIVEHAGIEKFADQRGKLWVGLASYWMRRGSFERARDTFEEGITTVMTVRDFTLVFDSYAEFEESIIGALMENADFDLDIRMMRFEHLMDRRPFLLNDVLLRQNPNNVNEWEKRVALGDNKVQVVQTYTDAIAAIQPKKAGAFHQLWANYAKFYEKGGDVRNARIIMEKAVKVPFKSVAELADMWIEWAEMELRNVKIMAKAVQSPKRSTVDSPQQRVHKSWKLWSFYVDLVESLEETKKVYERIFELRIATPQTVVNYANLLEENNYYEESFKIYERGLDLFSYPVAFELWNLYLTKAVDREIERLRDLFEQAIEAKVLYLMYGNLEEERGLARHAMRIYERAEDRADMFNFYPSTRPIYERAIALPDSEARDMCLKFADMEKRLGEIDRARAIYGHASQFCDPRTNPDFWTKWERFEVQHGNEDTFKEMRRIKRSVQALDSVDMLSFLFMLASLELGYDTAALTEMRRNMLPDLMDFGLVFYYPTRLATTLTSGMARKFFVGGNWKMNGTTSSVKDLVKTLNEAKIDPNEVVVAPPALYLVASQNVFDKPNGAFTGEISVSQLQDSGITWTILGHSERRTILGESDEVVAAKTKYAVDNGVSVIWCCGESLEVREAGQTVSVVTKQLEADWSKIVIAYEPIWAIGTGKVATTEQAQEVHAAIRKWLKESVSDKAAEETRILYGGSVSEKNCKDLSKQADIDGFLVGGASLKPAFVDIINDLKDNTVIVVLGASGDLAKKKTFPALFGLYRNQFLPKDI
			KIVGYARTKMDHEEYLRRVKSYIKTPLEDFCSLCTYVSGQYDRDDSFLALNKHLEEIEKDRKEAHRLFYMALPPSVFTIVSQHLKRCCYPIARVIVEKPFGKDLASSRELQKSLEPDWKEDELFRIDHYLGKEMVKNILILRFGNSFLGATWNRHHIDNVQITFKEPFGTEGRGGYFDEFGIVRDVMQNHLLQVLTLLAMERPISFSSEDIRDEKVRVLRAIPAIEPKNVIIGQYPSYKEDDTVPKDSRCPTFCALVAYIKNERWDGVPFIMKAGKALNEQKTEIRVQFKDVTSGIFKDIPRNELVMRIQPNESVYIKMNSKLPGLSMQTVVTELDLTYRRRFSDLKIPEAYESLILDCLKGDHSNFVRDDELDASWRIFTPLLHYLDDNKEIIPMEYPYGSRGPGVLDDFTASYGYRFSDA
		</sequence>
		<sequence>
			<taxon idref="PC4_UCR"/>
			FSLLCLENPLLDIQAKGDQALLEKYGLKANDAILAEHMTLYDELLSRAKIIAGGAAQNTARGAQYCLPPNSVWYIGCVGKDDAAKQLTTACENEGVHTEYRIDDAQPTGKCGVIITGHHRSMVTHLAAANEYKLDHLTQPWSLVEKTSVFYIGGYHLTVCPPAILKLGEEAASKNKIFALGFSAPFILQFFKDPLAEVLPYTDYIFCNEAEAEAWAQANKSVPEIAKLIANEKRPRTVIITQGTEPTKEYSVHAIREEQINDTNGAGDAFAGGFMAALVEGKPLEACVDQGQWLARLGIQELGASEVEAICKKIKTLLDIRHRFLKISLQWEIYPPPPEPVWDIEFELDQGSVFQIPVVQIPTLREYYMDLDIISFAYRRLQYLEGRYNLYTLLNEYQEVSDTKVPHRDFYNVRKVDTHVHHSACMNQKHLLRFIKSKMKKNPDEIVLFRDGMELTLKRVFESINLTAYDLSIDTLDMHAHTDSFHRFDKFNLKYNPIGQSRLREIFLKTDNYIKGRYLAEITREVIADLESSKYQMVEFESVIKNVFQPLTKDPARDPKLHIFLQRVIGFDSVDDESKVERRLRKYPSPKEWNTKQNPPYSYWIYYLFSNMASLNHFRKMRGFNTFLLRPHCGEAGDTDHLAAAILGCHSISHGITLRKVPILQYIFYLDQIGIAMSPLSNNALFLTYDRNPFVNYFRKGLNVSLSTDDPLQFAFTKEPLIEEYSVAAQIYKFSSIDMCELAKHSVDQSGFELQLKQRWLGRLCHLPGVLGNDVAKCNVPDIREAFRHETLVAETGEIMVTNDGATILKSIALDNAAAKVLVNISKVQDDEVGDGTTSVTVLAAELLREAEKLVEKIHPQTIIDGYRIASHAALSSLEKAAVDNSKDPALFRKDLLAIARTTLSSKVLSQDRDLFAELAVDAVLRLRGSIDLSHIQIIKKAGGKLSDSYLDEGFILDKHIGVNQPKRLEKAKILVANTAMDTDKVKIFGARVKVESTGKLAELEKAEREKMRAKVEKIKAHGINCFVNRQLIYNWPEQLFSDAGIMSIEHADFDGIERLALVTGGEIASTFDHPEEVKLGQCDLIEEVIIGEDTLIKFSGVAAGQACTVVLRGATAQLLDEAERSLHDALAVLSQTVKEPKVTLGGGCAEMVMAKAVDQAAQKIGGKKRLAVDAFSTALRQLPTILADNAGLDSSALVSELRSEIYRGLTSSGLDLPGGGITDMRELGVVESYKLKKAVVSSASEAAELLLRVDNIIRSAPRRRDRIITNDGNTMLRDMSVMHPAAKMLVNLSSAQDVEAGDGTTSVVVIAGSLLGAADRLLGKGIHPTIISESFQRAAAAAVRVLHDMSQPISLSDRAALLQAASTSLSSKIVSQHSLGPIAVDSVLKTIDTADNVDLRNIRIIKKVGGTIEDSEMIDGLVLNQPVIKSSGGPTRIEKARIGLIQFQLSPPKPDMENQIVVNDYRQMDKILKEERTYILNMVKKIQKAKCNVLFIQKSILRDAVNDLSLHFLSRLKIMAIKDIERDEVEFLCKSTGCKPIANIDSFTEDKLGQADLIEEVQASGARYVKVTGIRTVSIIARGANSLILDEAERSLHDALCVIRCLVKKKALIAGGGAPEIEIAQSLSQQANALTGTEAICWKAFADAMEVIPTTLAENAGLNSIKVVTDLRYRHKIGEQNAGVSIRSGGVNIADEKVLQPLLVSTSAIELAAETVKMILRIDDIALSRTLESDQYVCIREKLDDGSTVVIVNLKNQNEVIRRPINADSAIMHWSKLVIALKAKTIQIFDLGAKQKLKSANMNEDIVFWKWYSDTSIGLVTESSVYHWNVFDATQPVKVMERNANLAGCQIINYRVNDDEKWMVAIGISQRVVGSMQLYSKERGISQNIEGHAAAFGTLKVEGAATPYKLFSFAVRTAVEIDPEPSNPFQKKAVDVYFPAEATNDFPVAMQVSQKYSIIYMITKYGFIHLYDLETGTCIFMNRISSETIFITSSDSESA
			GIVGVNRKGQVLSVSVDENTIVPYLLQNPANSGLAVKLASRGGLPGADDLYRNQFEQLMGQGNYAEAAKLAANSPRLRTPDTINRFKNAGQGTGQLSVILQYFGMLLDKGLNKYESLELVRPVLQQNRKHLLEKWLKEDKLECSEELGDIVRAHKVVAGFAETGNFDKILPYSRQNGYQPDFVALLQHIVRVNPDKGAEFATQLANEELVDIDRVVDIFLSQNMIQQATAFLLDALKDNKPEQGQLQTRLLEMNLINAPQVADAILGNEMFSYYDKARISALCENAQLYQRALENTDDPAVIKRNIVTDKLNPEWLMSYFGRLSVEQTLDGLNEMLKTNIRQNLQTVVQIATKFSDLLGPTRLIELFERYRTAEGLYYYLGSIVNLSEDPDVHYKYIEAATTMGQMTEVERICRDSNHYNPEKVKNFLIEARLTEQLPLIIVCDRFNFVKDLVTYLYRNQQYKSIEVYVQHVNPSRTPAVIGALLAMDCEESIIKQLLSSAAIPMDELVAEVESQNRLKILLPFLEASLAAGHQQQAIYNALAKIYIDSNHDPEKFLKENLLERADPEVWKFVLGENNMHRRSLVDQVTATAVPESNEPEKVSVAVKAFLEADMPAELIELLEKIILEPSPFSDNGSLQNLLMLTAAKADKGRLMDYIQRLSDFNAEEIANMCIDQGLYEEALEIYKKAANVLVDHIVSIDRAQDYAEQVDLPEVWSKVAKAQLDGLRVTDSIESYIKANDPSNYNEVIETATHAGKDEDLVKYLKMARRTQREPAVDTALAFCYARLDQLPELEDFLRSPNVADVEASGDKAYEEGFHQAAKIFFTSISNWAKLATTLVHLEDYQAAVECARRANSVKVWKQVHEACVSKKEFRLSQICGLNLIVHAEELQDLVKQYEREGYFEELISLLEAGLGIRGCEEAHLWPELIFLYCHFDEWDNAALAMMERSADAWEHHSFKDIIVKVANLEIYYRALNFYLLEEPLLLTDLLQALTPRIDVNRVVRLFEKSDNIPLIKPFLINVQSQNKRAVNNAINDLLIEEEDYKTLKDSAENYDNYDAVELAQRLEKHELIFFRQIAAQIYRKNKRWEKSIALSKQDKLYRDAIETSAISRKREVVEDLLRYFVDIGSRECYVGMLYSCYNLIPLDVVMEISWRHGLNDYTMPFMINFMSQQARTIEELKFEHSKTFGQVATANEDVLCWDIKKGELLNTWKDDEDIFAVGYDDGKIRLWDSKTATIIISFNGHKSAVTQLAFDPSGAKLASGSKDTDIILWDLVGEVGLFKLRGHKDQITSLLSTSKDSLLKMWDLSMQYCVETHVAQAECWALGLSPDCITAGNDGELRVSSDDRMLASASQGSLKIWNVRTQSCIRDKIVVIGTRDGNLELFDISSSTLLDTIIWSLQVHPDGRSLMSGSADKTAKFWEFLVHSRTLKVADDILAVRFSPDARLVAVSTLDNTVKVFFTDSLSLFLTLYGHKLPVLSMDISYDSKLIVTSSADKNVRVWGLDFGDCHKAFFAHQDSIMSVSFMPHHFFSASKDHLVKYYDGDKFEQIQKLDGHHGEIWAMAVSHDGEFLITASHDKSVRLWQQTDEQIFLEEEREKELEELYENTLVTSLTVQSASKPTLETLTAGEKIAEALTLGIEDLDLMSTYYSQKQTNPPQRNPIFLAHNISASDYVLKVFSKISTSSLQDALLVLSFTHLPSLFTFLTSRILFFILRLHHRQLTSSRMRPLLETIRTNLRQTLRDMKNVYGYNLAGLMRPAKGQALDALLDSIDVPKGWTGLTDPNTGKPLQLSQEELQLLRKIQQNEFATYNPYEPTVEYFTKTEIMPLTAAPEPKRRFVPSKHEQKRIMKIVRAIREGRIQPYKPPEEHIMHVPAPKLPPPGFEESYHPPPEYIPDKAERKAWEEADEEDREKDFLPTDHDSLRKVPGYERFVKEKFERCLDLYLAPRGVWLATGGDDGHVRVWEVNVVRWRPSKESFILAAAIGESIHFCIPNIVD
			PGFENTSLEILDAGVHLTLTLAHPRTLSFHRHGNYFVTVISIHTLSKHLTQHPFGPAQTAQFHPSKPILFVANQRVIRAYDLSRQTLLKIIQPGARWISSFDIHPGDNLIVSSYDRKLLYMDLDLSPRPYKTLRYHSKAIRSARYHLPLFADASDDGTIQIFHAEVSSDAMSNVRIVPLKVLKGHRILGVMEVDWHPREAWCVSVGADGTARLWRLVGQYTATKDQMNEFEKSARIADREPTEIPGVGDLQFFKAEDMQYFGKLVDGADENTMSVEELKERKIMRLLLKVKNGTPPMRKTALRQITDNARQFGAGALFNQILPLLMEKSLEDQERHLLVKVIDRVLYKLDDLVRPYTHKILVVIEPLLIDQDYYARVEGREIISNLSKAAGLAHMISTMRPDIDHIDEYVRNTTARAFAVVASALGIPALLPFLRAVCRSKKSWQARHTGVKIVQQIPILMGCAILPHLKGLVDCIADNLSDEQAKVRTVTSLAIAALAEAANPYGIESFDDILNPLWTGARKQRGKGLAGFLKAVGYIIPLMDEEYANYYTSQIMEILLREFSSPDEEMKKVVLKVISQCASTEGVTAAYKENVLQDFFKSFWVRRMALDKRNYRQVVETTVDLGQKVGVGEIVERIVNNLKDESEAYRKMTVETIEKVIASLGAADIGERLEERLIDGILFAFQEQSVEDIIMLNGFGTVVNALGTRCKPYLPQIVSTILWRLNNKSATVRQQAADLISRIAMVMKQCGEDALMGKLGVVLYEYLGEEYPEVLGSILGALRSIVTVVGINQMQPPIKDLLPRLTPILRNRHEKVQENTIDLVGRIADRGPESVNAREWMRICFELLDMLKAHKKGIRRAANNTFGFIAKAIGPQDVLATLLNNLRVQERQSRVCTAVAIGIVAETCAPFTVLPALMNEYRVPELNVQNGVLKSLSFLFEYIGEMAKDYVYAITPLLEDALIDRDQVHRQTAASVVKHVALGVVGLGCEDAMLHLLNLLYPNIFETSPHVIDRIIEAIDAIRMAVGTGVVMNYVWAGLFHPARKVRTPYWRLYNDAYVQGADAMVPYYPIEEFKPEDNVAGTFAEESSFVTLFPKYRELYLKQSWPMITKALEKHGIACTLDLVEGSMTVKTTRKTFDPAAILSARDLIKLLSRSVPAPQALKILQDDVACDIIKIRNLVRNKERFVKVRRVIEDCMANIHPIYHIKELMIKRELAKDPELVNESWDRFLPHFKKKIYTPFPPPQEKSKVDLQIESGEYFLGKQAKERAKKEERIERQKERKEEKQKERDQAFVPPMEEQLISAIEIAYSPSSQDLKQQAFDYVNALRVDNKIAQSLTYLFSTLYASGWENFFDDLLTLYLRVINSISDEIGDTTLLRRANALKDLIRQRDVQKIALSWQEILLKAIGKWVGWVDIGLVVRDAAVDVFTEIVGKKMKAGDKIEMIKFLSLDNVVAQLDLAETVAKLVNATVLDIVKVLLHNFMPHLLRFFSDEYDEVCSTVIAGTTDLLSFLRKLMPILQATFRKMRYDRLHILENIIAAADEQLYIDAVTGLVPATQLGYGEICVRYFTSQLYLFEAVGCICGTHSIPVMNPVFLDMERNIGSAKSGAQIHHDTMALGALARGFFTRVSEATLTALDSLGSSFEVRTAARNAFSRLMGVLGARILPQLPRWIVLNNDLGSVIVSSTNQATFESIISSIEQFTAFQVLSKMVTAWGGPPGFDQFMIARFSPLCWALPATPKDAQSRQVLQEAAGLEKNIVSIDEIRAHNRELADGLLNQPFDYSQAFDHALKQVIYYCAYSGSFGEHACNPRTLNSNHLNKMISLEGIVTKCSLVRPKVVKSVHWNEKRQIFHFREYRDQTMASMSVYPQEDDKGNPLVTEYGYCTAPAGQLPRGVDVILDDDMVDRVKPGDRIQLVGTFRSLGFRTLVLANNIVLLSSKSGGGIAQATITDTDVRNINKLSKKKFELLAHSLAPSIYGHDYIKKAVLLMLLGGMEKNL
			DNGTHLRGDINILMVGDPSTAKSQLLRFVLNTAPLAIATTGRGSSGVGLTAAVTTDKETGDRRLEAGAMVLGDRGVVCIDEFDKMSDVDRVAIHEVMEQQTVTIAKAGIHTSLNARCSVFAAANPIYGQYDTHKDPHKNIALPDSLLSRFDLLFVVTDDIEDERDRRISEHVLRMHRYRQPGTEEGAPVREQPTQTLGVSEMFEKFNIMLHAGILSIPFIKKYIQYAKRVKPVLTKGAADLIVRTYSDLRNDRKVSPMTARTLETLIRLATAHAKSRLSTRVEEKDAEVAKELLRFALFKEVVSTQRLTLFRQTMGPLMDSAEVDALVAAINFGNEEAIAALRDMGDKNFPPELVRRYTLNFKPKAFAVRQIRGEHLGSLITVRGIVTRVSDVKPSLQIQAYTCDRCGFEIFQPITTKQFTPMQICPSVCEANNSKGQLYASTRASMFVPFQEVKIQEMAEQVPVGHIPRQLTINCHGALTRQINPGDVVDIAGIFLPTPYTGFKAIRAGLLTDTYLEAQHITQHKKAYQDLVMDARTIRRISGHMYEYLARSIAPEIYGHIDVKKALLLLLIGGVTKEVGDGMKIRGDINICLMGDPGVAKSQLLKYITKVAPRGVYTTGRGSSGVGLTAAVMRDPVTDEMVLEGGALVLADNGICCIDEFDKMDDGDRTAIHEVMEQQTISISKAGITTTLNARTSILAAANPLYGRYNPRISPVENINLPAALLSRFDVLFLILDTPSRDSDEELASHVTYVHMHNAHPPHEVRQYIAQARTYRPTVPKSVSDYMVGAYVRMRQQQKRDEKQFAHTTPRTLLGVIRLSQALARLRFSSVVENADVDEALRLIEVSKSSLELSLQRVNERLIAQGFTQDQISHAIEEYELLDIWQVSNNGTRLIFMDTDICGPSIPKMMGVEAETIHVSNAGWSPVWVTDNLGVMSVQFMLPNRDDAVIWRGPKKNGLIKQFLKDVEWGELDYLIVDTPPGTSDEHLSVNSFLKESGVDGAVVVTTPQEVSLLDVRKEIDFCRKAGIRVLGLVENMSGFVCPKCTHESQIFKATTGGGRRLCEDMGIPFLGAVPLDPRIGMACDYGESFMDNFPDSPACIALRQVVRNVSELIGLISTDDTIYEQDIIRNIGSIKPWLAYIEFKRQQGTIHEQAVMERACVQLPRSYKLWKQYLTQTRRTFDKALRSLPVTQHNRIWKLFLRFASAGGETAVKIEAVQWYVKILDNPSNFQLWSEMVELLVNKAGIARFSDQRGKLWTGLATYYITRGDFERARDIFEEGITTVMTVRDFTMIFDAYVEFEESIIGNLMETADFDLDLRMMRFEHLMDRRPFLVNDVLLRQNPHNVAEWEKRVGLGDNKVEIVNTYTSAIAAIHPKKAGKFHELWVNYAKFYEQGGDLENARIIMEKAVKVPYKSVAELAEMWCEWAEMELRNVEIMTKATQAPKRSTVDSPQQRVHKSWKCWSFYVDLVESLEDTKKVYDRIIELRIATPQTFVNYANLLEEHSYFEESFKVYERGLDVFSYPVAFELWNTYLTKAVDRKIERLRDLFEQAVEAKTIYLMYGNLEEERGLARHAMRIYERAADRMEMFDFYTSTRPIYERAIALPDKEASEMCLRFAEMERRLGEIDRARAIYGHGSQFCDPRTSPTFWQKWEAFEVQHGNEDTFKEMLRIKRSVQAMSKVEVLSFLFMVASLELGYSKQNLSQTRLSILSDLADFGIVYFFPTRLAVTLTSDMPRKFFVGGNFKMNGSIDGIKKIVHNIASSETDPNEVVIAPPALYLVAAQNVFDKPNGAFTGEISVEQLKDSGITWTLLGHSERRTLLNESDEFVASKTASALKGGIGVILCCGESLEQREAGKTVEVVQHQLNADWEKIVIAYEPIWAIGTGKVATTEQAQEVHAAIREWLGKTISPAVADNTRIIYGGSVSEKNCVDLAKEKDIDGFLVGGASLKPAFVDIINELKDNTNIVVLGASGDLAKKKTFPALFGLFRNKFLPNGI
			KIVGYARTKMDHQEYLKRVRSYIKTPLNQFCELCTYVSGQYDQDESFQELEKHLQELEKGQKEAHRLFYMALPPSVFTTVSQHLKRNCYPIARVIVEKPFGKDLQSSRELQKALEPDWDESQLWRIDHYLGKEMVKNLLILRFGNEFFGATWNRNHIDNVQISFKEPFGTEGRGGYFDEFGIIRDVMQNHLLQVLTLLAMERPISFSAEDIRDEKVRVLRGIPAIEPKNVIIGQYPAYKEDDTVPKDSRCPTFCAMTLFIKNERWDGVPFILKAGKALNEQKTEVRIQFKDVTSGIFKDIPRNELVIRVQPNESVYIKMNSKLPGLSMQTVVTELDLTYRRRFSDLKIPEAYESLILDCLKGDHSQFVRADELDASWRIFTPLLHYLDEKKEIVPMEYPYGSRGPSVLDDFTQSYGYKFSDA
		</sequence>
		<sequence>
			<taxon idref="ASPNI04415"/>
			YPLLCLENPLLDIQAVGDAALLQKYGLKDNDAILAEHMGLYDELFAKVKLIAGGAAQNTARGAQYALPANSVCYIGCVGRDKYAEILKEACEQAGVHTEYRVDDAQPTGKCGVIITGHNRSMCTHLAAANEYKLEHLKQPWSLVEKAQFYYVGGFHLTVCVPAIQALGEEAAAKNKVFMLNLSAPFIAQFFKDQLDSVLPYTDYTFCNETEARAFSESHDDVVEIAKKLANTNRPRVAIVTQGTLPTKEIPVREIPKSSINDTNGAGDAFCGGFCAGIVQGKSLEDSIDMGQWLASLSIQELGASELNVICRKMKNLLDRRTKYIQLSLQWEIYPPPPEPAWRWVYRLDENSVYQVPVVKIPSLRDFYMDLDAVSFAFKRLSYLEGKFQLYALLNEYQEIADSKVPHRDFYNVRKVDTHVHHSACMNQKHLLRFIKSKMKKSPDEVVLFRDGKHLTLREVFESINLTAYDLSIDTLDMHAHTDSFHRFDKFNLKYNPVGESRLREIFLKTDNFIKGRYLAEITKEVISDLESSKYQMVEFEQVITNVFQPLTKDPNSHPKLHIFLQRVVGFDSVDDESKAERRLRKYPIPREWNTKQNPPYSYWIYFMFANIASLNTWRKQRGFNTFVLRPHCGEAGDPDHLAVGFLCCHSISHGILLRKVPLLQYLYYLDQIGIAMSPLSNNALFLTYDKNPCANFFKRGLNVSLSTDDPLQFAFTKEPLIEEYSVAAQIYKFSAVDMCELAKHSVEQSGFETSLKKRWLGNNCCLQGVAGNNVAKSNVPDIREQFRHETLIGETGDILVTNDGATILKSIALDNAAAKVLVNISKVQDDEVGDGTTSVTVLAAELLREAEKLVNKIHPQTIIEGYRIASKAALEALEKAAVDRSADMESFRKDLHAIARTTLSSKVLAQDRDQFAALACDAVLRLRGSTDLSHIQIIKKAGGKLSDSYLDEGFILDKKIGVNQPKRLENAKILVANTAMDTDKVKIFGARVKVESTGKLADLEKAEREKMKAKVERIKAHGINCFVNRQLIYNWPEQLFTEAGIMSIEHADFDGVERLALVTGGEIASTFDHPEQVKLGQCDVIEEVIIGEDTLIKFSGVAAGQACTIVLRGATEQLLDEAERSLHDALAVLSQTVKDPRVTLGGGCAEMVMSKAVEQAAQNTTGKKQMAVDAFAYALKQLPTILADNAGLDSSDLVTRLRQAINNGMTSSGLDLPGGGIADMRELGVVESYKLKKAVVSSASEAAELLLRVDNIIRAAPRRRERIITNDGNTMLRDMSVMHPAARMLVDLSAAQDVEAGDGTTSVVVIAGSLLGAAERLLGKGIHPTVISESFQRAAAAAVEILHNMSRPINLTDRSTLLQAASTSLSSKIVSQHSLGPMAVDSVLKVVDTAENVDLRNIRIVKKVGGTIEDSEMVDGLVLNQQVIKSSGGPTRIEKARIGLIQFQLSPPKPDMENQIVVNDYRQMDKILKEERQYLLNMVKKIQKTKCNVLLIQKSILRDAVNDLSLHFLSRLKILAVKDIERDEVEFLCKSLGCKPVANIDSFTEDKLGTADLVEEVQQSGARYVKVTGIKTVSIVARGANNLILDEAERSLHDALCVIRCLVKKRALIAGGGAPEIEIAHALAMRARQLTGTEAICWKAFADAMEVIPTTLAENAGLNSIKVVTDLRHRHAQGQHNAGVSIRSGGVDITEENILQPLLVSTSAIELAAETVKMIMRIDDIALSRTLESDNFVCVRQKLTEEDQVIIINLKNNNEVIKRPINADSAIMHWNRNIIALKARTIQIFDLTAKQKLKSSVMNEDVVYWKWFNEKCLGLVTETSVFHWDVFDPTQPQKVFDRLPNLGGCQIINYRVNDDEKWMVVVGISSRVVGSMQLYSKDRGISQFIEGHAAAFASIRVEGSPLEHKLFTFAVRTQAEIDHQEPNPFQKKAVEVYFPQEAVNDFPVAMQVSRKYDIVYLVTKYGFIHLYDLETGTCIFMNRISSETIFTTAPDTDSA
			GLVGVNRKGQVLSVSVDENTIVQYLMENPAMSGLAVKLASKAGLPGADHLYQQQFDNLITQGNYSEAAKIAANSPRLRTPETINRFKNAPQTGQGMSVILQYFGMLLDKGLNKYESVELVRPVLQQNRKHLLEKWMRENKLEGSEELGDIVRPYKVIAGFAETGQFDKILSYSKQVGYQPDYTQLLQHIVRVNPEKGAEFATQLANEELIDLDRVVDVFLSQNMIQQATSFLLDALKDNKPEHGHLQTRLLEMNLVNAPQVADAILGNEIFTHYDRPRISQLCENAGLIQRALENTDDPVAIKRNIVTDKLSPEWLMEYFGRLSVEQTLDCMDTMLQVNIRQNLQAVVQICTKFSDLLGPQQLISLLEKYRTAEGLYYYLGSIVNLSEDPEVHFKYIEAATAMGQITEVERICRESNYYNPDKVKNFLKEAKLTEQLPLIIVCDRFNFIHDLVLYLYQNQQYKSIEVYVQRVNPSRAPAVIGGLLDVDCEESIIKNLLSTVVIPIDELVSEVESRNRLKLLLPFLEATLATGNQQQAVYNALAKIYIDSNNNPEKFLKENLVERADSEIWSFVLSENNMHRRSLVDQVIATAVPESTEPDKVSIAVKAFLEADLPGELIELLEKIILEPSPFSDNGSLQNLLMLTAAKADKGRLMDYIHQLNEFSPDEIAEMCISVGLYEEAFEIYKKAVNVLVENIVSIDRAQEFAERVELPEVWSKVAKAQLDGLRVSDSIESYIRAGDPSNYNEVIETATHAGKDEDLVKYLKMARKTLREPAIDTGLAFCYARLDQLSELEDFLRTTNVADVEASGDKAYEEGYHQAAKIFYTSISNWAKLATTLVHLEDYQAAVECARKANSVKVWKQVNEACVNKKEFRLAQICGLNLIVHAEELQDLVRQYERNGYFDELIAVLEAGLGIRACEDASLWPELVFLYCHYDEWDNAALAMMERAADAWEHHSFKDIIVKVANLEIYYRALNFYLQEQPLLLTDLLQVLTARIDVNRVVRIFQASDNIPLIKPFLLNVQTQNKRAVNDAINDLLIEEEDYKTLRDSVDNYDNFDAVALAQRLEKHDLIFFRQIAANIYRNNKRWEKSISLSKQDKLYKDAIETSAISGKSDVVEDLLRYFVDIGSRECYVGMLYACYDLIRPDVILELSWRHGLNDFTMPFMINFLCEQTRTIEMLKFEHSKTFGLIASASEEVLCWDIKKGELLGRWHDDEDIFAVGYEDGSIRIWDSRTETVIISFNGHKSAITQLAFDSTGVRLASGSRDTDIIVWDLVAEVGLFKLRGHTDQITSLLTTGKDALIKVWDLAAQHCIETHVAQSECWSLGLSPDCITAGNDGELKVSSDDRMLASASNGSLKIWNVRTQTCLRDKIVVVGNKDGQLEVFDIASSTLLDTIVWSIQVHPDGKSLVSGSADKSAKFWNFLVHTRTLKVSDDILNVRFSPDARLLAVALLDNTVKVFFVDSLKLFLNLYGHKLPVLNMDISWDSKLIVTCSADKTVRVWGLDFGDCHKSFLAHEDSVMAVAFVPHNFFSASKDRVIKYWDGDKFEHIQKLAGHHGEIWALTISHSGDFIVTASHDKSIRTWEQTDEPLFLEEEREKELEEMYDNNLMASLEAVDAGKQTAETLMAGEKIMEALDLGMEDLEVMRQWRALKARQPPQRNAQYMALNISAERYLLNVVQKIPAAALQDALLVLPFSKVPALFTFLTCRVLFFILKTHHRQIVASKMRPMLDGIRATLREVLARQKDEMGFNLSALMRPATGEALDALLDSIEIPKGFTGLTDPSTGKPLELSQDELELLRKVQMNEIPGYNPYEPLMEWFSKQEIMPLSAAPEPKRRFVPSKHEAKRVMKIVKAIREGRILPYKPPSEHPMHVPAPKLPPPGYEESYHPPPEYLPDNKERKAWQEADPEDREREYLPTDFGSLRKVPGYGEFVKEKFERCLDLYLAPRGVWLATGGDDGTVRVWEVNVVRWRPSKDAVVLAAAAGDDIYLIVPPILD
			PELEQASLDLLDAGVCAVIPLRYAKSISWHRRGDYFVTVIAIHTLSKHLTQYPFGPPQTAHFHPSKPILFVANQRTVRAYDLSRQLLVKIIQPGARWISSFDIHPGDNLIVGSYDRRLLWHDLELSQRPYKTLRYHRKAIRAVKFHYPLFADASDDGSLQIFHGSVTGDMLSNASIVPLKVLKGHKILGVMDLDWHPREAWCVSAGADGTCRLWRLVGQYTATRSQIDEFEKAARIADREPTEIPGVGDLQFFKPEDMAYFGKLMEGGDESAMSVEELKERKIMRLLLKVKNGTPPMRKTALRQLTDNARQFGAGPLFNQILPLLMEKSLEDQERHLLVKVIDRVLYKLDDLVRPYVHKILVVIEPLLIDQDYYARVEGREIISNLAKAAGLATMISTMRPDIDHVDEYVRNTTARAFAVVASALGIPALLPFLRAVCRSKKSWQARHTGVKIVQQIPILMGCAILPHLKGLVDCIADNLSDEQAKVRTVTALAVAALAEAANPYGIESFDEILNPLWTGARKQRGKGLAAFLKAVGYIIPLMDEEYANYYTSQIMEILLREFSSPDEEMKKVVLKVVSQCASTDGVTASYKEHVLTDFFKSFWVRRMALDRRNYRQVVDTTVDLGQKVGVGEILERVVNNLKDESEPYRKMTVETVEKLIAALGAADISERLEERLIDGVLYAFQEQSIEDIVILNGFGTVVNALGTRCKPYLPQIVSTILWRLNNKSATVRQQAADLISRIAMVMKQCGEDALMGKLGIVLYEYLGEEYPEVLGSILGALRSIVTVVGINQMQPPIRDLLPRLTPILRNRHEKVQENTIDLVGRIADRGPESVNAREWMRICFELLDMLKAHKKGIRRAANNTFGFIAKAIGPQDVLATLLNNLRVQERQSRVCTAVAIGIVAETCAPFTVLPALMNEYRVPELNVQNGVLKAMSFLFEYIGEMAKDYVYAVTPLLEDALIDRDQVHRQTAASVVKHIALGVVGLGCEDAMVHLLNLVFPNIFETSPHVIDRVIEAIDAIRMAVGTGVVMNYVWAGLFHPARKVRTPYWRLYNDAYVQSADAMIPYYPVEPFQAEDNVAGSFAEESSFATLFPKYREVYLKEAWPVVTRALEKFGIACTLDLVEGSMTVKTTRKTFDPAAILKARDLIKLLSRSVPVQQALKILEDDVACDIIKIRNQVRNKERFVKVRRIINDCMANIHPIYHIKELMIKRELAKDPTLANESWDRFLPNFKKKVYTPFPPAPEKSKVDLQIESGEYFLSKEAKDRQQKEEVMERQRLKREEKMKEREKAFVPPMEEQVANAIEIAGNPSDQTLKAQAFDYLNQLRTDNKIAQTITFLFSALYGNGWETFFDDLLSLYLRVINAIHEEIGDVLVSRKANLLKDLIRSRDMQKIASSWQQILLRAVGSWVSWIDIGLVVRDAAVDVFTEIIGKKMKPEDKMDMIIFLNLDTIVTQLDLAETVAKLVNITVIDIVRALLQAFLPHILRYFSDEYDEVCSTVIPCVSDLLSYLRKLLPILKAIIAKMRYDRLGVLQQIVASVNEQLCMEAVSEVVPATQLQYMEICVRYFNSQLYLFEAVGIICSTPTVPVLNPVFMDMEKNLAPAKANLQIHHDIMALGTLARGFFMQVSEATLVALESLKTSFNVRTAARFAFSRLIGVLGSRILPQLPRWIVLNNELGAVIISERNQPMFETVIGTIEHFAAFSVLSKMGSSWGGPPGFGQFMITRLSPLCWALPATPKDAQAKQVLAEAGGLQRTIVSIDEIRAHNREMADGLLTSPYEYSDAFEKALKEIIYHCGFVGAFGEYSCNPRTLGSSHLNRMISLEGIVTKCSLVRPKIIQSVHWSERGQKFLTRKYIDATMTSMSIYPQEDEEKNPLVTEYGFSTAPAGQLPRSVDVIVDDDLVDRAKPGDRIQLVGVYRSLGFRTLVLANNIIQLSSKSGGGIAQATITDTDIRNINKVSKKKFELLSHSLAPSIYGHDYIKKAILLMLLGGMEKNL
			DNGTHLRGDINILMVGDPSTAKSQLLRFVLNTAPLAIATTGRGSSGVGLTAAVTSDKETGERRLEAGAMVLGDRGVVCIDEFDKMSDVDRVAIHEVMEQQTVTIAKAGIHTSLNARCSVLAAANPIYGQYDPHKDPHKNIALPDSLLSRFDLLFVVTDDIEDSRDRMVSEHVLRMHRYRQPGTEEGAPVREQLHQTLGVTDVYEKFNVMLHAGILSIPFIKKYIQYAKRVKPVLTKGAADHIVATYSALRNDRRTSPITARTLETLIRLSTAHAKSRLSNRVEERDAKIAESILRFAMFKEIIQPARLTVFRQALGPLMDTADVESLIGAVNFQRGEAIQALRAMNERNFPPELTRRYTINFKPKALAVRNVRAEHIGGLITVRGITTRVSDVKPAVEINAYTCDRCGCEVFQPVTTKQFLPMSECVSECKTNNSKGQLFLSTRASKFVPFQEVKIQEMADQVPVGHIPRTMTIHCHGSLTRQLNPGDVVDIAGIFLPTPYTGFRAIRAGLLTDTYMEAQHITQHKKSYNDTAMDSRTLRKISGNMYEYLSRSIAPEIYGHLDVKKALLLLLIGGVTKEMGDGLHIRGDINICLMGDPGVAKSQLLKYIAKVAPRGVYTTGRGSSGVGLTAAVMRDPVTDEMVLEGGALVLADNGICCIDEFDKMDDSDRTAIHEVMEQQTISISKAGITTTLNARTSILAAANPLYGRYNPRVSPVENINLPAALLSRFDVMFLILDTPSREADEELASHVTYVHMHNKHPPQEVRQYIAKARTYRPVVPSAVSDYMVGAYVRMRKQQKKDEKQFSHVTPRTLLGVVRLSQALARLRFSNEVVTEDVDEALRLVEVSKASLELSMRRIRERVLAKGFTEDQLNVTIDEYENSNVWQVLGGGTRLVFMDTDICGPSIPKMMGVEAETIHVSNAGWSPVWVTDNLATMSVQFMLPNRDDAVIWRGPKKNGLIKQFLKDVDWGEMDYLVIDTPPGTSDEHLSVNSLLKESGVDGAVVVTTPQEVSLLDVRKEIDFCRKAGIRILGLVENMSGFVCQSCNTETQIFRATTGGGKRLAKKMGIPFLGAVPLDPRVGMACDYGESFVDHYPDSPASIAIKQVVRSVAGMIGLIADQDTVYEQDLLRSPGSIKPWLAYIEYKQQHGTLYEQAVMERACRELPRSYKLWKMYLTQTRRTFDRALRALPITQHNRIWKLYKTFASASGQTAVKIEAVKRYMEILDNPSNFQLWTEMVDLLVSKAGIDRFADQRGKLWAGLATYWITRGNFEKARDVFEEGITTVMTVRDFTLIFDSYVEFEESIIGSLMEEADFDLDLRMMRFEQLMDRRPFLVNDVLLRQNPNNVIEWEKRVALGDNKHEVVQTYTAAIAAINPKKAGKFSELWVNYAKFYENGGDLDTARVIFEKAVKVPFKSVAELAETWCEWAEMELRSVEIMAKATQAPKKSTVDSPQQRVHKSWKLWSFYVDLVESLEETKKVYERIFELRIATPQTVVNYANLLEENKYFEDSFKVYERGLDLFSYPVAFELWNLYLTKAVDRKIERLRDLFEQALDAKPLYLMYGNLEEERGLARHAMRIYERAEDRFEMFEFYTSTRPIYERAIALPDQEAKEMCLKFAEMERRLGEIDRARAIYGHASQFCDPRTNAPFWQKWEAFEVQHGNEDTFKEMLRIKRSVQAMDSVEVLSFVFLLSSLELGYEKNHLSSKQLRMLTDLADFGIVYFYPTRLATTLTSDMPRQFFVGGNFKMNGTADSITSIIKNLNAAKLDESEVVVSPPTLYLVAAQNVFDKPNGAFTGEISVEQLRDVKIDWTIIGHSERRVILKESDEFIARKVKAAIDGGLSVIFCIGETLEEREANKTIDVVTKQLNAQWAKVVIAYEPVWAIGTGKVATTAQAQEVHAAIRKWLVDAISAEAADNTRIIYGGSVSEKNCRDLAKEADVDGFLVGGASLKPAFVDIINELKDDTVIIVLGASGDLAKKKTFPALFGLYRNKFLPKGI
			KIVGYARTNMDHEEYLRRVRSYIKTPLDSFCQFCTYISGQYDKDDSFINLNKHLEEIEKGQKEQNRIYYMALPPSVFTTVSDQLKRNCYPVARIIVEKPFGKDLQSSRDLQKALEPNWKEEEIFRIDHYLGKEMVKNILIMRFGNEFFNATWNRHHIDNVQITFKEPFGTEGRGGYFDEFGIIRDVMQNHLLQVLTLLAMERPISFSAEDIRDEKVRVLRAMDAIEPKNVIIGQYPAYKEDETVPQDSRCPTFCAMVAYIKNERWDGVPFIMKAGKALNEQKTEIRIQFRDVTSGIFKDIPRNELVIRVQPNESVYIKMNSKLPGLSMQTVVTELDLTYRRRFSDLKIPEAYESLILDALKGDHSNFVRDDELDASWRIFTPLLHYLDDNKEIIPMEYPYGSRGPAVLDDFTASFGYKFSDA
		</sequence>
	</alignment>

	<!-- The unique patterns from 1 to end                                       -->
	<!-- npatterns=4886                                                          -->
	<patterns id="patterns" from="1" strip="false">
		<alignment idref="alignment"/>
	</patterns>

	<!-- A prior on the distribution node heights defined given                  -->

	<!-- Using birth-death model on tree: Gernhard T (2008) J Theor Biol, Volume 253, Issue 4, Pages 769-778 In press-->
	<birthDeathModel id="birthDeath" units="substitutions">
		<birthMinusDeathRate>
			<parameter id="birthDeath.meanGrowthRate" value="0.0043" lower="0.0"/>
		</birthMinusDeathRate>
		<relativeDeathRate>
			<parameter id="birthDeath.relativeDeathRate" value="0.5" lower="0.0"/>
		</relativeDeathRate>
	</birthDeathModel>

	<!-- This is a simple constant population size coalescent model              -->
	<!-- that is used to generate an initial tree for the chain.                 -->
	<constantSize id="initialDemo" units="substitutions">
		<populationSize>
			<parameter id="initialDemo.popSize" value="100.0"/>
		</populationSize>
	</constantSize>

	<!-- Generate a random starting tree under the coalescent process            -->
	<coalescentSimulator id="startingTree">
		<coalescentSimulator>
			<coalescentSimulator>
				<taxa idref="Saccharomycota"/>
				<constantSize idref="initialDemo"/>
			</coalescentSimulator>
			<coalescentSimulator>
				<coalescentSimulator>
					<taxa idref="Dothideomycetes"/>
					<constantSize idref="initialDemo"/>
				</coalescentSimulator>
				<coalescentSimulator>
					<taxa idref="Eurotiomycetes"/>
					<constantSize idref="initialDemo"/>
				</coalescentSimulator>
				<coalescentSimulator>
					<taxa idref="Leotiomycetes"/>
					<constantSize idref="initialDemo"/>
				</coalescentSimulator>
				<coalescentSimulator>
					<coalescentSimulator>
						<taxa idref="Diaporthales"/>
						<constantSize idref="initialDemo"/>
					</coalescentSimulator>
					<coalescentSimulator>
						<taxa idref="Hypocreales"/>
						<constantSize idref="initialDemo"/>
					</coalescentSimulator>
					<coalescentSimulator>
						<taxa idref="Xylariales"/>
						<constantSize idref="initialDemo"/>
					</coalescentSimulator>
					<taxa idref="Sordariomycetes"/>
					<constantSize idref="initialDemo"/>
				</coalescentSimulator>
				<taxa idref="Letiomyceta"/>
				<constantSize idref="initialDemo"/>
			</coalescentSimulator>
			<taxa idref="Ascomycota"/>
			<constantSize idref="initialDemo"/>
		</coalescentSimulator>
		<coalescentSimulator>
			<taxa idref="Basidomycota"/>
			<constantSize idref="initialDemo"/>
		</coalescentSimulator>
		<taxa idref="taxa"/>
		<constantSize idref="initialDemo"/>
	</coalescentSimulator>

	<!-- Generate a tree model                                                   -->
	<treeModel id="treeModel">
		<coalescentTree idref="startingTree"/>
		<rootHeight>
			<parameter id="treeModel.rootHeight"/>
		</rootHeight>
		<nodeHeights internalNodes="true">
			<parameter id="treeModel.internalNodeHeights"/>
		</nodeHeights>
		<nodeHeights internalNodes="true" rootNode="true">
			<parameter id="treeModel.allInternalNodeHeights"/>
		</nodeHeights>
	</treeModel>

	<!-- Taxon Sets                                                              -->
	<tmrcaStatistic id="tmrca(Ascomycota)" includeStem="false">
		<mrca>
			<taxa idref="Ascomycota"/>
		</mrca>
		<treeModel idref="treeModel"/>
	</tmrcaStatistic>
	<monophylyStatistic id="monophyly(Ascomycota)">
		<mrca>
			<taxa idref="Ascomycota"/>
		</mrca>
		<treeModel idref="treeModel"/>
	</monophylyStatistic>
	<tmrcaStatistic id="tmrca(Basidomycota)" includeStem="false">
		<mrca>
			<taxa idref="Basidomycota"/>
		</mrca>
		<treeModel idref="treeModel"/>
	</tmrcaStatistic>
	<monophylyStatistic id="monophyly(Basidomycota)">
		<mrca>
			<taxa idref="Basidomycota"/>
		</mrca>
		<treeModel idref="treeModel"/>
	</monophylyStatistic>
	<tmrcaStatistic id="tmrca(Diaporthales)" includeStem="false">
		<mrca>
			<taxa idref="Diaporthales"/>
		</mrca>
		<treeModel idref="treeModel"/>
	</tmrcaStatistic>
	<monophylyStatistic id="monophyly(Diaporthales)">
		<mrca>
			<taxa idref="Diaporthales"/>
		</mrca>
		<treeModel idref="treeModel"/>
	</monophylyStatistic>
	<tmrcaStatistic id="tmrca(Dothideomycetes)" includeStem="false">
		<mrca>
			<taxa idref="Dothideomycetes"/>
		</mrca>
		<treeModel idref="treeModel"/>
	</tmrcaStatistic>
	<monophylyStatistic id="monophyly(Dothideomycetes)">
		<mrca>
			<taxa idref="Dothideomycetes"/>
		</mrca>
		<treeModel idref="treeModel"/>
	</monophylyStatistic>
	<tmrcaStatistic id="tmrca(Eurotiomycetes)" includeStem="false">
		<mrca>
			<taxa idref="Eurotiomycetes"/>
		</mrca>
		<treeModel idref="treeModel"/>
	</tmrcaStatistic>
	<monophylyStatistic id="monophyly(Eurotiomycetes)">
		<mrca>
			<taxa idref="Eurotiomycetes"/>
		</mrca>
		<treeModel idref="treeModel"/>
	</monophylyStatistic>
	<tmrcaStatistic id="tmrca(Hypocreales)" includeStem="false">
		<mrca>
			<taxa idref="Hypocreales"/>
		</mrca>
		<treeModel idref="treeModel"/>
	</tmrcaStatistic>
	<monophylyStatistic id="monophyly(Hypocreales)">
		<mrca>
			<taxa idref="Hypocreales"/>
		</mrca>
		<treeModel idref="treeModel"/>
	</monophylyStatistic>
	<tmrcaStatistic id="tmrca(Leotiomycetes)" includeStem="false">
		<mrca>
			<taxa idref="Leotiomycetes"/>
		</mrca>
		<treeModel idref="treeModel"/>
	</tmrcaStatistic>
	<monophylyStatistic id="monophyly(Leotiomycetes)">
		<mrca>
			<taxa idref="Leotiomycetes"/>
		</mrca>
		<treeModel idref="treeModel"/>
	</monophylyStatistic>
	<tmrcaStatistic id="tmrca(Saccharomycota)" includeStem="false">
		<mrca>
			<taxa idref="Saccharomycota"/>
		</mrca>
		<treeModel idref="treeModel"/>
	</tmrcaStatistic>
	<monophylyStatistic id="monophyly(Saccharomycota)">
		<mrca>
			<taxa idref="Saccharomycota"/>
		</mrca>
		<treeModel idref="treeModel"/>
	</monophylyStatistic>
	<tmrcaStatistic id="tmrca(Sordariomycetes)" includeStem="false">
		<mrca>
			<taxa idref="Sordariomycetes"/>
		</mrca>
		<treeModel idref="treeModel"/>
	</tmrcaStatistic>
	<monophylyStatistic id="monophyly(Sordariomycetes)">
		<mrca>
			<taxa idref="Sordariomycetes"/>
		</mrca>
		<treeModel idref="treeModel"/>
	</monophylyStatistic>
	<tmrcaStatistic id="tmrca(Xylariales)" includeStem="false">
		<mrca>
			<taxa idref="Xylariales"/>
		</mrca>
		<treeModel idref="treeModel"/>
	</tmrcaStatistic>
	<monophylyStatistic id="monophyly(Xylariales)">
		<mrca>
			<taxa idref="Xylariales"/>
		</mrca>
		<treeModel idref="treeModel"/>
	</monophylyStatistic>
	<tmrcaStatistic id="tmrca(Letiomyceta)" includeStem="false">
		<mrca>
			<taxa idref="Letiomyceta"/>
		</mrca>
		<treeModel idref="treeModel"/>
	</tmrcaStatistic>
	<monophylyStatistic id="monophyly(Letiomyceta)">
		<mrca>
			<taxa idref="Letiomyceta"/>
		</mrca>
		<treeModel idref="treeModel"/>
	</monophylyStatistic>

	<!-- Generate a speciation likelihood for Yule or Birth Death                -->
	<speciationLikelihood id="speciation">
		<model>
			<birthDeathModel idref="birthDeath"/>
		</model>
		<speciesTree>
			<treeModel idref="treeModel"/>
		</speciesTree>
	</speciationLikelihood>

	<!-- The uncorrelated relaxed clock (Drummond, Ho, Phillips & Rambaut (2006) PLoS Biology 4, e88 )-->
	<discretizedBranchRates id="branchRates">
		<treeModel idref="treeModel"/>
		<distribution>
			<logNormalDistributionModel meanInRealSpace="true">
				<mean>
					<parameter id="ucld.mean" value="0.0021" lower="0.0"/>
				</mean>
				<stdev>
					<parameter id="ucld.stdev" value="0.3333333333333333" lower="0.0"/>
				</stdev>
			</logNormalDistributionModel>
		</distribution>
		<rateCategories>
			<parameter id="branchRates.categories"/>
		</rateCategories>
	</discretizedBranchRates>
	<rateStatistic id="meanRate" name="meanRate" mode="mean" internal="true" external="true">
		<treeModel idref="treeModel"/>
		<discretizedBranchRates idref="branchRates"/>
	</rateStatistic>
	<rateStatistic id="coefficientOfVariation" name="coefficientOfVariation" mode="coefficientOfVariation" internal="true" external="true">
		<treeModel idref="treeModel"/>
		<discretizedBranchRates idref="branchRates"/>
	</rateStatistic>
	<rateCovarianceStatistic id="covariance" name="covariance">
		<treeModel idref="treeModel"/>
		<discretizedBranchRates idref="branchRates"/>
	</rateCovarianceStatistic>

	<!-- The WAG substitution model                                              -->
	<aminoAcidModel id="aa" type="WAG"/>

	<!-- site model                                                              -->
	<siteModel id="siteModel">
		<substitutionModel>
			<aminoAcidModel idref="aa"/>
		</substitutionModel>
		<gammaShape gammaCategories="4">
			<parameter id="alpha" value="0.5" lower="0.0"/>
		</gammaShape>
		<proportionInvariant>
			<parameter id="pInv" value="0.5" lower="0.0" upper="1.0"/>
		</proportionInvariant>
	</siteModel>

	<!-- Likelihood for tree given sequence data                                 -->
	<treeLikelihood id="treeLikelihood" useAmbiguities="false">
		<patterns idref="patterns"/>
		<treeModel idref="treeModel"/>
		<siteModel idref="siteModel"/>
		<discretizedBranchRates idref="branchRates"/>
	</treeLikelihood>

	<!-- Define operators                                                        -->
	<operators id="operators" optimizationSchedule="default">
		<scaleOperator scaleFactor="0.75" weight="0.1">
			<parameter idref="alpha"/>
		</scaleOperator>
		<scaleOperator scaleFactor="0.75" weight="0.1">
			<parameter idref="pInv"/>
		</scaleOperator>
		<scaleOperator scaleFactor="0.75" weight="3">
			<parameter idref="ucld.mean"/>
		</scaleOperator>
		<scaleOperator scaleFactor="0.75" weight="3">
			<parameter idref="ucld.stdev"/>
		</scaleOperator>
		<subtreeSlide size="280.0" gaussian="true" weight="15">
			<treeModel idref="treeModel"/>
		</subtreeSlide>
		<narrowExchange weight="15">
			<treeModel idref="treeModel"/>
		</narrowExchange>
		<wideExchange weight="3">
			<treeModel idref="treeModel"/>
		</wideExchange>
		<wilsonBalding weight="3">
			<treeModel idref="treeModel"/>
		</wilsonBalding>
		<scaleOperator scaleFactor="0.75" weight="3">
			<parameter idref="treeModel.rootHeight"/>
		</scaleOperator>
		<uniformOperator weight="30">
			<parameter idref="treeModel.internalNodeHeights"/>
		</uniformOperator>
		<scaleOperator scaleFactor="0.75" weight="3">
			<parameter idref="birthDeath.meanGrowthRate"/>
		</scaleOperator>
		<scaleOperator scaleFactor="0.75" weight="3">
			<parameter idref="birthDeath.relativeDeathRate"/>
		</scaleOperator>
		<upDownOperator scaleFactor="0.75" weight="3">
			<up>
				<parameter idref="ucld.mean"/>
			</up>
			<down>
				<parameter idref="treeModel.allInternalNodeHeights"/>
			</down>
		</upDownOperator>
		<swapOperator size="1" weight="10" autoOptimize="false">
			<parameter idref="branchRates.categories"/>
		</swapOperator>
		<uniformIntegerOperator weight="10">
			<parameter idref="branchRates.categories"/>
		</uniformIntegerOperator>
	</operators>

	<!-- Define MCMC                                                             -->
	<mcmc id="mcmc" chainLength="10000000" autoOptimize="true" operatorAnalysis="ordered_muscle_all.fas-gb.ops">
		<posterior id="posterior">
			<prior id="prior">
				<booleanLikelihood>
					<monophylyStatistic idref="monophyly(Hypocreales)"/>
					<monophylyStatistic idref="monophyly(Letiomyceta)"/>
					<monophylyStatistic idref="monophyly(Ascomycota)"/>
					<monophylyStatistic idref="monophyly(Diaporthales)"/>
					<monophylyStatistic idref="monophyly(Dothideomycetes)"/>
					<monophylyStatistic idref="monophyly(Leotiomycetes)"/>
					<monophylyStatistic idref="monophyly(Saccharomycota)"/>
					<monophylyStatistic idref="monophyly(Eurotiomycetes)"/>
					<monophylyStatistic idref="monophyly(Sordariomycetes)"/>
					<monophylyStatistic idref="monophyly(Xylariales)"/>
					<monophylyStatistic idref="monophyly(Basidomycota)"/>
				</booleanLikelihood>
				<logNormalPrior mean="6.11" stdev="1.0" offset="400.0" meanInRealSpace="false">
					<statistic idref="tmrca(Ascomycota)"/>
				</logNormalPrior>
				<logNormalPrior mean="5.57" stdev="1.0" offset="306.0" meanInRealSpace="false">
					<statistic idref="tmrca(Letiomyceta)"/>
				</logNormalPrior>
				<exponentialPrior mean="0.5" offset="0.0">
					<parameter idref="alpha"/>
				</exponentialPrior>
				<uniformPrior lower="0.0" upper="1.0">
					<parameter idref="pInv"/>
				</uniformPrior>
				<exponentialPrior mean="0.3333333333333333" offset="0.0">
					<parameter idref="ucld.stdev"/>
				</exponentialPrior>
				<uniformPrior lower="0.0" upper="1.0E100">
					<parameter idref="ucld.mean"/>
				</uniformPrior>
				<logNormalPrior mean="900.0" stdev="1.0" offset="410.0" meanInRealSpace="true">
					<parameter idref="treeModel.rootHeight"/>
				</logNormalPrior>
				<uniformPrior lower="0.0" upper="100000.0">
					<parameter idref="birthDeath.meanGrowthRate"/>
				</uniformPrior>
				<uniformPrior lower="0.0" upper="1.0">
					<parameter idref="birthDeath.relativeDeathRate"/>
				</uniformPrior>
				<speciationLikelihood idref="speciation"/>
			</prior>
			<likelihood id="likelihood">
				<treeLikelihood idref="treeLikelihood"/>
			</likelihood>
		</posterior>
		<operators idref="operators"/>

		<!-- write log to screen                                                     -->
		<log id="screenLog" logEvery="1000">
			<column label="Posterior" dp="4" width="12">
				<posterior idref="posterior"/>
			</column>
			<column label="Prior" dp="4" width="12">
				<prior idref="prior"/>
			</column>
			<column label="Likelihood" dp="4" width="12">
				<likelihood idref="likelihood"/>
			</column>
			<column label="rootHeight" sf="6" width="12">
				<parameter idref="treeModel.rootHeight"/>
			</column>
			<column label="ucld.mean" sf="6" width="12">
				<parameter idref="ucld.mean"/>
			</column>
		</log>

		<!-- write log to file                                                       -->
		<log id="fileLog" logEvery="1000" fileName="ordered_muscle_all.fas-gb.log" overwrite="false">
			<posterior idref="posterior"/>
			<prior idref="prior"/>
			<likelihood idref="likelihood"/>
			<parameter idref="treeModel.rootHeight"/>
			<tmrcaStatistic idref="tmrca(Ascomycota)"/>
			<tmrcaStatistic idref="tmrca(Basidomycota)"/>
			<tmrcaStatistic idref="tmrca(Diaporthales)"/>
			<tmrcaStatistic idref="tmrca(Dothideomycetes)"/>
			<tmrcaStatistic idref="tmrca(Eurotiomycetes)"/>
			<tmrcaStatistic idref="tmrca(Hypocreales)"/>
			<tmrcaStatistic idref="tmrca(Leotiomycetes)"/>
			<tmrcaStatistic idref="tmrca(Saccharomycota)"/>
			<tmrcaStatistic idref="tmrca(Sordariomycetes)"/>
			<tmrcaStatistic idref="tmrca(Xylariales)"/>
			<tmrcaStatistic idref="tmrca(Letiomyceta)"/>
			<parameter idref="birthDeath.meanGrowthRate"/>
			<parameter idref="birthDeath.relativeDeathRate"/>
			<parameter idref="alpha"/>
			<parameter idref="pInv"/>
			<parameter idref="ucld.mean"/>
			<parameter idref="ucld.stdev"/>
			<rateStatistic idref="meanRate"/>
			<rateStatistic idref="coefficientOfVariation"/>
			<rateCovarianceStatistic idref="covariance"/>
			<treeLikelihood idref="treeLikelihood"/>
			<speciationLikelihood idref="speciation"/>
		</log>

		<!-- write tree log to file                                                  -->
		<logTree id="treeFileLog" logEvery="1000" nexusFormat="true" fileName="ordered_muscle_all.fas-gb.trees" sortTranslationTable="true">
			<treeModel idref="treeModel"/>
			<trait name="rate" tag="rate">
				<discretizedBranchRates idref="branchRates"/>
			</trait>
			<posterior idref="posterior"/>
		</logTree>
	</mcmc>
	<report>
		<property name="timer">
			<mcmc idref="mcmc"/>
		</property>
	</report>
</beast>
