# Supplementary material for: Distinctive expansion of gene families associated with plant cell wall degradation, secondary metabolism, and nutrient uptake in the genomes of grapevine trunk pathogens
Source: BMC Genomics. 2015 Jun 19;16(1):469. doi: 10.1186/s12864-015-1624-z (PMC4472170; doi:10.1186/s12864-015-1624-z)
Supplement: Additional file 22: Table S13. — Estimated Sample Sizes (ESS) computed by Tracer. [file 12864_2015_1624_MOESM22_ESM.xlsx]

## Sheet: Table S13
Table S13. Estimated Sample Sizes (ESS) computed by Tracer
Statistic	Mean	ESS
posterior	-112100	7
prior	-360.453	71
likelihood	-111800	7
treeModel.rootHeight	803.285	32
tmrca(Ascomycota)	723.28	38
tmrca(Basidomycota)	215.059	20
tmrca(Diaporthales)	135.871	74
tmrca(Dothideomycetes)	229.143	75
tmrca(Eurotiomycetes)	257.655	11
tmrca(Saccharomycota)	409.886	65
tmrca(Sordariomycetes)	212.65	94
tmrca(Letiomyceta)	401.883	852
birthDeath.meanGrowthRate	0.002425	1201
birthDeath.relativeDeathRate	0.272	2825
alpha	0.876	52
pInv	0.09893	55
ucld.mean	0.0005712	15
ucld.stdev	0.401	31
meanRate	0.0005316	51
coefficientOfVariation	0.388	20
covariance	0.111	51
treeLikelihood	-111800	7
speciation	-97.49	75
